# Supplementary material for: The Mouse Blood-Brain Barrier Transcriptome: A New Resource for Understanding the Development and Function of Brain Endothelial Cells
Source: PLoS One. 2010 Oct 29;5(10):e13741. doi: 10.1371/journal.pone.0013741 (PMC2966423; doi:10.1371/journal.pone.0013741)
Supplement: Table S2 — Endothelial specific genes. A data set containing probe sets from the mouse 430–2 GeneChip statistically enriched in CNS endothelial cells compared with CNS parenchyma as identified by probe sets with GFP+PDGFRbeta−:GFP− >2 with expression value in GFP+PDGFRbeta−>200. SAM algorithms were utilized to identify significance. (0.87 MB XLS) [file pone.0013741.s002.xls]

## Sheet: Endo specific
Probe set	Gene Title	Gene Symbol	Brain GFP- Avg	Brain GFP+ Avg	Brain G+P- Avg	Postnatal G+ Avg	Liver GFP+ Avg	Lung GFP+ Avg	Brain GFP+/GFP-	Brain G+P-/GFP-	Brain G+/G+P-	Adult/Postnatal	Brain/Liver	Brain/Lung	Probe Set ID	UniGene ID	Gene Title	Gene Symbol
1438487_s_at	zinc finger, ZZ domain containing 3	Zzz3	1080.87	1453.13	2147.6	878.62	990	1717.07	1.34441	1.98692	0.676631	1.65388	1.46781	0.846288	1438487_s_at	Mm.379292	zinc finger, ZZ domain containing 3	Zzz3
1427539_a_at	ZW10 interactor	Zwint	463.333	922.1	1042.3	2828.6	1046.23	2644.07	1.99014	2.24957	0.884678	0.325992	0.881352	0.348743	1427539_a_at	Mm.62876	ZW10 interactor	Zwint
1434016_at	zinc and ring finger 2	Znrf2	577.367	1104.17	1327.23	1018.78	874	1035.5	1.91242	2.29877	0.831931	1.08381	1.26335	1.06631	1434016_at	Mm.286149	zinc and ring finger 2	Znrf2
1424384_a_at	zinc and ring finger 1	Znrf1	421.133	2930.43	1932.97	3707.36	5028.53	2163.77	6.95845	4.58992	1.51603	0.790437	0.582761	1.35432	1424384_a_at	Mm.271578	zinc and ring finger 1	Znrf1
1456140_at	---	Zic5	392.333	1445.8	2141.9	497.44	23.5	29.7	3.68513	5.45939	0.675008	2.90648	61.5234	48.6801	1456140_at	Mm.380672	similar to zinc finger protein of the cerebellum 5	LOC624168
1456219_at	Opr	Zic5	346.367	982.867	1044.83	427.9	37.1667	40.0667	2.83765	3.01655	0.940692	2.29695	26.4448	24.5308	1456219_at	Mm.380672	similar to zinc finger protein of the cerebellum 5	LOC624168
1423424_at	zinc finger protein of the cerebellum 3	Zic3	369.533	7205.7	11177.3	9043.34	16.4333	16.3333	19.4995	30.2472	0.644671	0.796796	438.481	441.165	1423424_at	Mm.255890	zinc finger protein of the cerebellum 3	Zic3
1438737_at	zinc finger protein of the cerebellum 3	Zic3	85.9333	2152.8	1612.8	2247.78	8.06667	7.83333	25.052	18.768	1.33482	0.957745	266.876	274.826	1438737_at	Mm.255890	zinc finger protein of the cerebellum 3	Zic3
1425972_a_at	zinc finger protein X-linked	Zfx	525.233	1241.7	1046.4	734.42	948.7	868.433	2.36409	1.99226	1.18664	1.69072	1.30884	1.42982	1425972_a_at	Mm.919	zinc finger protein X-linked	Zfx
1451046_at	zinc finger protein, multitype 1	Zfpm1	440.5	1160.3	1061.23	1027.94	2780.9	661.7	2.63405	2.40916	1.09335	1.12876	0.417239	1.75351	1451046_at	Mm.390068	zinc finger protein, multitype 1	Zfpm1
1458274_at	zinc finger protein 69	Zfp69	199.733	640.5	752.567	1530.26	1771.13	369.733	3.20678	3.76786	0.851087	0.418556	0.361633	1.73233	1458274_at	Mm.331840	zinc finger protein 69	Zfp69
1428341_at	zinc finger protein 655	Zfp655	935.867	1676.7	2236.67	1346.9	1147.87	1131.77	1.7916	2.38994	0.749642	1.24486	1.46071	1.48149	1428341_at	Mm.206555	zinc finger protein 655	Zfp655
1438000_x_at	zinc finger protein 622	Zfp622	7122.03	11659.3	19702.9	9911.2	12418.8	11286.1	1.63708	2.76648	0.591756	1.17638	0.938843	1.03307	1438000_x_at	Mm.29145	zinc finger protein 622	Zfp622
1426471_at	zinc finger protein 52	Zfp52	343.067	1494.1	1545.43	713.86	435.067	1314.67	4.35513	4.50476	0.966784	2.09299	3.43419	1.13649	1426471_at	Mm.296100	zinc finger protein 52	Zfp52
1423835_at	zinc finger protein 503	Zfp503	336.033	1079.67	1673.73	800.42	3721.97	3415.87	3.21297	4.98086	0.645065	1.34888	0.29008	0.316074	1423835_at	Mm.292401	zinc finger protein 503	Zfp503
1423836_at	zinc finger protein 503	Zfp503	68.0333	167.9	296.4	356.94	1226.2	854.867	2.46791	4.35669	0.566464	0.470387	0.136927	0.196405	1423836_at	Mm.292401	zinc finger protein 503	Zfp503
1434088_at	zinc finger protein 496	Zfp496	836.133	1812.03	1795.07	2342.52	1559.33	1506.8	2.16716	2.14687	1.00945	0.77354	1.16206	1.20257	1434088_at	Mm.239793	zinc finger with KRAB and SCAN domains 17	Zkscan17
1425231_a_at	zinc finger protein 46	Zfp46	1657.73	2499.27	3993.73	2495.98	4025.17	8875	1.50764	2.40915	0.625797	1.00132	0.62091	0.281608	1425231_a_at	Mm.1504	zinc finger protein 46	Zfp46
1419380_at	zinc finger protein 423	Zfp423	128.4	684.933	1303.8	1070.3	87.2333	198.933	5.33437	10.1542	0.525336	0.639945	7.85174	3.44303	1419380_at	Mm.23452	zinc finger protein 423	Zfp423
1459998_at	zinc finger protein 407	Zfp407	497.4	860.533	1218.07	657.88	675.933	874.6	1.73006	2.44887	0.706475	1.30804	1.2731	0.983916	1459998_at	Mm.329575	zinc finger protein 407	Zfp407
1450644_at	zinc finger protein 36, C3H type-like 1	Zfp36l1	7839.93	22705.6	23425.2	15736.7	14746.5	14748.2	2.89615	2.98793	0.969284	1.44284	1.53973	1.53955	1450644_at	Mm.235132	zinc finger protein 36, C3H type-like 1	Zfp36l1
1452519_a_at	zinc finger protein 36	Zfp36	4231.37	20395	21008.5	11303.4	30582.1	13693.8	4.81996	4.96494	0.970801	1.80433	0.666894	1.48937	1452519_a_at	Mm.389856	zinc finger protein 36	Zfp36
1425305_at	zinc finger protein 295	Zfp295	504.167	1355.67	3633.03	816.5	1079.73	1884.2	2.68893	7.20602	0.37315	1.66034	1.25556	0.719492	1425305_at	Mm.1465	zinc finger protein 295	Zfp295
1418381_at	zinc finger protein 148	Zfp148	549.767	905.333	1097.87	641.06	735.867	862	1.64676	1.99697	0.82463	1.41224	1.2303	1.05027	1418381_at	Mm.392667	zinc finger protein 148	Zfp148
1437237_x_at	zinc finger protein 110	Zfp110	1166.97	2049.4	2410.93	859.2	1703.2	2453.47	1.75618	2.06598	0.850044	2.38524	1.20326	0.835308	1437237_x_at	Mm.292297	zinc finger protein 110	Zfp110
1449702_at	zinc finger, AN1-type domain 2A	Zfand2a	1404.6	6520.33	10477.2	6515.74	3321.2	2994.07	4.64213	7.45921	0.622335	1.0007	1.96325	2.17775	1449702_at	Mm.24521	zinc finger, AN1-type domain 2A	Zfand2a
1415940_at	zinc finger, AN1-type domain 2A	Zfand2a	2214.17	8581.97	10228.7	9647.86	5469	3754.17	3.87594	4.61965	0.839011	0.88952	1.5692	2.28598	1415940_at	Mm.24521	zinc finger, AN1-type domain 2A	Zfand2a
1415941_s_at	zinc finger, AN1-type domain 2A	Zfand2a	1563.1	6791.83	7973.4	6584.32	4033.07	3242.7	4.3451	5.10102	0.851811	1.03152	1.68404	2.0945	1415941_s_at	Mm.24521	zinc finger, AN1-type domain 2A	Zfand2a
1433748_at	zinc finger, DHHC domain containing 18	Zdhhc18	1077.57	1992.3	2366.93	1583.86	2921.43	3920.13	1.84889	2.19655	0.841722	1.25788	0.68196	0.508223	1433748_at	Mm.331948	zinc finger, DHHC domain containing 18	Zdhhc18
1433910_at	zinc finger, CCHC domain containing 6	Zcchc6	1965.7	5352.07	4939.17	4365.58	7030.7	7931.43	2.72273	2.51268	1.0836	1.22597	0.761242	0.674792	1433910_at	Mm.233082	zinc finger, CCHC domain containing 6	Zcchc6
1441986_at	zinc finger, CCHC domain containing 6	Zcchc6	284.267	1043.33	2053.27	490.02	948.533	927.833	3.67026	7.22303	0.508133	2.12916	1.09994	1.12448	1441986_at	Mm.233082	zinc finger, CCHC domain containing 6	Zcchc6
1448037_at	Zinc finger, CCHC domain containing 6 (Zcchc6), mRNA	Zcchc6	107.3	626.367	899.333	280.04	988.3	536.967	5.83753	8.38148	0.696479	2.2367	0.633782	1.16649	1448037_at	Mm.233082	Zinc finger, CCHC domain containing 6	Zcchc6
1417833_at	zinc finger CCCH type containing 10	Zc3h10	561.3	909.967	1174.03	715.72	1918.1	714.033	1.62118	2.09163	0.775077	1.2714	0.47441	1.2744	1417833_at	Mm.68289	zinc finger CCCH type containing 10	Zc3h10
1429722_at	zinc finger and BTB domain containing 4	Zbtb4	2120.27	5127.03	5636.7	1396.9	2908.13	6340.87	2.41811	2.65849	0.909581	3.67029	1.763	0.80857	1429722_at	Mm.426361	zinc finger and BTB domain containing 4	Zbtb4
1436067_at	zinc finger and BTB domain containing 10	Zbtb10	483.3	2213.93	3549.2	1829.74	1075.27	1988.5	4.58087	7.34368	0.623784	1.20997	2.05896	1.11337	1436067_at	Mm.103262	zinc finger and BTB domain containing 10 /// similar to zinc finger and BTB domain containing 10	LOC669642 /// Zbtb10
1436068_at	zinc finger and BTB domain containing 10	Zbtb10	275.533	650.467	1645.73	781.18	523.067	884.033	2.36075	5.9729	0.395244	0.832672	1.24356	0.735794	1436068_at	Mm.103262	zinc finger and BTB domain containing 10 /// similar to zinc finger and BTB domain containing 10	LOC669642 /// Zbtb10
1453848_s_at	zinc finger, BED domain containing 3	Zbed3	422.067	714.8	863.633	1212.12	569.1	446.467	1.69357	2.0462	0.827666	0.589711	1.25602	1.60102	1453848_s_at	Mm.3774	zinc finger, BED domain containing 3	Zbed3
1422570_at	YY1 transcription factor	Yy1	732.867	1294.9	2625.33	1729.24	1407.73	3278.77	1.7669	3.58228	0.493233	0.748826	0.919848	0.394935	1422570_at	---	---	---
1426842_at	YTH domain family 3	Ythdf3	628.633	1133.27	1835.8	1996.84	1588.47	2105.3	1.80275	2.9203	0.617315	0.56753	0.713434	0.538292	1426842_at	Mm.23834	YTH domain family 3	Ythdf3
1437102_at	YTH domain family 1	Ythdf1	525.4	769.467	1098.53	1558.86	975.3	1816.83	1.46453	2.09085	0.700449	0.493609	0.788954	0.423521	1437102_at	Mm.30205	YTH domain family 1	Ythdf1
1449090_a_at	Yamaguchi sarcoma viral (v-yes) oncogene homolog 1	Yes1	573.967	1430.87	1703.4	2624.86	2141.3	1711.03	2.49294	2.96777	0.840006	0.545121	0.668223	0.836259	1449090_a_at	Mm.4558	Yamaguchi sarcoma viral (v-yes) oncogene homolog 1	Yes1
1448363_at	yes-associated protein 1	Yap1	966.033	6635.43	5564.97	5684.5	4786.5	4223.57	6.86874	5.76064	1.19236	1.16729	1.38628	1.57105	1448363_at	Mm.221992	yes-associated protein 1	Yap1
1451006_at	xanthine dehydrogenase	Xdh	59.5	1226.8	655.6	8.98	976.233	1951.4	20.6185	11.0185	1.87126	136.615	1.25667	0.628677	1451006_at	Mm.11223	xanthine dehydrogenase	Xdh
1417818_at	WW domain containing transcription regulator 1	Wwtr1	1220.3	13989.6	14226.5	18208.5	7808.23	11381.6	11.4641	11.6582	0.98335	0.768304	1.79165	1.22914	1417818_at	Mm.405029	WW domain containing transcription regulator 1	Wwtr1
1437155_a_at	WW domain containing transcription regulator 1	Wwtr1	301.667	3057.43	3380.33	6283.28	2036.13	3054.13	10.1351	11.2055	0.904477	0.486598	1.50159	1.00108	1437155_a_at	Mm.405029	WW domain containing transcription regulator 1	Wwtr1
1431335_a_at	WAP four-disulfide core domain 1	Wfdc1	167.067	4104.3	2802.7	1162.78	99.3333	378.567	24.5668	16.7759	1.46441	3.52973	41.3185	10.8417	1431335_a_at	Mm.87599	WAP four-disulfide core domain 1	Wfdc1
1416773_at	wee 1 homolog (S. pombe)	Wee1	367.333	955.467	1303.93	1492.1	284.3	866.233	2.60109	3.54973	0.732757	0.64035	3.36077	1.10301	1416773_at	Mm.287173	wee 1 homolog (S. pombe)	Wee1
1434076_at	WD repeat domain 37	Wdr37	765.633	2311.83	2098.43	1587.98	1101.03	2500.07	3.0195	2.74078	1.10169	1.45583	2.09969	0.924709	1434076_at	Mm.284654	WD repeat domain 37	Wdr37
1455354_at	WD repeat domain 22	Wdr22	320.933	669.833	1110.7	763.82	855.567	562.333	2.08714	3.46084	0.603073	0.876952	0.782912	1.19117	1455354_at	Mm.220310	WD repeat domain 22	Wdr22
1451230_a_at	WW domain binding protein 5	Wbp5	6933.77	15133.4	20448.3	14112.3	13727.2	6268.13	2.18257	2.94908	0.740082	1.07235	1.10244	2.41434	1451230_a_at	Mm.512	WW domain binding protein 5	Wbp5
1435386_at	Von Willebrand factor homolog	Vwf	608.7	8742.23	6798.37	8793.74	5844.67	31361.5	14.3621	11.1687	1.28593	0.994143	1.49576	0.278757	1435386_at	Mm.22339	Von Willebrand factor homolog	Vwf
1426399_at	von Willebrand factor A domain containing 1	Vwa1	647.3	6490.6	5882.97	9447.5	32	62.5	10.0272	9.08847	1.10329	0.687018	202.831	103.85	1426399_at	Mm.26515	von Willebrand factor A domain containing 1	Vwa1
1422634_a_at	V-set and immunoglobulin domain containing 2	Vsig2	48.5	1213.87	529.5	315.68	327.333	452.433	25.0282	10.9175	2.29248	3.84524	3.70835	2.68297	1422634_a_at	Mm.27478	V-set and immunoglobulin domain containing 2	Vsig2
1418479_at	vacuolar protein sorting 54 (yeast)	Vps54	866.1	1898.13	2395.87	1334.8	1691.2	2302.9	2.19159	2.76627	0.792253	1.42204	1.12236	0.824236	1418479_at	Mm.170103	vacuolar protein sorting 54 (yeast)	Vps54
1449095_at	vacuolar protein sorting 54 (yeast)	Vps54	1037.43	2640.17	2259.93	1379.9	1659.97	2126.3	2.5449	2.17839	1.16825	1.9133	1.59049	1.24167	1449095_at	Mm.170103	vacuolar protein sorting 54 (yeast)	Vps54
1451343_at	vacuolar protein sorting 36 (yeast)	Vps36	564.8	1619.2	1525.5	1008.7	866.867	1023.27	2.86686	2.70096	1.06142	1.60523	1.86788	1.58238	1451343_at	Mm.41453	vacuolar protein sorting 36 (yeast)	Vps36
1438118_x_at	vimentin	Vim	4722.07	22126.6	22043.5	17197.4	9517.97	31478.4	4.68579	4.6682	1.00377	1.28663	2.32472	0.702913	1438118_x_at	Mm.268000	vimentin	Vim
1450641_at	vimentin	Vim	4168.8	20354.4	17741.7	22948.9	7640.57	33392.8	4.88256	4.25584	1.14726	0.886944	2.66399	0.609544	1450641_at	Mm.268000	vimentin	Vim
1456292_a_at	vimentin	Vim	2372.33	13764	13274.3	11248.1	5047.83	24644	5.80187	5.59546	1.03689	1.22367	2.72671	0.558512	1456292_a_at	Mm.268000	vimentin	Vim
1439766_x_at	vascular endothelial growth factor C	Vegfc	294.4	2371.2	3527.3	1201.88	515.867	8840.4	8.05435	11.9813	0.672242	1.97291	4.59654	0.268223	1439766_x_at	Mm.1402	vascular endothelial growth factor C	Vegfc
1440739_at	vascular endothelial growth factor C	Vegfc	197.1	1795.8	2290.9	1075.3	522.733	7206.23	9.11111	11.623	0.783884	1.67005	3.4354	0.249201	1440739_at	Mm.1402	vascular endothelial growth factor C	Vegfc
1419417_at	vascular endothelial growth factor C	Vegfc	141.933	1640.67	1448.9	1255.84	357.467	6477.47	11.5594	10.2083	1.13235	1.30643	4.58971	0.253288	1419417_at	Mm.1402	vascular endothelial growth factor C	Vegfc
1416156_at	vinculin	Vcl	3900.73	12964.7	12048.8	10370.5	9008.77	20097.9	3.32366	3.08885	1.07602	1.25015	1.43912	0.645078	1416156_at	Mm.279361	vinculin	Vcl
1451314_a_at	vascular cell adhesion molecule 1	Vcam1	129.767	253.333	300.067	77	472.8	1271.8	1.95222	2.31236	0.844257	3.29004	0.535815	0.199193	1451314_a_at	Mm.76649	vascular cell adhesion molecule 1	Vcam1
1441930_x_at	vesicle amine transport protein 1 homolog (T californica)	Vat1	1745.43	3839.2	7670.7	2992.08	2676.17	3342.5	2.19957	4.39473	0.500502	1.28312	1.43459	1.1486	1441930_x_at	Mm.29210	Vesicle amine transport protein 1 homolog (T californica)	Vat1
1438165_x_at	vesicle amine transport protein 1 homolog (T californica)	Vat1	340.9	1222.67	1835.23	1437.46	922.8	1066.7	3.58658	5.38349	0.666219	0.850574	1.32495	1.14621	1438165_x_at	Mm.29210	vesicle amine transport protein 1 homolog (T californica)	Vat1
1427234_at	vang, van gogh-like 1 (Drosophila)	Vangl1	323.6	902.367	818.933	699.58	999.833	662.367	2.78852	2.5307	1.10188	1.28987	0.902517	1.36234	1427234_at	Mm.331266	vang-like 1 (van gogh, Drosophila)	Vangl1
1430522_a_at	vesicle-associated membrane protein 5	Vamp5	307.633	2422.63	1793.77	2103.02	8476.3	918.233	7.87507	5.83086	1.35058	1.15198	0.285813	2.63836	1430522_a_at	Mm.42184	vesicle-associated membrane protein 5	Vamp5
1456245_x_at	vesicle-associated membrane protein 3	Vamp3	7320.63	14258.1	22799.3	10767.9	9458.4	8791.57	1.94766	3.11439	0.625375	1.32413	1.50746	1.6218	1456245_x_at	Mm.273930	vesicle-associated membrane protein 3	Vamp3
1437708_x_at	vesicle-associated membrane protein 3	Vamp3	5791.1	10104.3	19103.3	6825.18	6074.13	7084.17	1.7448	3.29873	0.528932	1.48045	1.6635	1.42633	1437708_x_at	Mm.273930	vesicle-associated membrane protein 3	Vamp3
1454706_at	UV radiation resistance associated gene	Uvrag	969.667	2636.27	2408.83	2543.12	3474.3	3069.8	2.71873	2.48419	1.09442	1.03663	0.758791	0.858775	1454706_at	Mm.323072	UV radiation resistance associated gene	Uvrag
1452222_at	utrophin	Utrn	2741.17	19774.4	17790	7599.3	3981.83	10580.1	7.21386	6.48994	1.11155	2.60213	4.96615	1.86902	1452222_at	Mm.331784	utrophin	Utrn
1455580_at	USP6 N-terminal like	Usp6nl	1341.83	3373.93	3684.27	2503.84	1154.93	1333.1	2.51442	2.7457	0.915768	1.3475	2.92132	2.53089	1455580_at	Mm.40673	USP6 N-terminal like	Usp6nl
1445161_at	MKIAA0019 protein	Usp6nl	614.3	1204.47	1549.2	1220.48	400.867	680.8	1.96071	2.52189	0.777477	0.986879	3.00466	1.76919	1445161_at	---	---	---
1440883_at	MKIAA0019 protein	Usp6nl	475.1	1135.73	1265	1192.96	338.967	538.867	2.39051	2.6626	0.897813	0.95203	3.35058	2.10763	1440883_at	Mm.40673	USP6 N-terminal like	Usp6nl
1426977_at	ubiquitin specific peptidase 47	Usp47	1012.6	2171.23	2696.4	2402.34	1657.87	1869.03	2.14422	2.66285	0.805234	0.903799	1.30965	1.16169	1426977_at	Mm.16974	ubiquitin specific peptidase 47	Usp47
1435325_at	ubiquitin specific peptidase 46	Usp46	1069.87	1856.37	2307.93	2015.64	1118.1	738.533	1.73514	2.15722	0.804342	0.920981	1.66029	2.51359	1435325_at	Mm.48795	ubiquitin specific peptidase 46	Usp46
1418191_at	ubiquitin specific peptidase 18	Usp18	72.6667	1476.97	1154.63	169.5	413.233	196.9	20.3252	15.8894	1.27917	8.71367	3.57417	7.5011	1418191_at	Mm.326911	ubiquitin specific peptidase 18	Usp18
1451080_at	ubiquitin specific peptdiase 1	Usp1	2074.53	5762.53	4937.1	4935.52	2235.07	3017.7	2.77775	2.37986	1.16719	1.16756	2.57824	1.90958	1451080_at	Mm.371692	ubiquitin specific peptdiase 1	Usp1
1451500_at	Usher syndrome 1C binding protein 1	Ushbp1	58.6333	2080.73	2270.77	2472.84	6112.37	2460.23	35.4872	38.7283	0.916313	0.841435	0.340414	0.845746	1451500_at	Mm.34874	Usher syndrome 1C binding protein 1	Ushbp1
1460228_at	upstream transcription factor 2	Usf2	540.333	637.6	1160.97	795.96	753.567	697.233	1.18001	2.14861	0.549198	0.801045	0.84611	0.914471	1460228_at	Mm.322453	upstream transcription factor 2	Usf2
1426666_a_at	unc-84 homolog A (C. elegans)	Unc84a	1652.2	3831.93	3812.47	1582.08	2861.2	3223.57	2.31929	2.30751	1.00511	2.42209	1.33927	1.18872	1426666_a_at	Mm.210845	unc-84 homolog A (C. elegans)	Unc84a
1417757_at	unc-13 homolog B (C. elegans)	Unc13b	376.9	2772.13	3551.97	1249.8	882.467	2239.43	7.35509	9.42416	0.78045	2.21806	3.14135	1.23787	1417757_at	Mm.128892	unc-13 homolog B (C. elegans)	Unc13b
1459740_s_at	uncoupling protein 2 (mitochondrial, proton carrier)	Ucp2	615.633	3771.57	4105.33	2540.4	2801.43	2800	6.12632	6.66847	0.918699	1.48463	1.3463	1.34699	1459740_s_at	Mm.171378	uncoupling protein 2 (mitochondrial, proton carrier)	Ucp2
1459741_x_at	uncoupling protein 2 (mitochondrial, proton carrier)	Ucp2	523.9	3240.4	2376.2	2607.28	2559.2	2194.27	6.18515	4.5356	1.36369	1.24283	1.26618	1.47676	1459741_x_at	Mm.171378	uncoupling protein 2 (mitochondrial, proton carrier)	Ucp2
1447046_at	Uncoupling protein 2 (mitochondrial, proton carrier), mRNA (cDNA clone MGC:13955 IMAGE:4205625)	Ucp2	249.133	1013.9	748.4	162.9	1815.3	2916.53	4.06971	3.00401	1.35476	6.22406	0.55853	0.347639	1447046_at	Mm.278554	DnaJ (Hsp40) related, subfamily B, member 13	Dnajb13
1425020_at	UBX domain containing 4 /// similar to Ubxd4 protein	Ubxd4 /// LOC432749	2093.7	7509.67	7779.9	4768.92	5035.53	4240.97	3.58679	3.71586	0.965265	1.57471	1.49133	1.77074	1425020_at	Mm.390583	UBX domain containing 4 /// predicted gene, EG621629	EG621629 /// Ubxd4
1425019_at	UBX domain containing 4	Ubxd4	472.9	2317.83	1388.73	1638.52	2855.3	848.567	4.90132	2.93663	1.66903	1.41459	0.811765	2.73147	1425019_at	Mm.259170	UBX domain containing 4	Ubxd4
1444523_s_at	ubiquitin-conjugating enzyme E2 variant 1	Ube2v1	4282.03	8606.17	8536.57	9527.08	6863.93	7278.73	2.00983	1.99358	1.00815	0.903337	1.25382	1.18237	1444523_s_at	Mm.278783	ubiquitin-conjugating enzyme E2 variant 1 /// predicted gene, EG666853	EG666853 /// Ube2v1
1415768_a_at	ubiquitin-conjugating enzyme E2R 2	Ube2r2	1411.87	1166.17	3102.57	1123.82	1330.93	1348.27	0.825975	2.19749	0.375872	1.03768	0.876202	0.864938	1415768_a_at	Mm.389540	ubiquitin-conjugating enzyme E2R 2	Ube2r2
1418631_at	ubiquitin-conjugating enzyme E2H	Ube2h	2012.07	2626.03	3942.47	4008.56	2099.87	3272.17	1.30514	1.95941	0.666089	0.655106	1.25057	0.802537	1418631_at	Mm.332967	ubiquitin-conjugating enzyme E2H	Ube2h
1455479_a_at	ubiquitin-conjugating enzyme E2D 3 (UBC4/5 homolog, yeast)	Ube2d3	4670.6	8938.9	16251.3	16478.3	15896	19245.6	1.91387	3.47949	0.550042	0.542464	0.562335	0.464464	1455479_a_at	Mm.49884	ubiquitin-conjugating enzyme E2D 3 (UBC4/5 homolog, yeast)	Ube2d3
1455480_s_at	ubiquitin-conjugating enzyme E2D 3 (UBC4/5 homolog, yeast)	Ube2d3	888.067	1677	1733.33	4119.46	3144.9	3136.67	1.88837	1.95181	0.9675	0.407092	0.533244	0.534644	1455480_s_at	Mm.49884	ubiquitin-conjugating enzyme E2D 3 (UBC4/5 homolog, yeast)	Ube2d3
1426970_a_at	ubiquitin-activating enzyme E1-like /// RIKEN cDNA D330022A01 gene	Ube1l /// D330022A01Rik	218.567	1528.73	1039.8	352.94	2070.23	1537.17	6.99436	4.75736	1.47022	4.33143	0.738435	0.994514	1426970_a_at	Mm.277125	ubiquitin-activating enzyme E1-like /// RIKEN cDNA D330022A01 gene	D330022A01Rik /// Ube1l
1426971_at	ubiquitin-activating enzyme E1-like	Ube1l	128.333	1100.73	755.367	307.76	1462.57	1110.83	8.57714	5.88597	1.45722	3.5766	0.752604	0.990908	1426971_at	Mm.277125	ubiquitin-activating enzyme E1-like	Ube1l
1454643_at	ubiquitin associated protein 2-like	Ubap2l	1054.83	2970.67	2141.4	1765.86	2658.47	2249.87	2.81624	2.03008	1.38725	1.68228	1.11744	1.32037	1454643_at	Mm.25610	ubiquitin associated protein 2-like	Ubap2l
1452985_at	uveal autoantigen with coiled-coil domains and ankyrin repeats	Uaca	300	3428.73	4026.17	4790.28	1729.57	1898.63	11.4291	13.4206	0.851612	0.715769	1.98242	1.8059	1452985_at	Mm.68819	uveal autoantigen with coiled-coil domains and ankyrin repeats	Uaca
1455727_at	U2 small nuclear ribonucleoprotein auxiliary factor (U2AF) 1, related sequence 2	U2af1-rs2	690.533	2203.53	5703.13	2390.5	2849.17	2446.3	3.19106	8.25903	0.386372	0.921788	0.773396	0.900762	1455727_at	Mm.426178	zinc finger (CCCH type), RNA binding motif and serine/arginine rich 2	Zrsr2
1450484_a_at	thymidylate kinase family LPS-inducible member	Tyki	435.9	2982.53	2032.17	153.24	1030.4	780.6	6.84224	4.662	1.46766	19.4632	2.89454	3.82082	1450484_a_at	Mm.271839	thymidylate kinase family LPS-inducible member	Tyki
1416119_at	thioredoxin 1	Txn1	6215.87	10542.3	15897.5	14920.1	15842.5	18497	1.69604	2.55757	0.663143	0.706587	0.665445	0.569947	1416119_at	Mm.260618	thioredoxin 1	Txn1
1416431_at	tubulin, beta 6	Tubb6	435.733	736.067	937.5	5579.7	932.167	1564.83	1.68926	2.15155	0.785138	0.131919	0.78963	0.47038	1416431_at	Mm.181860	tubulin, beta 6	Tubb6
1455719_at	tubulin, beta 5	Tubb5	649.2	1632.73	1467.33	1507.46	1294.4	1742.43	2.51499	2.26022	1.11272	1.0831	1.26138	0.937042	1455719_at	Mm.434402	tubulin, beta 5	Tubb5
1448232_x_at	tubulin, alpha 6	Tuba6	536.267	797.033	1384.8	988.16	543.333	920.433	1.48626	2.5823	0.575558	0.806583	1.46693	0.865933	1448232_x_at	Mm.88212	tubulin, alpha 1C /// predicted gene, EG626534	EG626534 /// Tuba1c
1448706_at	Traf and Tnf receptor associated protein	Ttrap	1567.47	2888.5	3661.8	2677.3	1724.13	1540.9	1.84278	2.33613	0.78882	1.07889	1.67533	1.87455	1448706_at	Mm.427162	Traf and Tnf receptor associated protein	Ttrap
1447250_a_at	titin /// similar to hypothetical protein FLJ39502	Ttn /// LOC545428	69.1	1306.43	1639.8	527.6	48.7	53.6667	18.9064	23.7308	0.796703	2.47618	26.8261	24.3435	1447250_a_at	Mm.26579	RIKEN cDNA 2610301F02 gene	2610301F02Rik
1433460_at	tetratricopeptide repeat domain 7B	Ttc7b	508.667	1362.23	1248.1	1593.78	2700.57	600.3	2.67805	2.45367	1.09145	0.854719	0.504425	2.26925	1433460_at	Mm.295441	tetratricopeptide repeat domain 7B	Ttc7b
1417179_at	tetraspanin 5	Tspan5	2753.83	8020.77	6563.4	7121.76	1390.97	617.333	2.91258	2.38337	1.22204	1.12623	5.76633	12.9926	1417179_at	Mm.31927	tetraspanin 5	Tspan5
1448276_at	tetraspanin 4	Tspan4	550.6	1853	1764.33	4244.9	4125.5	1717.83	3.36542	3.20438	1.05026	0.436524	0.449158	1.07868	1448276_at	Mm.259477	tetraspanin 4	Tspan4
1418643_at	tetraspanin 13	Tspan13	4869.03	23587.4	24385.4	13157.3	1750.03	20266.9	4.84436	5.00826	0.967275	1.79273	13.4782	1.16384	1418643_at	Mm.254663	tetraspanin 13	Tspan13
1460239_at	tetraspanin 13	Tspan13	976.967	9717.07	10203.5	11191.2	630.933	8475.27	9.94616	10.4441	0.952324	0.868279	15.4011	1.14652	1460239_at	Mm.254663	tetraspanin 13	Tspan13
1454604_s_at	tetraspanin 12	Tspan12	370.1	970.8	1409.57	1084	1098.6	2208.4	2.62307	3.80861	0.688722	0.895572	0.88367	0.439594	1454604_s_at	Mm.21950	tetraspanin 12	Tspan12
1425281_a_at	TSC22 domain family 3	Tsc22d3	566.3	3520.27	2594.3	1267	1080.8	797.833	6.21626	4.58114	1.35692	2.77843	3.25709	4.41228	1425281_a_at	Mm.22216	TSC22 domain family 3	Tsc22d3
1430535_at	TSC22 domain family 2	Tsc22d2	1030.17	2732	3509.7	3041.26	2762.37	2678.23	2.652	3.40692	0.778414	0.898312	0.989007	1.02008	1430535_at	Mm.218409	TSC22 domain family 2	Tsc22d2
1454971_x_at	TSC22 domain family, member 1	Tsc22d1	19877.9	42778.9	46679.8	35702	26449.7	24785.6	2.15208	2.34833	0.916432	1.19822	1.61737	1.72596	1454971_x_at	Mm.153272	TSC22 domain family, member 1	Tsc22d1
1425742_a_at	TSC22 domain family, member 1	Tsc22d1	11980.4	43784.8	42151.6	35376.6	17034.6	12570.4	3.65469	3.51837	1.03875	1.23768	2.57035	3.48316	1425742_a_at	Mm.153272	TSC22 domain family, member 1	Tsc22d1
1454758_a_at	TSC22 domain family, member 1	Tsc22d1	6285.43	30123.3	24476.6	26749.9	8756.6	5678.2	4.79255	3.89418	1.2307	1.12611	3.44006	5.30507	1454758_a_at	Mm.153272	TSC22 domain family, member 1	Tsc22d1
1433899_x_at	TSC22 domain family, member 1	Tsc22d1	1277.43	13895	8705.17	11714.1	1813.67	868.167	10.8773	6.81458	1.59617	1.18618	7.66126	16.005	1433899_x_at	Mm.153272	TSC22 domain family, member 1	Tsc22d1
1438877_at	transient receptor potential cation channel, subfamily M, member 6	Trpm6	90.6333	901.4	1275.13	937.04	10.2	229.9	9.94557	14.0691	0.706906	0.961965	88.3725	3.92084	1438877_at	Mm.215171	transient receptor potential cation channel, subfamily M, member 6	Trpm6
1416926_at	transformation related protein 53 inducible nuclear protein 1	Trp53inp1	1798.9	9424.87	7374.07	2621.82	3785.63	7668.2	5.23924	4.09921	1.27811	3.59478	2.48964	1.22908	1416926_at	Mm.393018	transformation related protein 53 inducible nuclear protein 1	Trp53inp1
1418092_s_at	thyroid hormone receptor interactor 10	Trip10	376.067	1430.67	1111.77	1235.7	1665.6	1842.6	3.80429	2.9563	1.28684	1.15778	0.85895	0.776439	1418092_s_at	Mm.37368	thyroid hormone receptor interactor 10	Trip10
1427447_a_at	TRIO and F-actin binding protein	Triobp	480.467	2145.37	1786.8	2704.86	1717.77	1167.53	4.46517	3.71888	1.20068	0.793153	1.24893	1.83752	1427447_a_at	Mm.123714	TRIO and F-actin binding protein	Triobp
1426784_at	tripartite motif protein 47	Trim47	289.6	2122.93	1315.43	560.96	1884.57	806.867	7.33057	4.54224	1.61387	3.78446	1.12648	2.63108	1426784_at	Mm.347770	tripartite motif protein 47	Trim47
1436394_at	tripartite motif protein 37	Trim37	376.233	535	980.633	1032.86	1345.17	1264.7	1.42199	2.60645	0.545566	0.517979	0.39772	0.423025	1436394_at	Mm.17436	tripartite motif protein 37	Trim37
1436393_a_at	tripartite motif protein 37	Trim37	350.333	539.5	767.133	981.6	1609.57	1159.8	1.53996	2.18972	0.703268	0.549613	0.335183	0.465166	1436393_a_at	Mm.17436	tripartite motif protein 37	Trim37
1417961_a_at	tripartite motif protein 30	Trim30	155.467	1253.93	1309.23	581.16	1444.77	1711.8	8.06561	8.42131	0.957762	2.15764	0.867914	0.732523	1417961_a_at	Mm.295578	tripartite motif protein 30	Trim30
1451860_a_at	tripartite motif protein 30	Trim30	133.2	613.533	381.333	270.28	1163.2	709.667	4.60611	2.86286	1.60892	2.26999	0.527453	0.864537	1451860_a_at	Mm.295578	tripartite motif protein 30	Trim30
1438376_s_at	tripartite motif protein 27	Trim27	2035.9	2692.57	4740.7	3492.66	2755.93	3194.2	1.32254	2.32855	0.567968	0.770921	0.977007	0.842955	1438376_s_at	Mm.314056	tripartite motif protein 27	Trim27
1456375_x_at	tripartite motif protein 27	Trim27	1726.93	2492.5	4207.63	3266.98	2641.03	2978.9	1.44331	2.43648	0.592376	0.762937	0.943759	0.836718	1456375_x_at	Mm.314056	tripartite motif protein 27	Trim27
1419879_s_at	tripartite motif protein 25	Trim25	1541.7	10693	12189.3	10056.5	10913.1	11103.7	6.93587	7.90642	0.877245	1.0633	0.979835	0.963012	1419879_s_at	Mm.248445	tripartite motif protein 25	Trim25
1425974_a_at	tripartite motif protein 25	Trim25	715.5	4606.07	5040.57	5509.16	6408	5476.4	6.43755	7.04482	0.913799	0.836074	0.718799	0.841076	1425974_a_at	Mm.248445	tripartite motif protein 25	Trim25
1452362_at	tripartite motif protein 16	Trim16	159.667	1071.37	1466.27	1942.48	177.9	2162.53	6.71002	9.1833	0.730677	0.551546	6.0223	0.495422	1452362_at	Mm.117087	tripartite motif protein 16	Trim16
1426640_s_at	tribbles homolog 2 (Drosophila)	Trib2	1047.97	3616.87	2411.37	2769.66	1053.23	3636.07	3.45132	2.301	1.49992	1.30589	3.43406	0.99472	1426640_s_at	Mm.266679	tribbles homolog 2 (Drosophila)	Trib2
1424880_at	tribbles homolog 1 (Drosophila)	Trib1	223.367	384.167	660.867	792.28	1460.8	567.4	1.71989	2.95866	0.581307	0.484887	0.262984	0.677065	1424880_at	Mm.40298	tribbles homolog 1 (Drosophila)	Trib1
1423732_at	translocating chain-associating membrane protein 1	Tram1	2029.2	4235.5	4594.6	6196.22	5145.9	4036.47	2.08728	2.26424	0.921843	0.683562	0.823082	1.04931	1423732_at	Mm.28765	translocating chain-associating membrane protein 1	Tram1
1438506_s_at	Trans-prenyltransferase, mRNA (cDNA clone MGC:28441 IMAGE:4039464)	Tprt	559.533	1310.7	1423.27	831.52	762.967	1535.47	2.34249	2.54367	0.92091	1.57627	1.7179	0.853617	1438506_s_at	Mm.205647	abl-interactor 1	Abi1
1433883_at	tropomyosin 4	Tpm4	3165.4	19231.7	17989.9	19987.5	11605.5	15348.5	6.07561	5.6833	1.06903	0.962188	1.65712	1.253	1433883_at	Mm.295124	tropomyosin 4	Tpm4
1427260_a_at	tropomyosin 3, gamma	Tpm3	8772.33	18007.4	23595.7	17472.3	23714.6	24980.3	2.05275	2.68978	0.763167	1.03063	0.75934	0.720865	1427260_a_at	Mm.240839	tropomyosin 3, gamma	Tpm3
1436958_x_at	Tropomyosin 3, gamma, mRNA (cDNA clone MGC:36031 IMAGE:4502880)	Tpm3	3605	8519.3	21270.6	16985.9	22486.1	21282.4	2.36319	5.90031	0.400519	0.501551	0.37887	0.400297	1436958_x_at	Mm.240839	Tropomyosin 3, gamma	Tpm3
1427567_a_at	tropomyosin 3, gamma	Tpm3	243.3	654.167	617.2	1413.96	722.533	602.533	2.68872	2.53679	1.05989	0.462649	0.905379	1.08569	1427567_a_at	Mm.240839	tropomyosin 3, gamma	Tpm3
1418412_at	tumor protein D52-like 1	Tpd52l1	376.2	1832	1896.4	2383.12	8.46667	71.7	4.86975	5.04094	0.966041	0.76874	216.378	25.5509	1418412_at	Mm.7821	tumor protein D52-like 1	Tpd52l1
1421998_at	torsin family 3, member A	Tor3a	279.8	793.833	626.233	210.48	1336.2	1017.4	2.83715	2.23815	1.26763	3.77154	0.594098	0.780257	1421998_at	Mm.206737	torsin family 3, member A	Tor3a
1435526_at	torsin A interacting protein 2	Tor1aip2	896.167	1710.13	2077.57	2335.38	2351.33	2317.83	1.90828	2.31828	0.823142	0.732272	0.727304	0.737815	1435526_at	---	torsin A interacting protein 2	Tor1aip2
1448838_at	topoisomerase I binding, arginine/serine-rich	Topors	1130.9	3592.7	4929.9	4211.42	5155.13	1717.7	3.17685	4.35927	0.728757	0.853085	0.696917	2.09158	1448838_at	Mm.251548	topoisomerase I binding, arginine/serine-rich	Topors
1417754_at	topoisomerase I binding, arginine/serine-rich	Topors	407.333	502.8	2082.83	759.3	992.667	579.8	1.23437	5.11334	0.241402	0.662189	0.506514	0.867196	1417754_at	Mm.251548	topoisomerase I binding, arginine/serine-rich	Topors
1426676_s_at	translocase of outer mitochondrial membrane 70 homolog A (yeast)	Tomm70a	602.067	1358.27	1531.93	2283.78	891.3	1317.67	2.25601	2.54446	0.886636	0.594745	1.52392	1.03081	1426676_s_at	Mm.213292	translocase of outer mitochondrial membrane 70 homolog A (yeast)	Tomm70a
1423176_at	transducer of ErbB-2.1	Tob1	3239.2	9663.9	11254	2282.26	1417.8	2421.27	2.98342	3.4743	0.858711	4.23436	6.81612	3.99126	1423176_at	Mm.259673	transducer of ErbB-2.1	Tob1
1419283_s_at	tensin 1	Tns1	974.133	8167.7	5074.13	2928.5	3660.13	4298.6	8.38458	5.20887	1.60967	2.78904	2.23153	1.90008	1419283_s_at	Mm.309975	tensin 1	Tns1
1428650_at	tensin 1	Tns1	1102.3	3919.3	3836.37	1617.32	2082.83	2643.07	3.55557	3.48033	1.02162	2.42333	1.88172	1.48286	1428650_at	Mm.309975	tensin 1	Tns1
1448297_a_at	tyrosine kinase, non-receptor, 2	Tnk2	3604.4	3817.4	8350.9	4723.9	3269.9	2401.1	1.05909	2.31686	0.457124	0.808103	1.16744	1.58985	1448297_a_at	Mm.251115	tyrosine kinase, non-receptor, 2 /// similar to Activated CDC42 kinase 1 (ACK-1) (Non-receptor protein tyrosine kinase Ack) (Tyrosine kinase non-receptor protein 2)	LOC672286 /// Tnk2
1418345_at	tumor necrosis factor (ligand) superfamily, member 13 /// tumor necrosis factor (ligand) superfamily, member 12-member 13	Tnfsf13 /// Tnfsf12-tnfsf13	221.4	1315.3	1615.87	220.1	1588.63	1011.6	5.94083	7.2984	0.81399	5.97592	0.827944	1.30022	1418345_at	---	tumor necrosis factor (ligand) superfamily, member 13 /// tumor necrosis factor (ligand) superfamily, member 12-member 13	Tnfsf12-tnfsf13 /// Tnfsf13
1452440_at	tumor necrosis factor (ligand) superfamily, member 12 /// tumor necrosis factor (ligand) superfamily, member 12-member 13	Tnfsf12 /// Tnfsf12-tnfsf13	354.5	712.533	1123.2	151.06	866.967	541.4	2.00997	3.16841	0.634378	4.71689	0.821869	1.31609	1452440_at	Mm.8983	tumor necrosis factor (ligand) superfamily, member 12 /// tumor necrosis factor (ligand) superfamily, member 12-member 13	Tnfsf12 /// Tnfsf12-tnfsf13
1439680_at	tumor necrosis factor (ligand) superfamily, member 10	Tnfsf10	55.4	1414.13	1014.8	435.34	1818.17	2931.5	25.5259	18.3177	1.39351	3.24834	0.77778	0.482392	1439680_at	Mm.1062	tumor necrosis factor (ligand) superfamily, member 10	Tnfsf10
1459913_at	Tumor necrosis factor (ligand) superfamily, member 10 (Tnfsf10), mRNA	Tnfsf10	79.2	694.4	610.833	293.96	884.967	1081.9	8.76768	7.71254	1.13681	2.36223	0.784662	0.641834	1459913_at	Mm.1062	tumor necrosis factor (ligand) superfamily, member 10	Tnfsf10
1448147_at	tumor necrosis factor receptor superfamily, member 19	Tnfrsf19	1300	7238.8	5531.17	5278.5	7.96667	382.567	5.56831	4.25474	1.30873	1.37137	908.636	18.9217	1448147_at	Mm.281356	tumor necrosis factor receptor superfamily, member 19	Tnfrsf19
1418571_at	tumor necrosis factor receptor superfamily, member 12a	Tnfrsf12a	736.033	1664.5	2536.3	2116.82	281.433	1605.93	2.26145	3.4459	0.656271	0.786321	5.91437	1.03647	1418571_at	Mm.28518	tumor necrosis factor receptor superfamily, member 12a	Tnfrsf12a
1418572_x_at	tumor necrosis factor receptor superfamily, member 12a	Tnfrsf12a	463.233	1571.37	2125.97	2166.06	240.033	1727.83	3.39217	4.58941	0.73913	0.725449	6.54645	0.909443	1418572_x_at	Mm.28518	tumor necrosis factor receptor superfamily, member 12a	Tnfrsf12a
1449125_at	tumor necrosis factor, alpha-induced protein 8-like 1	Tnfaip8l1	275.067	1209.97	1589.67	3639.62	1784.67	929.8	4.39881	5.77921	0.761145	0.332443	0.677979	1.30132	1449125_at	Mm.2312	tumor necrosis factor, alpha-induced protein 8-like 1	Tnfaip8l1
1433699_at	tumor necrosis factor, alpha-induced protein 3	Tnfaip3	2480.6	5285.97	8371.97	9963.56	16713.3	15320.2	2.13092	3.37498	0.631389	0.53053	0.316272	0.345033	1433699_at	Mm.116683	tumor necrosis factor, alpha-induced protein 3	Tnfaip3
1448863_a_at	tumor necrosis factor, alpha-induced protein 1 (endothelial)	Tnfaip1	2533.07	12863.1	11160	13457.2	15963.5	7876.67	5.07809	4.40573	1.15261	0.955852	0.805784	1.63307	1448863_a_at	Mm.386774	tumor necrosis factor, alpha-induced protein 1 (endothelial)	Tnfaip1
1417865_at	tumor necrosis factor, alpha-induced protein 1 (endothelial)	Tnfaip1	1636.13	6342.1	4828.2	11660.4	11155.8	4188.03	3.87627	2.95098	1.31355	0.543903	0.568504	1.51434	1417865_at	Mm.386774	tumor necrosis factor, alpha-induced protein 1 (endothelial)	Tnfaip1
1437185_s_at	thymosin, beta 10	Tmsb10	9550.37	23905.6	29441.1	31586.2	4632.33	15720.1	2.50311	3.08272	0.811981	0.756836	5.1606	1.5207	1437185_s_at	Mm.3532	thymosin, beta 10	Tmsb10
1436902_x_at	thymosin, beta 10	Tmsb10	2387.1	5414.8	8780.77	18672.6	805.5	2919.37	2.26836	3.67842	0.616666	0.289986	6.72228	1.85479	1436902_x_at	Mm.3532	thymosin, beta 10	Tmsb10
1438556_a_at	tropomodulin 3	Tmod3	424.1	2957.13	7210.83	1852.92	1031.6	4296.1	6.97273	17.0027	0.410096	1.59593	2.86655	0.68833	1438556_a_at	Mm.38445	tropomodulin 3	Tmod3
1423088_at	tropomodulin 3	Tmod3	665.767	4050.53	2871.7	2901.16	2574.17	3368.53	6.08401	4.31337	1.4105	1.39618	1.57353	1.20246	1423088_at	Mm.38445	tropomodulin 3	Tmod3
1453731_a_at	transmembrane protein 77	Tmem77	1700.27	5327.97	4710.27	5231.16	3803.83	4566.63	3.13361	2.77031	1.13114	1.01851	1.40068	1.16672	1453731_a_at	Mm.290488	transmembrane protein 77	Tmem77
1424782_at	transmembrane protein 77	Tmem77	1101.53	2318.6	2870.8	1490.9	1630	2089.63	2.10488	2.60619	0.807649	1.55517	1.42245	1.10957	1424782_at	Mm.290488	transmembrane protein 77	Tmem77
1436212_at	ransmembrane protein 71	Tmem71	74.4333	977.5	771.833	709.74	494.9	4571	13.1326	10.3695	1.26647	1.37726	1.97515	0.213848	1436212_at	Mm.132299	transmembrane protein 71	Tmem71
1454709_at	transmembrane protein 64	Tmem64	1420.23	2507.4	3314.47	2681.26	10951	2796.7	1.76548	2.33375	0.756502	0.935157	0.228966	0.896557	1454709_at	Mm.394111	transmembrane protein 64	Tmem64
1433735_a_at	transmembrane protein 64	Tmem64	807.433	1598.7	3239.3	1942.92	8746.7	1604.43	1.97998	4.01185	0.493533	0.822834	0.182778	0.996427	1433735_a_at	Mm.394111	transmembrane protein 64	Tmem64
1434307_at	transmembrane protein 64	Tmem64	666.033	1198.33	1404.7	955.3	5626.8	762.9	1.79921	2.10905	0.853088	1.25441	0.212969	1.57076	1434307_at	Mm.394111	transmembrane protein 64	Tmem64
1424383_at	transmembrane protein 51	Tmem51	1171.93	2986.33	2993.43	3570.58	6874.5	1225.1	2.54821	2.55427	0.997628	0.836372	0.434407	2.43762	1424383_at	Mm.27587	transmembrane protein 51	Tmem51
1436499_at	transmembrane protein 23	Tmem23	3792.57	36860.7	37297.5	14433.7	10789	17894.5	9.71919	9.83436	0.988289	2.55379	3.4165	2.05989	1436499_at	Mm.329810	sphingomyelin synthase 1	Sgms1
1426576_at	transmembrane protein 23	Tmem23	804.467	16632.3	13956	3657.06	2661.5	5503.73	20.675	17.3482	1.19177	4.54801	6.24923	3.02201	1426576_at	Mm.329810	sphingomyelin synthase 1	Sgms1
1426575_at	transmembrane protein 23	Tmem23	289.633	7349.43	4366.83	2207.56	653.367	790.767	25.375	15.0771	1.68301	3.32921	11.2486	9.29406	1426575_at	Mm.329810	sphingomyelin synthase 1	Sgms1
1457968_at	Transmembrane protein 23 (Tmem23), mRNA	Tmem23	91.2	1228.63	593.9	159.36	129.733	744.067	13.4719	6.51206	2.06875	7.7098	9.47045	1.65124	1457968_at	Mm.329810	Transmembrane protein 23	Tmem23
1455308_at	transmembrane protein 16F	Tmem16f	1472.97	7702.53	10837.9	5329.42	1085.8	9563.97	5.22927	7.35789	0.710701	1.44529	7.09388	0.80537	1455308_at	Mm.392547	transmembrane protein 16F	Tmem16f
1455309_at	transmembrane protein 16F	Tmem16f	520.333	2317.83	2058.53	2643.54	464.333	3090.33	4.45452	3.95618	1.12596	0.876791	4.99174	0.750027	1455309_at	Mm.38087	transmembrane protein 16F	Tmem16f
1451794_at	transmembrane and coiled coil domains 3	Tmcc3	705.167	2488.1	1834	128.24	752.3	594.1	3.52839	2.6008	1.35665	19.4019	3.30732	4.18802	1451794_at	Mm.23047	transmembrane and coiled coil domains 3	Tmcc3
1456981_at	transmembrane channel-like gene family 7	Tmc7	2423.53	7765.37	5530.7	4789.22	90.9667	447	3.20415	2.28208	1.40405	1.62143	85.365	17.3722	1456981_at	Mm.69380	transmembrane channel-like gene family 7	Tmc7
1451353_at	transmembrane 6 superfamily member 1	Tm6sf1	564.567	1344.37	1176.33	2059.94	219.8	1227.7	2.38124	2.0836	1.14284	0.652624	6.11632	1.09503	1451353_at	Mm.221412	transmembrane 6 superfamily member 1	Tm6sf1
1450958_at	transmembrane 4 superfamily member 1	Tm4sf1	2615.37	16782	20057.2	8444.2	16054.9	19456.9	6.4167	7.66899	0.836707	1.9874	1.04529	0.862523	1450958_at	Mm.856	transmembrane 4 superfamily member 1	Tm4sf1
1439233_at	Translocation protein 1, mRNA (cDNA clone IMAGE:5347105)	Tloc1	393.067	1287.6	817.433	248.48	349.3	1031.43	3.27578	2.07963	1.57517	5.18191	3.68623	1.24836	1439233_at	Mm.26017	Translocation protein 1	Tloc1
1450985_a_at	tight junction protein 2	Tjp2	5027.87	9089.57	14398.6	6994.56	3809.53	9019.57	1.80784	2.86377	0.63128	1.29952	2.38601	1.00776	1450985_a_at	Mm.104744	tight junction protein 2	Tjp2
1434600_at	tight junction protein 2	Tjp2	2683.6	5208.73	5734.17	3692.88	2368.8	4985	1.94095	2.13674	0.908368	1.41048	2.19889	1.04488	1434600_at	Mm.104744	tight junction protein 2	Tjp2
1417749_a_at	tight junction protein 1	Tjp1	5860.83	25536.7	21090.3	16639	14771.9	16378.3	4.35718	3.59852	1.21082	1.53475	1.72873	1.55918	1417749_a_at	Mm.4342	tight junction protein 1	Tjp1
1437967_at	PREDICTED: Mus musculus similar to hypothetical protein FLJ39502 (LOC546765), mRNA	Titin	585.667	13462.5	11843.1	5860.54	14.2	210.767	22.9866	20.2216	1.13673	2.29714	948.061	63.8738	1437967_at	Mm.380256	Transcribed locus, moderately similar to XP_001066067.1 hypothetical protein [Rattus norvegicus]	---
1460125_at	PREDICTED: Mus musculus similar to hypothetical protein FLJ39502 (LOC546765), mRNA	titin	60.5333	1953.43	1152.47	2130.36	10.7333	49.8667	32.2704	19.0385	1.695	0.91695	181.997	39.1731	1460125_at	---	---	---
1457676_at	toll-interleukin 1 receptor (TIR) domain-containing adaptor protein	Tirap	650.667	2063.73	1844.33	1722	1199.9	1614.97	3.17172	2.83453	1.11896	1.19845	1.71992	1.27788	1457676_at	Mm.392992	toll-interleukin 1 receptor (TIR) domain-containing adaptor protein	Tirap
1426721_s_at	TCDD-inducible poly(ADP-ribose) polymerase	Tiparp	2195.63	4179.9	6749.87	4744.18	7552.2	7202	1.90373	3.07422	0.619257	0.881058	0.553468	0.58038	1426721_s_at	Mm.246398	TCDD-inducible poly(ADP-ribose) polymerase	Tiparp
1452161_at	TCDD-inducible poly(ADP-ribose) polymerase	Tiparp	822.933	1065.7	2327.8	1653.18	1309.23	2484.87	1.295	2.82866	0.457814	0.644636	0.813988	0.428876	1452161_at	Mm.246398	TCDD-inducible poly(ADP-ribose) polymerase	Tiparp
1417109_at	tubulointerstitial nephritis antigen-like	Tinagl	410.933	3920.9	2980.2	365.12	15138.3	2470.73	9.54145	7.25227	1.31565	10.7387	0.259006	1.58694	1417109_at	Mm.15801	tubulointerstitial nephritis antigen-like	Tinagl
1449335_at	tissue inhibitor of metalloproteinase 3	Timp3	2080.27	17830.7	10853.5	1597.52	7075.07	9814.17	8.57135	5.21738	1.64285	11.1615	2.52022	1.81683	1449335_at	Mm.4871	tissue inhibitor of metalloproteinase 3	Timp3
1419089_at	tissue inhibitor of metalloproteinase 3	Timp3	1702.63	9573.53	7235.03	1340.72	6984.3	8256.37	5.62278	4.24932	1.32322	7.14059	1.37072	1.15953	1419089_at	Mm.4871	tissue inhibitor of metalloproteinase 3	Timp3
1449334_at	tissue inhibitor of metalloproteinase 3	Timp3	319.833	2144.33	1505.07	351.48	1314.97	1172.63	6.70453	4.70578	1.42474	6.10087	1.63071	1.82865	1449334_at	Mm.4871	tissue inhibitor of metalloproteinase 3	Timp3
1417586_at	timeless homolog (Drosophila)	Timeless	360.833	2337.67	2389.9	1734.42	7604.77	4751.83	6.47852	6.62328	0.978144	1.34781	0.307395	0.49195	1417586_at	Mm.6458	timeless homolog (Drosophila)	Timeless
1437241_at	TGFB inducible early growth response 3	Tieg3	766.567	1896.57	2968.37	1269.82	715	1203.5	2.47411	3.87229	0.638926	1.49357	2.65254	1.57588	1437241_at	Mm.9616	Kruppel-like factor 11	Klf11
1416238_at	tyrosine kinase receptor 1	Tie1	42.9	1268.7	1374.1	3352.56	2371.47	1506.93	29.5734	32.0303	0.923295	0.378427	0.534985	0.841909	1416238_at	Mm.4345	tyrosine kinase receptor 1	Tie1
1418057_at	T-cell lymphoma invasion and metastasis 1	Tiam1	803.367	8680.93	10204	7835.6	3145.9	395.9	10.8057	12.7015	0.850741	1.10788	2.75944	21.9271	1418057_at	Mm.124100	T-cell lymphoma invasion and metastasis 1	Tiam1
1449621_s_at	thrombospondin, type I, domain 1	Thsd1	200.733	3458.8	2583.3	2392.58	1106.7	1112.17	17.2308	12.8693	1.33891	1.44564	3.12533	3.10997	1449621_s_at	Mm.32067	thrombospondin, type I, domain 1	Thsd1
1452125_at	thyroid hormone receptor associated protein 3	Thrap3	1233.5	3133.17	2992	1918.96	1779.03	5177.1	2.54006	2.42562	1.04718	1.63274	1.76116	0.605197	1452125_at	Mm.236211	thyroid hormone receptor associated protein 3	Thrap3
1448529_at	thrombomodulin	Thbd	404.833	8944.33	9576.6	1206.16	5581.1	17578	22.0939	23.6557	0.933978	7.41554	1.60261	0.508838	1448529_at	Mm.24096	thrombomodulin	Thbd
1449009_at	T-cell specific GTPase	Tgtp	173.8	4005.03	2711.8	385.94	13133.8	13474.4	23.0439	15.603	1.47689	10.3773	0.304942	0.297233	1449009_at	Mm.15793	T-cell specific GTPase	Tgtp
1423307_s_at	trans-golgi network protein /// trans-golgi network protein 2	Tgoln1 /// Tgoln2	888.1	1489.43	1904	1616.1	1723.13	1447.77	1.6771	2.1439	0.782265	0.921622	0.864375	1.02878	1423307_s_at	Mm.246563	trans-golgi network protein /// trans-golgi network protein 2	Tgoln1 /// Tgoln2
1423309_at	trans-golgi network protein	Tgoln1	6227.83	15661	16287.7	9568.36	16304.2	15529.6	2.51468	2.61531	0.961521	1.63675	0.96055	1.00846	1423309_at	Mm.246563	trans-golgi network protein	Tgoln1
1433428_x_at	transglutaminase 2, C polypeptide	Tgm2	6493.93	21536.1	23259.2	7347.66	25222.4	30226.2	3.31634	3.58168	0.925919	2.93101	0.853848	0.712498	1433428_x_at	Mm.330731	transglutaminase 2, C polypeptide	Tgm2
1455900_x_at	transglutaminase 2, C polypeptide	Tgm2	3977.43	18713.8	21136.1	4699.48	20724.5	27534.8	4.70499	5.314	0.885394	3.98209	0.902979	0.679641	1455900_x_at	Mm.330731	transglutaminase 2, C polypeptide	Tgm2
1437277_x_at	transglutaminase 2, C polypeptide	Tgm2	4327.1	17268.3	18685.5	5637.02	19973.1	26076.9	3.99074	4.31824	0.924159	3.06338	0.86458	0.662207	1437277_x_at	Mm.330731	transglutaminase 2, C polypeptide	Tgm2
1417500_a_at	transglutaminase 2, C polypeptide	Tgm2	1248.87	4963.93	2515.53	2521.06	11061.1	11157.5	3.97475	2.01425	1.97331	1.96899	0.448773	0.444895	1417500_a_at	Mm.330731	transglutaminase 2, C polypeptide	Tgm2
1433795_at	transforming growth factor, beta receptor III	Tgfbr3	1105.67	10642.9	14564	3219.3	15469.1	11316.2	9.62581	13.1722	0.730768	3.30598	0.688012	0.940501	1433795_at	Mm.200775	transforming growth factor, beta receptor III	Tgfbr3
1426397_at	transforming growth factor, beta receptor II	Tgfbr2	2576.1	16632.4	15550.4	12422.5	15294.3	9073.83	6.45644	6.03641	1.06958	1.3389	1.08749	1.83301	1426397_at	Mm.172346	transforming growth factor, beta receptor II	Tgfbr2
1450923_at	transforming growth factor, beta 2	Tgfb2	563.7	2986	5619.3	2349.98	138.667	374.3	5.29714	9.9686	0.531383	1.27065	21.5337	7.97756	1450923_at	Mm.18213	transforming growth factor, beta 2	Tgfb2
1423250_a_at	transforming growth factor, beta 2	Tgfb2	638.833	2580.8	4917.77	2202.16	114.6	467.7	4.03986	7.69804	0.524791	1.17194	22.5201	5.51807	1423250_a_at	Mm.18213	transforming growth factor, beta 2	Tgfb2
1450922_a_at	transforming growth factor, beta 2	Tgfb2	261.533	1263.07	1812.87	1048.48	86.0333	288.633	4.82947	6.93168	0.696723	1.20466	14.6811	4.37602	1450922_a_at	Mm.18213	transforming growth factor, beta 2	Tgfb2
1418136_at	transforming growth factor beta 1 induced transcript 1	Tgfb1i1	258.6	1116.7	919.4	1550.68	1301.93	1386.6	4.31825	3.5553	1.2146	0.720136	0.857724	0.805351	1418136_at	Mm.3248	transforming growth factor beta 1 induced transcript 1	Tgfb1i1
1420653_at	transforming growth factor, beta 1	Tgfb1	169.633	357.167	373.6	630.34	1070.9	483.967	2.10552	2.2024	0.956014	0.566625	0.33352	0.737998	1420653_at	Mm.248380	transforming growth factor, beta 1	Tgfb1
1452661_at	transferrin receptor	Tfrc	3543.53	18117.9	21152.6	21663.6	376.967	327.333	5.11296	5.96934	0.856536	0.83633	48.0624	55.3501	1452661_at	Mm.28683	transferrin receptor	Tfrc
1422966_a_at	transferrin receptor	Tfrc	84.4	2425.73	4077.2	2606.82	54.7667	45.9	28.7409	48.3081	0.594951	0.930533	44.2921	52.8482	1422966_a_at	Mm.28683	transferrin receptor	Tfrc
1451791_at	tissue factor pathway inhibitor	Tfpi	525.633	2330.73	2251.57	5525.14	10399.9	1734.33	4.43414	4.28353	1.03516	0.421841	0.224112	1.34388	1451791_at	Mm.124316	tissue factor pathway inhibitor	Tfpi
1438530_at	tissue factor pathway inhibitor	Tfpi	462.567	2067.23	1958.13	2404.98	9084.13	2398.23	4.46905	4.23319	1.05572	0.859564	0.227565	0.861982	1438530_at	Mm.124316	tissue factor pathway inhibitor	Tfpi
1452432_at	tissue factor pathway inhibitor	Tfpi	171.933	905.633	941.5	1402.56	6544.7	1014.2	5.26735	5.47596	0.961905	0.6457	0.138377	0.892953	1452432_at	Mm.124316	tissue factor pathway inhibitor	Tfpi
1451790_a_at	tissue factor pathway inhibitor	Tfpi	209.967	1031.63	593.6	2898.38	4770.5	631.633	4.91332	2.82712	1.73793	0.355934	0.216253	1.63328	1451790_a_at	Mm.124316	tissue factor pathway inhibitor	Tfpi
1452274_at	testis expressed gene 27	Tex27	354.5	794	828.767	1220.72	655.767	848.8	2.23977	2.33785	0.95805	0.650436	1.2108	0.935438	1452274_at	Mm.220972	zinc finger, AN1-type domain 3	Zfand3
1460378_a_at	testis derived transcript	Tes	208.933	2212.1	1845.9	6058.42	344.3	635.533	10.5876	8.83488	1.19839	0.365128	6.42492	3.4807	1460378_a_at	Mm.436548	testis derived transcript	Tes
1424246_a_at	testis derived transcript	Tes	171.233	1866.37	1709.73	4164.52	306.633	481.033	10.8996	9.98482	1.09161	0.448159	6.08664	3.87991	1424246_a_at	Mm.436548	testis derived transcript	Tes
1452264_at	tensin like C1 domain-containing phosphatase	Tenc1	207.733	1715.57	624.733	677.28	2156.27	1099.27	8.2585	3.00738	2.74608	2.53302	0.795619	1.56065	1452264_at	Mm.29389	tensin like C1 domain-containing phosphatase	Tenc1
1418788_at	endothelial-specific receptor tyrosine kinase	Tek	559.033	13940.7	14456.7	10109.3	13940.8	14526.8	24.9372	25.8602	0.96431	1.379	0.999998	0.959658	1418788_at	Mm.14313	endothelial-specific receptor tyrosine kinase	Tek
1434548_at	tumor differentially expressed 1	Tde1	1920.8	5433.67	5842.7	2713.88	8132.03	5941.83	2.82886	3.04181	0.929992	2.00218	0.668181	0.914476	1434548_at	Mm.218473	serine incorporator 3	Serinc3
1417816_s_at	tumor differentially expressed 1	Tde1	207.133	536.633	436.233	352.82	1185.57	568.467	2.59076	2.10605	1.23015	1.52098	0.452639	0.944001	1417816_s_at	Mm.218473	serine incorporator 3	Serinc3
1420614_at	t-complex-associated-testis-expressed 1-like	Tcte1l	2998	6646.97	7353.83	5662	3286.67	4420.2	2.21713	2.45291	0.903878	1.17396	2.0224	1.50377	1420614_at	Mm.29150	dynein light chain Tctex-type 3	Dynlt3
1454646_at	t-complex 11 (mouse) like 2	Tcp11l2	1495.8	2893.23	4133	2478.36	4961.67	2993.43	1.93424	2.76307	0.700032	1.1674	0.583117	0.966527	1454646_at	Mm.296142	t-complex 11 (mouse) like 2	Tcp11l2
1433471_at	transcription factor 7, T-cell specific	Tcf7	145.233	1965.17	1406.57	2152.8	98.4333	309.233	13.5311	9.68487	1.39714	0.912842	19.9644	6.35496	1433471_at	Mm.31630	transcription factor 7, T-cell specific	Tcf7
1450117_at	transcription factor 3	Tcf3	524.067	926.367	1564.7	1527.38	5827.1	777	1.76765	2.98569	0.592041	0.606507	0.158976	1.19224	1450117_at	Mm.321330	transcription factor 3	Tcf3
1436207_at	Transcription factor 3 (Tcf3), mRNA	Tcf3	131.5	402.733	929.167	902.48	2141.47	545.467	3.06261	7.06591	0.433435	0.446252	0.188064	0.738328	1436207_at	Mm.321330	transcription factor 3	Tcf3
1421078_at	transcription factor 23	Tcf23	11.2	901.733	1076.7	68.9	26.0667	198.4	80.5119	96.1339	0.837497	13.0876	34.5934	4.54503	1421078_at	Mm.57874	transcription factor 23	Tcf23
1421908_a_at	transcription factor 12	Tcf12	402.467	912.8	1149.83	1516.7	579	655.367	2.26801	2.85697	0.793854	0.601833	1.57651	1.39281	1421908_a_at	Mm.171615	transcription factor 12	Tcf12
1448029_at	T-box 3	Tbx3	205.1	3149.4	3269.9	1291.82	44.9	2456.1	15.3554	15.943	0.963149	2.43796	70.1425	1.28228	1448029_at	Mm.219139	T-box 3	Tbx3
1437479_x_at	T-box 3	Tbx3	73.6	1357.63	1304.43	674.68	8.3	759.633	18.4461	17.7233	1.04078	2.01226	163.57	1.78722	1437479_x_at	Mm.219139	T-box 3	Tbx3
1425779_a_at	T-box 1	Tbx1	116.567	2221.7	2077.17	1125.04	4.73333	88.3333	19.0595	17.8196	1.06958	1.97477	469.373	25.1513	1425779_a_at	Mm.295194	T-box 1	Tbx1
1437907_a_at	tubulin cofactor a	Tbca	2664.27	4050.97	5593.57	3767.02	4055.57	3666.23	1.52048	2.09948	0.724219	1.07538	0.998866	1.10494	1437907_a_at	Mm.379025	tubulin cofactor a	Tbca
1435292_at	TBC1 domain family, member 4	Tbc1d4	122.5	2057.33	1417.13	224.4	434.267	284.7	16.7946	11.5684	1.45176	9.16815	4.73749	7.22632	1435292_at	Mm.320639	TBC1 domain family, member 4	Tbc1d4
1455871_s_at	Tax1 (human T-cell leukemia virus type I) binding protein 3 /// ribosomal protein L13	Tax1bp3 /// Rpl13	2299.5	11454.3	12509.8	18801.4	11198.8	7817	4.9812	5.44024	0.915621	0.609225	1.02282	1.4653	1455871_s_at	Mm.371656	Tax1 (human T-cell leukemia virus type I) binding protein 3 /// ribosomal protein L13	Rpl13 /// Tax1bp3
1424169_at	Tax1 (human T-cell leukemia virus type I) binding protein 3	Tax1bp3	428.867	2693.47	1890.93	8096.54	3653.83	1439.63	6.28043	4.40914	1.42441	0.332669	0.737162	1.87094	1424169_at	Mm.371656	Tax1 (human T-cell leukemia virus type I) binding protein 3	Tax1bp3
1451544_at	TAP binding protein-like	Tapbpl	161.4	441.533	511.5	254	734.067	889.033	2.73565	3.16914	0.863213	1.73832	0.601489	0.496644	1451544_at	Mm.296902	TAP binding protein-like	Tapbpl
1421812_at	TAP binding protein	Tapbp	1252.93	5537.77	4225.73	2898.82	5698.23	6536.57	4.41984	3.37267	1.31049	1.91035	0.971839	0.847198	1421812_at	---	TAP binding protein	Tapbp
1416016_at	transporter 1, ATP-binding cassette, sub-family B (MDR/TAP)	Tap1	125.5	376.833	375.233	390.16	1045.73	1294.87	3.00266	2.98991	1.00426	0.965843	0.360353	0.291021	1416016_at	Mm.207996	transporter 1, ATP-binding cassette, sub-family B (MDR/TAP)	Tap1
1449389_at	T-cell acute lymphocytic leukemia 1	Tal1	237.367	1215.5	1596.37	1200.92	1131	1390.23	5.12077	6.72532	0.761417	1.01214	1.07471	0.874314	1449389_at	Mm.239869	T-cell acute lymphocytic leukemia 1	Tal1
1439407_x_at	transgelin 2	Tagln2	675.6	4408.93	7244.53	4223.96	5014.67	8103.1	6.52595	10.7231	0.608588	1.04379	0.879208	0.544105	1439407_x_at	Mm.271711	transgelin 2 /// similar to transgelin 2	LOC672466 /// Tagln2
1426529_a_at	transgelin 2	Tagln2	836.233	3931.27	4992.13	6545.3	5556.53	5179.03	4.70116	5.96979	0.787492	0.600624	0.707503	0.759073	1426529_a_at	Mm.271711	transgelin 2	Tagln2
1435082_at	synaptophysin-like protein	Sypl	1116.53	3401.4	4231.03	2038.12	2488.33	2743.6	3.04639	3.78944	0.803917	1.66889	1.36694	1.23976	1435082_at	Mm.246304	synaptophysin-like protein	Sypl
1435081_at	synaptophysin-like protein	Sypl	797.9	2963.53	3206.5	2160.74	2258.27	2361.3	3.71417	4.01867	0.924227	1.37154	1.3123	1.25504	1435081_at	Mm.246304	synaptophysin-like protein	Sypl
1448853_at	synaptojanin 2 binding protein	Synj2bp	780.7	3652.87	2685.67	2300.48	2299.57	1366.37	4.67896	3.44008	1.36013	1.58787	1.5885	2.67342	1448853_at	Mm.279603	synaptojanin 2 binding protein	Synj2bp
1417834_at	synaptojanin 2 binding protein	Synj2bp	468.2	1228.27	1199.47	937.84	1027.23	840.433	2.62338	2.56187	1.02401	1.30968	1.1957	1.46147	1417834_at	Mm.279603	synaptojanin 2 binding protein	Synj2bp
1455493_at	synaptic nuclear envelope 1	Syne1	2032.13	5241.63	4548.6	427.56	2375.33	3112.4	2.57937	2.23834	1.15236	12.2594	2.20669	1.68411	1455493_at	Mm.331626	synaptic nuclear envelope 1	Syne1
1422768_at	synaptotagmin binding, cytoplasmic RNA interacting protein	Syncrip	865.367	642.967	1764.93	1043.06	1038.43	2622.53	0.742999	2.03952	0.364301	0.616423	0.61917	0.24517	1422768_at	Mm.260545	synaptotagmin binding, cytoplasmic RNA interacting protein	Syncrip
1416472_at	synapse associated protein 1	Syap1	2229.67	5196.7	5471.77	5770.4	4227.97	4152.57	2.33071	2.45407	0.94973	0.900579	1.22913	1.25144	1416472_at	Mm.44207	synapse associated protein 1	Syap1
1460694_s_at	supervillin	Svil	1227.4	4205.83	4850.43	2705.92	1649.2	4468.43	3.42662	3.9518	0.867105	1.55431	2.55023	0.941232	1460694_s_at	Mm.136791	supervillin	Svil
1460735_at	supervillin	Svil	714.7	1936.9	1940.27	1389.36	1083.3	2511.9	2.71009	2.7148	0.998265	1.3941	1.78796	0.77109	1460735_at	Mm.136791	supervillin	Svil
1420021_s_at	suppressor of zeste 12 homolog (Drosophila)	Suz12	1345.2	2859.83	4452.93	3714.76	1339.5	2234.87	2.12595	3.31024	0.642236	0.769857	2.135	1.27964	1420021_s_at	Mm.283410	suppressor of zeste 12 homolog (Drosophila)	Suz12
1455171_at	suppressor of variegation 4-20 homolog 1 (Drosophila)	Suv420h1	836.533	1825.17	3155.17	1650.26	1679.97	2593.1	2.18182	3.77172	0.578469	1.10599	1.08643	0.703855	1455171_at	Mm.278578	suppressor of variegation 4-20 homolog 1 (Drosophila)	Suv420h1
1424604_s_at	sulfatase modifying factor 1	Sumf1	1060.87	2069.93	2366.7	1648.68	2771.2	2053.27	1.95117	2.23091	0.874607	1.25551	0.746945	1.00812	1424604_s_at	Mm.379094	sulfatase modifying factor 1	Sumf1
1427345_a_at	sulfotransferase family 1A, phenol-preferring, member 1	Sult1a1	290.933	1988.17	667	331.3	2006.13	1054.4	6.83375	2.29262	2.98076	6.00111	0.991044	1.88559	1427345_a_at	Mm.368982	sulfotransferase family 1A, phenol-preferring, member 1	Sult1a1
1425536_at	syntaxin 3	Stx3	299.7	3215.27	4507.83	752.12	567.1	4799.07	10.7283	15.0412	0.713262	4.27494	5.66966	0.669977	1425536_at	Mm.272264	syntaxin 3	Stx3
1435982_at	syntaxin 12	Stx12	871.033	2521.73	3153.17	1147.4	1193.83	1077.6	2.89511	3.62003	0.799746	2.19778	2.1123	2.34014	1435982_at	Mm.28237	syntaxin 12	Stx12
1453228_at	syntaxin 11	Stx11	104	333.233	648.533	260.12	1270.9	1341.73	3.20417	6.2359	0.513826	1.28108	0.262203	0.24836	1453228_at	Mm.248648	syntaxin 11	Stx11
1438910_a_at	stomatin	Stom	679.2	4532.67	4292.47	1938.22	1927.47	2684.07	6.67354	6.31989	1.05596	2.33857	2.35162	1.68873	1438910_a_at	Mm.295284	stomatin	Stom
1419097_a_at	stomatin	Stom	330.333	1829.63	1472.4	903.96	840.833	1119.57	5.53875	4.45732	1.24262	2.02402	2.17598	1.63423	1419097_a_at	Mm.295284	stomatin	Stom
1416252_at	serine/threonine kinase 38	Stk38	1385.47	3182	3090.47	1726.56	1481.6	1825.53	2.2967	2.23063	1.02962	1.84297	2.14768	1.74305	1416252_at	---	serine/threonine kinase 38	Stk38
1418512_at	serine/threonine kinase 3 (Ste20, yeast homolog)	Stk3	561.667	1585.7	1886.5	1676.24	1637.4	1366.83	2.8232	3.35875	0.840551	0.945986	0.968426	1.16013	1418512_at	Mm.262330	serine/threonine kinase 3 (Ste20, yeast homolog)	Stk3
1426247_at	serine/threonine kinase 24 (STE20 homolog, yeast)	Stk24	380.333	1902.5	1830.97	1656.24	839.2	1226.2	5.00219	4.81411	1.03907	1.14869	2.26704	1.55154	1426247_at	Mm.390756	serine/threonine kinase 24 (STE20 homolog, yeast)	Stk24
1434219_at	stromal interaction molecule 2	Stim2	929.633	1863.53	2090.47	1694.92	4544.67	4772.67	2.00459	2.2487	0.891444	1.09948	0.410048	0.39046	1434219_at	Mm.265985	stromal interaction molecule 2	Stim2
1450448_at	stanniocalcin 1	Stc1	182.733	395.067	427.7	2595.88	242.1	836.7	2.16198	2.34057	0.9237	0.15219	1.63183	0.472172	1450448_at	Mm.20911	stanniocalcin 1	Stc1
1426353_at	signal transducer and activator of transcription 6	Stat6	431.467	1709.63	1110.2	1240.54	3396.13	1337.07	3.96238	2.57308	1.53993	1.37814	0.503406	1.27864	1426353_at	Mm.121721	signal transducer and activator of transcription 6	Stat6
1450034_at	signal transducer and activator of transcription 1	Stat1	419.733	1680.83	1137.77	677.58	1169.6	838.567	4.00453	2.71069	1.47731	2.48064	1.4371	2.00441	1450034_at	Mm.277406	signal transducer and activator of transcription 1	Stat1
1420915_at	signal transducer and activator of transcription 1	Stat1	237.767	1809.57	1041.57	600.7	867.167	1015.5	7.61068	4.38063	1.73735	3.01243	2.08676	1.78195	1420915_at	Mm.277406	signal transducer and activator of transcription 1	Stat1
1427072_at	START domain containing 8	Stard8	718.567	3613.9	2333.23	2573.54	8333.7	3304.83	5.02932	3.24707	1.54888	1.40425	0.433649	1.09352	1427072_at	Mm.236928	START domain containing 8	Stard8
1429240_at	StAR-related lipid transfer (START) domain containing 4	Stard4	789.4	3550.8	2747.37	3392.94	2386.93	1053.13	4.4981	3.48032	1.29244	1.04653	1.4876	3.37165	1429240_at	Mm.127058	StAR-related lipid transfer (START) domain containing 4	Stard4
1455011_at	StAR-related lipid transfer (START) domain containing 4	Stard4	421.433	1725.83	1586.53	1694.88	1187.17	540.333	4.09515	3.76461	1.0878	1.01826	1.45374	3.19402	1455011_at	Mm.393277	StAR-related lipid transfer (START) domain containing 4	Stard4
1429239_a_at	StAR-related lipid transfer (START) domain containing 4	Stard4	199.8	866.367	1188.07	1221	694.2	380.267	4.33617	5.94628	0.729224	0.709555	1.24801	2.27831	1429239_a_at	Mm.127058	StAR-related lipid transfer (START) domain containing 4	Stard4
1452604_at	serologically defined colon cancer antigen 13 /// similar to Serologically defined colon cancer antigen 13	Stard13 /// LOC547385	320.2	1580.13	1236.1	1589.3	69.1	1549.77	4.93483	3.8604	1.27832	0.994232	22.8673	1.01959	1452604_at	Mm.209272	serologically defined colon cancer antigen 13	Stard13
1416974_at	signal transducing adaptor molecule (SH3 domain and ITAM motif) 2	Stam2	601.433	1027.23	1222.07	1183.3	967.567	1131.53	1.70798	2.03192	0.840571	0.868109	1.06167	0.907824	1416974_at	Mm.263639	signal transducing adaptor molecule (SH3 domain and ITAM motif) 2	Stam2
1431921_a_at	stromal antigen 1	Stag1	900.867	1761.4	2267.67	1693.7	1526.43	2053.27	1.95523	2.51721	0.776746	1.03997	1.15393	0.857853	1431921_a_at	Mm.42135	stromal antigen 1	Stag1
1450199_a_at	stabilin 1	Stab1	347.167	1110.57	867.767	2683	21349.6	2801.87	3.19894	2.49957	1.2798	0.413927	0.0520181	0.396367	1450199_a_at	Mm.220821	stabilin 1	Stab1
1456147_at	ST8 alpha-N-acetyl-neuraminide alpha-2,8-sialyltransferase 6	st8sia6	339.767	5558.97	5181.57	314.32	58.1	150.533	16.3611	15.2504	1.07284	17.6857	95.6793	36.9285	1456147_at	Mm.330004	ST8 alpha-N-acetyl-neuraminide alpha-2,8-sialyltransferase 6	St8sia6
1456440_s_at	ST8 alpha-N-acetyl-neuraminide alpha-2,8-sialyltransferase 6	st8sia6	102.667	2258.93	2376.3	150.26	24.6333	69.1	22.0026	23.1458	0.950609	15.0335	91.7023	32.6908	1456440_s_at	Mm.393036	ST8 alpha-N-acetyl-neuraminide alpha-2,8-sialyltransferase 6	St8sia6
1438566_at	ST8 alpha-N-acetyl-neuraminide alpha-2,8-sialyltransferase 6	st8sia6	118.867	959	725.4	97.62	74.7333	53.5333	8.06786	6.10264	1.32203	9.82381	12.8323	17.9141	1438566_at	Mm.393036	ST8 alpha-N-acetyl-neuraminide alpha-2,8-sialyltransferase 6	St8sia6
1419186_a_at	ST8 alpha-N-acetyl-neuraminide alpha-2,8-sialyltransferase 4	St8sia4	1801.4	18881.8	23127.2	11384.3	297.633	6122.67	10.4817	12.8385	0.816431	1.65858	63.4398	3.08392	1419186_a_at	Mm.306228	ST8 alpha-N-acetyl-neuraminide alpha-2,8-sialyltransferase 4	St8sia4
1430391_a_at	ST8 alpha-N-acetyl-neuraminide alpha-2,8-sialyltransferase 4	St8sia4	102.367	1666.5	2096.43	1239.18	82.8667	308.267	16.2797	20.4796	0.794922	1.34484	20.1106	5.40603	1430391_a_at	Mm.306228	ST8 alpha-N-acetyl-neuraminide alpha-2,8-sialyltransferase 4	St8sia4
1420903_at	ST6 (alpha-N-acetyl-neuraminyl-2,3-beta-galactosyl-1,3)-N-acetylgalactosaminide alpha-2,6-sialyltransferase 3	St6galnac3	769.7	2213.27	2287.57	608.08	1920.63	903.633	2.87549	2.97202	0.96752	3.63976	1.15236	2.4493	1420903_at	Mm.296453	ST6 (alpha-N-acetyl-neuraminyl-2,3-beta-galactosyl-1,3)-N-acetylgalactosaminide alpha-2,6-sialyltransferase 3	St6galnac3
1417616_at	ST6 (alpha-N-acetyl-neuraminyl-2,3-beta-galactosyl-1,3)-N-acetylgalactosaminide alpha-2,6-sialyltransferase 2	St6galnac2	35.2	1843.73	1294.23	688.44	21.3667	592.733	52.3788	36.768	1.42458	2.67813	86.2902	3.11056	1417616_at	Mm.3947	ST6 (alpha-N-acetyl-neuraminyl-2,3-beta-galactosyl-1,3)-N-acetylgalactosaminide alpha-2,6-sialyltransferase 2	St6galnac2
1420928_at	beta galactoside alpha 2,6 sialyltransferase 1	St6gal1	5900.77	10512.9	14284.7	4613.24	5930.7	3998.8	1.78161	2.42082	0.735953	2.27885	1.77262	2.62901	1420928_at	Mm.149029	beta galactoside alpha 2,6 sialyltransferase 1	St6gal1
1449078_at	ST3 beta-galactoside alpha-2,3-sialyltransferase 6	St3gal6	715.8	9692.23	8294.7	5883.72	2606.5	4966.7	13.5404	11.588	1.16849	1.6473	3.71849	1.95144	1449078_at	Mm.212742	ST3 beta-galactoside alpha-2,3-sialyltransferase 6	St3gal6
1449079_s_at	ST3 beta-galactoside alpha-2,3-sialyltransferase 6	St3gal6	642.1	5757.33	5039.63	2957.82	906.833	1488.2	8.96641	7.84867	1.14241	1.94648	6.34883	3.86866	1449079_s_at	Mm.212742	ST3 beta-galactoside alpha-2,3-sialyltransferase 6	St3gal6
1454246_at	ST3 beta-galactoside alpha-2,3-sialyltransferase 6	St3gal6	185.533	1252.17	1884.07	880	144.167	1787.83	6.74901	10.1549	0.664608	1.42292	8.68555	0.700382	1454246_at	Mm.212742	ST3 beta-galactoside alpha-2,3-sialyltransferase 6	St3gal6
1448743_at	synovial sarcoma, X breakpoint 2 interacting protein	Ssx2ip	687.3	2770.43	2604.07	2194.32	2096.57	247.5	4.03089	3.78884	1.06389	1.26255	1.32141	11.1937	1448743_at	Mm.200783	synovial sarcoma, X breakpoint 2 interacting protein	Ssx2ip
1426790_at	structure specific recognition protein 1	Ssrp1	953.833	1112.73	2175.57	1335.18	946.567	1114.37	1.16659	2.28087	0.511468	0.833396	1.17555	0.998534	1426790_at	Mm.219793	structure specific recognition protein 1	Ssrp1
1455854_a_at	slingshot homolog 1 (Drosophila)	Ssh1	1176.23	2723.13	5335.4	3155.18	4754.9	5171.67	2.31513	4.536	0.51039	0.863068	0.5727	0.526549	1455854_a_at	Mm.389682	slingshot homolog 1 (Drosophila)	Ssh1
1423670_a_at	signal recognition particle receptor ('docking protein')	Srpr	1167.6	4426.03	5005.37	4004.92	2975.03	3319.5	3.79071	4.28688	0.884258	1.10515	1.48773	1.33334	1423670_a_at	Mm.284688	signal recognition particle receptor ('docking protein')	Srpr
1434704_at	serine/arginine-rich protein specific kinase 2	Srpk2	2345.23	4119.73	4759.3	2094.9	2993.73	3377.03	1.75664	2.02935	0.865617	1.96655	1.37612	1.21993	1434704_at	Mm.288728	myeloid/lymphoid or mixed-lineage leukemia 5	Mll5
1434406_at	SLIT-ROBO Rho GTPase activating protein 2	Srgap2	1376.37	3232	3033.17	2464.06	2261.2	1344.07	2.34821	2.20375	1.06555	1.31166	1.42933	2.40464	1434406_at	Mm.276259	SLIT-ROBO Rho GTPase activating protein 2	Srgap2
1418255_s_at	serum response factor	Srf	1638.73	3084.07	4711.7	1793.78	1118.9	2505.5	1.88198	2.87521	0.654555	1.71931	2.75634	1.23092	1418255_s_at	Mm.45044	serum response factor	Srf
1460243_at	serine palmitoyltransferase, long chain base subunit 2	Sptlc2	840.833	1412.77	1655.97	1948.32	3780.83	2915.33	1.6802	1.96944	0.853137	0.72512	0.373665	0.484599	1460243_at	Mm.565	serine palmitoyltransferase, long chain base subunit 2	Sptlc2
1415874_at	sprouty homolog 1 (Drosophila)	Spry1	2230.17	5299.6	6721.57	8057.2	2666.97	4065.17	2.37632	3.01393	0.788447	0.657747	1.98713	1.30366	1415874_at	Mm.330986	sprouty homolog 1 (Drosophila)	Spry1
1434403_at	sprouty-related, EVH1 domain containing 2	Spred2	1510	4771	4162.97	5441.58	4112.13	2327.97	3.1596	2.75693	1.14606	0.876767	1.16023	2.04943	1434403_at	Mm.266627	sprouty-related, EVH1 domain containing 2	Spred2
1436892_at	sprouty-related, EVH1 domain containing 2	Spred2	270.667	949.833	650.8	471.44	554.2	614.133	3.50924	2.40443	1.45949	2.01475	1.71388	1.54662	1436892_at	Mm.266627	sprouty-related, EVH1 domain containing 2	Spred2
1435026_at	sparc/osteonectin, cwcv and kazal-like domains proteoglycan 2	Spock2	1120.7	12998.1	16257.1	13314.5	72.1	344.8	11.5982	14.5062	0.799537	0.976239	180.279	37.6976	1435026_at	Mm.153429	sparc/osteonectin, cwcv and kazal-like domains proteoglycan 2	Spock2
1419256_at	spectrin beta 2	Spnb2	4978.9	26113.6	37740.7	14688.5	8913.73	23776.9	5.24485	7.58013	0.691921	1.77782	2.92959	1.09827	1419256_at	Mm.123110	spectrin beta 2	Spnb2
1452143_at	spectrin beta 2	Spnb2	10841.6	37909.8	36490.5	27681.4	26339.9	30918	3.49669	3.36577	1.0389	1.3695	1.43925	1.22614	1452143_at	Mm.123110	spectrin beta 2	Spnb2
1427888_a_at	spectrin alpha 2	Spna2	8999.47	28994.4	35608.7	24021.7	20631.7	24812.7	3.22179	3.95676	0.81425	1.20701	1.40533	1.16853	1427888_a_at	Mm.204969	spectrin alpha 2	Spna2
1427889_at	spectrin alpha 2	Spna2	3452.03	14928.6	11994	12128.4	9822.5	12164.9	4.32458	3.47447	1.24467	1.23088	1.51984	1.22718	1427889_at	Mm.204969	spectrin alpha 2	Spna2
1418651_at	spermatogenesis associated 6	Spata6	222.667	1056.97	931.2	774.52	620.4	815.4	4.74686	4.18204	1.13506	1.36467	1.70369	1.29626	1418651_at	Mm.275526	spermatogenesis associated 6	Spata6
1416589_at	secreted acidic cysteine rich glycoprotein	Sparc	10328.1	31106.5	30304.9	36947.8	28490.9	12862	3.01183	2.93422	1.02645	0.841904	1.09181	2.41848	1416589_at	Mm.291442	secreted acidic cysteine rich glycoprotein	Sparc
1448392_at	secreted acidic cysteine rich glycoprotein	Sparc	5210.33	13697.2	18091.3	19389.7	12515.6	7197.9	2.62885	3.4722	0.757112	0.706415	1.0944	1.90294	1448392_at	Mm.291442	secreted acidic cysteine rich glycoprotein	Sparc
1418180_at	trans-acting transcription factor 1	Sp1	2990.47	10426.4	11772.2	5452.18	6959.23	9583.13	3.48655	3.93659	0.885677	1.91234	1.49821	1.08799	1418180_at	Mm.4618	trans-acting transcription factor 1	Sp1
1454852_at	trans-acting transcription factor 1	Sp1	2042.37	4247.13	4991.57	3103.14	4921.93	4319.73	2.07952	2.44401	0.850862	1.36866	0.862899	0.983193	1454852_at	Mm.4618	trans-acting transcription factor 1	Sp1
1416564_at	SRY-box containing gene 7	Sox7	311.167	9792.87	14926	13975.9	7041.37	9765.33	31.4715	47.9678	0.656096	0.700697	1.39076	1.00282	1416564_at	Mm.42162	SRY-box containing gene 7	Sox7
1449135_at	SRY-box containing gene 18	Sox18	171.8	8058.97	3618.8	5365.2	7045.33	2831.87	46.909	21.064	2.22697	1.50208	1.14387	2.84581	1449135_at	Mm.264904	SRY-box containing gene 18	Sox18
1429177_x_at	SRY-box containing gene 17	Sox17	897.7	30844.1	31695.7	9503.28	7441.1	12153.8	34.3591	35.3077	0.973132	3.24563	4.1451	2.53781	1429177_x_at	Mm.279103	SRY-box containing gene 17	Sox17
1421657_a_at	SRY-box containing gene 17	Sox17	189.7	5472.9	3647.97	2981.5	1814.37	2244.63	28.8503	19.2302	1.50026	1.83562	3.01642	2.43822	1421657_a_at	Mm.279103	SRY-box containing gene 17	Sox17
1450191_a_at	SRY-box containing gene 13	Sox13	434.533	2410.53	2204.17	1793.06	765.667	2712.67	5.54741	5.07249	1.09363	1.34437	3.14828	0.888621	1450191_a_at	Mm.8575	SRY-box containing gene 13	Sox13
1437197_at	sorbin and SH3 domain containing 2	Sorbs2	727.667	4140.03	3011.83	1483.64	88.7	215.267	5.68946	4.13903	1.37459	2.79046	46.6746	19.2321	1437197_at	Mm.211096	sorbin and SH3 domain containing 2	Sorbs2
1436737_a_at	sorbin and SH3 domain containing 1	Sorbs1	3243.5	9251.2	10997	3086.9	2157.17	5052.43	2.85223	3.39048	0.841245	2.99692	4.28859	1.83104	1436737_a_at	Mm.210815	sorbin and SH3 domain containing 1	Sorbs1
1428471_at	sorbin and SH3 domain containing 1	Sorbs1	3014.3	8123.6	6490.53	3264.9	1986.77	4072.4	2.69502	2.15325	1.25161	2.48816	4.08885	1.99479	1428471_at	Mm.210815	sorbin and SH3 domain containing 1	Sorbs1
1455899_x_at	suppressor of cytokine signaling 3	Socs3	3589.43	8952.77	18985.4	5500.56	43053.8	37099.1	2.4942	5.28926	0.47156	1.62761	0.207944	0.24132	1455899_x_at	Mm.3468	suppressor of cytokine signaling 3	Socs3
1456212_x_at	suppressor of cytokine signaling 3	Socs3	1718	4013.47	6269	2681.2	27428	20231.2	2.33613	3.64901	0.640208	1.49689	0.146327	0.19838	1456212_x_at	Mm.3468	suppressor of cytokine signaling 3	Socs3
1449109_at	suppressor of cytokine signaling 2	Socs2	259.733	1922.4	2643.43	1638.9	1083	3191.2	7.40144	10.1775	0.727236	1.17298	1.77507	0.602407	1449109_at	Mm.4132	suppressor of cytokine signaling 2	Socs2
1440047_at	suppressor of cytokine signaling 1	Socs1	95.0667	265.5	291.433	135.6	1313.8	207.8	2.79278	3.06557	0.911015	1.95796	0.202086	1.27767	1440047_at	Mm.130	suppressor of cytokine signaling 1	Socs1
1423077_at	sorting nexin 9	Snx9	183.8	522.633	509.467	771.92	1008	482.233	2.84349	2.77185	1.02584	0.677056	0.518485	1.08378	1423077_at	Mm.89515	sorting nexin 9	Snx9
1428527_at	sorting nexin 7	Snx7	357.933	1233.97	1067.73	1326.54	761.267	848.633	3.44748	2.98305	1.15569	0.930214	1.62094	1.45406	1428527_at	Mm.33824	sorting nexin 7	Snx7
1451602_at	sorting nexin 6	Snx6	488.667	875.3	1237.77	1390.56	1309.53	1192.13	1.7912	2.53295	0.707161	0.629459	0.668406	0.73423	1451602_at	Mm.28240	sorting nexin 6	Snx6
1422480_at	sorting nexin 3	Snx3	7223.93	19562.1	23937.2	16480.9	13174.6	11348.9	2.70796	3.3136	0.817227	1.18696	1.48484	1.7237	1422480_at	Mm.277870	sorting nexin 3	Snx3
1420372_at	syntrophin, basic 2	Sntb2	124.1	407.967	332.2	831.98	1370.4	909.8	3.2874	2.67687	1.22808	0.490356	0.297699	0.448414	1420372_at	Mm.30228	syntrophin, basic 2	Sntb2
1452422_a_at	U2 small nuclear ribonucleoprotein B	Snrpb2	813.967	1931.33	1722.1	4274.34	2238.2	911.7	2.37274	2.11569	1.1215	0.451844	0.862896	2.11839	1452422_a_at	Mm.1323	U2 small nuclear ribonucleoprotein B	Snrpb2
1437193_s_at	small nuclear ribonucleoprotein B	Snrpb	4372.03	9001	11893.7	8980.72	8549.63	9934.23	2.05877	2.7204	0.756789	1.00226	1.05279	0.906059	1437193_s_at	Mm.88216	small nuclear ribonucleoprotein B	Snrpb
1448864_at	SNF related kinase	Snrk	2981.33	19036.4	15439.9	12911.9	25997.3	12077.6	6.38521	5.17885	1.23294	1.47433	0.732247	1.57618	1448864_at	Mm.257989	SNF related kinase	Snrk
1425678_a_at	SNF related kinase	Snrk	1454.3	12737	11811.1	7107.88	15627.3	8907.93	8.75814	8.12148	1.07839	1.79195	0.815046	1.42985	1425678_a_at	Mm.257989	SNF related kinase	Snrk
1447643_x_at	snail homolog 2 (Drosophila)	Snai2	163.3	4486.03	5090.17	3567.78	2515.13	1026.1	27.4711	31.1706	0.881314	1.25737	1.78362	4.37193	1447643_x_at	Mm.4272	snail homolog 2 (Drosophila)	Snai2
1454894_at	SMAD specific E3 ubiquitin protein ligase 2	Smurf2	1976.93	4380.4	5280.33	3544.64	3937.2	8437.17	2.21576	2.67097	0.829569	1.23578	1.11257	0.519179	1454894_at	---	SMAD specific E3 ubiquitin protein ligase 2	Smurf2
1429045_at	SMAD specific E3 ubiquitin protein ligase 2	Smurf2	665.933	1807.5	2380.27	1559.1	1081.13	3320.07	2.71424	3.57433	0.759369	1.15932	1.67186	0.544417	1429045_at	---	SMAD specific E3 ubiquitin protein ligase 2	Smurf2
1452469_a_at	smoothelin	Smtn	196.633	1199.13	391.9	1798.16	688.367	302.8	6.09832	1.99305	3.05979	0.666867	1.742	3.96015	1452469_a_at	Mm.188516	smoothelin	Smtn
1416635_at	sphingomyelin phosphodiesterase, acid-like 3A	Smpdl3a	2134.7	7307.07	7044.3	5108.66	3720.73	6865.13	3.42299	3.2999	1.0373	1.43033	1.96388	1.06437	1416635_at	Mm.2379	sphingomyelin phosphodiesterase, acid-like 3A	Smpdl3a
1422910_s_at	SMC6 structural maintenance of chromosomes 6-like 1 (yeast)	Smc6l1	335.033	788.633	840.6	618.34	1241.9	752.233	2.3539	2.509	0.938179	1.2754	0.635022	1.04839	1422910_s_at	Mm.173953	structural maintenance of chromosomes 6	Smc6
1448400_a_at	SWI/SNF related, matrix associated, actin dependent regulator of chromatin, subfamily d, member 2	Smarcd2	2872.57	6454.93	11277.4	5121.08	8526.7	6938.17	2.2471	3.92591	0.572376	1.26046	0.757026	0.930351	1448400_a_at	Mm.21772	SWI/SNF related, matrix associated, actin dependent regulator of chromatin, subfamily d, member 2	Smarcd2
1452333_at	SWI/SNF related, matrix associated, actin dependent regulator of chromatin, subfamily a, member 2	Smarca2	450.533	869	1156.7	548.22	574.4	1462.67	1.92883	2.5674	0.751275	1.58513	1.51288	0.59412	1452333_at	Mm.313303	SWI/SNF related, matrix associated, actin dependent regulator of chromatin, subfamily a, member 2	Smarca2
1422771_at	MAD homolog 6 (Drosophila)	Smad6	157.3	2851.43	2787.47	728.94	7020.4	9323.2	18.1274	17.7207	1.02295	3.91175	0.406164	0.305843	1422771_at	---	similar to Mothers against decapentaplegic homolog 6 (SMAD 6) (Mothers against DPP homolog 6) (Smad6) (Mad homolog 7)	LOC670044
1422487_at	MAD homolog 4 (Drosophila)	Smad4	2948.27	7161.2	7075.9	5306.18	4687.13	5868.23	2.42895	2.40002	1.01206	1.3496	1.52784	1.22033	1422487_at	Mm.100399	MAD homolog 4 (Drosophila)	Smad4
1420634_a_at	MAD homolog 2 (Drosophila)	Smad2	471.6	890.633	924	1663.04	1229.87	1046.37	1.88854	1.95929	0.963889	0.535545	0.724171	0.851168	1420634_a_at	Mm.391091	MAD homolog 2 (Drosophila)	Smad2
1448208_at	MAD homolog 1 (Drosophila)	Smad1	1962.63	5689.97	4827.53	12014.8	5135.13	3277.53	2.89915	2.45972	1.17865	0.47358	1.10805	1.73605	1448208_at	Mm.223717	MAD homolog 1 (Drosophila)	Smad1
1459843_s_at	MAD homolog 1 (Drosophila)	Smad1	1179.67	4360.63	3346.13	7604.52	4535.6	3301.63	3.6965	2.83651	1.30319	0.573427	0.961424	1.32075	1459843_s_at	Mm.223717	MAD homolog 1 (Drosophila)	Smad1
1433999_at	STE20-like kinase (yeast)	Slk	1997.77	3410.33	4249.9	2555	3963.2	5702.4	1.70707	2.12733	0.80245	1.33477	0.8605	0.598052	1433999_at	Mm.391941	STE20-like kinase (yeast)	Slk
1449336_a_at	STE20-like kinase (yeast)	Slk	506.167	1317.63	1819.6	2861.4	2322.07	5107.9	2.60316	3.59486	0.724134	0.460486	0.56744	0.25796	1449336_a_at	Mm.281011	STE20-like kinase (yeast)	Slk
1425977_a_at	STE20-like kinase (yeast)	Slk	387.5	1056.67	1009.7	820.48	1097.53	1953.3	2.72688	2.60568	1.04652	1.28786	0.962765	0.540965	1425977_a_at	Mm.281011	STE20-like kinase (yeast)	Slk
1456288_at	schlafen 5	Slfn5	40.3	1139.4	995.033	380	670.2	929.667	28.273	24.6907	1.14509	2.99842	1.70009	1.2256	1456288_at	Mm.42147	schlafen 5	Slfn5
1442640_at	Schlafen 5 (Slfn5), mRNA	Slfn5	34.2	692.633	751.667	298.96	693.033	1639.97	20.2524	21.9786	0.921463	2.31681	0.999423	0.422346	1442640_at	Mm.42147	Schlafen 5	Slfn5
1433933_s_at	solute carrier organic anion transporter family, member 2b1	Slco2b1	1776.8	7798.5	6580.67	9526.68	34.4	420.667	4.38907	3.70366	1.18506	0.818596	226.701	18.5384	1433933_s_at	Mm.11249	solute carrier organic anion transporter family, member 2b1	Slco2b1
1420913_at	solute carrier organic anion transporter family, member 2a1	Slco2a1	93.0667	168.6	228.733	2846.94	16024.9	27601.6	1.8116	2.45774	0.737103	0.0592215	0.0105211	0.00610834	1420913_at	Mm.207106	solute carrier organic anion transporter family, member 2a1	Slco2a1
1423343_at	solute carrier organic anion transporter family, member 1c1	Slco1c1	5002.03	30482.2	31067.4	28186.9	17.4667	98.2667	6.09396	6.21096	0.981161	1.08143	1745.16	310.198	1423343_at	Mm.284495	solute carrier organic anion transporter family, member 1c1	Slco1c1
1420405_at	solute carrier organic anion transporter family, member 1a4	Slco1a4	1452.47	38443.9	38011.9	7864.64	45.3667	85.4	26.468	26.1706	1.01137	4.8882	847.405	450.163	1420405_at	Mm.255586	solute carrier organic anion transporter family, member 1a4	Slco1a4
1439368_a_at	solute carrier family 9 (sodium/hydrogen exchanger), isoform 3 regulator 2	Slc9a3r2	1533.07	11220	11832.9	6965.82	5884.7	9141.2	7.31866	7.71847	0.948201	1.61072	1.90664	1.22741	1439368_a_at	Mm.21587	solute carrier family 9 (sodium/hydrogen exchanger), isoform 3 regulator 2	Slc9a3r2
1428955_x_at	solute carrier family 9 (sodium/hydrogen exchanger), isoform 3 regulator 2	Slc9a3r2	797.067	8471.9	5431.63	3753.86	3571.83	4371.1	10.6288	6.81453	1.55973	2.25685	2.37186	1.93816	1428955_x_at	Mm.21587	solute carrier family 9 (sodium/hydrogen exchanger), isoform 3 regulator 2	Slc9a3r2
1428954_at	solute carrier family 9 (sodium/hydrogen exchanger), isoform 3 regulator 2	Slc9a3r2	725.933	7425.7	4902.13	3853.9	3340.47	4148.43	10.2292	6.75287	1.51479	1.9268	2.22295	1.79	1428954_at	Mm.21587	solute carrier family 9 (sodium/hydrogen exchanger), isoform 3 regulator 2	Slc9a3r2
1439369_x_at	solute carrier family 9 (sodium/hydrogen exchanger), isoform 3 regulator 2	Slc9a3r2	1318.17	9699.87	4108.27	4943.5	2708.67	7394.07	7.3586	3.11665	2.36106	1.96215	3.58105	1.31184	1439369_x_at	Mm.21587	solute carrier family 9 (sodium/hydrogen exchanger), isoform 3 regulator 2	Slc9a3r2
1452976_a_at	solute carrier family 9 (sodium/hydrogen exchanger), isoform 3 regulator 2	Slc9a3r2	382.433	3473.8	2211.37	2169.5	1938.57	1822.97	9.08341	5.78236	1.57088	1.6012	1.79194	1.90558	1452976_a_at	Mm.21587	solute carrier family 9 (sodium/hydrogen exchanger), isoform 3 regulator 2	Slc9a3r2
1431208_a_at	solute carrier family 9 (sodium/hydrogen exchanger), isoform 3 regulator 2	Slc9a3r2	349.567	2260.67	1301.6	1810.06	1148.57	1429.43	6.46705	3.72347	1.73684	1.24895	1.96825	1.58151	1431208_a_at	Mm.21587	solute carrier family 9 (sodium/hydrogen exchanger), isoform 3 regulator 2	Slc9a3r2
1418326_at	solute carrier family 7 (cationic amino acid transporter, y+ system), member 5	Slc7a5	513.467	13681.2	12414.4	17058.8	866.3	18.6333	26.6448	24.1776	1.10204	0.802003	15.7927	734.233	1418326_at	Mm.27943	solute carrier family 7 (cationic amino acid transporter, y+ system), member 5	Slc7a5
1417022_at	solute carrier family 7 (cationic amino acid transporter, y+ system), member 3	Slc7a3	617.933	2336.27	2632.1	1521.02	60.5	70.8	3.78077	4.25952	0.887606	1.53599	38.616	32.9981	1417022_at	Mm.5140	solute carrier family 7 (cationic amino acid transporter, y+ system), member 3	Slc7a3
1454991_at	solute carrier family 7 (cationic amino acid transporter, y+ system), member 1	Slc7a1	2939.3	31330.8	34159.6	32268.9	696.667	2873.27	10.6593	11.6217	0.917188	0.970928	44.9724	10.9042	1454991_at	Mm.275489	solute carrier family 7 (cationic amino acid transporter, y+ system), member 1	Slc7a1
1454992_at	solute carrier family 7 (cationic amino acid transporter, y+ system), member 1	Slc7a1	1042.3	8054.07	11648	12736.2	464.9	1123.4	7.72721	11.1753	0.691455	0.632376	17.3243	7.16937	1454992_at	Mm.275489	solute carrier family 7 (cationic amino acid transporter, y+ system), member 1	Slc7a1
1437149_at	solute carrier family 6 (neurotransmitter transporter, taurine), member 6	Slc6a6	3672.93	21228.3	20083.4	12135.1	1608.7	6912.47	5.77967	5.46794	1.05701	1.74933	13.196	3.07102	1437149_at	Mm.395650	solute carrier family 6 (neurotransmitter transporter, taurine), member 6	Slc6a6
1421346_a_at	solute carrier family 6 (neurotransmitter transporter, taurine), member 6	Slc6a6	2047.4	12777.2	15816.6	8069.3	751.967	1534.23	6.2407	7.7252	0.807837	1.58343	16.9917	8.32807	1421346_a_at	Mm.395650	solute carrier family 6 (neurotransmitter transporter, taurine), member 6	Slc6a6
1449751_at	Sodium-dependent taurine transporter (Slc6a6)	Slc6a6	126.067	4593.47	1146.47	1045.12	58.4333	262.167	36.4368	9.09413	4.00663	4.39516	78.6104	17.5212	1449751_at	---	---	---
1438559_x_at	solute carrier family 44, member 2	Slc44a2	4901.7	7412.37	10587.7	7454.02	30206.2	17458.8	1.5122	2.16	0.700094	0.994412	0.245392	0.424563	1438559_x_at	Mm.148425	solute carrier family 44, member 2	Slc44a2
1417061_at	solute carrier family 40 (iron-regulated transporter), member 1	Slc40a1	1582.63	17851.5	17618.3	18120.2	16377.7	301.367	11.2796	11.1323	1.01323	0.985169	1.08999	59.2352	1417061_at	Mm.28756	solute carrier family 40 (iron-regulated transporter), member 1	Slc40a1
1448566_at	solute carrier family 40 (iron-regulated transporter), member 1	Slc40a1	250.3	2921.43	2620.67	5230.34	2271.13	76.2667	11.6717	10.4701	1.11477	0.558555	1.28633	38.3055	1448566_at	Mm.28756	solute carrier family 40 (iron-regulated transporter), member 1	Slc40a1
1447227_at	Solute carrier family 40 (iron-regulated transporter), member 1, mRNA (cDNA clone MGC:6489 IMAGE:2647365)	Slc40a1	279.233	953.667	871.367	323.5	116.067	22.8333	3.4153	3.12057	1.09445	2.94796	8.21654	41.7664	1447227_at	Mm.28756	Solute carrier family 40 (iron-regulated transporter), member 1	Slc40a1
1425364_a_at	solute carrier family 3 (activators of dibasic and neutral amino acid transport), member 2	Slc3a2	5801.77	18715.9	18838	24046.4	8790.53	12701.4	3.2259	3.24694	0.993518	0.778324	2.1291	1.47353	1425364_a_at	Mm.4114	solute carrier family 3 (activators of dibasic and neutral amino acid transport), member 2	Slc3a2
1416832_at	solute carrier family 39 (metal ion transporter), member 8	Slc39a8	289.2	11166	10297.7	21019.2	16155.8	1380.6	38.61	35.6077	1.08432	0.53123	0.691144	8.08779	1416832_at	Mm.30239	solute carrier family 39 (metal ion transporter), member 8	Slc39a8
1433751_at	solute carrier family 39 (zinc transporter), member 10	Slc39a10	4229.13	36219.1	35360	24913.8	1987.07	3932	8.5642	8.36106	1.0243	1.45378	18.2274	9.21138	1433751_at	Mm.233889	solute carrier family 39 (zinc transporter), member 10	Slc39a10
1439041_at	solute carrier family 39 (zinc transporter), member 10	Slc39a10	273.867	7069.57	4043.1	5974.44	253.567	315.1	25.8139	14.763	1.74855	1.1833	27.8805	22.4359	1439041_at	Mm.233889	solute carrier family 39 (zinc transporter), member 10	Slc39a10
1454622_at	solute carrier family 38, member 5	Slc38a5	188.367	5337.57	4189.27	18291.3	22.4667	396.4	28.336	22.24	1.27411	0.291808	237.577	13.4651	1454622_at	Mm.6055	solute carrier family 38, member 5	Slc38a5
1429593_at	solute carrier family 38, member 2	Slc38a2	1368.17	3477.9	3613.97	3037.84	2701.17	3444.07	2.54201	2.64147	0.96235	1.14486	1.28755	1.00982	1429593_at	Mm.46754	solute carrier family 38, member 2	Slc38a2
1452059_at	solute carrier family 35, member F5	Slc35f5	908.733	1790	2049.7	1512.34	1341.37	2176.87	1.96977	2.25556	0.873299	1.1836	1.33446	0.822283	1452059_at	Mm.28654	solute carrier family 35, member F5	Slc35f5
1429154_at	Solute carrier family 35, member F2 (Slc35f2), mRNA	Slc35f2	103.1	3223.2	3344.47	4946.74	5.83333	46.5667	31.2629	32.4391	0.963741	0.651581	552.549	69.2169	1429154_at	Mm.26159	solute carrier family 35, member F2	Slc35f2
1453300_at	solute carrier family 35, member D2	Slc35d2	109.867	1199.17	1314.97	299.52	912.8	421.233	10.9147	11.9688	0.911937	4.00363	1.31372	2.8468	1453300_at	Mm.133731	solute carrier family 35, member D2	Slc35d2
1433750_at	solute carrier family 31, member 1	Slc31a1	549.2	3655.13	3238.13	6867.8	1091.93	953.6	6.65538	5.89609	1.12878	0.532213	3.3474	3.83298	1433750_at	Mm.248637	solute carrier family 31, member 1	Slc31a1
1436164_at	solute carrier family 30 (zinc transporter), member 1	Slc30a1	2284.4	23687.8	16972.2	12462	3827.37	4884.07	10.3694	7.42961	1.39568	1.9008	6.18907	4.85002	1436164_at	Mm.9024	solute carrier family 30 (zinc transporter), member 1	Slc30a1
1422786_at	solute carrier family 30 (zinc transporter), member 1	Slc30a1	411.2	3646.87	4576.43	2534.22	459.767	811.8	8.86884	11.1295	0.79688	1.43905	7.93199	4.49232	1422786_at	Mm.9024	solute carrier family 30 (zinc transporter), member 1	Slc30a1
1434773_a_at	solute carrier family 2 (facilitated glucose transporter), member 1	Slc2a1	8552.27	41376.6	41085.4	26834.3	267.833	1419.63	4.83809	4.80404	1.00709	1.54193	154.486	29.146	1434773_a_at	Mm.21002	solute carrier family 2 (facilitated glucose transporter), member 1	Slc2a1
1426599_a_at	solute carrier family 2 (facilitated glucose transporter), member 1	Slc2a1	4128.7	34387.1	31344.3	20334.2	146.533	709.433	8.32879	7.5918	1.09708	1.69109	234.671	48.4712	1426599_a_at	Mm.21002	solute carrier family 2 (facilitated glucose transporter), member 1	Slc2a1
1426600_at	solute carrier family 2 (facilitated glucose transporter), member 1	Slc2a1	2991.83	26383.5	13171.7	17983	83.3333	306.733	8.81852	4.40256	2.00304	1.46714	316.602	86.0146	1426600_at	Mm.21002	solute carrier family 2 (facilitated glucose transporter), member 1	Slc2a1
1453149_at	solute carrier family 25, member 32	Slc25a32	225.167	1131.7	920.367	600.12	368.333	253.767	5.02605	4.08749	1.22962	1.88579	3.07249	4.45961	1453149_at	Mm.17875	solute carrier family 25, member 32	Slc25a32
1433898_at	Solute carrier family 25, member 30, mRNA (cDNA clone MGC:31367 IMAGE:4238839)	Slc25a30	247.6	1114.3	848.7	626.52	1358.53	556.733	4.5004	3.42771	1.31295	1.77855	0.820223	2.0015	1433898_at	Mm.396080	Expressed sequence AV025504	AV025504
1424735_at	solute carrier family 25 (mitochondrial carrier, phosphate carrier), member 25	Slc25a25	318.567	677.367	693.067	1643.3	578.267	766.9	2.12629	2.17558	0.977347	0.412199	1.17137	0.883253	1424735_at	Mm.37395	solute carrier family 25 (mitochondrial carrier, phosphate carrier), member 25	Slc25a25
1452717_at	solute carrier family 25 (mitochondrial carrier, phosphate carrier), member 24	Slc25a24	220.067	3275.37	2867.2	1254.22	2221.37	2520.13	14.8835	13.0288	1.14236	2.61148	1.47448	1.29968	1452717_at	Mm.33574	solute carrier family 25 (mitochondrial carrier, phosphate carrier), member 24	Slc25a24
1423108_at	solute carrier family 25 (mitochondrial carnitine/acylcarnitine translocase), member 20	Slc25a20	1341.2	3462.47	4211.47	6120.76	1014.73	1793.97	2.58162	3.14007	0.822152	0.565692	3.41219	1.93006	1423108_at	Mm.29666	solute carrier family 25 (mitochondrial carnitine/acylcarnitine translocase), member 20	Slc25a20
1423109_s_at	solute carrier family 25 (mitochondrial carnitine/acylcarnitine translocase), member 20	Slc25a20	462.733	1082.57	1296.2	2575.04	408	515.867	2.3395	2.80118	0.835185	0.420408	2.65335	2.09854	1423109_s_at	Mm.29666	solute carrier family 25 (mitochondrial carnitine/acylcarnitine translocase), member 20	Slc25a20
1435418_at	solute carrier family 22 (organic anion transporter), member 8	Slc22a8	415.067	9605.23	13707.1	10629.8	12.4	12.5667	23.1414	33.0239	0.700749	0.903612	774.616	764.342	1435418_at	Mm.285294	solute carrier family 22 (organic anion transporter), member 8	Slc22a8
1416966_at	solute carrier family 22 (organic anion transporter), member 8	Slc22a8	460.667	10026.1	8496.3	12902.4	47.8667	15.8667	21.7643	18.4435	1.18005	0.77707	209.458	631.895	1416966_at	Mm.285294	solute carrier family 22 (organic anion transporter), member 8	Slc22a8
1450395_at	solute carrier family 22 (organic cation transporter), member 5	Slc22a5	996.533	2034.3	2127.17	942.6	1478.27	1606.73	2.04138	2.13457	0.956343	2.15818	1.37614	1.26611	1450395_at	Mm.42253	solute carrier family 22 (organic cation transporter), member 5	Slc22a5
1448299_at	solute carrier family 1 (neuronal/epithelial high affinity glutamate transporter, system Xag), member 1	Slc1a1	1778.33	8321.13	6059.57	2869.58	61.9333	521.2	4.67918	3.40744	1.37322	2.89977	134.356	15.9653	1448299_at	Mm.246670	solute carrier family 1 (neuronal/epithelial high affinity glutamate transporter, system Xag), member 1	Slc1a1
1425415_a_at	solute carrier family 1 (neuronal/epithelial high affinity glutamate transporter, system Xag), member 1	Slc1a1	627.8	7413.6	5618.4	2816.14	19.9	590.833	11.8089	8.94935	1.31952	2.63254	372.543	12.5477	1425415_a_at	Mm.246670	solute carrier family 1 (neuronal/epithelial high affinity glutamate transporter, system Xag), member 1	Slc1a1
1460386_a_at	solute carrier family 1 (neuronal/epithelial high affinity glutamate transporter, system Xag), member 1	Slc1a1	121.6	1367.7	887.867	705.66	16.1333	99.2	11.2475	7.30154	1.54043	1.93819	84.7748	13.7873	1460386_a_at	Mm.246670	solute carrier family 1 (neuronal/epithelial high affinity glutamate transporter, system Xag), member 1	Slc1a1
1436417_at	---	Slc19a3	262	9686.57	8146.7	2203.6	38.8	91.5667	36.9716	31.0943	1.18902	4.39579	249.654	105.787	1436417_at	Mm.261542	solute carrier family 19 (sodium/hydrogen exchanger), member 3	Slc19a3
1429726_at	solute carrier family 16 (monocarboxylic acid transporters), member 9	Slc16a9	246.833	6134.7	3938.3	3040.28	164.467	4913.5	24.8536	15.9553	1.5577	2.01781	37.3006	1.24854	1429726_at	Mm.19325	solute carrier family 16 (monocarboxylic acid transporters), member 9	Slc16a9
1429727_at	solute carrier family 16 (monocarboxylic acid transporters), member 9	Slc16a9	101.9	2178.63	1316.4	1252.36	85.5667	2274.87	21.3801	12.9185	1.65499	1.73962	25.4612	0.957697	1429727_at	Mm.19325	solute carrier family 16 (monocarboxylic acid transporters), member 9	Slc16a9
1426082_a_at	solute carrier family 16 (monocarboxylic acid transporters), member 4	Slc16a4	108.4	1724.03	1660.5	1620.36	18.3333	50.7667	15.9044	15.3183	1.03826	1.06398	94.0382	33.9599	1426082_a_at	Mm.38384	solute carrier family 16 (monocarboxylic acid transporters), member 4	Slc16a4
1418446_at	solute carrier family 16 (monocarboxylic acid transporters), member 2	Slc16a2	362.3	2343.5	2146.8	1170.04	876.3	249.233	6.4684	5.92548	1.09162	2.00292	2.67431	9.40284	1418446_at	---	solute carrier family 16 (monocarboxylic acid transporters), member 2	Slc16a2
1415802_at	solute carrier family 16 (monocarboxylic acid transporters), member 1	Slc16a1	5045.7	32259.1	28465.7	27634.2	544.267	217.5	6.39338	5.64157	1.13326	1.16736	59.2708	148.318	1415802_at	Mm.9086	solute carrier family 16 (monocarboxylic acid transporters), member 1	Slc16a1
1418257_at	solute carrier family 12, member 7	Slc12a7	437.267	1271.83	1261.5	2712.58	1519.8	2671.33	2.9086	2.88497	1.00819	0.468865	0.836843	0.476104	1418257_at	Mm.275800	solute carrier family 12, member 7	Slc12a7
1451227_a_at	solute carrier family 10 (sodium/bile acid cotransporter family), member 3	Slc10a3	246.033	1095.07	907.1	762.18	1157.27	620.5	4.45089	3.6869	1.20722	1.43676	0.946253	1.76481	1451227_a_at	Mm.19931	solute carrier family 10 (sodium/bile acid cotransporter family), member 3	Slc10a3
1429192_at	Sloan-Kettering viral oncogene homolog (Ski), mRNA	Ski	1252.93	1356.73	3619.4	1677	1523.23	2551.87	1.08285	2.88874	0.37485	0.809024	0.890693	0.531663	1429192_at	Mm.436680	Sloan-Kettering viral oncogene homolog	Ski
1418640_at	sirtuin 1 ((silent mating type information regulation 2, homolog) 1 (S. cerevisiae)	Sirt1	869.7	2179.83	3190	837.4	2356.33	2116.63	2.50642	3.66793	0.683333	2.6031	0.925095	1.02986	1418640_at	Mm.351459	sirtuin 1 ((silent mating type information regulation 2, homolog) 1 (S. cerevisiae)	Sirt1
1434261_at	signal-induced proliferation-associated 1 like 2	Sipa1l2	1299.37	4269.67	3211.1	3978.98	271	2325.93	3.28596	2.47128	1.32966	1.07306	15.7552	1.83568	1434261_at	Mm.271668	signal-induced proliferation-associated 1 like 2	Sipa1l2
1449343_s_at	transcriptional regulator, SIN3A (yeast)	Sin3a	484.433	1284.3	1389.47	1587.86	1197.67	1463.4	2.65114	2.86823	0.924311	0.808824	1.07234	0.877614	1449343_s_at	Mm.15755	transcriptional regulator, SIN3A (yeast)	Sin3a
1423390_at	seven in absentia 1A	Siah1a	535.467	2641.2	2227.63	1161.92	1023.3	1668.8	4.93252	4.16017	1.18565	2.27313	2.58106	1.58269	1423390_at	Mm.324553	seven in absentia 1A	Siah1a
1449733_s_at	seven in absentia 1A	Siah1a	797.2	1903.57	1801.73	1125.32	871	1737.73	2.38782	2.26008	1.05652	1.69158	2.1855	1.09543	1449733_s_at	Mm.324553	seven in absentia 1A	Siah1a
1423129_at	soc-2 (suppressor of clear) homolog (C. elegans)	Shoc2	904.067	2480.9	2159.17	2536.32	1869.5	1684.1	2.74416	2.38828	1.14901	0.978149	1.32704	1.47313	1423129_at	Mm.228669	soc-2 (suppressor of clear) homolog (C. elegans)	Shoc2
1419137_at	SH3/ankyrin domain gene 3	Shank3	383.933	2349.33	1703.83	1635.08	3994.33	5541.7	6.11912	4.43784	1.37885	1.43683	0.588167	0.423937	1419137_at	Mm.146855	SH3/ankyrin domain gene 3	Shank3
1456020_at	SH3 domain and tetratricopeptide repeats 2	Sh3tc2	270.9	814.8	599.833	444.66	1095.03	607.433	3.00775	2.21422	1.35838	1.83241	0.744087	1.34138	1456020_at	Mm.262320	SH3 domain and tetratricopeptide repeats 2	Sh3tc2
1427619_a_at	SH3 domain and tetratricopeptide repeats 1	Sh3tc1	47.0333	571.3	399.967	690.98	3089.03	831.233	12.1467	8.5039	1.42837	0.826797	0.184945	0.687292	1427619_a_at	Mm.290429	SH3 domain and tetratricopeptide repeats 1	Sh3tc1
1455149_at	SH3 multiple domains 2	Sh3md2	403.5	925.4	1030.27	447.32	2980.8	715.733	2.29343	2.55333	0.898214	2.06877	0.310454	1.29294	1455149_at	Mm.27949	SH3 domain containing ring finger 1	Sh3rf1
1418010_a_at	SH3-domain GRB2-like B1 (endophilin)	Sh3glb1	3959.23	12427.7	11488	13504	7097.77	8589.13	3.13891	2.90158	1.08179	0.920292	1.75093	1.44691	1418010_a_at	Mm.271775	SH3-domain GRB2-like B1 (endophilin)	Sh3glb1
1416305_at	SH3-domain binding protein 4	Sh3bp4	521.067	2475.73	2227.9	2000.74	148.4	838.7	4.75128	4.27565	1.11124	1.23741	16.6828	2.95187	1416305_at	Mm.170983	SH3-domain binding protein 4	Sh3bp4
1455250_at	SH3-domain binding protein 4	Sh3bp4	532.767	1938.27	1948	1140.86	70.6	800.1	3.63812	3.65638	0.995003	1.69895	27.4542	2.42253	1455250_at	Mm.170983	SH3-domain binding protein 4	Sh3bp4
1428107_at	SH3-binding domain glutamic acid-rich protein like	Sh3bgrl	3132.47	7324.73	7387.47	4277.94	2786.37	7025.67	2.33833	2.35835	0.991508	1.71221	2.62878	1.04257	1428107_at	Mm.260760	SH3-binding domain glutamic acid-rich protein like	Sh3bgrl
1457867_at	sphingosine-1-phosphate phosphotase 2	Sgpp2	257.767	8639.93	9511.8	1044.36	20.1	925.8	33.5184	36.9008	0.908338	8.27295	429.847	9.3324	1457867_at	Mm.276248	sphingosine-1-phosphate phosphotase 2	Sgpp2
1417893_at	sideroflexin 3	Sfxn3	776.767	1637.33	1825.43	867.68	607	1876.67	2.10788	2.35004	0.896956	1.88702	2.69742	0.872469	1417893_at	Mm.36169	sideroflexin 3	Sfxn3
1434966_at	splicing factor, arginine/serine-rich 8	Sfrs8	428.6	999.767	902.7	934.62	695.8	355.733	2.33263	2.10616	1.10753	1.0697	1.43686	2.81044	1434966_at	Mm.288714	splicing factor, arginine/serine-rich 8	Sfrs8
1436871_at	splicing factor, arginine/serine-rich 7	Sfrs7	1034.73	2353	2611.33	1448.64	5186.33	4729.83	2.27402	2.52368	0.901072	1.62428	0.453692	0.497481	1436871_at	Mm.292016	splicing factor, arginine/serine-rich 7	Sfrs7
1429114_at	SEC14 and spectrin domains 1	Sestd1	356.233	748.7	826.9	1400.36	64.6333	269.2	2.10171	2.32123	0.90543	0.534648	11.5838	2.7812	1429114_at	Mm.389296	SEC14 and spectrin domains 1	Sestd1
1433711_s_at	sestrin 1	Sesn1	2529.97	11222.6	10873.1	4543.52	4451.87	3279.47	4.43587	4.29774	1.03214	2.47002	2.52088	3.42208	1433711_s_at	Mm.139418	sestrin 1	Sesn1
1438931_s_at	sestrin 1	Sesn1	2261.13	7892	8267.93	2476.64	2546.07	2765.2	3.49029	3.65654	0.954531	3.18658	3.09968	2.85404	1438931_s_at	Mm.139418	sestrin 1	Sesn1
1454699_at	sestrin 1	Sesn1	727.5	2618.03	2134.7	889.38	1015.33	802.567	3.59867	2.9343	1.22642	2.94366	2.5785	3.26208	1454699_at	Mm.139418	sestrin 1	Sesn1
1417209_at	SERTA domain containing 2	Sertad2	1211.07	4255.67	3401.33	2398.4	2105.3	3253.4	3.51398	2.80854	1.25118	1.77438	2.02141	1.30807	1417209_at	Mm.339676	SERTA domain containing 2	Sertad2
1454815_at	SERTA domain containing 2	Sertad2	791.167	2987.57	2195.8	1406.06	1627.6	2400.7	3.77615	2.77539	1.36058	2.12478	1.83557	1.24446	1454815_at	Mm.339676	SERTA domain containing 2	Sertad2
1417406_at	SERTA domain containing 1	Sertad1	930.667	8269.7	12423	4531.36	8828.57	6406.9	8.88578	13.3485	0.665677	1.82499	0.936698	1.29075	1417406_at	Mm.153684	SERTA domain containing 1	Sertad1
1456733_x_at	serine (or cysteine) peptidase inhibitor, clade H, member 1	Serpinh1	560.167	2328.3	1647	7470.56	1353.07	1404.23	4.15644	2.9402	1.41366	0.311663	1.72076	1.65806	1456733_x_at	Mm.22708	serine (or cysteine) peptidase inhibitor, clade H, member 1	Serpinh1
1450843_a_at	serine (or cysteine) peptidase inhibitor, clade H, member 1	Serpinh1	315.033	1139	866.1	4729.74	643.133	816.867	3.61549	2.74923	1.31509	0.240817	1.77102	1.39435	1450843_a_at	Mm.22708	serine (or cysteine) peptidase inhibitor, clade H, member 1	Serpinh1
1422601_at	serine (or cysteine) peptidase inhibitor, clade B, member 9	Serpinb9	320.167	2339.53	2789.1	1185.84	1184.93	2242.23	7.30724	8.7114	0.838813	1.97289	1.9744	1.04339	1422601_at	Mm.272569	serine (or cysteine) peptidase inhibitor, clade B, member 9	Serpinb9
1439790_at	Serine (or cysteine) peptidase inhibitor, clade B, member 9, mRNA (cDNA clone MGC:36172 IMAGE:4925100)	Serpinb9	92.1333	1295.3	1088.7	315.8	424.933	825.3	14.059	11.8166	1.18977	4.10165	3.04824	1.56949	1439790_at	Mm.272569	serine (or cysteine) peptidase inhibitor, clade B, member 9	Serpinb9
1422804_at	serine (or cysteine) peptidase inhibitor, clade B, member 6b	Serpinb6b	94.7667	1828.13	1907.37	3077.46	967.933	1699.47	19.2909	20.127	0.958459	0.59404	1.8887	1.07571	1422804_at	Mm.36526	serine (or cysteine) peptidase inhibitor, clade B, member 6b	Serpinb6b
1450138_a_at	serine (or cysteine) peptidase inhibitor, clade B, member 6a	Serpinb6a	2541.6	6776.93	7383.9	3804.02	18915.1	7627.97	2.6664	2.90522	0.917799	1.78152	0.358282	0.888432	1450138_a_at	Mm.252210	serine (or cysteine) peptidase inhibitor, clade B, member 6a	Serpinb6a
1418282_x_at	serine (or cysteine) preptidase inhibitor, clade A, member 1b /// serine (or cysteine) peptidase inhibitor, clade A, member 1d /// serine (or cysteine) peptidase inhibitor, clade A, member 1e	Serpina1b /// Serpina1d /// Serpina1e	438.533	2228.67	2391.67	770.6	965.7	2009.1	5.08209	5.45379	0.931847	2.89212	2.30783	1.10929	1418282_x_at	---	serine (or cysteine) preptidase inhibitor, clade A, member 1b	Serpina1b
1451513_x_at	serine (or cysteine) preptidase inhibitor, clade A, member 1b	Serpina1b	341.6	2039.63	2085.3	603.94	805.867	1798.97	5.97082	6.10451	0.978101	3.37721	2.53098	1.13378	1451513_x_at	Mm.312593	serine (or cysteine) peptidase inhibitor, clade A, member 1a /// serine (or cysteine) preptidase inhibitor, clade A, member 1b	Serpina1a /// Serpina1b
1459903_at	sema domain, immunoglobulin domain (Ig), and GPI membrane anchor, (semaphorin) 7A	Sema7a	1150.9	13296.2	9659.57	6140.04	68.4333	3192.7	11.5529	8.39305	1.37648	2.16549	194.294	4.16456	1459903_at	Mm.335187	sema domain, immunoglobulin domain (Ig), and GPI membrane anchor, (semaphorin) 7A	Sema7a
1433920_at	sema domain, immunoglobulin domain (Ig), transmembrane domain (TM) and short cytoplasmic domain, (semaphorin) 4C	Sema4c	392.6	1837.53	3261.57	2057.46	2890	2793.8	4.68042	8.30761	0.56339	0.893108	0.635825	0.657718	1433920_at	Mm.29558	sema domain, immunoglobulin domain (Ig), transmembrane domain (TM) and short cytoplasmic domain, (semaphorin) 4C	Sema4c
1435361_at	sema domain, immunoglobulin domain (Ig), short basic domain, secreted, (semaphorin) 3G	Sema3g	195.533	2409.23	1775.9	1012.32	71.5667	6096.03	12.3213	9.08234	1.35663	2.37991	33.6642	0.395213	1435361_at	---	---	---
1429348_at	sema domain, immunoglobulin domain (Ig), short basic domain, secreted, (semaphorin) 3C	Sema3c	875.133	24117.1	20800.2	1297.4	47.2	18213.3	27.5582	23.768	1.15947	18.5888	510.956	1.32415	1429348_at	Mm.5071	sema domain, immunoglobulin domain (Ig), short basic domain, secreted, (semaphorin) 3C	Sema3c
1420696_at	sema domain, immunoglobulin domain (Ig), short basic domain, secreted, (semaphorin) 3C	Sema3c	88.2667	1513.97	1196.9	123.3	47.8	3089	17.1522	13.56	1.26491	12.2787	31.6729	0.490115	1420696_at	Mm.5071	sema domain, immunoglobulin domain (Ig), short basic domain, secreted, (semaphorin) 3C	Sema3c
1426972_at	SEC24 related gene family, member D (S. cerevisiae)	Sec24d	315.133	1790.9	1232.6	2123.76	2745.33	1311.3	5.68299	3.91136	1.45294	0.843269	0.652343	1.36574	1426972_at	Mm.29293	SEC24 related gene family, member D (S. cerevisiae)	Sec24d
1455385_at	SEC15-like 1 (S. cerevisiae)	Sec15l1	763.9	1807.17	2930.4	2786	1803.23	3806.7	2.36571	3.8361	0.616696	0.64866	1.00218	0.474733	1455385_at	Mm.24865	exocyst complex component 6	Exoc6
1435631_x_at	SEC15-like 1 (S. cerevisiae)	Sec15l1	755.133	1586.27	2860.13	2620.38	1655.67	3026.27	2.10064	3.78759	0.554613	0.605357	0.958083	0.524166	1435631_x_at	Mm.24865	exocyst complex component 6	Exoc6
1460576_at	SEC15-like 1 (S. cerevisiae)	Sec15l1	924.8	2163.43	2234.97	889.12	3678.73	1768.57	2.33935	2.4167	0.967994	2.43323	0.588092	1.22327	1460576_at	Mm.24865	exocyst complex component 6	Exoc6
1424231_s_at	SEC15-like 1 (S. cerevisiae)	Sec15l1	353	1405.83	1447.4	724.06	3432.77	1683.8	3.98253	4.10028	0.971282	1.9416	0.409534	0.834917	1424231_s_at	Mm.24865	exocyst complex component 6	Exoc6
1424230_at	SEC15-like 1 (S. cerevisiae)	Sec15l1	148.5	1174.27	1285.2	424.1	2064.17	1591.83	7.90752	8.65455	0.913684	2.76884	0.568882	0.737682	1424230_at	Mm.24865	exocyst complex component 6	Exoc6
1416778_at	serum deprivation response	Sdpr	1102.7	21253.5	21704.7	5735.98	27785.3	26681.1	19.274	19.6832	0.979212	3.70529	0.764919	0.796574	1416778_at	Mm.398690	serum deprivation response	Sdpr
1443832_s_at	serum deprivation response	Sdpr	362.567	9170.17	17380.2	2303.28	10093.6	18746.2	25.2924	47.9365	0.527622	3.98135	0.90851	0.489174	1443832_s_at	Mm.398690	serum deprivation response	Sdpr
1416779_at	serum deprivation response	Sdpr	275.1	6205.47	10682.6	1348.78	7562.73	12384.1	22.5571	38.8316	0.580897	4.6008	0.820532	0.501085	1416779_at	Mm.398690	serum deprivation response	Sdpr
1428026_at	Serologically defined colon cancer antigen 33 like, mRNA (cDNA clone IMAGE:1067302)	Sdccag33l	138.5	374.167	487.567	547	1645.13	225.5	2.70156	3.52034	0.767416	0.684034	0.227439	1.65928	1428026_at	Mm.315789	teashirt zinc finger family member 2	Tshz2
1427233_at	serologically defined colon cancer antigen 33	Sdccag33	2075.7	3034.07	4523.67	3037.48	1123.77	1790.47	1.46171	2.17935	0.67071	0.998876	2.69991	1.69457	1427233_at	Mm.102136	teashirt zinc finger family member 1	Tshz1
1453486_a_at	signal peptide, CUB domain, EGF-like 2	Scube2	52.4	980.167	1067.27	141.04	26.4333	1341.77	18.7055	20.3677	0.91839	6.94957	37.0807	0.730505	1453486_a_at	Mm.40447	signal peptide, CUB domain, EGF-like 2	Scube2
1419699_at	secretoglobin, family 3A, member 1	Scgb3a1	84.7667	756.733	750.7	2010.32	127.567	397.833	8.92725	8.85608	1.00804	0.376424	5.93206	1.90214	1419699_at	Mm.22802	secretoglobin, family 3A, member 1	Scgb3a1
1434490_at	scavenger receptor class F, member 1	Scarf1	35.7667	500.233	457.767	1011.08	1389.4	464.5	13.986	12.7987	1.09277	0.494751	0.360036	1.07693	1434490_at	Mm.10486	scavenger receptor class F, member 1	Scarf1
1455820_x_at	scavenger receptor class B, member 1	Scarb1	759.633	11777.3	13539.8	9850.66	6617.57	9979.3	15.504	17.8241	0.869833	1.19559	1.77971	1.18018	1455820_x_at	Mm.282242	scavenger receptor class B, member 1	Scarb1
1437378_x_at	scavenger receptor class B, member 1	Scarb1	728.233	9002.5	12156.3	7862.82	4906.97	7465.53	12.3621	16.6929	0.74056	1.14495	1.83464	1.20587	1437378_x_at	Mm.282242	scavenger receptor class B, member 1	Scarb1
1416050_a_at	scavenger receptor class B, member 1	Scarb1	588.033	8808.17	6002.63	9218.9	4990.83	5553.23	14.979	10.208	1.46738	0.955447	1.76487	1.58613	1416050_a_at	Mm.282242	scavenger receptor class B, member 1	Scarb1
1443762_s_at	SET binding factor 2	Sbf2	3731.87	7226.7	9109	6977.7	9356.33	5980.67	1.93648	2.44087	0.793358	1.03569	0.772386	1.20834	1443762_s_at	Mm.102970	SET binding factor 2	Sbf2
1448204_at	salvador homolog 1 (Drosophila)	Sav1	536.933	2193.57	2749.77	1461.38	3482.83	7049.17	4.08536	5.12124	0.797728	1.50102	0.629822	0.311181	1448204_at	Mm.390480	salvador homolog 1 (Drosophila)	Sav1
1418131_at	SAM domain and HD domain, 1	Samhd1	396.933	1986.7	2469.6	1138.44	2437.93	3869.57	5.00512	6.2217	0.804462	1.74511	0.814912	0.513417	1418131_at	Mm.248478	SAM domain and HD domain, 1	Samhd1
1434438_at	SAM domain and HD domain, 1	Samhd1	312.8	1100.3	1187.7	504.2	765.333	1082.83	3.51758	3.79699	0.926412	2.18227	1.43767	1.01613	1434438_at	Mm.248478	SAM domain and HD domain, 1	Samhd1
1460603_at	sterile alpha motif domain containing 9-like	Samd9l	225.033	3105.3	2508.97	686.82	3007.13	2858.43	13.7993	11.1493	1.23768	4.52127	1.03264	1.08636	1460603_at	Mm.196013	sterile alpha motif domain containing 9-like	Samd9l
1418704_at	S100 calcium binding protein A13	S100a13	1027.27	1445.73	2665.77	1565.54	3490.5	1489.4	1.40736	2.59501	0.542333	0.923473	0.414191	0.970682	1418704_at	Mm.6523	S100 calcium binding protein A13	S100a13
1460351_at	S100 calcium binding protein A11 (calizzarin)	S100a11	466.533	1253.23	2136.43	2636.42	1452.7	4584	2.68627	4.57938	0.586601	0.475354	0.862692	0.273393	1460351_at	Mm.280038	S100 calcium binding protein A11 (calgizzarin)	S100a11
1428219_at	RING1 and YY1 binding protein	Rybp	4135.67	11537.4	11802	4684.66	6744.9	6224.8	2.78972	2.8537	0.97758	2.4628	1.71053	1.85345	1428219_at	Mm.321633	RING1 and YY1 binding protein /// predicted gene, EG628746	EG628746 /// Rybp
1437991_x_at	RUN and SH3 domain containing 1, mRNA (cDNA clone MGC:67218 IMAGE:5687517)	Rusc1	1321.07	2267.63	4392.4	1356.28	1285.63	1621.97	1.71652	3.32489	0.516263	1.67195	1.76383	1.39808	1437991_x_at	Mm.27687	RUN and SH3 domain containing 1	Rusc1
1434743_x_at	RUN and SH3 domain containing 1	Rusc1	901.833	1655	3147.6	912.04	745.233	893.067	1.83515	3.49022	0.525797	1.81461	2.22078	1.85317	1434743_x_at	Mm.27687	RUN and SH3 domain containing 1	Rusc1
1436014_a_at	RUN and SH3 domain containing 1	Rusc1	554.967	1110.6	1863.27	891.94	734.1	652.2	2.0012	3.35744	0.59605	1.24515	1.51287	1.70285	1436014_a_at	Mm.27687	RUN and SH3 domain containing 1	Rusc1
1429047_at	Rtf1, Paf1/RNA polymerase II complex component, homolog (S. cerevisiae)	Rtf1	717.467	1671.7	1633.77	1352.96	1026.03	1064.33	2.33	2.27713	1.02322	1.23559	1.62928	1.57065	1429047_at	Mm.33437	Rtf1, Paf1/RNA polymerase II complex component, homolog (S. cerevisiae)	Rtf1
1419259_at	Ras suppressor protein 1	Rsu1	1391.3	2239.83	3114.07	3843.82	3164.13	3009.93	1.60989	2.23824	0.719263	0.58271	0.707882	0.744147	1419259_at	Mm.905	Ras suppressor protein 1	Rsu1
1452929_at	restin (Reed-Steinberg cell-expressed intermediate filament-associated protein)	Rsn	1596.8	9201.37	6743.2	2922.74	3915.03	3612.23	5.76238	4.22295	1.36454	3.1482	2.35027	2.54728	1452929_at	Mm.241109	CAP-GLY domain containing linker protein 1	Clip1
1436058_at	radical S-adenosyl methionine domain containing 2	Rsad2	487	6539.33	7583.5	1200.88	4336.17	365.767	13.4278	15.5719	0.862311	5.44545	1.50809	17.8784	1436058_at	Mm.24045	radical S-adenosyl methionine domain containing 2	Rsad2
1421009_at	radical S-adenosyl methionine domain containing 2	Rsad2	91.9333	1268.73	1909.93	221.8	1237.1	93.5	13.8006	20.7752	0.664281	5.72017	1.02557	13.5693	1421009_at	Mm.24045	radical S-adenosyl methionine domain containing 2	Rsad2
1449221_a_at	ribosome binding protein 1	Rrbp1	659.1	2094.97	3284.83	4965.92	2119.93	2684.77	3.17853	4.98382	0.63777	0.421869	0.988223	0.780316	1449221_a_at	Mm.13705	ribosome binding protein 1	Rrbp1
1426123_a_at	ribosome binding protein 1	Rrbp1	378.167	1353.1	2829.3	2679.06	1273.83	2373.7	3.57805	7.48162	0.478246	0.505065	1.06223	0.570038	1426123_a_at	Mm.13705	ribosome binding protein 1	Rrbp1
1448689_at	related RAS viral (r-ras) oncogene homolog 2	Rras2	688.267	2039.4	1732.73	2505.04	1689.77	1062.97	2.9631	2.51753	1.17698	0.814119	1.20691	1.91859	1448689_at	Mm.276572	related RAS viral (r-ras) oncogene homolog 2	Rras2
1417398_at	related RAS viral (r-ras) oncogene homolog 2	Rras2	255.133	532.233	632.233	1738.4	610.733	459.8	2.0861	2.47805	0.841831	0.306163	0.871466	1.15753	1417398_at	Mm.276572	related RAS viral (r-ras) oncogene homolog 2	Rras2
1418448_at	Harvey rat sarcoma oncogene, subgroup R	Rras	998.6	10254	6316.07	8102.46	10271	6232.5	10.2684	6.32492	1.62348	1.26555	0.998348	1.64525	1418448_at	Mm.389894	Harvey rat sarcoma oncogene, subgroup R	Rras
1455206_at	Ribosomal protein S6 kinase polypeptide 3 (Rps6ka3), mRNA	Rps6ka3	721.9	5084.37	3705.03	4430.72	2037.6	2842.13	7.04303	5.13234	1.37229	1.14753	2.49527	1.78893	1455206_at	Mm.392829	Hypothetical protein C130006E23	C130006E23
1427299_at	ribosomal protein S6 kinase polypeptide 3	Rps6ka3	216.867	857.367	1006.43	2223.78	685.733	1025.27	3.95343	4.64079	0.851886	0.385545	1.25029	0.836238	1427299_at	Mm.328476	ribosomal protein S6 kinase polypeptide 3	Rps6ka3
1415716_a_at	ribosomal protein S27	Rps27	9877.8	17870.3	23510.4	18116.4	24447.8	23269.7	1.80913	2.38013	0.760099	0.986412	0.730955	0.767963	1415716_a_at	Mm.270283	ribosomal protein S27	Rps27
1460699_at	ribosomal protein S27	Rps27	145.567	413.8	463.267	320.76	884.033	765.567	2.84268	3.18251	0.893222	1.29006	0.468082	0.540515	1460699_at	Mm.270283	ribosomal protein S27	Rps27
1433472_x_at	ribosomal protein L38	Rpl38	16683.7	30378.2	42890.7	35294.1	17693.8	17807.9	1.82083	2.57081	0.708269	0.860716	1.71688	1.70588	1433472_x_at	Mm.389585	ribosomal protein L38 /// similar to ribosomal protein L38 /// predicted gene, EG664868	EG664868 /// LOC625646 /// LOC638514 /// LOC672023 /// LOC674951 /// Rpl38
1444409_at	Noc2	Rph3al	119	1334.87	1243.93	867.2	973.867	961.7	11.2174	10.4532	1.0731	1.53928	1.37069	1.38803	1444409_at	Mm.425697	Kelch repeat and BTB (POZ) domain containing 8	Kbtbd8
1421144_at	retinitis pigmentosa GTPase regulator interacting protein 1	Rpgrip1	524.7	1828.93	1406.57	880.34	1769.23	1915.2	3.48567	2.68071	1.30028	2.07753	1.03374	0.954957	1421144_at	Mm.21662	retinitis pigmentosa GTPase regulator interacting protein 1	Rpgrip1
1418277_at	retinitis pigmentosa 9 homolog (human)	Rp9h	1797.93	3231.67	5107.5	2335.8	2209.1	1688.13	1.79743	2.84076	0.63273	1.38354	1.46289	1.91434	1418277_at	Mm.38235	retinitis pigmentosa 9 (human)	rp9
1424034_at	RAR-related orphan receptor alpha	Rora	803.033	1364.37	2050.67	1355.1	325.867	771.267	1.69902	2.55365	0.665328	1.00684	4.18689	1.76899	1424034_at	Mm.427266	RAR-related orphan receptor alpha	Rora
1436325_at	RAR-related orphan receptor alpha	Rora	503.867	1728.43	1373.57	550.54	162.767	444.333	3.43034	2.72605	1.25835	3.13952	10.6191	3.88995	1436325_at	---	RAR-related orphan receptor alpha	Rora
1420583_a_at	RAR-related orphan receptor alpha	Rora	494.8	604.067	1086.6	520.12	170.233	456	1.22083	2.19604	0.555924	1.1614	3.54846	1.32471	1420583_a_at	Mm.427266	RAR-related orphan receptor alpha	Rora
1455819_at	ROD1 regulator of differentiation 1 (S. pombe)	Rod1	772.033	3417.57	2076.9	3427.14	5517.23	3316.57	4.42671	2.69017	1.64551	0.997207	0.619435	1.03045	1455819_at	Mm.331640	ROD1 regulator of differentiation 1 (S. pombe)	Rod1
1451041_at	Rho-associated coiled-coil forming kinase 2	Rock2	374.1	1083.87	910.933	818.4	433.067	1329.03	2.89726	2.435	1.18984	1.32437	2.50277	0.81553	1451041_at	Mm.276024	Rho-associated coiled-coil containing protein kinase 2	Rock2
1423444_at	Rho-associated coiled-coil forming kinase 1	Rock1	2489.07	5422.93	7878	3747.18	3781.33	4786.5	2.1787	3.16504	0.688364	1.4472	1.43413	1.13296	1423444_at	Mm.6710	Rho-associated coiled-coil containing protein kinase 1	Rock1
1426206_at	roundabout homolog 4 (Drosophila)	Robo4	138.533	3712.83	3268.57	4051.38	7159.63	2711.23	26.801	23.5941	1.13592	0.916437	0.518579	1.36943	1426206_at	Mm.293315	roundabout homolog 4 (Drosophila)	Robo4
1451243_at	arginyl aminopeptidase (aminopeptidase B)	Rnpep	493.867	1978.23	1241.33	1862.18	641.6	765.267	4.0056	2.5135	1.59364	1.06232	3.08328	2.58502	1451243_at	Mm.291048	arginyl aminopeptidase (aminopeptidase B)	Rnpep
1417508_at	ring finger protein (C3HC4 type) 19	Rnf19	1943.9	5087.47	4922.17	6849.6	5740.97	9430.83	2.61714	2.53211	1.03358	0.742739	0.886169	0.53945	1417508_at	Mm.5181	ring finger protein (C3HC4 type) 19	Rnf19
1417509_at	ring finger protein (C3HC4 type) 19	Rnf19	168.167	555.533	562.7	976.48	742.633	1065.17	3.30347	3.34609	0.987264	0.568914	0.748059	0.521546	1417509_at	Mm.5181	ring finger protein (C3HC4 type) 19	Rnf19
1429109_at	ring finger protein 184	Rnf184	398.167	886.233	1144	461.26	695.967	1181.83	2.22578	2.87317	0.774679	1.92133	1.27338	0.74988	1429109_at	Mm.436586	male-specific lethal 2-like 1 (Drosophila)	Msl2l1
1454064_a_at	ring finger protein 138	Rnf138	1175.73	2125.43	2515.67	1977.86	1964.07	2628.53	1.80775	2.13966	0.844879	1.07461	1.08216	0.8086	1454064_a_at	Mm.253542	ring finger protein 138	Rnf138
1429399_at	ring finger protein 125	Rnf125	282.567	7283.8	7797.33	3079.24	1125.63	8881.67	25.7773	27.5947	0.93414	2.36545	6.47085	0.820094	1429399_at	Mm.45980	ring finger protein 125	Rnf125
1439403_x_at	ring finger protein 12	Rnf12	501.133	670.633	1106.83	568.24	868.8	1620.2	1.33823	2.20866	0.605903	1.18019	0.771908	0.41392	1439403_x_at	Mm.435574	ring finger protein 12	Rnf12
1443830_x_at	ring finger protein 103	Rnf103	2969.77	6508.1	7605.6	2664.08	2847.53	2285.6	2.19145	2.56101	0.855698	2.44291	2.28552	2.84744	1443830_x_at	Mm.422969	ring finger protein 103	Rnf103
1427171_at	rearranged L-myc fusion sequence	Rlf	461.033	810.6	1122.53	592.78	836.333	1208.1	1.75822	2.43482	0.722117	1.36746	0.969231	0.670971	1427171_at	Mm.215745	rearranged L-myc fusion sequence	Rlf
1449485_at	receptor (TNFRSF)-interacting serine-threonine kinase 1	Ripk1	455.2	1800.47	2799.57	2896	4600.3	6677.57	3.95533	6.15019	0.643123	0.621708	0.39138	0.269629	1449485_at	Mm.374799	receptor (TNFRSF)-interacting serine-threonine kinase 1	Ripk1
1439273_at	receptor (TNFRSF)-interacting serine-threonine kinase 1	Ripk1	209.1	1098.9	880.133	1534.1	1772.3	1904.03	5.25538	4.20915	1.24856	0.716316	0.620042	0.577143	1439273_at	Mm.374799	receptor (TNFRSF)-interacting serine-threonine kinase 1	Ripk1
1422650_a_at	RIO kinase 3 (yeast)	Riok3	697.767	1615.97	1587.47	1870.72	2214.03	4627.57	2.31591	2.27507	1.01795	0.863821	0.729875	0.349204	1422650_a_at	Mm.28551	RIO kinase 3 (yeast)	Riok3
1434684_at	Ras and Rab interactor 3	Rin3	58.9667	582.7	222.067	283.26	514.667	1204.5	9.88185	3.76597	2.62399	2.05712	1.13219	0.483769	1434684_at	Mm.24145	Ras and Rab interactor 3	Rin3
1435789_x_at	Regulating synaptic membrane exocytosis 2 (Rims2), mRNA	Rims2	567.133	1006	1669.5	496.08	731.9	688.767	1.77383	2.94375	0.602576	2.0279	1.3745	1.46058	1435789_x_at	Mm.405878	Transcribed locus	---
1418892_at	ras homolog gene family, member J	Rhoj	360.133	4128.27	3116.73	8492.5	2536.43	8153.97	11.4632	8.65439	1.32455	0.486107	1.62759	0.506289	1418892_at	Mm.27467	ras homolog gene family, member J	Rhoj
1435394_s_at	ras homolog gene family, member C	Rhoc	1928.37	3357.93	4969.33	5556.48	3854.2	5630.2	1.74134	2.57696	0.675731	0.604327	0.87124	0.596415	1435394_s_at	Mm.262	ras homolog gene family, member C	Rhoc
1448605_at	ras homolog gene family, member C	Rhoc	167.7	670.333	680.867	1847.08	788.967	1046.8	3.99722	4.06003	0.98453	0.362915	0.849635	0.640364	1448605_at	Mm.262	ras homolog gene family, member C	Rhoc
1449110_at	ras homolog gene family, member B	Rhob	11645.1	31746.5	31476.4	19348.6	34153.6	30134.2	2.72616	2.70297	1.00858	1.64077	0.929519	1.0535	1449110_at	Mm.687	ras homolog gene family, member B	Rhob
1451516_at	Ras homolog enriched in brain like 1	Rhebl1	484.133	865.667	994.833	576.82	365.9	822.7	1.78807	2.05487	0.870163	1.50076	2.36586	1.05223	1451516_at	Mm.259708	Ras homolog enriched in brain like 1	Rhebl1
1424138_at	rhomboid family 1 (Drosophila)	Rhbdf1	1456.7	5534.7	4126.07	8156.36	1921.9	4745.57	3.79948	2.83248	1.3414	0.678575	2.87981	1.16629	1424138_at	Mm.11545	rhomboid family 1 (Drosophila)	Rhbdf1
1449516_a_at	regulator of G-protein signaling 3	Rgs3	561.533	2393.83	1868.33	1904.9	2316.93	949.2	4.26303	3.3272	1.28127	1.25667	1.03319	2.52195	1449516_a_at	Mm.286753	regulator of G-protein signaling 3	Rgs3
1455265_a_at	regulator of G-protein signaling 16	Rgs16	388.9	486.333	759.267	1736.44	40.9	697.167	1.25054	1.95234	0.64053	0.280075	11.8908	0.697585	1455265_a_at	Mm.181709	regulator of G-protein signaling 16	Rgs16
1426037_a_at	regulator of G-protein signaling 16	Rgs16	95.7667	192.733	225.867	1186.44	7.23333	315.933	2.01253	2.35851	0.853306	0.162447	26.6452	0.610044	1426037_a_at	Mm.181709	regulator of G-protein signaling 16	Rgs16
1453129_a_at	regulator of G-protein signaling 12	Rgs12	826.3	3941.8	3242.33	4360.92	385.433	2252.03	4.77042	3.92392	1.21573	0.903892	10.2269	1.75033	1453129_a_at	Mm.196208	regulator of G-protein signaling 12	Rgs12
1450688_at	ral guanine nucleotide dissociation stimulator-like 2	Rgl2	952.833	2921.33	2260.7	3678.76	4397.6	2209.57	3.06594	2.37261	1.29223	0.794108	0.664302	1.32213	1450688_at	Mm.43777	ral guanine nucleotide dissociation stimulator-like 2	Rgl2
1449124_at	ral guanine nucleotide dissociation stimulator,-like 1	Rgl1	161.167	711.733	798.133	1129.38	3536.07	1062.07	4.41613	4.95222	0.891747	0.630198	0.201278	0.67014	1449124_at	Mm.245270	ral guanine nucleotide dissociation stimulator,-like 1	Rgl1
1438511_a_at	RIKEN cDNA 1190002H23 gene	RGC-32h	1910.17	9141.7	10717.7	1980.82	110.733	1558.8	4.78581	5.61085	0.852956	4.61511	82.556	5.86458	1438511_a_at	Mm.29811	RIKEN cDNA 1190002H23 gene	1190002H23Rik
1416230_at	riboflavin kinase	Rfk	705.6	1616.63	1769.37	640.32	2718.33	1390.83	2.29115	2.50761	0.913679	2.52473	0.594715	1.16235	1416230_at	Mm.7013	riboflavin kinase	Rfk
1425565_at	RE1-silencing transcription factor	Rest	464.633	655.333	1179.17	1334.76	742.3	870.167	1.41043	2.53784	0.55576	0.490975	0.882842	0.753112	1425565_at	Mm.28840	RE1-silencing transcription factor	Rest
1450784_at	reversion-inducing-cysteine-rich protein with kazal motifs	Reck	1171.73	11284.5	10186.2	1641	335.933	2822.03	9.63063	8.69327	1.10783	6.87662	33.5916	3.99872	1450784_at	Mm.331573	reversion-inducing-cysteine-rich protein with kazal motifs	Reck
1418342_at	replication factor C 1	Recc1	790.4	1567	1578.17	1202.64	1486.37	1226.9	1.98254	1.99667	0.992924	1.30297	1.05425	1.2772	1418342_at	Mm.148877	replication factor C (activator 1) 1	Rfc1
1434336_s_at	REST corepressor 1	Rcor1	857.933	1473.13	1780.3	1684.54	1645.33	2157.47	1.71707	2.0751	0.827464	0.874502	0.89534	0.682807	1434336_s_at	Mm.23808	REST corepressor 1	Rcor1
1455936_a_at	RNA binding protein gene with multiple splicing	Rbpms	297.167	1874.97	3099.1	1742.44	1334.3	2554.4	6.30948	10.4288	0.605004	1.07606	1.40521	0.734015	1455936_a_at	Mm.323997	RNA binding protein gene with multiple splicing	Rbpms
1437161_x_at	RNA binding protein gene with multiple splicing	Rbpms	270.5	2136.43	2619.57	2708.38	2066	2980.8	7.89809	9.68417	0.815567	0.788823	1.03409	0.716732	1437161_x_at	Mm.323997	RNA binding protein gene with multiple splicing	Rbpms
1433979_at	RNA binding motif, single stranded interacting protein 2	Rbms2	482.933	2749.23	2202.9	1677.26	2552.57	1683.83	5.69278	4.5615	1.24801	1.63912	1.07705	1.63272	1433979_at	Mm.42247	RNA binding motif, single stranded interacting protein 2	Rbms2
1434005_at	RNA binding motif, single stranded interacting protein 1	Rbms1	1071.6	10690.9	11131.6	7936.16	13865	12611	9.97661	10.3878	0.960416	1.34712	0.771075	0.847744	1434005_at	Mm.392825	RNA binding motif, single stranded interacting protein 1	Rbms1
1418703_at	RNA binding motif, single stranded interacting protein 1	Rbms1	491.067	5399.2	5056.83	5181.68	9902.17	7692.93	10.9948	10.2977	1.0677	1.04198	0.545254	0.701839	1418703_at	Mm.259667	RNA binding motif, single stranded interacting protein 1	Rbms1
1424156_at	retinoblastoma-like 1 (p107)	Rbl1	330.833	1026.8	1032.3	781.98	715.4	981.167	3.10368	3.1203	0.994672	1.31308	1.43528	1.04651	1424156_at	Mm.244671	retinoblastoma-like 1 (p107)	Rbl1
1427061_at	retinoblastoma binding protein 8	Rbbp8	376.8	800.033	921.9	1555.02	1901.87	2509.57	2.12323	2.44666	0.867809	0.514484	0.420657	0.318793	1427061_at	Mm.154275	retinoblastoma binding protein 8	Rbbp8
1441737_s_at	Ras association (RalGDS/AF-6) domain family 1	Rassf1	3085.17	7328.73	13216.4	6945	7637.13	15552.7	2.37547	4.28385	0.554518	1.05525	0.959618	0.47122	1441737_s_at	Mm.12091	Ras association (RalGDS/AF-6) domain family 1	Rassf1
1448855_at	Ras association (RalGDS/AF-6) domain family 1	Rassf1	1058.47	2501.07	3434.43	3350.28	2945.13	5534.77	2.36291	3.24473	0.728233	0.746525	0.84922	0.451883	1448855_at	Mm.12091	Ras association (RalGDS/AF-6) domain family 1	Rassf1
1428016_a_at	Ras interacting protein 1	Rasip1	84	2299.03	1096.87	3871.9	3022.83	2468.4	27.3694	13.0579	2.096	0.593774	0.760556	0.931386	1428016_a_at	Mm.181396	Ras interacting protein 1	Rasip1
1438030_at	RAS, guanyl releasing protein 3	Rasgrp3	3390.27	18780.8	18483.3	16747	19028.4	10677.7	5.53962	5.45187	1.0161	1.12144	0.98699	1.75888	1438030_at	Mm.329203	RAS, guanyl releasing protein 3	Rasgrp3
1438031_at	RAS, guanyl releasing protein 3	Rasgrp3	1276.97	3729.23	7251.97	3394.78	3866.47	2822.77	2.92038	5.67906	0.514238	1.09852	0.964507	1.32113	1438031_at	Mm.329203	RAS, guanyl releasing protein 3	Rasgrp3
1438933_x_at	RAS, guanyl releasing protein 2 /// similar to calcium and DAG-regulated guanine nucleotide exchange factor I	Rasgrp2 /// LOC381240	265.9	1231.07	884.1	504.58	523.433	563.467	4.62981	3.32493	1.39245	2.43978	2.35191	2.18481	1438933_x_at	Mm.77017	RAS, guanyl releasing protein 2	Rasgrp2
1436910_at	RAS protein activator like 2	Rasal2	1036.9	2826.6	2254.5	1630.58	3674.1	2210.07	2.72601	2.17427	1.25376	1.73349	0.769331	1.27897	1436910_at	Mm.235028	RAS protein activator like 2	Rasal2
1426477_at	RAS p21 protein activator 1	Rasa1	849.633	1874.1	2287.4	1717.86	1864.33	1803.27	2.20578	2.69222	0.819315	1.09095	1.00524	1.03928	1426477_at	Mm.259653	RAS p21 protein activator 1	Rasa1
1434509_at	Rap guanine nucleotide exchange factor (GEF) 6	Rapgef6	1322.8	2841.57	2658.67	2624.28	1358.33	2451	2.14815	2.00988	1.06879	1.0828	2.09195	1.15935	1434509_at	Mm.254404	Rap guanine nucleotide exchange factor (GEF) 6	Rapgef6
1424470_a_at	Rap guanine nucleotide exchange factor (GEF) 3	Rapgef3	2350.23	6488.23	8464.77	3096.78	7377.93	8774.53	2.76068	3.60167	0.766499	2.09515	0.879411	0.739439	1424470_a_at	Mm.24028	Rap guanine nucleotide exchange factor (GEF) 3	Rapgef3
1437012_x_at	Rap guanine nucleotide exchange factor (GEF) 3	Rapgef3	1317.87	3829.57	3128.17	1447.76	3483.13	4164.2	2.90588	2.37366	1.22422	2.64517	1.09946	0.91964	1437012_x_at	Mm.24028	Rap guanine nucleotide exchange factor (GEF) 3	Rapgef3
1452833_at	Rap guanine nucleotide exchange factor (GEF) 2	Rapgef2	5141.8	19469	20523.9	9990.14	17753.5	13875.9	3.78642	3.99157	0.948603	1.94882	1.09663	1.40308	1452833_at	Mm.31220	Rap guanine nucleotide exchange factor (GEF) 2	Rapgef2
1435519_at	RAS related protein 1b	Rap1b	8703.5	23603.2	25046.7	19173	24069.1	24679.6	2.71192	2.87778	0.942368	1.23107	0.980645	0.956388	1435519_at	Mm.233009	RAS related protein 1b	Rap1b
1455349_at	RAS related protein 1b	Rap1b	1756.2	4234.37	4007.4	2885.06	3914.03	4694.7	2.4111	2.28186	1.05664	1.46769	1.08184	0.901946	1455349_at	---	RAS related protein 1b	Rap1b
1435518_at	RAS related protein 1b	Rap1b	983.567	3413.1	3222.63	4402.94	5683.97	6102.73	3.47013	3.27648	1.0591	0.775187	0.600479	0.559274	1435518_at	Mm.233009	RAS related protein 1b	Rap1b
1418187_at	receptor (calcitonin) activity modifying protein 2	Ramp2	691.233	12348.2	7141.93	14216.2	13007.7	13089.5	17.864	10.3322	1.72897	0.868603	0.949302	0.943364	1418187_at	Mm.358667	receptor (calcitonin) activity modifying protein 2	Ramp2
1435517_x_at	v-ral simian leukemia viral oncogene homolog B (ras related)	Ralb	433.933	1417.77	1270.47	2420.96	2455.57	2376.53	3.26725	2.92779	1.11594	0.585622	0.577368	0.596569	1435517_x_at	Mm.27832	v-ral simian leukemia viral oncogene homolog B (ras related)	Ralb
1417400_at	retinoic acid induced 14	Rai14	603.233	11086	8030.07	7652.1	1175.13	5100.6	18.3776	13.3117	1.38056	1.44875	9.43382	2.17347	1417400_at	Mm.212395	retinoic acid induced 14	Rai14
1448948_at	recombination activating gene 1 activating protein 1	Rag1ap1	1594.8	3236.7	3515.17	2210.34	2399.33	2443.27	2.02953	2.20414	0.920781	1.46434	1.349	1.32474	1448948_at	Mm.17958	recombination activating gene 1 activating protein 1	Rag1ap1
1434734_at	RAD54 homolog B (S. cerevisiae)	Rad54b	141.133	3447.17	3235.47	95.06	20.5	20.6333	24.4249	22.9249	1.06543	36.2631	168.154	167.068	1434734_at	Mm.249437	RIKEN cDNA E130016E03 gene	E130016E03Rik
1417661_at	RAD52 homolog B (S. cerevisiae)	Rad52b	804.367	1698.37	1997.13	787.54	1074.93	732.867	2.11143	2.48286	0.850402	2.15655	1.57997	2.31743	1417661_at	Mm.41449	RAD52 motif 1	Rdm1
1417938_at	RAD51 associated protein 1	Rad51ap1	189.533	358.633	442.933	2250.66	70.7	1194.8	1.89219	2.33697	0.809678	0.159346	5.07261	0.300162	1417938_at	Mm.204634	RAD51 associated protein 1	Rad51ap1
1423734_at	RAS-related C3 botulinum substrate 1	Rac1	2421	5738.53	5687.77	7692.76	7424.53	9500.43	2.37032	2.34935	1.00893	0.745965	0.772915	0.604029	1423734_at	Mm.292510	RAS-related C3 botulinum substrate 1	Rac1
1419067_a_at	RAB guanine nucleotide exchange factor (GEF) 1	Rabgef1	1611.27	2678.4	5772.83	2246.38	2013.83	4762	1.66229	3.58279	0.463966	1.19232	1.33	0.562453	1419067_a_at	Mm.288639	RAB guanine nucleotide exchange factor (GEF) 1	Rabgef1
1440795_x_at	rabaptin, RAB GTPase binding effector protein 2	Rabep2	1422.67	4173.37	4386.4	3365.14	3304.17	3264.8	2.93348	3.08322	0.951433	1.24018	1.26306	1.27829	1440795_x_at	Mm.35467	rabaptin, RAB GTPase binding effector protein 2	Rabep2
1451362_at	RAB7, member RAS oncogene family-like 1	Rab7l1	363.267	1258.2	946.633	804.42	1621.33	558.767	3.46357	2.60589	1.32913	1.56411	0.776028	2.25174	1451362_at	Mm.34027	RAB7, member RAS oncogene family-like 1	Rab7l1
1423990_at	RAB28, member RAS oncogene family	Rab28	1706.07	2878.67	3357.23	2102.44	1937.87	1858.27	1.68731	1.96782	0.857452	1.3692	1.48548	1.54911	1423990_at	Mm.41555	RAB28, member RAS oncogene family	Rab28
1424504_at	RAB22A, member RAS oncogene family	Rab22a	496.7	553.933	1029.3	451.6	429.667	326.3	1.11523	2.07228	0.538165	1.2266	1.28922	1.69762	1424504_at	Mm.275304	RAB22A, member RAS oncogene family	Rab22a
1424894_at	RAB13, member RAS oncogene family	Rab13	209.533	373.267	452.733	759.12	1145.6	335.133	1.78142	2.16067	0.824474	0.49171	0.325826	1.11379	1424894_at	Mm.29355	RAB13, member RAS oncogene family	Rab13
1427992_a_at	RAB12, member RAS oncogene family	Rab12	774.1	1612.03	1883.4	3262.56	1612.57	1806.63	2.08246	2.43302	0.855917	0.494101	0.999669	0.892286	1427992_a_at	Mm.248313	RAB12, member RAS oncogene family	Rab12
1434314_s_at	RAB11 family interacting protein 5 (class I)	Rab11fip5	1942.1	6777.57	10634.7	1851.78	147.1	2261.47	3.48981	5.47589	0.637305	3.66003	46.0746	2.99698	1434314_s_at	Mm.220334	RAB11 family interacting protein 5 (class I)	Rab11fip5
1449256_a_at	RAB11a, member RAS oncogene family	Rab11a	3089.2	12009.5	12299.7	11896.7	10105.2	15877	3.88759	3.98151	0.976411	1.00949	1.18845	0.756411	1449256_a_at	Mm.1387	RAB11a, member RAS oncogene family	Rab11a
1456135_s_at	paxillin	Pxn	3070.23	9652.23	12565.1	7018.68	10100.2	11241.1	3.14381	4.09254	0.76818	1.37522	0.955651	0.858658	1456135_s_at	Mm.18714	paxillin	Pxn
1424027_at	paxillin	Pxn	591.6	2291.73	1345.9	2178.74	2900.77	2176.97	3.87379	2.27502	1.70275	1.05186	0.790044	1.05272	1424027_at	Mm.18714	paxillin	Pxn
1438417_at	PWWP domain containing 2	Pwwp2	230.8	1063.17	1028.97	445.98	647.933	534.7	4.60644	4.45826	1.03324	2.38389	1.64086	1.98834	1438417_at	Mm.334300	PWWP domain containing 2	Pwwp2
1451160_s_at	poliovirus receptor	Pvr	411.467	1456.37	1721.2	2342.2	1453.17	3769.33	3.53945	4.18308	0.846134	0.621794	1.0022	0.386372	1451160_s_at	Mm.227506	poliovirus receptor	Pvr
1423904_a_at	poliovirus receptor	Pvr	176.833	573.333	878.467	938.74	625.9	1483.27	3.24222	4.96777	0.652652	0.610748	0.916014	0.386534	1423904_a_at	Mm.227506	poliovirus receptor	Pvr
1423903_at	poliovirus receptor	Pvr	193.7	643.7	674.533	1210.78	767.733	1148.2	3.32318	3.48236	0.954289	0.531641	0.838442	0.560617	1423903_at	Mm.227506	poliovirus receptor	Pvr
1419641_at	purine rich element binding protein B	Purb	682.867	1533.63	2321.6	1496.28	1440.17	1500.93	2.24588	3.39979	0.660593	1.02496	1.0649	1.02179	1419641_at	Mm.436812	purine rich element binding protein B	Purb
1437342_x_at	pituitary tumor-transforming 1 interacting protein	Pttg1ip	6671.97	24841.9	31878	16484.7	18151.7	21236.8	3.72333	4.7779	0.779281	1.50697	1.36857	1.16976	1437342_x_at	Mm.28853	pituitary tumor-transforming 1 interacting protein	Pttg1ip
1420131_s_at	pituitary tumor-transforming 1 interacting protein	Pttg1ip	4673.67	12458.2	13250.9	8854.28	10457.2	11201.9	2.66562	2.83523	0.940178	1.40703	1.19135	1.11215	1420131_s_at	Mm.28853	pituitary tumor-transforming 1 interacting protein	Pttg1ip
1424130_a_at	polymerase I and transcript release factor	Ptrf	308.9	1948.57	1775.17	1268.62	456.667	1835.17	6.30808	5.74674	1.09768	1.53597	4.26693	1.06179	1424130_a_at	Mm.21864	polymerase I and transcript release factor	Ptrf
1426047_a_at	protein tyrosine phosphatase, receptor type, R	Ptprr	315.6	4000.57	2974.83	282.06	96.1	282.8	12.6761	9.42596	1.3448	14.1834	41.6292	14.1463	1426047_a_at	Mm.336316	protein tyrosine phosphatase, receptor type, R	Ptprr
1422541_at	protein tyrosine phosphatase, receptor type, M	Ptprm	877.367	5760.73	6823.23	4455.52	1795.93	5295.67	6.56594	7.77695	0.844282	1.29294	3.20765	1.08782	1422541_at	Mm.311809	protein tyrosine phosphatase, receptor type, M	Ptprm
1434360_s_at	protein tyrosine phosphatase, receptor type, G	Ptprg	916.2	13182.1	11646.5	11441.6	803.267	5415.23	14.3878	12.7117	1.13185	1.15212	16.4106	2.43426	1434360_s_at	Mm.434387	protein tyrosine phosphatase, receptor type, G /// similar to protein tyrosine phosphatase, receptor type, G	LOC632664 /// Ptprg
1450122_at	protein tyrosine phosphatase, receptor type, G	Ptprg	151.8	1307.17	801.1	1773.16	130.233	463.567	8.61111	5.27734	1.63171	0.737196	10.0371	2.8198	1450122_at	Mm.434387	protein tyrosine phosphatase, receptor type, G	Ptprg
1427486_at	protein tyrosine phosphatase, receptor type, B	Ptprb	1175.07	20236.9	25539.6	12534.9	33582.8	22280.3	17.2219	21.7346	0.792374	1.61444	0.602598	0.908288	1427486_at	Mm.37213	protein tyrosine phosphatase, receptor type, B	Ptprb
1438562_a_at	protein tyrosine phosphatase, non-receptor type 2	Ptpn2	2956.2	3880.2	7012.3	4757.7	5341.3	10611.7	1.31256	2.37207	0.553342	0.815562	0.726452	0.365653	1438562_a_at	Mm.260433	protein tyrosine phosphatase, non-receptor type 2	Ptpn2
1417140_a_at	protein tyrosine phosphatase, non-receptor type 2	Ptpn2	1058.23	1748.73	2267.63	2297.7	2422.07	4372.17	1.6525	2.14285	0.771171	0.76108	0.722	0.39997	1417140_a_at	Mm.260433	protein tyrosine phosphatase, non-receptor type 2	Ptpn2
1422045_a_at	protein tyrosine phosphatase, non-receptor type 12	Ptpn12	2806.93	9684.97	11676.1	8834.2	13110.6	19789.6	3.45037	4.15972	0.829472	1.0963	0.738713	0.489397	1422045_a_at	Mm.319117	protein tyrosine phosphatase, non-receptor type 12	Ptpn12
1455105_at	protein tyrosine phosphatase, non-receptor type 12	Ptpn12	2130.97	7699.67	10134.4	8690.82	11484.2	16638.9	3.61323	4.75579	0.759753	0.885954	0.670459	0.462752	1455105_at	Mm.319117	protein tyrosine phosphatase, non-receptor type 12	Ptpn12
1450479_x_at	protein tyrosine phosphatase, non-receptor type 12	Ptpn12	1121.8	3645.6	4880.77	4151.68	5602.9	8023.43	3.24978	4.35083	0.746932	0.878102	0.650663	0.454369	1450479_x_at	Mm.319117	protein tyrosine phosphatase, non-receptor type 12	Ptpn12
1418181_at	protein tyrosine phosphatase 4a3	Ptp4a3	535.267	1066.53	1088	3110.54	1461	879.8	1.99253	2.03263	0.98027	0.342877	0.730002	1.21225	1418181_at	Mm.390807	protein tyrosine phosphatase 4a3	pPtp4a3
1434891_at	prostaglandin F2 receptor negative regulator	Ptgfrn	346.833	1245.6	1432.53	4536.94	118.033	7142.73	3.59135	4.13032	0.869509	0.274546	10.553	0.174387	1434891_at	Mm.24807	prostaglandin F2 receptor negative regulator	Ptgfrn
1436542_at	Prostaglandin E receptor 1 (subtype EP1) (Ptger1), mRNA	Ptger1	379.633	1418.6	1447.17	1456.82	1882	1035.7	3.73676	3.81201	0.98026	0.973765	0.753773	1.3697	1436542_at	Mm.435504	Prostaglandin E receptor 1 (subtype EP1)	Ptger1
1420056_s_at	phosphatidylserine receptor	Ptdsr	452.4	812.367	1235.23	1277.12	1156.6	1263.1	1.79568	2.7304	0.657663	0.636093	0.702375	0.643153	1420056_s_at	Mm.383423	jumonji domain containing 6	Jmjd6
1424874_a_at	polypyrimidine tract binding protein 1	Ptbp1	510.633	1000.17	1119.63	1912.88	1044.43	847.467	1.95868	2.19264	0.893298	0.522859	0.957617	1.18018	1424874_a_at	Mm.265610	polypyrimidine tract binding protein 1	Ptbp1
1450696_at	proteosome (prosome, macropain) subunit, beta type 9 (large multifunctional peptidase 2)	Psmb9	174.433	743.433	798.033	411.42	1966.73	1274.87	4.26199	4.575	0.931582	1.80699	0.378004	0.583146	1450696_at	Mm.390983	proteosome (prosome, macropain) subunit, beta type 9 (large multifunctional peptidase 2)	Psmb9
1422962_a_at	proteosome (prosome, macropain) subunit, beta type 8 (large multifunctional peptidase 7)	Psmb8	285.133	712.567	948.067	432.64	1499.13	1309.07	2.49906	3.32499	0.7516	1.64702	0.475319	0.544332	1422962_a_at	Mm.180191	proteosome (prosome, macropain) subunit, beta type 8 (large multifunctional peptidase 7)	Psmb8
1448632_at	proteasome (prosome, macropain) subunit, beta type 10	Psmb10	563.667	1854.13	2090.27	857.06	3484.17	2227.2	3.28941	3.70834	0.887032	2.16336	0.53216	0.832495	1448632_at	Mm.787	proteasome (prosome, macropain) subunit, beta type 10	Psmb10
1418758_a_at	pleckstrin homology, Sec7 and coiled-coil domains 3	Pscd3	1710.2	11990.1	8123.77	3467.14	7858.37	21111.5	7.01091	4.75019	1.47592	3.4582	1.52577	0.567939	1418758_a_at	Mm.281003	pleckstrin homology, Sec7 and coiled-coil domains 3	Pscd3
1423292_a_at	periaxin	Prx	81.3	198.5	229.333	208.42	188.9	8224.67	2.44157	2.82083	0.865552	0.952404	1.05082	0.0241347	1423292_a_at	Mm.10119	periaxin	Prx
1437671_x_at	protease, serine, 23	Prss23	2195.03	12492.4	14972.9	1774.18	611.133	17279	5.6912	6.82125	0.834334	7.04121	20.4413	0.722978	1437671_x_at	Mm.250438	protease, serine, 23	Prss23
1431057_a_at	protease, serine, 23	Prss23	610.1	4245.8	2934.57	720.88	267.5	6405.77	6.95919	4.80998	1.44682	5.88975	15.8721	0.662809	1431057_a_at	Mm.250438	protease, serine, 23	Prss23
1428674_at	PRP38 pre-mRNA processing factor 38 (yeast) domain containing B	Prpf38b	1118.63	1559.4	2385.5	2100.4	1706.53	2057.07	1.39402	2.13251	0.653699	0.74243	0.913782	0.75807	1428674_at	Mm.51049	PRP38 pre-mRNA processing factor 38 (yeast) domain containing B	Prpf38b
1426246_at	protein S (alpha)	Pros1	617.267	2732.67	2886.3	1996.24	7920.43	3140.07	4.42704	4.67594	0.946772	1.36891	0.345015	0.870258	1426246_at	Mm.127156	protein S (alpha)	Pros1
1419700_a_at	prominin 1	Prom1	3319.07	36904.2	40092.8	15509.8	62.6	528.433	11.1189	12.0795	0.920471	2.37942	589.524	69.8371	1419700_a_at	Mm.6250	prominin 1	Prom1
1420664_s_at	protein C receptor, endothelial	Procr	470.5	1438.77	2106.53	3057.34	1767.57	2677.63	3.05795	4.47722	0.683002	0.470594	0.813982	0.537328	1420664_s_at	Mm.3243	protein C receptor, endothelial	Procr
1424286_at	protein kinase, X-linked	Prkx	655.2	2370.7	1887.43	1716.2	1655.4	2362.2	3.61828	2.8807	1.25604	1.38137	1.4321	1.0036	1424286_at	Mm.393853	protein kinase, X-linked	Prkx
1451299_at	protein kinase, X-linked	Prkx	379.933	1514.7	1330.03	985.22	886.167	1199.8	3.98675	3.5007	1.13884	1.53742	1.70927	1.26246	1451299_at	Mm.290338	protein kinase, X-linked	Prkx
1436589_x_at	protein kinase D2	Prkd2	173.333	1799.83	1263.2	2292.56	2226.03	2113.5	10.3837	7.28769	1.42482	0.785076	0.808538	0.851589	1436589_x_at	Mm.1881	protein kinase D2	Prkd2
1434334_at	protein kinase D2	Prkd2	106.633	2355.2	1033.63	3182.52	2794.63	2323.1	22.0869	9.69334	2.27856	0.740042	0.842758	1.01382	1434334_at	Mm.1881	protein kinase D2	Prkd2
1434333_a_at	protein kinase D2	Prkd2	98.7333	1372.17	737.4	1678.2	1645.27	1601.13	13.8977	7.4686	1.86082	0.817642	0.834009	0.856997	1434333_a_at	Mm.1881	protein kinase D2	Prkd2
1428230_at	protein kinase C, nu	Prkcn	3138.93	6984.4	6967.1	4111.08	3699.57	4487.47	2.22509	2.21958	1.00248	1.69892	1.8879	1.55642	1428230_at	Mm.252776	protein kinase C, nu	Prkcn
1428229_at	protein kinase C, nu	Prkcn	1980.67	4517.73	4515.93	2791.34	2844.33	3046.37	2.28092	2.28001	1.0004	1.61848	1.58833	1.48299	1428229_at	Mm.252776	protein kinase C, nu	Prkcn
1434248_at	protein kinase C, eta	Prkch	360.467	7559.63	6819.03	3598.68	8194.97	10352	20.9718	18.9172	1.10861	2.10067	0.922473	0.730261	1434248_at	Mm.341677	protein kinase C, eta	Prkch
1422079_at	protein kinase C, eta	Prkch	60.4667	1117.43	527.633	914.32	1762.53	897.1	18.4802	8.72602	2.11782	1.22215	0.633993	1.24561	1422079_at	Mm.341677	protein kinase C, eta	Prkch
1452915_at	protein kinase, cAMP dependent regulatory, type II alpha	Prkar2a	1101.3	1931.07	2679.73	1406.46	1090.27	1751.3	1.75344	2.43325	0.720619	1.373	1.77119	1.10265	1452915_at	Mm.253102	protein kinase, cAMP dependent regulatory, type II alpha	Prkar2a
1424119_at	protein kinase, AMP-activated, beta 1 non-catalytic subunit	Prkab1	802.033	2763.97	3363.37	3566.38	3268.7	3547.57	3.4462	4.19355	0.821786	0.775006	0.845586	0.779116	1424119_at	Mm.200912	protein kinase, AMP-activated, beta 1 non-catalytic subunit	Prkab1
1452249_at	prickle like 1 (Drosophila)	Prickle1	1899.83	5847.83	5968.87	1359.08	6056.83	3308.43	3.07808	3.14178	0.979723	4.30279	0.965494	1.76755	1452249_at	Mm.150314	prickle like 1 (Drosophila)	Prickle1
1417426_at	proteoglycan 1, secretory granule	Prg1	3493.3	18085.1	22913.8	11169.1	21808.6	19445.2	5.17707	6.55936	0.789265	1.61921	0.829262	0.930053	1417426_at	Mm.338790	serglycin	Srgn
1423167_at	preimplantation protein 3	Prei3	1465.13	2346.53	2957	2684.04	2700.2	3441.77	1.60158	2.01825	0.793552	0.874254	0.869022	0.681782	1423167_at	Mm.291037	preimplantation protein 3	Prei3
1453068_at	PR domain containing 2, with ZNF domain	Prdm2	1593.03	2749.3	3180.83	1492.12	2276.1	3068.4	1.72583	1.99671	0.864333	1.84255	1.2079	0.896004	1453068_at	Mm.332020	PR domain containing 2, with ZNF domain	Prdm2
1430125_s_at	PQ loop repeat containing 1	Pqlc1	861.233	4848.8	5928.7	4597.34	3845.77	6537.37	5.63007	6.88396	0.817852	1.0547	1.26081	0.741705	1430125_s_at	Mm.29247	PQ loop repeat containing 1	Pqlc1
1426567_a_at	PQ loop repeat containing 1	Pqlc1	287.833	1389.13	1576.1	1720.02	1503	1872.53	4.82617	5.47574	0.881374	0.807626	0.92424	0.741847	1426567_a_at	Mm.29247	PQ loop repeat containing 1	Pqlc1
1433850_at	protein phosphatase 4, regulatory subunit 2	Ppp4r2	2193.03	4413.33	4344.43	4010.26	3490.03	4392.87	2.01243	1.98102	1.01586	1.10051	1.26455	1.00466	1433850_at	Mm.27223	protein phosphatase 4, regulatory subunit 2 /// similar to protein phosphatase 4, regulatory subunit 2	LOC627908 /// Ppp4r2
1424294_at	protein phosphatase 4, regulatory subunit 1	Ppp4r1	1676.1	3342.13	4347.5	2384.3	2889.63	3634.63	1.99399	2.59382	0.768748	1.40173	1.15659	0.919524	1424294_at	Mm.48686	protein phosphatase 4, regulatory subunit 1	Ppp4r1
1430025_at	protein phosphatase 3, catalytic subunit, gamma isoform	Ppp3cc	71.4333	882.333	1421.2	209.06	82	163.4	12.3518	19.8955	0.620837	4.22048	10.7602	5.39984	1430025_at	Mm.245742	protein phosphatase 3, catalytic subunit, gamma isoform	Ppp3cc
1428463_a_at	protein phosphatase 2, regulatory subunit B (B56), epsilon isoform	Ppp2r5e	1893.7	2559.3	4587.63	1886.72	1705.73	3001.2	1.35148	2.42258	0.557869	1.35648	1.50041	0.852759	1428463_a_at	Mm.259626	protein phosphatase 2, regulatory subunit B (B56), epsilon isoform	Ppp2r5e
1423911_at	protein phosphatase 2, regulatory subunit B (B56), alpha isoform	Ppp2r5a	1663.97	4335.1	3856.4	2525.48	5372.73	5332.47	2.60528	2.31759	1.12413	1.71654	0.80687	0.812963	1423911_at	Mm.205569	protein phosphatase 2, regulatory subunit B (B56), alpha isoform	Ppp2r5a
1420033_s_at	protein phosphatase 2, regulatory subunit B, delta isoform	Ppp2r2d	2519.23	5376.7	6725.77	3605.88	2431.93	4986.27	2.13426	2.66977	0.799418	1.49109	2.21087	1.0783	1420033_s_at	Mm.258739	protein phosphatase 2, regulatory subunit B, delta isoform	Ppp2r2d
1424527_at	protein phosphatase 2, regulatory subunit B, delta isoform	Ppp2r2d	1829.93	3710.67	5279.37	2217.62	1720.9	3717.63	2.02776	2.885	0.702862	1.67327	2.15624	0.998126	1424527_at	Mm.258739	protein phosphatase 2, regulatory subunit B, delta isoform	Ppp2r2d
1448684_at	protein phosphatase 1, regulatory (inhibitor) subunit 2	Ppp1r2	3463.37	12562.4	10106.6	7805.7	11654.6	12468.2	3.62722	2.91813	1.24299	1.60939	1.0779	1.00755	1448684_at	Mm.291593	protein phosphatase 1, regulatory (inhibitor) subunit 2	Ppp1r2
1417341_a_at	protein phosphatase 1, regulatory (inhibitor) subunit 2	Ppp1r2	290.067	874	1098.67	1856.94	2103.47	2898.3	3.0131	3.78764	0.79551	0.470667	0.415505	0.301556	1417341_a_at	Mm.291593	protein phosphatase 1, regulatory (inhibitor) subunit 2	Ppp1r2
1434895_s_at	protein phosphatase 1, regulatory (inhibitor) subunit 13B	Ppp1r13b	975.8	7157.67	6033.33	6673.46	2103.5	4882.33	7.33518	6.18296	1.18635	1.07256	3.40274	1.46603	1434895_s_at	Mm.313076	protein phosphatase 1, regulatory (inhibitor) subunit 13B	Ppp1r13b
1429487_at	protein phosphatase 1, regulatory (inhibitor) subunit 12A	Ppp1r12a	1789.43	1723.17	3570.87	1725.86	1668.47	2414.3	0.962968	1.99553	0.482563	0.998439	1.03278	0.713733	1429487_at	Mm.436704	protein phosphatase 1, regulatory (inhibitor) subunit 12A	Ppp1r12a
1426727_s_at	protein phosphatase 1, regulatory subunit 10 /// hypothetical protein LOC545202	Ppp1r10 /// LOC545202	973.367	1892.03	2133.17	2354.5	3561.5	2308.73	1.9438	2.19153	0.88696	0.803582	0.531246	0.819511	1426727_s_at	Mm.29385	protein phosphatase 1, regulatory subunit 10	Ppp1r10
1428351_at	protein phosphatase 1M	Ppm1m	1012.37	2880.77	3390.1	2015.54	3027.47	2856.4	2.84558	3.34869	0.849759	1.42928	0.951544	1.00853	1428351_at	Mm.23018	protein phosphatase 1M	Ppm1m
1454934_at	protein phosphatase 1F (PP2C domain containing)	Ppm1f	966.967	4291.13	2483.53	4376.76	3060.27	2980.57	4.43773	2.56838	1.72783	0.980436	1.40221	1.4397	1454934_at	Mm.230296	protein phosphatase 1F (PP2C domain containing)	Ppm1f
1435341_at	peptidyl-prolyl isomerase G (cyclophilin G)	Ppig	1277.5	1772.83	2582.3	2030.96	1639.77	2168.43	1.38774	2.02137	0.686533	0.872904	1.08115	0.817564	1435341_at	Mm.11815	peptidyl-prolyl isomerase G (cyclophilin G)	Ppig
1416498_at	peptidylprolyl isomerase C	Ppic	343.7	3170	3144.93	16132.9	5443.77	4594.73	9.22316	9.15023	1.00797	0.196493	0.582317	0.68992	1416498_at	Mm.4587	peptidylprolyl isomerase C	Ppic
1452759_s_at	PTPRF interacting protein, binding protein 1 (liprin beta 1)	Ppfibp1	690.1	4928.3	3979.57	2881.74	2018.87	2482.83	7.14143	5.76665	1.2384	1.71018	2.44112	1.98495	1452759_s_at	Mm.103382	PTPRF interacting protein, binding protein 1 (liprin beta 1)	Ppfibp1
1428154_s_at	phosphatidic acid phosphatase type 2 domain containing 1	Ppapdc1	321.433	927.167	886.7	1042.32	362.467	660.633	2.88448	2.75858	1.04564	0.889522	2.55794	1.40345	1428154_s_at	Mm.385055	phosphatidic acid phosphatase type 2 domain containing 1	Ppapdc1
1449937_at	placental protein 11 related	Pp11r	100.3	449.767	607.133	354.8	3174.77	1801.6	4.48421	6.05317	0.740804	1.26766	0.141669	0.249648	1449937_at	Mm.1001	placental protein 11 related	Pp11r
1449938_at	placental protein 11 related	Pp11r	68.3	223.067	295.6	224.72	2268.57	895.567	3.26598	4.32796	0.754623	0.992643	0.0983293	0.249079	1449938_at	Mm.1001	placental protein 11 related	Pp11r
1455858_x_at	pro-opiomelanocortin-alpha	Pomc1	106.133	887.633	1403.83	563.24	119.167	57.5	8.36338	13.2271	0.632293	1.57594	7.44867	15.4371	1455858_x_at	Mm.277996	pro-opiomelanocortin-alpha	Pomc1
1449483_at	polymerase (DNA directed), kappa	Polk	400.467	7319.4	9748.57	669.84	952.6	517.567	18.2772	24.343	0.750818	10.9271	7.6836	14.1419	1449483_at	Mm.89926	polymerase (DNA directed), kappa	Polk
1448688_at	podocalyxin-like	Podxl	653.833	13667.5	12996.6	8250.12	7711.1	12115.4	20.9036	19.8775	1.05162	1.65664	1.77244	1.1281	1448688_at	Mm.89918	podocalyxin-like	Podxl
1433668_at	proline-rich nuclear receptor coactivator 1	Pnrc1	5943.93	18474.8	26359.3	15610.4	20053.2	17551.1	3.10818	4.43466	0.700883	1.18349	0.921289	1.05263	1433668_at	Mm.27769	proline-rich nuclear receptor coactivator 1	Pnrc1
1428143_a_at	patatin-like phospholipase domain containing 2	Pnpla2	694.9	2596.17	1685.6	1662.48	1779.83	2381.17	3.73603	2.42567	1.5402	1.56162	1.45866	1.09029	1428143_a_at	Mm.29998	patatin-like phospholipase domain containing 2	Pnpla2
1453299_a_at	purine-nucleoside phosphorylase /// similar to purine-nucleoside phosphorylase	Pnp /// LOC545044	1467.57	4671.7	4304.7	5054.12	11373.1	3439.67	3.1833	2.93322	1.08526	0.924335	0.410768	1.35818	1453299_a_at	Mm.17932	purine-nucleoside phosphorylase /// similar to purine-nucleoside phosphorylase	LOC545044 /// LOC667034 /// Pnp
1416530_a_at	purine-nucleoside phosphorylase	Pnp	4417.1	12243.6	16562.5	11073.5	21806.4	12210.1	2.77187	3.74964	0.739237	1.10567	0.561469	1.00275	1416530_a_at	Mm.17932	purine-nucleoside phosphorylase	Pnp
1456103_at	promyelocytic leukemia	Pml	219.567	490.233	464.667	161.88	1823	557.267	2.23273	2.11629	1.05502	3.02837	0.268916	0.87971	1456103_at	Mm.392123	promyelocytic leukemia	Pml
1448757_at	promyelocytic leukemia	Pml	165.933	587.133	446.4	352.38	1295.47	674.4	3.53837	2.69024	1.31526	1.66619	0.453221	0.870601	1448757_at	Mm.392123	promyelocytic leukemia	Pml
1418203_at	phorbol-12-myristate-13-acetate-induced protein 1	Pmaip1	527.933	11711.5	7906.13	2995.1	106.933	1975.13	22.1836	14.9756	1.48131	3.91021	109.521	5.92946	1418203_at	Mm.271878	phorbol-12-myristate-13-acetate-induced protein 1	Pmaip1
1451475_at	Plexin D1 (Plxnd1), mRNA	Plxnd1	158.167	1632.73	974.367	3938.38	9272.9	2283.67	10.3229	6.16038	1.67569	0.41457	0.176076	0.714961	1451475_at	Mm.3085	plexin D1	Plxnd1
1453286_at	plexin A2	Plxna2	604.067	3882	1999.27	1362.74	2762.47	2104.03	6.42644	3.30968	1.94171	2.84867	1.40527	1.84503	1453286_at	Mm.2251	plexin A2	Plxna2
1455037_at	plexin A2	Plxna2	294.033	1851.8	906.767	769.44	1980.43	1063.77	6.29793	3.08389	2.0422	2.40669	0.935048	1.7408	1455037_at	Mm.2251	plexin A2	Plxna2
1451753_at	plexin A2	Plxna2	171.667	1546.87	871.567	544.16	1398.9	1225.8	9.01087	5.07709	1.77481	2.84267	1.10577	1.26192	1451753_at	Mm.2251	plexin A2	Plxna2
1456424_s_at	phospholipid transfer protein	Pltp	6329.57	47704.7	47042.6	29031.2	2027.8	33035.7	7.5368	7.4322	1.01407	1.64322	23.5253	1.44403	1456424_s_at	Mm.6105	phospholipid transfer protein	Pltp
1417963_at	phospholipid transfer protein	Pltp	2999.4	31317.1	31463.9	19565.1	800.4	13644.9	10.4411	10.4901	0.995336	1.60066	39.1269	2.29516	1417963_at	Mm.6105	phospholipid transfer protein	Pltp
1433626_at	phospholipid scramblase 4	Plscr4	56.1333	1066.67	1324.33	11.82	132.833	1962.8	19.0024	23.5926	0.805437	90.2425	8.03011	0.543441	1433626_at	Mm.55289	phospholipid scramblase 4	Plscr4
1449020_at	phospholipid scramblase 3	Plscr3	564.433	1284.83	1773.37	1966.22	2600.57	3718.37	2.27632	3.14185	0.724516	0.653453	0.494059	0.345537	1449020_at	Mm.28874	phospholipid scramblase 3	Plscr3
1429527_a_at	phospholipid scramblase 1 /// similar to phospholipid scramblase 1	Plscr1 /// LOC433328	167.067	1152.3	1172.27	121.94	154.2	4171.07	6.89725	7.01676	0.982967	9.44973	7.47276	0.27626	1429527_a_at	Mm.337113	phospholipid scramblase 1 /// hypothetical LOC433328 /// hypothetical protein LOC677340	LOC433328 /// LOC677340 /// Plscr1
1453181_x_at	phospholipid scramblase 1	Plscr1	132.867	1077.37	975.967	133.96	133.667	3882.27	8.10863	7.34546	1.1039	8.04245	8.0601	0.27751	1453181_x_at	Mm.10306	phospholipid scramblase 1	Plscr1
1423725_at	plastin 3 (T-isoform)	Pls3	3366.03	14516.6	12161.7	7343.12	4337.47	5583.63	4.31268	3.61306	1.19364	1.9769	3.3468	2.59985	1423725_at	Mm.28777	plastin 3 (T-isoform)	Pls3
1434496_at	polo-like kinase 3 (Drosophila)	Plk3	785.067	1545.43	2476.17	871.82	1844.07	2471.3	1.96854	3.15408	0.624123	1.77265	0.838057	0.625352	1434496_at	Mm.259022	polo-like kinase 3 (Drosophila)	Plk3
1427005_at	polo-like kinase 2 (Drosophila)	Plk2	1647.03	17108.3	17623.7	16468.9	20182.3	12993.5	10.3874	10.7002	0.970759	1.03883	0.847689	1.31668	1427005_at	Mm.380	polo-like kinase 2 (Drosophila)	Plk2
1452248_at	pleckstrin homology domain containing, family G (with RhoGef domain) member 5	Plekhg5	340.567	2007.83	1404.57	2494.64	775.433	624.833	5.89557	4.1242	1.4295	0.804859	2.5893	3.21339	1452248_at	Mm.332102	pleckstrin homology domain containing, family G (with RhoGef domain) member 5	Plekhg5
1435363_at	pleckstrin homology domain containing, family G (with RhoGef domain) member 1	Plekhg1	1918.27	5648.2	6467.93	6610.96	9532.43	5061	2.94443	3.37176	0.873262	0.854369	0.592524	1.11602	1435363_at	Mm.150831	pleckstrin homology domain containing, family G (with RhoGef domain) member 1	Plekhg1
1434181_at	pleckstrin homology domain containing, family C (with FERM domain) member 1	Plekhc1	1411.5	3082.9	4556.17	3258.56	2978.37	3939.57	2.18413	3.22789	0.676643	0.946093	1.0351	0.782548	1434181_at	Mm.210018	pleckstrin homology domain containing, family C (with FERM domain) member 1	Plekhc1
1419835_s_at	plectin 1	Plec1	1104.53	5982.57	5101.43	2449.78	2227.07	8151.4	5.41637	4.61863	1.17272	2.44208	2.6863	0.733931	1419835_s_at	Mm.234912	plectin 1	Plec1
1452178_at	plectin 1	Plec1	120.1	1010.47	585.533	495.34	1654.27	1309.33	8.41354	4.87538	1.72572	2.03995	0.610825	0.771741	1452178_at	Mm.234912	plectin 1 /// similar to poly (ADP-ribose) polymerase family, member 10	LOC671535 /// Plec1
1435149_at	phospholipase C, gamma 1	Plcg1	1371.5	5707.5	7242.97	4521.48	3559.5	4469.63	4.1615	5.28105	0.788006	1.26231	1.60346	1.27695	1435149_at	Mm.44463	phospholipase C, gamma 1	Plcg1
1435771_at	phospholipase C, beta 4	Plcb4	1761.13	7288.73	7355.47	3448.7	6542.9	7696.1	4.13866	4.17655	0.990927	2.11347	1.11399	0.947068	1435771_at	Mm.38009	phospholipase C, beta 4	Plcb4
1435043_at	phospholipase C, beta 1	Plcb1	3273.4	8722.47	9161.9	1352.72	838.067	3708.17	2.66465	2.79889	0.952037	6.44809	10.4078	2.35223	1435043_at	Mm.330607	phospholipase C, beta 1	Plcb1
1452521_a_at	urokinase plasminogen activator receptor	Plaur	254.267	575.467	823.1	1176.9	537.567	2923.13	2.26324	3.23715	0.699146	0.488968	1.0705	0.196866	1452521_a_at	Mm.1359	plasminogen activator, urokinase receptor	Plaur
1415806_at	plasminogen activator, tissue	Plat	3842.3	22216.3	21348.2	11997.9	306.267	16887.2	5.78203	5.55611	1.04066	1.85169	72.5391	1.31557	1415806_at	Mm.154660	plasminogen activator, tissue	Plat
1434525_at	protein kinase N3	Pkn3	71.9	1269.8	1115.23	497.96	465.9	1342.47	17.6606	15.5109	1.1386	2.55	2.72548	0.945871	1434525_at	Mm.233843	protein kinase N3	Pkn3
1434820_s_at	protein kinase inhibitor, gamma	Pkig	1362.93	5439.67	6465.43	2119.88	452	2095	3.99115	4.74376	0.841346	2.56603	12.0347	2.5965	1434820_s_at	Mm.415944	protein kinase inhibitor, gamma	Pkig
1423945_a_at	protein kinase inhibitor, gamma	Pkig	913.333	1602.97	1975.63	941.4	431.167	827.1	1.75507	2.1631	0.811369	1.70275	3.71774	1.93806	1423945_a_at	Mm.415944	protein kinase inhibitor, gamma	Pkig
1441870_s_at	polycystic kidney disease 2	Pkd2	3908.07	9483.77	10520.6	9501.84	7372.33	9324.5	2.42672	2.69203	0.901444	0.998098	1.2864	1.01708	1441870_s_at	Mm.6442	polycystic kidney disease 2	Pkd2
1423282_at	phosphatidylinositol transfer protein, alpha	Pitpna	2349.23	5674.97	5212.1	4268.88	6548.43	4334.27	2.41567	2.21864	1.08881	1.32938	0.866614	1.30933	1423282_at	Mm.3128	phosphatidylinositol transfer protein, alpha	Pitpna
1429001_at	pirin	Pir	178.4	1280.3	1366.37	307	133.133	605.267	7.17657	7.65901	0.937011	4.17036	9.61668	2.11527	1429001_at	Mm.293463	pirin	Pir
1437100_x_at	proviral integration site 3	Pim3	9094.3	22952.7	30857.4	16364.8	26287.2	32251.1	2.52386	3.39304	0.743833	1.40257	0.873154	0.711688	1437100_x_at	Mm.400129	proviral integration site 3	Pim3
1435458_at	proviral integration site 1	Pim1	650.7	2135.4	4524.97	3149.28	4526.73	4024.6	3.2817	6.954	0.471915	0.67806	0.471731	0.530587	1435458_at	Mm.328931	proviral integration site 1	Pim1
1454862_at	pleckstrin homology-like domain, family B, member 2	Phldb2	1418.77	4794.87	4086.47	4525.46	9966.03	11814.2	3.3796	2.8803	1.17335	1.05953	0.481121	0.405855	1454862_at	Mm.211477	pleckstrin homology-like domain, family B, member 2	Phldb2
1418960_at	PHD finger protein 20-like 1	Phf20l1	373.933	832.8	854.567	705	992.1	1544.63	2.22713	2.28534	0.974529	1.18128	0.839432	0.539157	1418960_at	Mm.267473	PHD finger protein 20-like 1	Phf20l1
1426752_at	PHD finger protein 17	Phf17	1068.3	2316.97	2282.6	855.12	1010.5	1082.63	2.16884	2.13667	1.01506	2.70952	2.29289	2.14012	1426752_at	Mm.286285	PHD finger protein 17	Phf17
1453271_at	PHD finger protein 14	Phf14	2337.53	3746.57	4852.4	4196.04	2488.2	3148.63	1.60279	2.07586	0.772106	0.892882	1.50573	1.1899	1453271_at	Mm.212411	PHD finger protein 14	Phf14
1455175_at	PHD finger protein 13	Phf13	556	804.2	1229.07	917.5	1055.37	1021.63	1.4464	2.21055	0.654318	0.876512	0.76201	0.787171	1455175_at	Mm.25582	PHD finger protein 13	Phf13
1449085_at	PHD finger protein 10	Phf10	844.933	2305.03	1843	2921.52	1188.43	1225.23	2.72807	2.18124	1.2507	0.788984	1.93956	1.8813	1449085_at	---	PHD finger protein 10	Phf10
1434258_s_at	phosphatase and actin regulator 4	Phactr4	1972.5	9675.47	9161.17	3632.86	3125.93	2475.6	4.90518	4.64444	1.05614	2.66332	3.09522	3.90833	1434258_s_at	Mm.158361	phosphatase and actin regulator 4	Phactr4
1437871_at	phosphoglucomutase 5	Pgm5	78.1667	2368.13	2060.7	1331.94	2190.9	791.1	30.2959	26.3629	1.14919	1.77796	1.0809	2.99347	1437871_at	Mm.105222	phosphoglucomutase 5	Pgm5
1453283_at	phosphoglucomutase 1	Pgm1	291.7	1180.63	993.4	3289.88	3178	2118.93	4.04742	3.40555	1.18848	0.358868	0.371502	0.557183	1453283_at	Mm.2325	phosphoglucomutase 1	Pgm1
1449184_at	peptidoglycan recognition protein 1	Pglyrp1	151.867	6605.93	7223.6	8928.88	17.7667	56.9333	43.4982	47.5654	0.914493	0.739839	371.816	116.029	1449184_at	Mm.21855	peptidoglycan recognition protein 1	Pglyrp1
1438229_at	protein geranylgeranyltransferase type I, beta subunit	Pggt1b	436	1618.53	1715.63	1318.6	958.7	1296.87	3.71223	3.93494	0.943403	1.22746	1.68826	1.24803	1438229_at	Mm.393044	protein geranylgeranyltransferase type I, beta subunit	Pggt1b
1438230_at	protein geranylgeranyltransferase type I, beta subunit	Pggt1b	366.733	842.967	1281.67	1159.84	1187.8	1020.8	2.29858	3.49482	0.657711	0.726796	0.709687	0.82579	1438230_at	Mm.393044	protein geranylgeranyltransferase type I, beta subunit	Pggt1b
1449851_at	period homolog 1 (Drosophila)	Per1	1259.13	3479.13	3566.93	2353.9	1465.93	3289.87	2.76312	2.83285	0.975385	1.47803	2.37332	1.05753	1449851_at	Mm.7373	period homolog 1 (Drosophila)	Per1
1434071_a_at	pelota homolog (Drosophila)	Pelo	238.667	571.367	528.533	928.4	1326.17	538.367	2.39399	2.21453	1.08104	0.615432	0.430841	1.0613	1434071_a_at	---	pelota homolog (Drosophila)	Pelo
1421287_a_at	platelet/endothelial cell adhesion molecule 1	Pecam1	44.2333	1040.43	970.267	1236.28	1183.37	1545.27	23.5215	21.9352	1.07232	0.841584	0.879215	0.673303	1421287_a_at	Mm.343951	platelet/endothelial cell adhesion molecule 1	Pecam1
1435553_at	PDZ domain containing 3	Pdzk3	283.5	1010.73	676.733	954.64	165.3	1627.53	3.5652	2.38707	1.49355	1.05876	6.11454	0.621022	1435553_at	Mm.423205	PDZ domain containing 2	Pdzd2
1427929_a_at	pyridoxal (pyridoxine, vitamin B6) kinase	Pdxk	2827.63	10374.2	7844.03	2386.66	418.3	534.233	3.66886	2.77406	1.32256	4.34674	24.8009	19.4189	1427929_a_at	Mm.206159	pyridoxal (pyridoxine, vitamin B6) kinase	Pdxk
1427931_s_at	pyridoxal (pyridoxine, vitamin B6) kinase	Pdxk	357.333	1264.6	756.067	398.48	40.7333	28.9333	3.53899	2.11586	1.6726	3.17356	31.0458	43.7074	1427931_s_at	Mm.206159	pyridoxal (pyridoxine, vitamin B6) kinase	Pdxk
1428319_at	PDZ and LIM domain 7	Pdlim7	236.767	972.367	1105.5	2392.32	1244	3340.47	4.10686	4.66915	0.879572	0.406453	0.781645	0.291087	1428319_at	Mm.275648	PDZ and LIM domain 7	Pdlim7
1450786_x_at	PDZ and LIM domain 5	Pdlim5	295.233	957.4	1786.5	962.9	364.967	977.233	3.24286	6.05115	0.535908	0.994288	2.62325	0.979705	1450786_x_at	---	similar to PDZ and LIM domain protein 5 (Enigma homolog) (Enigma-like PDZ and LIM domains protein)	LOC669660
1429783_at	PDZ and LIM domain 5	Pdlim5	552.633	1009.1	1636.17	662.92	276	1115.1	1.82598	2.96067	0.616746	1.5222	3.65616	0.904941	1429783_at	Mm.117709	PDZ and LIM domain 5	Pdlim5
1442710_at	PDZ and LIM domain 5, mRNA (cDNA clone MGC:46824 IMAGE:4457868)	Pdlim5	595.933	2055.37	1594.37	337.12	1267.4	3739.17	3.44899	2.67541	1.28914	6.09684	1.62172	0.549686	1442710_at	Mm.117709	PDZ and LIM domain 5	Pdlim5
1424650_at	protein disulfide isomerase associated 5	Pdia5	163.867	1387.07	893.067	2467.74	1797.87	2178.97	8.46461	5.44996	1.55315	0.56208	0.771507	0.636571	1424650_at	Mm.71015	protein disulfide isomerase associated 5	Pdia5
1450414_at	platelet derived growth factor, B polypeptide	Pdgfb	600.8	6292.47	3272.6	3143.66	144.2	1895.93	10.4735	5.44707	1.92277	2.00164	43.6371	3.31893	1450414_at	Mm.144089	platelet derived growth factor, B polypeptide	Pdgfb
1447707_s_at	phosphodiesterase 2A, cGMP-stimulated	Pde2a	5988.47	31432.1	35066.1	13981.6	34792.9	2292.2	5.24877	5.85561	0.896366	2.2481	0.903404	13.7126	1447707_s_at	Mm.247564	phosphodiesterase 2A, cGMP-stimulated	Pde2a
1452202_at	phosphodiesterase 2A, cGMP-stimulated	Pde2a	659.5	7505.17	5507.67	2044.78	11278.6	249.467	11.3801	8.35128	1.36268	3.6704	0.665432	30.0848	1452202_at	Mm.247564	phosphodiesterase 2A, cGMP-stimulated	Pde2a
1424002_at	phosducin-like 3	Pdcl3	1748	4340.23	3552.73	3478.12	3187.07	2982.93	2.48297	2.03246	1.22166	1.24787	1.36183	1.45502	1424002_at	Mm.28121	phosducin-like 3	Pdcl3
1434020_at	PDGFA associated protein 1	Pdap1	1058.8	1386.33	2322.6	1898.68	883.933	1272.9	1.30934	2.19362	0.596889	0.730156	1.56837	1.08911	1434020_at	Mm.188851	PDGFA associated protein 1	Pdap1
1417180_at	proprotein convertase subtilisin/kexin type 7	Pcsk7	474.167	1102	1100.87	739	1147.37	831.067	2.32408	2.32169	1.00103	1.4912	0.96046	1.32601	1417180_at	Mm.3255	proprotein convertase subtilisin/kexin type 7	Pcsk7
1452913_at	Purkinje cell protein 4-like 1	Pcp4l1	513.433	2849.3	2052.63	218.44	720.367	221.267	5.5495	3.99786	1.38812	13.0439	3.95535	12.8772	1452913_at	Mm.273087	Purkinje cell protein 4-like 1	Pcp4l1
1419047_at	pecanex homolog (Drosophila)	Pcnx	1287.8	2541.57	2605.33	2245.6	1519.57	4433.1	1.97357	2.02309	0.975525	1.1318	1.67256	0.573316	1419047_at	Mm.86584	pecanex homolog (Drosophila)	Pcnx
1419048_at	pecanex homolog (Drosophila)	Pcnx	357.233	1009.03	997.6	1623.58	1175.43	2029.23	2.82458	2.79257	1.01146	0.621487	0.858435	0.497249	1419048_at	Mm.86584	pecanex homolog (Drosophila)	Pcnx
1437520_a_at	pericentrin 1	Pcnt1	359.967	1043.37	934.633	529.52	765	903.367	2.89851	2.59644	1.11634	1.9704	1.36388	1.15498	1437520_a_at	Mm.4379	nucleoporin 85	Nup85
1431086_s_at	protein-L-isoaspartate (D-aspartate) O-methyltransferase 1	Pcmt1	1084	1548.37	2515.77	1619.18	867	1769.3	1.42838	2.32082	0.615465	0.956266	1.78589	0.87513	1431086_s_at	Mm.258431	protein-L-isoaspartate (D-aspartate) O-methyltransferase 1	Pcmt1
1429564_at	polycomb group ring finger 5	Pcgf5	461.033	1051.2	1583.63	855.68	876.2	1550.5	2.2801	3.43496	0.66379	1.2285	1.19973	0.677975	1429564_at	Mm.381165	polycomb group ring finger 5	Pcgf5
1427159_at	cleavage and polyadenylation factor subunit homolog (S. cerevisiae)	Pcf11	453.333	886.1	1447.13	933.08	1544.93	1738.4	1.95463	3.19221	0.612314	0.949651	0.573552	0.509722	1427159_at	Mm.288645	cleavage and polyadenylation factor subunit homolog (S. cerevisiae)	Pcf11
1427160_at	cleavage and polyadenylation factor subunit homolog (S. cerevisiae)	Pcf11	503	908.933	1301.33	584.62	1083.33	1653.87	1.80702	2.58714	0.698463	1.55474	0.839015	0.549581	1427160_at	Mm.288645	cleavage and polyadenylation factor subunit homolog (S. cerevisiae)	Pcf11
1437360_at	protocadherin 19	Pcdh19	828.333	3406.27	3367.83	5136.04	13.6333	175.6	4.11219	4.06579	1.01141	0.663209	249.848	19.3979	1437360_at	Mm.39738	protocadherin 19	Pcdh19
1437928_at	protocadherin 12	Pcdh12	44.7333	848.367	761.633	4863.4	10578.5	1804.47	18.965	17.0261	1.11388	0.174439	0.0801975	0.470148	1437928_at	Mm.12862	protocadherin 12	Pcdh12
1451405_at	propionyl-Coenzyme A carboxylase, alpha polypeptide	Pcca	1634.37	3121.47	3632.97	2649.42	1393.77	1501.5	1.90989	2.22286	0.859206	1.17817	2.23959	2.0789	1451405_at	Mm.23876	propionyl-Coenzyme A carboxylase, alpha polypeptide	Pcca
1435881_at	poly(rC) binding protein 2	Pcbp2	690.333	1630.8	2029.1	2098.7	1502.83	1685.53	2.36234	2.9393	0.803706	0.777052	1.08515	0.967528	1435881_at	Mm.236513	poly(rC) binding protein 2	Pcbp2
1452621_at	pterin 4 alpha carbinolamine dehydratase/dimerization cofactor of hepatocyte nuclear factor 1 alpha (TCF1) 2	Pcbd2	1340.47	2458.23	2805.77	1843.42	2729.57	1746.57	1.83386	2.09313	0.876136	1.33352	0.900595	1.40747	1452621_at	Mm.28145	pterin 4 alpha carbinolamine dehydratase/dimerization cofactor of hepatocyte nuclear factor 1 alpha (TCF1) 2	Pcbd2
1417190_at	pre-B-cell colony-enhancing factor 1	Pbef1	1048.13	4669.97	4167.3	12727.2	1833.73	997.767	4.45551	3.97593	1.12062	0.366929	2.5467	4.68042	1417190_at	Mm.202727	pre-B-cell colony-enhancing factor 1	Pbef1
1438672_at	Parvin, beta (Parvb), mRNA	Parvb	712	9917.4	7519.13	6696.24	2004.5	2347.97	13.9289	10.5606	1.31896	1.48104	4.94757	4.22382	1438672_at	Mm.323892	parvin, beta	Parvb
1416897_at	poly (ADP-ribose) polymerase family, member 9	Parp9	217.4	1518.43	1258.67	718.06	2199.93	1793.5	6.98451	5.78964	1.20638	2.11463	0.690218	0.846631	1416897_at	Mm.49074	poly (ADP-ribose) polymerase family, member 9	Parp9
1451564_at	poly (ADP-ribose) polymerase family, member 14	Parp14	161.7	1528.13	1281.13	374.48	4028.33	3748.17	9.45042	7.9229	1.1928	4.08068	0.379346	0.407702	1451564_at	Mm.244406	poly (ADP-ribose) polymerase family, member 14	Parp14
1426774_at	poly (ADP-ribose) polymerase family, member 12	Parp12	434.9	2635.67	1833.9	655.28	1988.4	2272.87	6.0604	4.21683	1.43719	4.0222	1.32552	1.15962	1426774_at	Mm.268462	poly (ADP-ribose) polymerase family, member 12	Parp12
1460459_at	progestin and adipoQ receptor family member V	Paqr5	94.1	3307.3	2980.13	147.08	45.7333	41.2333	35.1467	31.6699	1.10978	22.4864	72.3171	80.2094	1460459_at	Mm.273267	progestin and adipoQ receptor family member V	Paqr5
1456152_at	progestin and adipoQ receptor family member V	Paqr5	25.7333	2014.9	993.867	59.84	8.2	11.3	78.2992	38.6218	2.02733	33.6715	245.72	178.31	1456152_at	Mm.273267	progestin and adipoQ receptor family member V	Paqr5
1455836_at	poly (A) polymerase alpha	Papola	570.667	796.433	1252.83	686.58	569.133	731	1.39562	2.19539	0.635706	1.16	1.39938	1.08951	1455836_at	Mm.255877	poly (A) polymerase alpha	Papola
1419183_at	PAP associated domain containing 4	Papd4	866.067	1558.5	2761.1	1441.32	1736.63	1853	1.79952	3.18809	0.564449	1.0813	0.897426	0.841069	1419183_at	Mm.242865	PAP associated domain containing 4	Papd4
1452749_at	PAP associated domain containing 1	Papd1	1023.77	3906.07	2964.87	2083.98	1835.63	1659.47	3.81539	2.89604	1.31745	1.87433	2.12791	2.35381	1452749_at	Mm.49826	PAP associated domain containing 1	Papd1
1431948_a_at	pantothenate kinase 2 (Hallervorden-Spatz syndrome)	Pank2	939.9	1416.43	1905.53	1691.26	1295.6	1080.7	1.507	2.02738	0.743326	0.837502	1.09326	1.31066	1431948_a_at	Mm.151640	pantothenate kinase 2 (Hallervorden-Spatz syndrome)	Pank2
1452733_at	Pantothenate kinase 2 (Hallervorden-Spatz syndrome) (Pank2), mRNA	Pank2	406.1	1044.5	879.233	563.6	1194.6	719	2.57203	2.16507	1.18797	1.85326	0.874351	1.45271	1452733_at	Mm.151640	pantothenate kinase 2 (Hallervorden-Spatz syndrome)	Pank2
1417251_at	palmdelphin	Palmd	253.933	7172.53	4853.47	4930.04	125.467	4982.4	28.2457	19.1132	1.47782	1.45486	57.1668	1.43957	1417251_at	Mm.253736	palmdelphin	Palmd
1423967_at	paralemmin	Palm	218	1653.67	1034.9	673.8	92.8667	140.133	7.58563	4.74725	1.5979	2.45424	17.8069	11.8007	1423967_at	Mm.34650	paralemmin	Palm
1423766_at	PAK1 interacting protein 1	Pak1ip1	2097.63	5489.17	5891.83	4084.72	4226.5	4456.6	2.61684	2.8088	0.931657	1.34383	1.29875	1.23169	1423766_at	Mm.24789	PAK1 interacting protein 1	Pak1ip1
1430875_a_at	PAK1 interacting protein 1	Pak1ip1	429.3	1248.57	1348.6	772.48	577.667	866.4	2.90838	3.14139	0.925824	1.61631	2.1614	1.4411	1430875_a_at	Mm.24789	PAK1 interacting protein 1	Pak1ip1
1428615_at	purinergic receptor P2Y, G-protein coupled, 5	P2ry5	735.4	5824.33	5544.03	2414.78	10666.2	4744.17	7.91995	7.5388	1.05056	2.41195	0.546053	1.22768	1428615_at	Mm.390681	purinergic receptor P2Y, G-protein coupled, 5	P2ry5
1452246_at	osteoclast stimulating factor 1	Ostf1	549.867	2409.1	2399.27	3442.72	3494.53	1649.47	4.38124	4.36336	1.0041	0.699766	0.689391	1.46053	1452246_at	Mm.172222	osteoclast stimulating factor 1	Ostf1
1418674_at	oncostatin M receptor	Osmr	831.967	7060.57	5095.9	4367.44	5805.7	9694.23	8.4866	6.12513	1.38554	1.61664	1.21614	0.728326	1418674_at	Mm.10760	oncostatin M receptor	Osmr
1423383_a_at	oxysterol binding protein-like 9	Osbpl9	2020	8150.7	9846.27	3095.76	6194.33	6022.07	4.035	4.87439	0.827796	2.63286	1.31583	1.35347	1423383_a_at	Mm.366315	oxysterol binding protein-like 9	Osbpl9
1450964_a_at	oxysterol binding protein-like 9	Osbpl9	1732.2	7013.93	6454.97	3368.86	5875.63	4606.67	4.04915	3.72646	1.08659	2.08199	1.19373	1.52256	1450964_a_at	Mm.366315	oxysterol binding protein-like 9	Osbpl9
1448873_at	occludin	Ocln	254.233	10303.7	5947.2	6632.74	40.3333	1054.43	40.5286	23.3927	1.73254	1.55347	255.464	9.77182	1448873_at	Mm.4807	occludin	Ocln
1453196_a_at	2'-5' oligoadenylate synthetase-like 2	Oasl2	75.0667	1212.13	852.2	324.22	825.167	746.367	16.1474	11.3526	1.42236	3.73861	1.46896	1.62405	1453196_a_at	Mm.228363	2'-5' oligoadenylate synthetase-like 2	Oasl2
1422465_a_at	nucleoredoxin	Nxn	500.433	1705.63	1570.8	2097.78	1736.4	899.6	3.40831	3.13888	1.08584	0.813066	0.982281	1.89599	1422465_a_at	Mm.27915	nucleoredoxin	Nxn
1437843_s_at	Nucleoporin like 1 (Nupl1), mRNA	Nupl1	3436.53	7676.97	7552.67	6205.68	4587.63	5003.43	2.23393	2.19776	1.01646	1.23709	1.6734	1.53434	1437843_s_at	Mm.258051	Nucleoporin like 1	Nupl1
1439154_at	nucleoporin 98	Nup98	475.233	1192.73	1044.2	568.78	976.733	1829.17	2.50978	2.19724	1.14225	2.097	1.22115	0.652064	1439154_at	Mm.215288	nucleoporin 98	Nup98
1418355_at	nucleobindin 2	Nucb2	383.7	728.833	1129.77	674.46	1293.1	1658.4	1.89949	2.9444	0.645118	1.08062	0.563633	0.43948	1418355_at	Mm.9901	nucleobindin 2	Nucb2
1416903_at	nucleobindin 1	Nucb1	1520.7	2984.67	3915.8	3832.92	7999.43	3106.8	1.96269	2.575	0.762211	0.778693	0.37311	0.960688	1416903_at	Mm.258923	nucleobindin 1	Nucb1
1439794_at	Netrin 4 (Ntn4), mRNA	Ntn4	1096.77	1653.13	2397.37	120.36	6635.57	3223.23	1.50728	2.18585	0.689562	13.7349	0.249132	0.51288	1439794_at	---	---	---
1460615_at	5'-nucleotidase, cytosolic II-like 1	Nt5c2l1	282.067	1223.4	1530.97	1029.12	1034.33	1343.87	4.33727	5.42768	0.799103	1.18878	1.18279	0.910358	1460615_at	Mm.73467	5'-nucleotidase domain containing 1	Nt5dc1
1418152_at	nucleosome binding protein 1	Nsbp1	1196.53	2590.73	3818.77	2817.82	943.233	1815.8	2.1652	3.19153	0.678421	0.919411	2.74665	1.42677	1418152_at	Mm.298443	nucleosome binding protein 1	Nsbp1
1435349_at	neuropilin 2	Nrp2	307.133	910.733	1098.87	2015.2	8542.73	897.2	2.96527	3.57782	0.828793	0.451932	0.106609	1.01508	1435349_at	Mm.266341	neuropilin 2	Nrp2
1456778_at	Neuropilin 2, mRNA (cDNA clone IMAGE:3968483)	Nrp2	271.5	352.933	679.4	593.6	2705.93	686.967	1.29994	2.50239	0.519478	0.594564	0.130429	0.513756	1456778_at	Mm.266341	Neuropilin 2	Nrp2
1448943_at	neuropilin 1	Nrp1	1706.13	14707.9	15502.6	13310.9	29696.9	21571.1	8.62058	9.08639	0.948735	1.10495	0.495267	0.681831	1448943_at	Mm.423531	neuropilin 1	Nrp1
1418084_at	neuropilin 1	Nrp1	1029.23	8328.37	9914.27	9117.4	28011.4	14675.5	8.09182	9.63267	0.840039	0.913459	0.297321	0.567501	1418084_at	Mm.271745	neuropilin 1	Nrp1
1448944_at	neuropilin 1	Nrp1	424.867	5333.17	5827.27	6718.44	21124.4	9685.3	12.5526	13.7155	0.915209	0.79381	0.252465	0.550645	1448944_at	Mm.423531	neuropilin 1	Nrp1
1423864_at	nuclear receptor binding protein	Nrbp	543.767	1251.67	1243.97	1307.76	899.867	979.4	2.30185	2.28768	1.00619	0.957107	1.39095	1.27799	1423864_at	Mm.292040	nuclear receptor binding protein 1	Nrbp1
1455034_at	Nuclear receptor subfamily 4, group A, member 2 (Nr4a2), mRNA	Nr4a2	1993.93	4503.3	9030.57	4934.74	608.133	1836.67	2.2585	4.52902	0.498673	0.912571	7.40512	2.45189	1455034_at	Mm.3507	Nuclear receptor subfamily 4, group A, member 2	Nr4a2
1447863_s_at	nuclear receptor subfamily 4, group A, member 2	Nr4a2	928.1	1892.93	8430.57	2202.84	266.633	1093.53	2.03958	9.08368	0.224532	0.859315	7.09939	1.73102	1447863_s_at	Mm.3507	nuclear receptor subfamily 4, group A, member 2	Nr4a2
1450750_a_at	nuclear receptor subfamily 4, group A, member 2	Nr4a2	381	885.267	1966.5	1142.58	208.167	425.733	2.32353	5.16142	0.450174	0.774796	4.25268	2.07939	1450750_a_at	Mm.3507	nuclear receptor subfamily 4, group A, member 2	Nr4a2
1450749_a_at	nuclear receptor subfamily 4, group A, member 2	Nr4a2	263.1	482.667	1324.03	602.9	115.333	311.5	1.83454	5.03243	0.364543	0.800575	4.18497	1.54949	1450749_a_at	Mm.3507	nuclear receptor subfamily 4, group A, member 2	Nr4a2
1416505_at	nuclear receptor subfamily 4, group A, member 1	Nr4a1	5036.9	18381	19275.4	10204.9	4123.4	4670	3.64927	3.82683	0.953601	1.8012	4.45773	3.93597	1416505_at	Mm.119	nuclear receptor subfamily 4, group A, member 1	Nr4a1
1426464_at	nuclear receptor subfamily 1, group D, member 1	Nr1d1	571.5	3245.57	5734.7	1076.94	1306.8	1575.83	5.67903	10.0345	0.565952	3.01369	2.4836	2.05959	1426464_at	Mm.390397	nuclear receptor subfamily 1, group D, member 1	Nr1d1
1455590_at	NAD(P)H dehydrogenase, quinone 2	Nqo2	181.067	1017.5	912.033	588.26	4639.63	505.167	5.61948	5.037	1.11564	1.72968	0.219306	2.01419	1455590_at	Mm.264036	NAD(P)H dehydrogenase, quinone 2	Nqo2
1449983_a_at	NAD(P)H dehydrogenase, quinone 2	Nqo2	125.8	268.633	271.533	411.9	2797.77	198.633	2.1354	2.15845	0.98932	0.652181	0.0960171	1.35241	1449983_a_at	Mm.264036	NAD(P)H dehydrogenase, quinone 2	Nqo2
1449146_at	Notch gene homolog 4 (Drosophila)	Notch4	138	2525.07	1727.53	2500.98	1495.57	3388.7	18.2976	12.5184	1.46166	1.00963	1.68837	0.745143	1449146_at	Mm.173813	Notch gene homolog 4 (Drosophila)	Notch4
1418634_at	Notch gene homolog 1 (Drosophila)	Notch1	2648.3	9933.77	7732.37	8145.54	8889.73	8931.67	3.751	2.91975	1.2847	1.21953	1.11744	1.1122	1418634_at	Mm.290610	Notch gene homolog 1 (Drosophila)	Notch1
1418633_at	Notch gene homolog 1 (Drosophila)	Notch1	364.367	1294.1	1407.63	1210.58	1201.53	1322.97	3.55164	3.86323	0.919345	1.06899	1.07704	0.97818	1418633_at	Mm.290610	Notch gene homolog 1 (Drosophila)	Notch1
1422622_at	nitric oxide synthase 3, endothelial cell	Nos3	317.3	9118.4	4567.27	9034.4	4312.47	1505.07	28.7375	14.3942	1.99647	1.0093	2.11443	6.05847	1422622_at	Mm.258415	nitric oxide synthase 3, endothelial cell	Nos3
1451170_s_at	nodal modulator 1	Nomo1	1588.47	5272.7	5613.8	13293.9	1594.67	1055.23	3.31936	3.5341	0.939239	0.396626	3.30646	4.99671	1451170_s_at	Mm.274811	nodal modulator 1	Nomo1
1420486_at	nucleolar protein 7	Nol7	2725.47	4029.07	6276	4209.82	3732.1	5296.13	1.4783	2.30272	0.64198	0.957064	1.07957	0.760756	1420486_at	Mm.148781	nucleolar protein 7	Nol7
1425719_a_at	N-myc (and STAT) interactor	Nmi	200.233	1780.77	1805.27	2512.38	2368.97	1723.4	8.89346	9.01581	0.986429	0.708797	0.751706	1.03329	1425719_a_at	Mm.7491	N-myc (and STAT) interactor	Nmi
1429506_at	naked cuticle 1 homolog (Drosophila)	Nkd1	1144.23	4017.37	5132.13	3273.76	920.1	4190.87	3.51097	4.48522	0.782787	1.22714	4.36623	0.9586	1429506_at	Mm.30219	naked cuticle 1 homolog (Drosophila) /// similar to naked cuticle 1 homolog	LOC634379 /// LOC671838 /// Nkd1
1417278_a_at	naked cuticle 1 homolog (Drosophila)	Nkd1	191.733	585.533	599	1055.46	217.967	806.433	3.05389	3.12413	0.977518	0.554766	2.68634	0.726078	1417278_a_at	Mm.30219	naked cuticle 1 homolog (Drosophila) /// similar to naked cuticle 1 homolog	LOC634379 /// LOC671838 /// Nkd1
1437158_at	Nipped-B homolog (Drosophila)	Nipbl	1480.3	1927.3	3464.6	1778.3	2088.3	2850.93	1.30197	2.34047	0.556284	1.08379	0.922904	0.676024	1437158_at	Mm.240329	Nipped-B homolog (Drosophila)	Nipbl
1423516_a_at	nidogen 2	Nid2	61.3667	474.833	372.8	3249.8	245.867	83.9667	7.73764	6.07496	1.27369	0.146112	1.93126	5.65502	1423516_a_at	Mm.20348	nidogen 2	Nid2
1454942_at	niban protein	Niban	151.367	3039.47	3501.23	7370.4	590.467	2413.03	20.0802	23.1308	0.868113	0.412388	5.14757	1.2596	1454942_at	Mm.157700	niban protein	Niban
1422567_at	niban protein	Niban	80.6333	1259	956.1	3025.3	186.367	891.533	15.6139	11.8574	1.31681	0.416157	6.7555	1.41217	1422567_at	Mm.157700	niban protein	Niban
1426934_at	NHS-like 1	Nhsl1	770.433	3074.67	2715.43	1776.84	362.133	754.433	3.99083	3.52455	1.13229	1.73041	8.49043	4.07547	1426934_at	Mm.297971	NHS-like 1	Nhsl1
1416973_at	NHP2 non-histone chromosome protein 2-like 1 (S. cerevisiae) /// similar to NHP2-like protein 1 (High mobility group-like nuclear protein 2 homolog 1) ([U4/U6.U5] tri-snRNP 15.5 kDa protein) (Sperm specific antigen 1) (Fertilization antigen 1) (FA-1)	Nhp2l1 /// LOC434401	2679.07	6900.83	7415.6	4585.94	7337.83	4950.8	2.57583	2.76798	0.930583	1.50478	0.940446	1.39388	1416973_at	Mm.299312	NHP2 non-histone chromosome protein 2-like 1 (S. cerevisiae)	Nhp2l1
1448728_a_at	nuclear factor of kappa light polypeptide gene enhancer in B-cells inhibitor, zeta	Nfkbiz	1167.73	1537.77	2916.47	1790.72	10481.6	5376.77	1.31688	2.49755	0.52727	0.858742	0.146711	0.286002	1448728_a_at	Mm.247272	nuclear factor of kappa light polypeptide gene enhancer in B-cells inhibitor, zeta	Nfkbiz
1420088_at	nuclear factor of kappa light chain gene enhancer in B-cells inhibitor, alpha	Nfkbia	17069.4	34310.1	35963	26525.4	33929.1	31937	2.01004	2.10688	0.954037	1.29348	1.01123	1.0743	1420088_at	Mm.170515	nuclear factor of kappa light chain gene enhancer in B-cells inhibitor, alpha	Nfkbia
1448306_at	nuclear factor of kappa light chain gene enhancer in B-cells inhibitor, alpha	Nfkbia	5963.17	20683	25073.8	17052.3	26761.5	24366.2	3.46846	4.20478	0.824885	1.21292	0.772863	0.84884	1448306_at	Mm.170515	nuclear factor of kappa light chain gene enhancer in B-cells inhibitor, alpha	Nfkbia
1449731_s_at	nuclear factor of kappa light chain gene enhancer in B-cells inhibitor, alpha	Nfkbia	4185.33	19917.1	24171.3	12756.2	20170.8	21349.4	4.75879	5.77525	0.823998	1.56136	0.987426	0.932912	1449731_s_at	Mm.170515	nuclear factor of kappa light chain gene enhancer in B-cells inhibitor, alpha	Nfkbia
1420089_at	Nuclear factor of kappa light chain gene enhancer in B-cells inhibitor, alpha (Nfkbia), mRNA	Nfkbia	328.967	1232	1301.6	694.6	1421.33	1065.97	3.74506	3.95663	0.946527	1.77368	0.866792	1.15576	1420089_at	Mm.170515	Nuclear factor of kappa light chain gene enhancer in B-cells inhibitor, alpha	Nfkbia
1427705_a_at	nuclear factor of kappa light chain gene enhancer in B-cells 1, p105	Nfkb1	654.933	2060.37	1532.2	3037.76	2715.9	2457.27	3.14592	2.33947	1.34471	0.678252	0.758631	0.838479	1427705_a_at	Mm.256765	nuclear factor of kappa light chain gene enhancer in B-cells 1, p105	Nfkb1
1454834_at	nuclear factor I/B	Nfib	3460.7	6100.97	6946.37	4541.22	4767.53	9577.63	1.76293	2.00721	0.878296	1.34346	1.27969	0.637001	1454834_at	Mm.383290	nuclear factor I/B	Nfib
1434101_at	nuclear factor I/B	Nfib	536.233	899.467	1098.7	639.66	509.833	1532.17	1.67738	2.04892	0.818664	1.40616	1.76424	0.587055	1434101_at	Mm.383290	nuclear factor I/B	Nfib
1416331_a_at	nuclear factor, erythroid derived 2,-like 1	Nfe2l1	941.133	1894.3	2288.2	1272.52	2274.63	1347.27	2.01279	2.43132	0.827856	1.48862	0.832794	1.40603	1416331_a_at	Mm.6743	nuclear factor, erythroid derived 2,-like 1	Nfe2l1
1419976_s_at	nuclear factor of activated T-cells, cytoplasmic, calcineurin-dependent 3	Nfatc3	637.267	2111.57	1804.87	1482.16	1512.9	1284	3.31347	2.8322	1.16993	1.42466	1.39571	1.64452	1419976_s_at	Mm.383185	nuclear factor of activated T-cells, cytoplasmic, calcineurin-dependent 3	Nfatc3
1428479_at	nuclear factor of activated T-cells, cytoplasmic, calcineurin-dependent 1	Nfatc1	340.767	1464.67	945	287.14	1199.93	1932.6	4.29815	2.77316	1.54991	5.10088	1.22062	0.757874	1428479_at	Mm.329560	nuclear factor of activated T-cells, cytoplasmic, calcineurin-dependent 1	Nfatc1
1417621_at	nuclear factor of activated T-cells, cytoplasmic, calcineurin-dependent 1	Nfatc1	290.733	783.7	614.933	324.3	750.833	1034.87	2.6956	2.11511	1.27445	2.41659	1.04377	0.757296	1417621_at	Mm.329560	nuclear factor of activated T-cells, cytoplasmic, calcineurin-dependent 1	Nfatc1
1438999_a_at	nuclear factor of activated T-cells 5	Nfat5	915.133	2393.43	2307.2	1454.84	1219.47	2572.83	2.61539	2.52116	1.03738	1.64515	1.96269	0.930271	1438999_a_at	Mm.390057	nuclear factor of activated T-cells 5	Nfat5
1429141_at	neuralized-like 2 (Drosophila)	Neurl2	216.167	1104.3	1484.17	853.38	147.4	802.5	5.10856	6.86584	0.744054	1.29403	7.49186	1.37607	1429141_at	Mm.430867	neuralized-like 2 (Drosophila)	Neurl2
1449022_at	nestin	Nes	274	2257.97	2008.03	2627.12	163.2	1284.73	8.24075	7.32859	1.12447	0.859484	13.8356	1.75754	1449022_at	Mm.331129	nestin	Nes
1418289_at	nestin	Nes	155.1	575.3	1116.3	509.92	185.8	589.233	3.70922	7.19729	0.515363	1.12822	3.09634	0.976353	1418289_at	Mm.331129	nestin	Nes
1437132_x_at	neural precursor cell expressed, developmentally down-regulated gene 9	Nedd9	707.1	6425.4	10614	2242.6	3286.13	11167.1	9.08697	15.0107	0.605368	2.86516	1.95531	0.575388	1437132_x_at	Mm.288980	neural precursor cell expressed, developmentally down-regulated gene 9	Nedd9
1422818_at	neural precursor cell expressed, developmentally down-regulated gene 9	Nedd9	449.967	3392.2	4869.17	1988.24	2307.6	6369.83	7.53878	10.8212	0.69667	1.70613	1.47001	0.532541	1422818_at	Mm.288980	neural precursor cell expressed, developmentally down-regulated gene 9	Nedd9
1450767_at	neural precursor cell expressed, developmentally down-regulated gene 9	Nedd9	83.0333	658.967	898.867	359.68	403.667	1197.93	7.93617	10.8254	0.733108	1.83209	1.63245	0.550086	1450767_at	Mm.288980	neural precursor cell expressed, developmentally down-regulated gene 9	Nedd9
1438452_at	nebulette	Nebl	1609.2	9734.33	9763.5	2015.64	38.4667	2057.87	6.04918	6.0673	0.997013	4.8294	253.059	4.7303	1438452_at	Mm.256298	nebulette	Nebl
1423201_at	nuclear receptor co-repressor 1	Ncor1	2835.27	3725.8	7098.2	2287.76	3553.1	4833.97	1.31409	2.50354	0.524894	1.62858	1.04861	0.770754	1423201_at	Mm.271814	nuclear receptor co-repressor 1	Ncor1
1423200_at	nuclear receptor co-repressor 1	Ncor1	2194.67	4597.67	4471.47	3748.54	3170.4	3418.03	2.09493	2.03742	1.02822	1.22652	1.45019	1.34512	1423200_at	Mm.271814	nuclear receptor co-repressor 1	Ncor1
1416796_at	non-catalytic region of tyrosine kinase adaptor protein 2	Nck2	568.533	1290.4	1133.03	1839.7	214.1	1421.87	2.2697	1.99291	1.13889	0.701419	6.02709	0.907539	1416796_at	Mm.233951	non-catalytic region of tyrosine kinase adaptor protein 2	Nck2
1421487_a_at	non-catalytic region of tyrosine kinase adaptor protein 1	Nck1	425	1635.63	1151.4	1297.3	2784.97	1601.6	3.84855	2.70918	1.42056	1.2608	0.587308	1.02125	1421487_a_at	Mm.181485	non-catalytic region of tyrosine kinase adaptor protein 1	Nck1
1448746_at	nibrin	Nbn	310.133	779.5	635.9	503.54	1003.2	698	2.51344	2.05041	1.22582	1.54804	0.777014	1.11676	1448746_at	Mm.20866	nibrin	Nbn
1455694_at	neurobeachin-like 2	Nbeal2	194.233	1049.2	550.567	303.82	1012.33	359.3	5.40175	2.83456	1.90567	3.45336	1.03642	2.92012	1455694_at	Mm.335481	neurobeachin-like 2	Nbeal2
1416042_s_at	nuclear autoantigenic sperm protein (histone-binding)	Nasp	554.633	623.7	1190.03	1400.5	695.533	844.267	1.12453	2.14562	0.524103	0.445341	0.896722	0.738748	1416042_s_at	Mm.257181	nuclear autoantigenic sperm protein (histone-binding)	Nasp
1460601_at	myosin VIIA and Rab interacting protein	Myrip	700.467	3571.67	3007.27	190	505.333	3394.17	5.09898	4.29323	1.18768	18.7982	7.06794	1.0523	1460601_at	Mm.100936	myosin VIIA and Rab interacting protein	Myrip
1428509_at	myosin IE	Myo1e	586.7	1333.87	1321.37	1856.22	283.5	588.7	2.27351	2.2522	1.00946	0.718593	4.705	2.26578	1428509_at	Mm.249311	myosin IE	Myo1e
1419649_s_at	myosin IC	Myo1c	947.933	5736.17	3617.9	4380.92	10234.8	6726.6	6.05123	3.81662	1.5855	1.30935	0.560459	0.852759	1419649_s_at	Mm.234502	myosin IC	Myo1c
1449550_at	myosin IC	Myo1c	152.9	705.8	762.133	626.06	1736.87	1933.67	4.61609	4.98452	0.926085	1.12737	0.406364	0.365006	1449550_at	Mm.234502	myosin IC	Myo1c
1419648_at	myosin IC	Myo1c	115.133	982.867	580.967	658.42	1779.6	998.367	8.53677	5.04603	1.69178	1.49277	0.552296	0.984475	1419648_at	Mm.234502	myosin IC	Myo1c
1459679_s_at	myosin IB	Myo1b	569.967	5244.1	2455.03	8526.62	52.2333	1718.97	9.20071	4.30733	2.13606	0.615027	100.398	3.05073	1459679_s_at	Mm.3390	myosin IB	Myo1b
1448989_a_at	myosin IB	Myo1b	661.9	4367	1914.77	8226.68	126.467	1630.97	6.59767	2.89283	2.2807	0.530834	34.5308	2.67755	1448989_a_at	Mm.3390	myosin IB	Myo1b
1427450_x_at	myosin IB	Myo1b	507.8	3352.33	1374.07	6365.32	77.7667	1262.23	6.60168	2.70592	2.43972	0.526656	43.1076	2.65587	1427450_x_at	Mm.3390	myosin IB	Myo1b
1448990_a_at	myosin IB	Myo1b	431.567	1963.83	1173.7	7950.1	51.1667	1346.13	4.55048	2.71963	1.6732	0.24702	38.3811	1.45887	1448990_a_at	Mm.3390	myosin IB	Myo1b
1447364_x_at	myosin IB	Myo1b	165.3	910.4	497	1065.24	41.7667	386.1	5.50756	3.00665	1.83179	0.854643	21.7973	2.35794	1447364_x_at	Mm.3390	myosin IB	Myo1b
1450650_at	myosin X	Myo10	886.067	3669.77	2872.1	5221.14	6001.6	3104.67	4.14164	3.2414	1.27773	0.702867	0.611465	1.18202	1450650_at	Mm.60590	myosin X	Myo10
1454731_at	myosin X	Myo10	750.833	2971.73	2497.87	5175.56	4449.73	2672.97	3.95791	3.32679	1.18971	0.574186	0.667845	1.11177	1454731_at	Mm.60590	myosin X	Myo10
1424988_at	myosin regulatory light chain interacting protein	Mylip	2014.13	3345.07	4937.53	1793.62	17339.2	4737.6	1.6608	2.45144	0.677477	1.86498	0.19292	0.706068	1424988_at	Mm.212855	myosin regulatory light chain interacting protein	Mylip
1428608_at	myosin light chain, regulatory B	Mylc2b	7074.53	18420.5	21515.3	11806.9	9767.87	18303.6	2.60378	3.04124	0.856158	1.56015	1.88583	1.00639	1428608_at	Mm.401468	myosin light chain, regulatory B	Mylc2b
1420172_at	Myosin, heavy polypeptide 9, non-muscle (Myh9), transcript variant 1, mRNA	Myh9	2846.7	18213	12639.8	11387.5	14731.8	17752.7	6.39792	4.44017	1.44092	1.59938	1.23631	1.02593	1420172_at	Mm.29677	Myosin, heavy polypeptide 9, non-muscle	Myh9
1417472_at	myosin, heavy polypeptide 9, non-muscle	Myh9	571.633	3412.4	2993.87	2775.94	1435.27	3080.43	5.96956	5.23739	1.1398	1.22928	2.37754	1.10777	1417472_at	Mm.29677	myosin, heavy polypeptide 9, non-muscle	Myh9
1420171_s_at	myosin, heavy polypeptide 9, non-muscle	Myh9	1201.57	3227.53	2487.47	3576.42	2531.13	2310	2.6861	2.07019	1.29752	0.902448	1.27513	1.3972	1420171_s_at	Mm.29677	myosin, heavy polypeptide 9, non-muscle	Myh9
1420170_at	myosin, heavy polypeptide 9, non-muscle	Myh9	293	1285.8	739.9	1305.48	678.9	765.533	4.3884	2.52526	1.7378	0.984925	1.89395	1.67961	1420170_at	Mm.29677	myosin, heavy polypeptide 9, non-muscle	Myh9
1452740_at	myosin, heavy polypeptide 10, non-muscle	Myh10	3732.97	7047.9	9023.77	22014.7	774.633	5627.67	1.88802	2.41732	0.781037	0.320146	9.09837	1.25237	1452740_at	Mm.218233	myosin, heavy polypeptide 10, non-muscle	Myh10
1448325_at	myeloid differentiation primary response gene 116	Myd116	3566.43	7889.73	9882.9	6658.1	22747.5	10548	2.21222	2.77109	0.798322	1.18498	0.34684	0.747981	1448325_at	Mm.4048	myeloid differentiation primary response gene 116	Myd116
1447584_s_at	myc target 1	Myct1	49.3667	1215.67	1864.43	2354.26	8221.57	5026.2	24.6253	37.767	0.65203	0.516369	0.147863	0.241866	1447584_s_at	Mm.338242	myc target 1	Myct1
1452072_at	myc target 1	Myct1	42.8667	375.267	1040.53	1188.88	2601.77	2546.33	8.75428	24.2737	0.360648	0.315647	0.144235	0.147375	1452072_at	Mm.338242	myc target 1	Myct1
1438048_at	myc target 1	Myct1	85.1667	344.567	415.433	686.02	1766.67	1344.3	4.04579	4.87789	0.829415	0.502269	0.195038	0.256317	1438048_at	Mm.338242	myc target 1	Myct1
1452608_at	c-myc binding protein	Mycbp	532.5	1378.73	1106.03	723.88	333.2	748.667	2.58917	2.07706	1.24656	1.90464	4.13786	1.84159	1452608_at	Mm.433536	c-myc binding protein	Mycbp
1439389_s_at	myeloid-associated differentiation marker	Myadm	3351.7	6991.87	10866.3	6342.46	8378.93	16369.1	2.08607	3.24204	0.643443	1.10239	0.834458	0.427139	1439389_s_at	Mm.29874	myeloid-associated differentiation marker	Myadm
1434378_a_at	Max dimerization protein 4, mRNA (cDNA clone MGC:19425 IMAGE:3490469)	Mxd4	1556.77	5996.93	5566.63	3165.04	6148.5	6174.2	3.85217	3.57577	1.0773	1.89474	0.975349	0.971289	1434378_a_at	Mm.391777	Max dimerization protein 4	Mxd4
1456586_x_at	major vault protein	Mvp	392.233	1222.73	1402.23	392.26	2250.83	1784.2	3.11736	3.575	0.87199	3.11715	0.543236	0.685312	1456586_x_at	Mm.228797	major vault protein	Mvp
1448618_at	major vault protein	Mvp	286	585	573.033	338.94	1173.03	697.533	2.04545	2.00361	1.02088	1.72597	0.498707	0.83867	1448618_at	Mm.228797	major vault protein	Mvp
1436502_at	mitochondrial tumor suppressor 1	Mtus1	391.833	1014.03	1130.17	690.14	891.8	791.4	2.58792	2.8843	0.897242	1.46932	1.13706	1.28132	1436502_at	Mm.149438	mitochondrial tumor suppressor 1	Mtus1
1451496_at	metastasis suppressor 1	Mtss1	413.7	1163.93	1518.8	1073.9	2460.4	698.067	2.81347	3.67126	0.766351	1.08384	0.473067	1.66737	1451496_at	Mm.215481	metastasis suppressor 1	Mtss1
1434058_at	Vmyotubularin related protein 12	Mtmr12	367.133	870.867	862.333	982.52	1757.1	1016.7	2.37207	2.34883	1.0099	0.88636	0.495627	0.856562	1434058_at	Mm.54460	myotubularin related protein 12	Mtmr12
1451536_at	mitochondrial fission regulator 1	Mtfr1	653.067	1386.97	1505.83	689.68	531.8	872.933	2.12378	2.30579	0.921063	2.01103	2.60806	1.58886	1451536_at	Mm.45125	mitochondrial fission regulator 1	Mtfr1
1424425_a_at	methylthioadenosine phosphorylase	Mtap	1130.07	2683.07	2702	2101	1561.73	999.8	2.37426	2.39101	0.992993	1.27704	1.71801	2.6836	1424425_a_at	Mm.28500	methylthioadenosine phosphorylase	Mtap
1454997_at	methionine sulfoxide reductase B3	Msrb3	385.633	3563.9	2863.83	3712.12	7702.57	2659.97	9.24168	7.42631	1.24445	0.960071	0.46269	1.33983	1454997_at	Mm.169755	methionine sulfoxide reductase B3	Msrb3
1424433_at	methionine sulfoxide reductase B2	Msrb2	459.333	1302.33	1075.07	728.12	490.2	113.9	2.83527	2.34049	1.2114	1.78862	2.65674	11.434	1424433_at	Mm.27166	methionine sulfoxide reductase B2	Msrb2
1421814_at	moesin	Msn	2567.93	9299.43	10475.1	10894.6	11421	12903.7	3.62137	4.07918	0.887768	0.853579	0.814242	0.720678	1421814_at	Mm.138876	moesin	Msn
1435520_at	Musashi homolog 2 (Drosophila)	Msi2h	439.767	441.267	956.767	291.56	52.7667	433.6	1.00341	2.17562	0.461206	1.51347	8.3626	1.01768	1435520_at	Mm.400451	Musashi homolog 2 (Drosophila)	Msi2
1428167_a_at	myelin protein zero-like 1	Mpzl1	2474.4	15830.4	17773.9	11960	2082.13	2193.57	6.39767	7.18313	0.890653	1.32361	7.60297	7.21674	1428167_a_at	Mm.46438	myelin protein zero-like 1	Mpzl1
1428168_at	myelin protein zero-like 1	Mpzl1	3222	14839.3	14688.8	16824.4	2649.77	2073.53	4.60562	4.5589	1.01025	0.882013	5.60023	7.15653	1428168_at	Mm.46438	myelin protein zero-like 1	Mpzl1
1447927_at	macrophage activation 2 like	Mpa2l	107.233	591.733	782.933	173.08	978.1	2492	5.51818	7.30121	0.75579	3.41884	0.604982	0.237453	1447927_at	Mm.275893	macrophage activation 2 like	Mpa2l
1424280_at	motile sperm domain containing 1	Mospd1	593.6	2854.53	2625.8	2832.42	1101.93	629.7	4.80885	4.42352	1.08711	1.00781	2.59048	4.53316	1424280_at	Mm.28236	motile sperm domain containing 1	Mospd1
1437801_at	mortality factor 4 like 1 /// similar to mortality factor 4 like 1 /// similar to histone acetylase complex subunit MRG15-2 /// similar to histone acetylase complex subunit MRG15-2	Morf4l1 /// LOC225228 /// LOC433598 /// LOC433955	517.667	1035.03	1271.8	601.16	967.767	1300.43	1.99942	2.45679	0.813833	1.72173	1.06951	0.795914	1437801_at	Mm.320353	mortality factor 4 like 1 /// similar to mortality factor 4 like 1 isoform b /// predicted gene, EG627352	EG627352 /// LOC433955 /// LOC626309 /// Morf4l1
1423782_at	MOB1, Mps One Binder kinase activator-like 1B (yeast)	Mobk1b	1638.73	5526.47	5259.9	3413.32	5224.23	5146.33	3.3724	3.20974	1.05068	1.61909	1.05785	1.07386	1423782_at	Mm.29500	MOB1, Mps One Binder kinase activator-like 1B (yeast)	Mobk1b
1448787_at	modulator of apoptosis 1	Moap1	1546.6	1645.1	3292.83	2013.62	1413.8	1324.6	1.06369	2.12908	0.4996	0.816986	1.1636	1.24196	1448787_at	Mm.291222	modulator of apoptosis 1	Moap1
1437123_at	multimerin 2	Mmrn2	260.2	3632.3	5806.67	4573.54	11928.8	3739.57	13.9596	22.3162	0.62554	0.794199	0.304498	0.971316	1437123_at	Mm.272673	multimerin 2	Mmrn2
1423488_at	monocyte to macrophage differentiation-associated	Mmd	400.433	1243.1	977.033	2865.62	2777.53	904.933	3.10439	2.43994	1.27232	0.433798	0.447555	1.37369	1423488_at	Mm.277518	monocyte to macrophage differentiation-associated	Mmd
1436303_at	myeloid/lymphoid or mixed lineage-leukemia translocation to 4 homolog (Drosophila)	Mllt4	1132.4	5039.93	4612	4070.64	1579.13	4151.77	4.45067	4.07277	1.09279	1.23812	3.19158	1.21392	1436303_at	Mm.59167	myeloid/lymphoid or mixed lineage-leukemia translocation to 4 homolog (Drosophila)	Mllt4
1429205_at	myeloid/lymphoid or mixed lineage-leukemia translocation to 3 homolog (Drosophila)	Mllt3	545.867	1707.37	1718.8	929.82	168.167	893.9	3.12781	3.14875	0.993348	1.83623	10.1528	1.91002	1429205_at	Mm.288898	myeloid/lymphoid or mixed lineage-leukemia translocation to 3 homolog (Drosophila)	Mllt3
1420870_at	myeloid/lymphoid or mixed lineage-leukemia translocation to 10 homolog (Drosophila)	Mllt10	856.133	1689.73	2317.23	1292.16	1410.63	1541.17	1.97368	2.70663	0.729203	1.30768	1.19785	1.0964	1420870_at	Mm.209175	myeloid/lymphoid or mixed lineage-leukemia translocation to 10 homolog (Drosophila)	Mllt10
1439108_at	myeloid/lymphoid or mixed-lineage leukemia 5	Mll5	2278.27	5910.57	6580.83	2829.46	7466.23	4985.63	2.59433	2.88853	0.898149	2.08894	0.79164	1.18552	1439108_at	Mm.205190	myeloid/lymphoid or mixed-lineage leukemia 5	Mll5
1427236_a_at	myeloid/lymphoid or mixed-lineage leukemia 5	Mll5	2374	4147.57	6490.2	2445.68	4190.5	4096.63	1.74708	2.73387	0.639051	1.69587	0.989755	1.01243	1427236_a_at	Mm.205190	myeloid/lymphoid or mixed-lineage leukemia 5	Mll5
1439107_a_at	myeloid/lymphoid or mixed-lineage leukemia 5	Mll5	1266.63	2915.23	3033.6	1517.24	3782.9	2500.53	2.30156	2.39501	0.960981	1.92141	0.770635	1.16584	1439107_a_at	Mm.205190	myeloid/lymphoid or mixed-lineage leukemia 5	Mll5
1455504_a_at	makorin, ring finger protein, 1	Mkrn1	802.467	2180	2370.3	1363.04	441.5	758.667	2.71662	2.95377	0.919715	1.59937	4.93771	2.87346	1455504_a_at	Mm.270484	makorin, ring finger protein, 1	Mkrn1
1418300_a_at	MAP kinase-interacting serine/threonine kinase 2	Mknk2	1584.63	5024.97	4502.2	6149.02	8483.97	7972.5	3.17106	2.84116	1.11611	0.817198	0.59229	0.630287	1418300_a_at	Mm.42126	MAP kinase-interacting serine/threonine kinase 2	Mknk2
1435547_at	MKL/myocardin-like 2 (Mkl2), mRNA	Mkl2	2680.23	11928.4	12282.4	5635.6	3367.17	8955.7	4.45052	4.58259	0.971181	2.11662	3.54257	1.33194	1435547_at	---	predicted gene, ENSMUSG00000075401	ENSMUSG00000075401
1433755_at	mesoderm induction early response 1 homolog (Xenopus laevis	Mier1	1078.4	3264.43	2440.87	1216.24	1606.53	2144.27	3.02711	2.26341	1.33741	2.68404	2.03197	1.5224	1433755_at	Mm.288721	mesoderm induction early response 1 homolog (Xenopus laevis	Mier1
1449188_at	midnolin	Midn	360.9	875.433	803.967	887.76	1655.87	913.333	2.4257	2.22767	1.08889	0.986115	0.528686	0.958504	1449188_at	Mm.143813	midnolin	Midn
1459984_at	melanoma inhibitory activity 3	Mia3	441.167	729.633	1342.07	622.1	304.033	621.3	1.65387	3.04209	0.543664	1.17286	2.39985	1.17437	1459984_at	Mm.41152	melanoma inhibitory activity 3	Mia3
1426501_a_at	Traf2 binding protein	MGI:2182965	322.567	523.567	874.6	1261.88	3488.3	521.8	1.62313	2.71138	0.598636	0.41491	0.150092	1.00339	1426501_a_at	Mm.31852	Traf2 binding protein	T2bp
1435385_at	serologically defined colon cancer antigen 33 like	MGI:2153084	210.1	2060.7	2412.1	2423.48	2012.33	314.633	9.80819	11.4807	0.854318	0.850306	1.02404	6.54953	1435385_at	Mm.315789	teashirt zinc finger family member 2	Tshz2
1416942_at	type 1 tumor necrosis factor receptor shedding aminopeptidase regulator	MGI:1933403	172.367	816.667	768	659.42	1174.37	1004.83	4.73796	4.45562	1.06337	1.23846	0.69541	0.812738	1416942_at	Mm.83526	type 1 tumor necrosis factor receptor shedding aminopeptidase regulator	Arts1
1451255_at	liver-specific bHLH-Zip transcription factor	MGI:1927471	186.767	6973.43	4682	6834.34	16.9	170.2	37.3377	25.0687	1.48941	1.02035	412.629	40.972	1451255_at	Mm.4067	lipolysis stimulated lipoprotein receptor	Lsr
1415977_at	myo-inositol 1-phosphate synthase A1	MGI:1919030	880.467	7251.67	5093.97	8293.28	140.033	353.667	8.23616	5.78553	1.42358	0.874403	51.7853	20.5042	1415977_at	Mm.29357	myo-inositol 1-phosphate synthase A1	Isyna1
1437503_a_at	scotin gene	MGI:1915044	5299.4	18674	20250.2	14748.6	25912.1	23603.5	3.5238	3.82123	0.922162	1.26616	0.720667	0.791154	1437503_a_at	Mm.196533	scotin gene	Scotin
1423986_a_at	scotin gene	MGI:1915044	1452	5047.2	3480.77	6183.56	11297	7353.8	3.47603	2.39722	1.45003	0.816229	0.446773	0.686339	1423986_a_at	Mm.196533	scotin gene	Scotin
1425582_a_at	endomucin	MGI:1891716	175.1	3537.37	3563.87	1785.14	2413.57	1887.3	20.202	20.3533	0.992564	1.98156	1.46562	1.8743	1425582_a_at	Mm.27343	endomucin	Emcn
1416517_at	neuropathy target esterase	MGI:1354723	1086.33	3452.67	2983.83	3459.76	1045.8	776	3.17828	2.7467	1.15712	0.99795	3.30146	4.44931	1416517_at	Mm.23085	patatin-like phospholipase domain containing 6	Pnpla6
1434225_at	SWA-70 protein	MGI:1298390	608.333	6174.7	3005.6	5914.88	2363.97	3056.73	10.1502	4.94071	2.0544	1.04393	2.61201	2.02003	1434225_at	Mm.334144	SWA-70 protein	Swap70
1423543_at	SWA-70 protein	MGI:1298390	270.3	1976.13	1684.67	3566.16	815.867	814.367	7.31089	6.23258	1.17301	0.554135	2.42213	2.42659	1423543_at	Mm.334144	SWA-70 protein	Swap70
1416195_at	putative phosphatase	MGI:1194899	1068.03	2887.3	2594.5	2621.38	2713.87	4242.07	2.70338	2.42923	1.11285	1.10144	1.06391	0.680635	1416195_at	Mm.1458	putative phosphatase	RP23-136K12.4
1422900_at	meningioma expressed antigen 5 (hyaluronidase)	Mgea5	760.633	1836.93	2963.4	1447.42	865	1767.1	2.41501	3.89596	0.619874	1.26911	2.12362	1.03952	1422900_at	Mm.122725	meningioma expressed antigen 5 (hyaluronidase)	Mgea5
1428223_at	major facilitator superfamily domain containing 2	Mfsd2	2973.03	21960.8	16342.8	28085.4	28.2333	97.6667	7.38668	5.49702	1.34376	0.78193	777.834	224.855	1428223_at	Mm.331842	major facilitator superfamily domain containing 2	Mfsd2
1416992_at	manic fringe homolog (Drosophila)	Mfng	450	2515.6	2083.37	4491.56	764.267	1626.3	5.59022	4.6297	1.20747	0.560073	3.29152	1.54682	1416992_at	Mm.149235	manic fringe homolog (Drosophila)	Mfng
1429005_at	malignant fibrous histiocytoma amplified sequence 1	Mfhas1	1273.77	8687.27	10734.5	5528.36	2282.57	3616.83	6.82014	8.42734	0.809287	1.5714	3.80592	2.4019	1429005_at	Mm.103246	malignant fibrous histiocytoma amplified sequence 1	Mfhas1
1436897_at	malignant fibrous histiocytoma amplified sequence 1	Mfhas1	619.967	3590.5	2731.13	3785.62	1643.73	1264	5.79144	4.40529	1.31466	0.948458	2.18436	2.84059	1436897_at	Mm.103246	malignant fibrous histiocytoma amplified sequence 1	Mfhas1
1449445_x_at	microfibrillar-associated protein 1	Mfap1	1746.17	3916.4	5255.67	1635.98	2806	2414.2	2.24286	3.00983	0.745177	2.39392	1.39572	1.62224	1449445_x_at	Mm.435451	microfibrillar-associated protein 1A	Mfap1a
1419370_a_at	microfibrillar-associated protein 1	Mfap1	988.367	2319.97	2506.27	916.5	1254.43	910.633	2.34727	2.53577	0.925666	2.53133	1.84941	2.54764	1419370_a_at	Mm.435451	microfibrillar-associated protein 1A	Mfap1a
1417595_at	mesenchyme homeobox 1	Meox1	122.9	746.833	658.7	3399.9	49.2667	755.067	6.07676	5.35964	1.1338	0.219663	15.159	0.989096	1417595_at	Mm.3404	mesenchyme homeobox 1	Meox1
1427186_a_at	myocyte enhancer factor 2A	Mef2a	2551.77	7385.67	6322.3	7504.08	4054.5	9824.7	2.89433	2.47762	1.16819	0.98422	1.8216	0.751745	1427186_a_at	---	myocyte enhancer factor 2A	Mef2a
1427185_at	myocyte enhancer factor 2A	Mef2a	1990.8	4565.27	5235.73	6314.28	4865.13	6847.07	2.29318	2.62996	0.871944	0.723007	0.938364	0.666748	1427185_at	---	myocyte enhancer factor 2A	Mef2a
1421252_a_at	myocyte enhancer factor 2A	Mef2a	732.433	1655.8	1602.97	2097.84	1214.2	2302.8	2.26068	2.18855	1.03296	0.789288	1.3637	0.719038	1421252_a_at	---	myocyte enhancer factor 2A	Mef2a
1427040_at	MyoD family inhibitor domain containing	Mdfic	483.6	1237.1	994	1858.6	11779.1	5152.8	2.55811	2.05542	1.24457	0.665609	0.105025	0.240083	1427040_at	Mm.1314	MyoD family inhibitor domain containing	Mdfic
1437527_x_at	myeloid cell leukemia sequence 1	Mcl1	9071.97	28216.9	35233.4	15986.5	20646	29300.2	3.11034	3.88377	0.800856	1.76504	1.3667	0.963026	1437527_x_at	Mm.1639	myeloid cell leukemia sequence 1	Mcl1
1456243_x_at	myeloid cell leukemia sequence 1	Mcl1	7837.47	27709.2	33088.6	14884.2	20075.8	28415.3	3.53548	4.22185	0.837424	1.86165	1.38023	0.975151	1456243_x_at	Mm.1639	myeloid cell leukemia sequence 1	Mcl1
1456381_x_at	myeloid cell leukemia sequence 1	Mcl1	5682.27	21113.6	27723.2	9559.18	14349.1	22695.9	3.71569	4.8789	0.761585	2.20872	1.47142	0.930282	1456381_x_at	Mm.1639	myeloid cell leukemia sequence 1	Mcl1
1448503_at	myeloid cell leukemia sequence 1	Mcl1	5870.8	18257.9	23850.5	12052.4	13188.9	18435.3	3.10996	4.06256	0.765517	1.51488	1.38434	0.990381	1448503_at	Mm.1639	myeloid cell leukemia sequence 1	Mcl1
1416880_at	myeloid cell leukemia sequence 1	Mcl1	3810.27	13957.7	13798.1	8692.68	11728.4	14151.2	3.66319	3.6213	1.01157	1.60569	1.19008	0.986326	1416880_at	Mm.1639	myeloid cell leukemia sequence 1	Mcl1
1416881_at	myeloid cell leukemia sequence 1	Mcl1	838.133	2688.47	4512.33	2909.62	2686.37	4174.77	3.20768	5.38379	0.595804	0.923992	1.00078	0.64398	1416881_at	Mm.1639	myeloid cell leukemia sequence 1	Mcl1
1434140_at	mcf.2 transforming sequence-like	Mcf2l	1032.47	8430.87	7094.53	4170.42	61.3333	3011.13	8.16575	6.87144	1.18836	2.02159	137.46	2.7999	1434140_at	Mm.334413	mcf.2 transforming sequence-like	Mcf2l
1438081_at	mutated in colorectal cancers	Mcc	371.167	3416.63	3119.77	694.52	1407.5	4887.43	9.20512	8.4053	1.09516	4.91942	2.42745	0.699065	1438081_at	Mm.312511	mutated in colorectal cancers	Mcc
1417165_at	methyl-CpG binding domain protein 2	Mbd2	1109.5	2636.53	3431.7	2281.88	3503.07	5385.9	2.37633	3.09301	0.768288	1.15542	0.752636	0.489525	1417165_at	Mm.322	methyl-CpG binding domain protein 2	Mbd2
1417968_a_at	methyl-CpG binding domain protein 1	Mbd1	959.267	1671.77	2728.53	1451.98	2425.53	2493.37	1.74275	2.8444	0.612698	1.15137	0.689237	0.670486	1417968_a_at	Mm.22522	methyl-CpG binding domain protein 1	Mbd1
1453678_at	methyl-CpG binding domain protein 1	Mbd1	88.9667	300.4	513.5	126.46	7091.47	6522.33	3.37655	5.77182	0.585005	2.37545	0.0423608	0.0460571	1453678_at	Mm.22522	methyl-CpG binding domain protein 1	Mbd1
1430838_x_at	methyl-CpG binding domain protein 1	Mbd1	97.5	205.2	256.3	129.6	2476.8	1921.87	2.10462	2.62872	0.800624	1.58333	0.0828488	0.106771	1430838_x_at	Mm.22522	methyl-CpG binding domain protein 1	Mbd1
1451099_at	membrane bound C2 domain containing protein	Mbc2	464.167	2401.23	1510.9	3366.4	944.033	1273.63	5.17321	3.25508	1.58927	0.713294	2.54359	1.88534	1451099_at	Mm.66056	membrane bound C2 domain containing protein	Mbc2
1445866_at	microtubule associated serine/threonine kinase family member 4	Mast4	273.667	605.6	624.133	290.62	76.9333	1742.37	2.21291	2.28063	0.970305	2.08382	7.87175	0.347573	1445866_at	Mm.202606	microtubule associated serine/threonine kinase family member 4	Mast4
1426914_at	MARVEL (membrane-associating) domain containing 2	Marveld2	72.7	2877.8	2505.63	2408.24	72.7	554.367	39.5846	34.4654	1.14853	1.19498	39.5846	5.19115	1426914_at	Mm.25300	MARVEL (membrane-associating) domain containing 2	Marveld2
1421877_at	mitogen activated protein kinase 9	Mapk9	752.8	1645.1	1616.9	1319.38	2074.53	1847.47	2.18531	2.14785	1.01744	1.24687	0.792998	0.890463	1421877_at	Mm.68933	mitogen activated protein kinase 9	Mapk9
1419169_at	mitogen-activated protein kinase 6	Mapk6	1199.2	1524.57	3607.8	3420.1	1824.83	2978.67	1.27132	3.00851	0.422575	0.445767	0.835455	0.511829	1419169_at	Mm.18856	mitogen-activated protein kinase 6	Mapk6
1449283_a_at	mitogen-activated protein kinase 12	Mapk12	199.967	1779.97	1261.93	1752.4	6112.73	3110.07	8.90132	6.31072	1.41051	1.01573	0.29119	0.572324	1449283_a_at	Mm.38343	mitogen-activated protein kinase 12	Mapk12
1426759_at	mitogen-activated protein kinase kinase kinase kinase 3	Map4k3	1615.3	5162.67	4387.27	3927.34	3294.4	6731.27	3.1961	2.71607	1.17674	1.31455	1.5671	0.766968	1426759_at	Mm.311948	mitogen-activated protein kinase kinase kinase kinase 3 /// similar to mitogen-activated protein kinase kinase kinase kinase 3	LOC675560 /// Map4k3
1419208_at	mitogen activated protein kinase kinase kinase 8	Map3k8	138.467	2021.77	1229.17	1248.92	10217.6	9236.7	14.6011	8.87699	1.64483	1.61881	0.197872	0.218884	1419208_at	Mm.3275	mitogen activated protein kinase kinase kinase 8	Map3k8
1449901_a_at	mitogen-activated protein kinase kinase kinase 6	Map3k6	68.5	686.533	226.933	56.24	59.7	1436.93	10.0224	3.3129	3.02526	12.2072	11.4997	0.477777	1449901_a_at	Mm.36640	mitogen-activated protein kinase kinase kinase 6	Map3k6
1436522_at	mitogen activated protein kinase kinase kinase 3	Map3k3	543.1	3208.2	3417.53	2406.38	3895.9	2633.17	5.9072	6.29264	0.938747	1.33321	0.823481	1.21838	1436522_at	Mm.27041	mitogen activated protein kinase kinase kinase 3	Map3k3
1426686_s_at	mitogen activated protein kinase kinase kinase 3	Map3k3	874.533	2880.93	2878.73	3055.06	3477.03	3220.7	3.29425	3.29174	1.00076	0.943004	0.828561	0.894505	1426686_s_at	Mm.27041	mitogen activated protein kinase kinase kinase 3	Map3k3
1424850_at	mitogen activated protein kinase kinase kinase 1	Map3k1	289.3	1434.9	1699.07	1005.34	431.633	556.233	4.9599	5.87303	0.844522	1.42728	3.32435	2.57967	1424850_at	Mm.15918	mitogen activated protein kinase kinase kinase 1 /// similar to Mitogen-activated protein kinase kinase kinase 1 (MAPK/ERK kinase kinase 1) (MEK kinase 1) (MEKK 1)	LOC670493 /// LOC674573 /// Map3k1
1415930_a_at	microtubule-associated protein 1 light chain 3 beta	Map1lc3b	2884.73	4801.23	6514.1	4061.42	7169.73	9897.57	1.66436	2.25813	0.737052	1.18216	0.669653	0.485092	1415930_a_at	Mm.28357	microtubule-associated protein 1 light chain 3 beta	Map1lc3b
1434354_at	monoamine oxidase B	Maob	682.067	1947.2	1921.13	229	18.2667	615.267	2.85485	2.81664	1.01357	8.50306	106.599	3.16481	1434354_at	Mm.241656	monoamine oxidase B	Maob
1428667_at	monoamine oxidase A	Maoa	1208.73	9445.87	10996	9302.1	171.767	2488.87	7.81468	9.09713	0.859028	1.01546	54.9924	3.79525	1428667_at	Mm.21108	monoamine oxidase A	Maoa
1442676_at	monoamine oxidase A	Maoa	375.667	1781.43	1816.5	1071.4	31.7	286.567	4.74206	4.8354	0.980695	1.66272	56.1966	6.21647	1442676_at	Mm.21108	monoamine oxidase A	Maoa
1448647_at	mannosidase 2, alpha 1	Man2a1	347.667	1320.47	1104.03	2405.92	5603.63	2494.83	3.79808	3.17555	1.19604	0.548841	0.235645	0.529281	1448647_at	Mm.2433	mannosidase 2, alpha 1	Man2a1
1426769_s_at	mastermind like 1 (Drosophila)	Maml1	981.767	2056.63	2344.93	2350.78	2153.67	2843.43	2.09483	2.38848	0.877054	0.874873	0.954945	0.723292	1426769_s_at	Mm.51116	mastermind like 1 (Drosophila)	Maml1
1416212_at	mago-nashi homolog, proliferation-associated (Drosophila)	Magoh	1634.63	2326.3	3296.27	2822.5	3544.97	2686.57	1.42313	2.01652	0.705738	0.824198	0.656226	0.865901	1416212_at	Mm.808	mago-nashi homolog, proliferation-associated (Drosophila)	Magoh
1435461_at	membrane associated guanylate kinase, WW and PDZ domain containing 3	Magi3	743.533	3487.37	2388.5	3305.78	1785.93	2131.13	4.69026	3.21236	1.46007	1.05493	1.95269	1.63639	1435461_at	Mm.264849	membrane associated guanylate kinase, WW and PDZ domain containing 3	Magi3
1418616_at	v-maf musculoaponeurotic fibrosarcoma oncogene family, protein K (avian)	Mafk	1493.5	4156.2	10070.1	3313.12	3663.5	4026.5	2.78286	6.74262	0.412727	1.25447	1.13449	1.03221	1418616_at	Mm.157313	v-maf musculoaponeurotic fibrosarcoma oncogene family, protein K (avian)	Mafk
1418936_at	v-maf musculoaponeurotic fibrosarcoma oncogene family, protein F (avian)	Maff	1020.2	5127.63	8876.23	7092.04	5154.7	3742.5	5.02611	8.70048	0.577681	0.723012	0.994749	1.37011	1418936_at	Mm.86646	v-maf musculoaponeurotic fibrosarcoma oncogene family, protein F (avian)	Maff
1428848_a_at	microtubule-actin crosslinking factor 1	Macf1	498.6	1843	1523.5	1497.66	1323.53	1607.67	3.69635	3.05556	1.20971	1.23059	1.39248	1.14638	1428848_a_at	Mm.402299	microtubule-actin crosslinking factor 1	Macf1
1460335_at	LysM, putative peptidoglycan-binding, domain containing 3	Lysmd3	705.267	2653.47	2380.6	2476.8	2248.6	2309.3	3.76236	3.37546	1.11462	1.07133	1.18005	1.14904	1460335_at	Mm.259969	LysM, putative peptidoglycan-binding, domain containing 3	Lysmd3
1434174_at	LysM, putative peptidoglycan-binding, domain containing 3	Lysmd3	814.4	1764.77	2225.77	1801.86	1775.33	2352.13	2.16695	2.73301	0.79288	0.979414	0.994048	0.750283	1434174_at	Mm.259969	LysM, putative peptidoglycan-binding, domain containing 3	Lysmd3
1428626_at	LysM, putative peptidoglycan-binding, domain containing 2	Lysmd2	647.5	1736.6	1675.17	536.5	55.4	1749.57	2.68201	2.58713	1.03667	3.23691	31.3466	0.992589	1428626_at	Mm.19119	LysM, putative peptidoglycan-binding, domain containing 2	Lysmd2
1448244_at	lysophospholipase 1	Lypla1	813.967	2604.4	1942.37	2422.62	2254.37	1897.47	3.19964	2.3863	1.34084	1.07503	1.15527	1.37257	1448244_at	Mm.299955	lysophospholipase 1	Lypla1
1417511_at	Ly1 antibody reactive clone	Lyar	642.167	1506.43	1771.87	1143.24	1438.6	1177.43	2.34586	2.7592	0.850196	1.31769	1.04715	1.27942	1417511_at	Mm.28560	Ly1 antibody reactive clone	Lyar
1449874_at	lymphocyte antigen 96	Ly96	113.133	148	223.767	335.54	1284.1	255.5	1.30819	1.9779	0.661403	0.44108	0.115256	0.579256	1449874_at	Mm.116844	lymphocyte antigen 96	Ly96
1449328_at	lymphocyte antigen 75	Ly75	30	2059.53	1260.77	4002	17.8333	398.8	68.6511	42.0256	1.63356	0.514626	115.488	5.16433	1449328_at	Mm.2074	lymphocyte antigen 75	Ly75
1453304_s_at	lymphocyte antigen 6 complex, locus E	Ly6e	2310.27	16181.7	18776.6	9881.86	3271.03	12537.5	7.00424	8.12746	0.8618	1.63751	4.94696	1.29066	1453304_s_at	Mm.788	lymphocyte antigen 6 complex, locus E	Ly6e
1439773_at	lymphocyte antigen 6 complex, locus E	Ly6e	131.967	810.233	597.267	216.64	254	1405.97	6.13968	4.52589	1.35657	3.74	3.1899	0.576282	1439773_at	Mm.788	lymphocyte antigen 6 complex, locus E	Ly6e
1421571_a_at	lymphocyte antigen 6 complex, locus C	Ly6c	3017.17	33432	31947.8	18445.7	1421.13	17033.9	11.0806	10.5887	1.04646	1.81245	23.5249	1.96268	1421571_a_at	Mm.1583	lymphocyte antigen 6 complex, locus C	Ly6c
1417185_at	lymphocyte antigen 6 complex, locus A	Ly6a	3390.27	34187.5	37349.2	9514.86	19459.2	30081.1	10.084	11.0166	0.915348	3.59306	1.75688	1.13651	1417185_at	Mm.425949	lymphocyte antigen 6 complex, locus A	Ly6a
1416469_at	leucine zipper protein 1	Luzp1	573.5	4643.67	3815.13	2498.02	3091.9	3408.07	8.09706	6.65237	1.21717	1.85894	1.50188	1.36255	1416469_at	Mm.92659	leucine zipper protein 1	Luzp1
1436665_a_at	latent transforming growth factor beta binding protein 4	Ltbp4	297.9	3238.07	2878.13	1286.72	2327.97	2228.03	10.8696	9.66141	1.12506	2.51653	1.39094	1.45333	1436665_a_at	Mm.272251	latent transforming growth factor beta binding protein 4	Ltbp4
1451986_s_at	leucine-rich repeat kinase 1	Lrrk1	152.7	1967.5	1135.87	517.56	597.7	600.1	12.8847	7.43855	1.73216	3.80149	3.29179	3.27862	1451986_s_at	Mm.33284	leucine-rich repeat kinase 1	Lrrk1
1433842_at	leucine rich repeat (in FLII) interacting protein 1	Lrrfip1	1265.77	3071.53	3821.97	6138.68	1625.87	7693.3	2.42662	3.01949	0.803653	0.500357	1.88917	0.399248	1433842_at	Mm.45039	leucine rich repeat (in FLII) interacting protein 1	Lrrfip1
1455398_at	leucine rich repeat containing 8 family, member C	Lrrc8c	2145.83	7879.63	11986.7	4083.1	5310.37	6260.87	3.67206	5.58605	0.657363	1.92982	1.48382	1.25855	1455398_at	Mm.392291	leucine rich repeat containing 8 family, member C	Lrrc8c
1423614_at	leucine rich repeat containing 8 family, member C	Lrrc8c	214.833	2111.77	1868.37	1782.34	1921.33	3683.9	9.82979	8.69682	1.13027	1.18483	1.09912	0.573242	1423614_at	Mm.319847	leucine rich repeat containing 8 family, member C	Lrrc8c
1434694_at	leucine rich repeat containing 8	Lrrc8	1381.37	4406.3	5639.23	2939.66	5710.77	7577.37	3.18981	4.08236	0.781365	1.49891	0.771578	0.581508	1434694_at	Mm.434301	leucine rich repeat containing 8A	Lrrc8a
1451173_at	leucine rich repeat containing 49	Lrrc49	189.733	1234.07	643.733	361.42	110.2	213.267	6.50422	3.39283	1.91705	3.41449	11.1984	5.7865	1451173_at	Mm.269413	leucine rich repeat containing 49	Lrrc49
1440882_at	low density lipoprotein receptor-related protein 8, apolipoprotein e receptor	Lrp8	440.033	6561.63	4666.8	6332.96	24.6333	66	14.9117	10.6056	1.40602	1.03611	266.372	99.4187	1440882_at	Mm.331760	low density lipoprotein receptor-related protein 8, apolipoprotein e receptor	Lrp8
1442347_at	low density lipoprotein receptor-related protein 8, apolipoprotein e receptor	Lrp8	410.067	2723.17	2174.97	6584.14	7.03333	18.7333	6.64079	5.30393	1.25205	0.413595	387.18	145.365	1442347_at	Mm.331760	low density lipoprotein receptor-related protein 8, apolipoprotein e receptor	Lrp8
1436538_at	Lrp2 binding protein	Lrp2bp	235	1581.03	1316.17	1670.7	101.767	746.333	6.7278	5.60071	1.20124	0.94633	15.5359	2.1184	1436538_at	Mm.334517	ankyrin repeat domain 37	Ankrd37
1438032_at	leucine-rich repeats and calponin homology (CH) domain containing 1	Lrch1	427	2598.63	3174.33	1482.02	1784.07	1859.5	6.08579	7.43404	0.818639	1.75344	1.45658	1.39749	1438032_at	Mm.288868	leucine-rich repeats and calponin homology (CH) domain containing 1	Lrch1
1442757_at	leucine-rich repeats and calponin homology (CH) domain containing 1	Lrch1	600.2	2647.87	2888.77	1188.06	2094.93	1422.7	4.41164	4.81301	0.916608	2.22873	1.26394	1.86116	1442757_at	Mm.288868	leucine-rich repeats and calponin homology (CH) domain containing 1	Lrch1
1440167_s_at	LIM domain containing preferred translocation partner in lipoma	Lpp	1363.67	3402.8	2774.97	4826.38	5318.5	4328.93	2.49533	2.03493	1.22625	0.705042	0.639804	0.78606	1440167_s_at	Mm.391933	LIM domain containing preferred translocation partner in lipoma	Lpp
1455314_at	LIM domain containing preferred translocation partner in lipoma	Lpp	637.733	1621.7	1279.57	3031.12	3041.63	3238.97	2.54291	2.00643	1.26738	0.535017	0.533167	0.500684	1455314_at	Mm.391933	LIM domain containing preferred translocation partner in lipoma	Lpp
1434111_at	latrophilin 2	Lphn2	923.467	5539.17	6389.53	6271.18	7650.87	9929.77	5.99823	6.91907	0.866913	0.883273	0.723992	0.557835	1434111_at	Mm.9776	latrophilin 2	Lphn2
1434112_at	latrophilin 2	Lphn2	379.167	2462.2	2928.73	4279.8	5096.73	7039.83	6.49371	7.72413	0.840705	0.575307	0.483094	0.349753	1434112_at	Mm.9776	latrophilin 2	Lphn2
1457681_at	similar to hypothetical protein FLJ39502	LOC545428	119.667	1096.6	1304.2	545	123.5	113.133	9.16379	10.8986	0.840822	2.01211	8.87935	9.69299	1457681_at	Mm.26579	RIKEN cDNA 2610301F02 gene	2610301F02Rik
1442027_at	similar to neurobeachin-like 1	LOC545323	1158.37	2995.13	2360.47	1151.08	1077.07	2383.47	2.58565	2.03775	1.26887	2.60202	2.78082	1.25663	1442027_at	Mm.205224	neurobeachin like 1	Nbeal1
1459888_at	hypothetical protein LOC545261	LOC545261	227.933	5941.53	8574.73	3811.26	3924.63	4568.7	26.067	37.6195	0.692912	1.55894	1.51391	1.30049	1459888_at	Mm.426593	hypothetical protein LOC545261	LOC545261
1456846_at	similar to RP58 protein	LOC382639	168.6	1427.9	1271.57	535.56	429.867	738.467	8.46916	7.54191	1.12295	2.66618	3.32173	1.9336	1456846_at	Mm.11350	predicted gene, EG382639	EG382639
1441075_at	nitric oxide synthase trafficker	LOC329416	151.167	8207.23	4495.27	3177.98	4106.7	4045.57	54.2926	29.7372	1.82575	2.58253	1.9985	2.0287	1441075_at	Mm.90047	nitric oxide synthase trafficker	Nostrin
1440179_x_at	similar to hypothetical protein MGC26996; chromosome 6 open reading frame 172	LOC268291	805.567	1215.63	1915.53	1181.92	1067.5	2912.8	1.50904	2.37787	0.634619	1.02852	1.13877	0.417342	1440179_x_at	Mm.295212	IBR domain containing 1	Ibrdc1
1460249_at	ligand of numb-protein X 2	Lnx2	237.667	3009.83	2574.87	1442	3272.5	1359.9	12.6641	10.8339	1.16893	2.08726	0.919735	2.21328	1460249_at	Mm.272203	ligand of numb-protein X 2	Lnx2
1433455_at	linker of T-cell receptor pathways	Lnk	679.633	2839.43	2462.43	2773.42	4195.03	5046.1	4.17789	3.62318	1.1531	1.0238	0.676856	0.562699	1433455_at	Mm.65493	SH2B adaptor protein 3	Sh2b3
1455056_at	LIM domain only 7	Lmo7	445.633	2209.33	2198.07	226.38	135.167	3643.73	4.95774	4.93246	1.00513	9.7594	16.3453	0.606338	1455056_at	Mm.218981	LIM domain only 7	Lmo7
1454086_a_at	LIM domain only 2	Lmo2	1059.33	8052.43	8563.27	9928.42	4096.5	3894.53	7.60142	8.08364	0.940346	0.811049	1.96569	2.06762	1454086_a_at	Mm.29266	LIM domain only 2	Lmo2
1421654_a_at	lamin A	Lmna	1779.57	3057.57	6853	2568.3	1767.77	11686.7	1.71815	3.85094	0.446165	1.1905	1.72962	0.261629	1421654_a_at	Mm.243014	lamin A	Lmna
1457670_s_at	lamin A	Lmna	508.2	1398.03	1189.63	950.06	398.933	3479.2	2.75095	2.34088	1.17518	1.47152	3.50443	0.401826	1457670_s_at	Mm.243014	lamin A	Lmna
1452671_s_at	lectin, mannose-binding, 1	Lman1	1736.4	3991.53	3786.67	3339.62	4892.67	3557.23	2.29874	2.18076	1.0541	1.19521	0.81582	1.12209	1452671_s_at	Mm.290857	lectin, mannose-binding, 1	Lman1
1428130_at	lectin, mannose-binding, 1	Lman1	563.367	1276.33	1274.03	1303.48	1288.73	1260.53	2.26555	2.26146	1.00181	0.979174	0.990378	1.01253	1428130_at	Mm.290857	lectin, mannose-binding, 1	Lman1
1450872_s_at	lysosomal acid lipase 1	Lip1	1710.13	5376.67	4697.77	7734.28	5082.83	4161.67	3.144	2.74702	1.14452	0.695174	1.05781	1.29195	1450872_s_at	Mm.157545	lysosomal acid lipase A	Lipa
1423141_at	Lysosomal acid lipase 1 (Lip1), mRNA	Lip1	508.767	1491.87	1669.03	1933.18	1239.1	1498.57	2.93232	3.28055	0.893851	0.771716	1.20399	0.995529	1423141_at	Mm.157545	Lysosomal acid lipase A	Lipa
1423140_at	lysosomal acid lipase 1	Lip1	329.533	1257.97	1096.67	1921.58	1239.67	743.133	3.81742	3.32794	1.14708	0.654652	1.01476	1.69279	1423140_at	Mm.157545	lysosomal acid lipase A	Lipa
1424408_at	LIM and senescent cell antigen like domains 2	Lims2	2196.6	9131.37	5578.1	1025.56	761.867	2811.07	4.15705	2.53942	1.637	8.90379	11.9855	3.24836	1424408_at	Mm.24551	LIM and senescent cell antigen like domains 2	Lims2
1425107_a_at	leukemia inhibitory factor receptor	Lifr	60.9333	403.4	486.5	155.56	7741.5	966.067	6.62035	7.98414	0.829188	2.59321	0.0521088	0.41757	1425107_a_at	Mm.149720	leukemia inhibitory factor receptor	Lifr
1434129_s_at	lipoma HMGIC fusion partner-like 2	Lhfpl2	2201.63	6378.37	6297.7	8814.04	16620.2	634.567	2.89711	2.86047	1.01281	0.72366	0.383773	10.0515	1434129_s_at	Mm.316553	lipoma HMGIC fusion partner-like 2	Lhfpl2
1434130_at	lipoma HMGIC fusion partner-like 2	Lhfpl2	247.633	535.167	572.767	1006.46	2271.87	112.2	2.16113	2.31296	0.934354	0.531732	0.235563	4.76976	1434130_at	Mm.316553	lipoma HMGIC fusion partner-like 2	Lhfpl2
1456156_at	leptin receptor	Lepr	59.4333	650.667	654.8	349.36	1203.3	2428.4	10.9478	11.0174	0.993688	1.86245	0.540735	0.26794	1456156_at	Mm.259282	leptin receptor	Lepr
1424378_at	low density lipoprotein receptor adaptor protein 1	Ldlrap1	388.367	1420	1152.27	1912	790.9	1299.57	3.65634	2.96696	1.23235	0.742678	1.79542	1.09267	1424378_at	Mm.27486	low density lipoprotein receptor adaptor protein 1	Ldlrap1
1438666_at	low density lipoprotein receptor class A domain containing 3	Ldlrad3	892.767	2671.27	3030.47	1848.04	72.7667	402.1	2.99212	3.39447	0.88147	1.44546	36.71	6.64329	1438666_at	Mm.35116	low density lipoprotein receptor class A domain containing 3	Ldlrad3
1415829_at	lamin B receptor	Lbr	1593.53	5293.87	4879.93	3724.12	3935.17	4938.07	3.32209	3.06234	1.08482	1.42151	1.34527	1.07205	1415829_at	Mm.4538	lamin B receptor	Lbr
1439441_x_at	large tumor suppressor 2	Lats2	2683.97	7869.33	10899.7	3473.16	5777.93	7939.1	2.93198	4.06105	0.721975	2.26576	1.36196	0.991212	1439441_x_at	Mm.347899	large tumor suppressor 2	Lats2
1437101_at	large tumor suppressor 2	Lats2	400.5	1396.8	1298.93	812.66	962.867	985.2	3.48764	3.24328	1.07534	1.7188	1.45067	1.41778	1437101_at	Mm.347899	large tumor suppressor 2	Lats2
1417780_at	longevity assurance homolog 4 (S. cerevisiae)	Lass4	362.3	1029.67	948.067	971.2	1713.17	964.4	2.84203	2.6168	1.08607	1.0602	0.601031	1.06768	1417780_at	Mm.35511	longevity assurance homolog 4 (S. cerevisiae)	Lass4
1417781_at	longevity assurance homolog 4 (S. cerevisiae)	Lass4	273.7	671	666.133	368.74	889.567	592.5	2.45159	2.43381	1.00731	1.81971	0.7543	1.13249	1417781_at	Mm.35511	longevity assurance homolog 4 (S. cerevisiae)	Lass4
1437268_at	LanC lantibiotic synthetase component C-like 3 (bacterial)	Lancl3	78.6	966.467	761.1	200.22	18.1667	34.5	12.296	9.68321	1.26983	4.82702	53.2	28.0135	1437268_at	Mm.245119	LanC lantibiotic synthetase component C-like 3 (bacterial)	Lancl3
1416513_at	laminin, beta 2	Lamb2	711.267	3656.73	3056.2	2052.7	1597.73	1240.57	5.14116	4.29684	1.1965	1.78143	2.2887	2.94763	1416513_at	Mm.425599	laminin, beta 2	Lamb2
1427009_at	laminin, alpha 5	Lama5	256.7	1394.83	871.233	672.72	446.3	815.4	5.43371	3.39397	1.60099	2.07342	3.12533	1.71061	1427009_at	Mm.4339	laminin, alpha 5 /// similar to Laminin alpha-5 chain precursor	Lama5 /// LOC671909
1427010_s_at	laminin, alpha 5	Lama5	212.267	1288.07	800.4	596.08	460.1	1003.77	6.06815	3.77073	1.60928	2.1609	2.79954	1.28323	1427010_s_at	Mm.4339	laminin, alpha 5 /// similar to Laminin alpha-5 chain precursor	Lama5 /// LOC671909
1424807_at	laminin, alpha 4	Lama4	259.967	1712.13	1164.67	11439.1	5399.53	910.133	6.58597	4.48006	1.47006	0.149674	0.317089	1.88119	1424807_at	Mm.258065	laminin, alpha 4	Lama4
1449014_at	lactamase, beta	Lactb	772.533	2554.63	2668.83	2357.22	726.4	887.233	3.30683	3.45465	0.95721	1.08375	3.51684	2.87933	1449014_at	Mm.157882	lactamase, beta	Lactb
1416106_at	KTI12 homolog, chromatin associated (S. cerevisiae)	Kti12	481.4	2632.27	3573.63	4139.74	8016.37	813.833	5.46794	7.42342	0.73658	0.635853	0.328362	3.23441	1416106_at	---	KTI12 homolog, chromatin associated (S. cerevisiae)	Kti12
1417058_a_at	keratinocyte associated protein 2	Krtcap2	3221.77	5243.37	7479.6	6341.4	6141.17	4218.6	1.62748	2.32158	0.701022	0.826847	0.853806	1.24292	1417058_a_at	Mm.177991	keratinocyte associated protein 2	Krtcap2
1451979_at	v-Ki-ras2 Kirsten rat sarcoma viral oncogene homolog	Kras	2487.13	6427.03	7174.73	4296.62	3409.77	7230.5	2.58411	2.88474	0.895787	1.49583	1.88489	0.888878	1451979_at	Mm.383182	v-Ki-ras2 Kirsten rat sarcoma viral oncogene homolog	Kras
1417974_at	karyopherin (importin) alpha 4	Kpna4	2277.07	4889.4	5247.13	2593.88	3162.23	4906.33	2.14724	2.30434	0.931823	1.88498	1.54619	0.996549	1417974_at	Mm.30601	karyopherin (importin) alpha 4	Kpna4
1437886_at	kelch-like 6 (Drosophila)	Klhl6	463.867	1833.67	1746.93	3237.44	4674.9	629.1	3.953	3.76602	1.04965	0.566394	0.392237	2.91475	1437886_at	Mm.86699	kelch-like 6 (Drosophila)	Klhl6
1426530_a_at	kelch-like 5 (Drosophila)	Klhl5	2903.97	11313.2	11461.4	5330.82	7112.4	12720.2	3.89579	3.9468	0.987075	2.12223	1.59064	0.889391	1426530_a_at	Mm.10281	kelch-like 5 (Drosophila)	Klhl5
1428289_at	Kruppel-like factor 9	Klf9	6567.57	12615.4	18424.5	3478	8512.07	18190.7	1.92086	2.80537	0.684707	3.62719	1.48206	0.693506	1428289_at	Mm.291595	Kruppel-like factor 9	Klf9
1422264_s_at	Kruppel-like factor 9	Klf9	185.533	459.3	852.1	97.46	294.433	1035.9	2.47557	4.59271	0.539021	4.7127	1.55995	0.443383	1422264_s_at	Mm.291595	Kruppel-like factor 9	Klf9
1419354_at	Kruppel-like factor 7 (ubiquitous)	Klf7	2404.23	5061.5	7734.97	3525.9	6719.1	11237.3	2.10524	3.21723	0.654366	1.43552	0.7533	0.450421	1419354_at	Mm.29466	Kruppel-like factor 7 (ubiquitous)	Klf7
1449439_at	Kruppel-like factor 7 (ubiquitous)	Klf7	1866.03	4860.97	6688.1	3236.72	6174.77	11252.1	2.60497	3.58413	0.726808	1.50182	0.787231	0.432004	1449439_at	Mm.29466	Kruppel-like factor 7 (ubiquitous)	Klf7
1419356_at	Kruppel-like factor 7 (ubiquitous)	Klf7	942.667	2780.87	3737.67	1411.44	1676.7	5985.17	2.95	3.96499	0.744011	1.97023	1.65854	0.464626	1419356_at	Mm.29466	Kruppel-like factor 7 (ubiquitous)	Klf7
1419355_at	Kruppel-like factor 7 (ubiquitous)	Klf7	831.267	3159.9	2085.17	1944.68	2624.63	5712.77	3.80131	2.50842	1.51542	1.62489	1.20394	0.55313	1419355_at	Mm.29466	Kruppel-like factor 7 (ubiquitous)	Klf7
1427742_a_at	Kruppel-like factor 6	Klf6	554.833	1347.93	1932.23	1245.36	1126.23	1618.23	2.42944	3.48255	0.697604	1.08236	1.19685	0.832966	1427742_a_at	Mm.275036	Kruppel-like factor 6	Klf6
1418280_at	Kruppel-like factor 6	Klf6	228.4	942.067	1792.03	997.52	583.367	1415.47	4.12464	7.84603	0.525697	0.944409	1.61488	0.665552	1418280_at	Mm.275036	Kruppel-like factor 6	Klf6
1417394_at	Kruppel-like factor 4 (gut)	Klf4	6602.33	37135.9	41447.5	17282.9	33695.7	33160.4	5.62466	6.27771	0.895974	2.14871	1.1021	1.11989	1417394_at	Mm.4325	Kruppel-like factor 4 (gut)	Klf4
1417395_at	Kruppel-like factor 4 (gut)	Klf4	2160.57	15796.9	22348.4	5186.44	19062.7	16866.7	7.31145	10.3438	0.706847	3.0458	0.828679	0.936573	1417395_at	Mm.4325	Kruppel-like factor 4 (gut)	Klf4
1454666_at	Kruppel-like factor 3 (basic)	Klf3	1763.43	9186.1	8301.2	5640.1	7848	12550.3	5.20921	4.70741	1.1066	1.62871	1.1705	0.731943	1454666_at	---	Kruppel-like factor 3 (basic)	Klf3
1429360_at	Kruppel-like factor 3 (basic)	Klf3	783.667	2433.4	2075.33	2582.22	2429.5	2740.9	3.10515	2.64823	1.17253	0.942367	1.00161	0.887811	1429360_at	Mm.319499	Kruppel-like factor 3 (basic)	Klf3
1421604_a_at	Kruppel-like factor 3 (basic)	Klf3	218.8	626.167	612.733	978.38	864.733	1038.97	2.86182	2.80043	1.02192	0.640004	0.724115	0.602682	1421604_a_at	Mm.319499	Kruppel-like factor 3 (basic)	Klf3
1448890_at	Kruppel-like factor 2 (lung)	Klf2	2079.27	25368.5	26567.5	13420.6	28446.2	11109.8	12.2007	12.7773	0.954871	1.89027	0.891805	2.28343	1448890_at	Mm.26938	Kruppel-like factor 2 (lung)	Klf2
1455521_at	Kruppel-like factor 12	Klf12	1364.97	2693.27	3195	973.94	628.333	586.667	1.97314	2.34072	0.842963	2.76533	4.28637	4.5908	1455521_at	Mm.396499	Kruppel-like factor 12	Klf12
1439847_s_at	Kruppel-like factor 12	Klf12	949.733	2651.63	2833.7	759.78	346.333	452.367	2.79198	2.98368	0.935749	3.49	7.6563	5.86169	1439847_s_at	Mm.201493	Kruppel-like factor 12	Klf12
1416029_at	Kruppel-like factor 10	Klf10	497.933	2254.47	2537.13	1535.18	1694	2012.4	4.52765	5.09533	0.888588	1.46854	1.33085	1.12029	1416029_at	Mm.4292	Kruppel-like factor 10	Klf10
1415855_at	kit ligand	Kitl	1078.6	19785.9	22786.5	10019	141.9	12139.7	18.3441	21.126	0.868317	1.97483	139.436	1.62985	1415855_at	Mm.45124	kit ligand	Kitl
1448117_at	kit ligand	Kitl	263.7	7062.17	13786.4	2534.7	26.9667	5825.63	26.7811	52.2806	0.512256	2.78619	261.885	1.21226	1448117_at	Mm.45124	kit ligand	Kitl
1426152_a_at	kit ligand	Kitl	118.9	887.167	1123.73	449.28	69.2333	647.767	7.46145	9.45108	0.789481	1.97464	12.8142	1.36958	1426152_a_at	Mm.45124	kit ligand	Kitl
1416199_at	kinesin family member C3	Kifc3	574.2	1953.53	1686	795.36	1371.47	655.933	3.40218	2.93626	1.15868	2.45616	1.42441	2.97825	1416199_at	Mm.378951	kinesin family member C3	Kifc3
1447933_at	kinesin family member 26A	Kif26a	360.367	15463.6	18750.9	10009.7	9106.1	18451	42.9108	52.0328	0.824688	1.54486	1.69816	0.838092	1447933_at	---	kinesin family member 26A /// similar to CG14535-PA	Kif26a /// LOC676226
1429063_s_at	kinesin family member 16B	Kif16b	321.6	903.9	971.867	412.66	858.467	840.133	2.81063	3.02197	0.930066	2.19042	1.05292	1.0759	1429063_s_at	Mm.251934	kinesin family member 16B	Kif16b
1449379_at	kinase insert domain protein receptor	Kdr	647.867	19470.2	17542.3	20861.1	28188.1	12618	30.0527	27.077	1.1099	0.933323	0.690722	1.54304	1449379_at	Mm.285	kinase insert domain protein receptor	Kdr
1442368_at	potassium channel tetramerisation domain containing 12b	Kctd12b	160	814.467	1561.27	1530.54	815.367	283.033	5.09042	9.75792	0.52167	0.532143	0.998896	2.87764	1442368_at	Mm.271572	potassium channel tetramerisation domain containing 12b	Kctd12b
1440355_at	potassium channel tetramerisation domain containing 12b	Kctd12b	150.767	1242.67	1053.6	2947.88	2120.23	279.367	8.24232	6.98828	1.17945	0.421546	0.586099	4.44816	1440355_at	Mm.271572	potassium channel tetramerisation domain containing 12b	Kctd12b
1434881_s_at	potassium channel tetramerisation domain containing 12	Kctd12	3157.87	8441.6	9455.4	3017.66	3604.2	4005.13	2.6732	2.99424	0.892781	2.7974	2.34216	2.1077	1434881_s_at	Mm.246466	potassium channel tetramerisation domain containing 12	Kctd12
1423694_at	potassium channel tetramerisation domain containing 10	Kctd10	976.7	6687.53	4155.7	5360.88	3815.03	3300.03	6.84707	4.25484	1.60924	1.24747	1.75294	2.0265	1423694_at	Mm.238285	potassium channel tetramerisation domain containing 10	Kctd10
1449464_at	potassium voltage-gated channel, subfamily Q, member 1	Kcnq1	34.1	497.733	431.367	1127.94	1698.47	896.6	14.5963	12.65	1.15385	0.441276	0.293049	0.555134	1449464_at	Mm.356096	potassium voltage-gated channel, subfamily Q, member 1	Kcnq1
1418695_a_at	potassium channel modulatory factor 1	Kcmf1	3551.17	6513.7	9018	8210.1	5856	8797.83	1.83424	2.53945	0.7223	0.793376	1.11231	0.740375	1418695_a_at	Mm.29194	potassium channel modulatory factor 1	Kcmf1
1418694_at	potassium channel modulatory factor 1	Kcmf1	536.967	1061.07	1382.93	1058.98	840.5	1107.27	1.97604	2.57545	0.767258	1.00197	1.26242	0.958276	1418694_at	Mm.29194	potassium channel modulatory factor 1	Kcmf1
1451214_at	kelch repeat and BTB (POZ) domain containing 2	Kbtbd2	2183.53	6494.73	6433.6	6167.7	6097.9	4968.7	2.97441	2.94642	1.0095	1.05302	1.06508	1.30713	1451214_at	---	kelch repeat and BTB (POZ) domain containing 2	Kbtbd2
1415899_at	Jun-B oncogene	Junb	3254.53	10192.6	10914.6	7843.74	21091.4	6426.5	3.13182	3.35365	0.933853	1.29946	0.483259	1.58603	1415899_at	Mm.1167	Jun-B oncogene	Junb
1417409_at	Jun oncogene	Jun	5474.17	23711.6	31714.1	11227.8	30468.4	18297.9	4.33155	5.79342	0.747667	2.11187	0.778235	1.29586	1417409_at	Mm.275071	Jun oncogene	Jun
1448694_at	Jun oncogene	Jun	6069.27	29224.3	27110.8	9198.86	20702.4	20374.3	4.81513	4.4669	1.07796	3.17695	1.41164	1.43437	1448694_at	Mm.275071	Jun oncogene	Jun
1456610_at	jumonji domain containing 3	Jmjd3	3305.63	7705.9	10609.9	8265.16	13312	15864.8	2.33114	3.20965	0.726291	0.932335	0.57887	0.485722	1456610_at	Mm.261201	jumonji domain containing 3	Jmjd3
1440346_at	Jumonji domain containing 3, mRNA (cDNA clone IMAGE:4037702)	Jmjd3	1305.5	3489.53	5276.93	3232.98	3749.5	5284.4	2.67295	4.04208	0.661281	1.07936	0.930666	0.660346	1440346_at	Mm.261201	Jumonji domain containing 3	Jmjd3
1447612_x_at	Jumonji domain containing 3, mRNA (cDNA clone IMAGE:4037702)	Jmjd3	569.2	1442.37	3475.6	1551.7	1897.87	2542.43	2.53402	6.10611	0.414998	0.92954	0.759994	0.567317	1447612_x_at	Mm.261201	Jumonji domain containing 3	Jmjd3
1451407_at	junction adhesion molecule 4	Jam4	58.8667	1053.13	956.967	1846.84	21.8667	219.6	17.8901	16.2565	1.10049	0.570235	48.1616	4.79569	1451407_at	Mm.119714	junction adhesion molecule 4	Jam4
1436568_at	junction adhesion molecule 2	Jam2	2125.33	11440.3	13580	3956.02	11372	3897.77	5.38283	6.38957	0.842439	2.89187	1.00601	2.93509	1436568_at	Mm.41758	junction adhesion molecule 2	Jam2
1449408_at	junction adhesion molecule 2	Jam2	584.633	3668.57	3960.27	2785.94	2644.6	834.633	6.27499	6.77393	0.926343	1.31681	1.38719	4.39542	1449408_at	Mm.41758	junction adhesion molecule 2	Jam2
1419288_at	junction adhesion molecule 2	Jam2	450.8	1537.33	1524	865.5	746.267	331.267	3.41023	3.38066	1.00875	1.77624	2.06003	4.64077	1419288_at	Mm.41758	junction adhesion molecule 2	Jam2
1421066_at	Janus kinase 2	Jak2	1524.23	3751.67	4261.03	4020.62	3440.17	2408.93	2.46135	2.79553	0.880459	0.933107	1.09055	1.5574	1421066_at	Mm.275839	Janus kinase 2	Jak2
1426431_at	jagged 2	Jag2	185.9	3028.33	3676.13	1928.2	9.3	684.867	16.2901	19.7748	0.823782	1.57055	325.627	4.42179	1426431_at	Mm.186146	jagged 2	Jag2
1426430_at	jagged 2	Jag2	248.3	3061.53	2309.77	2033.3	179.933	573.2	12.33	9.30232	1.32547	1.5057	17.0148	5.34113	1426430_at	Mm.186146	jagged 2	Jag2
1434070_at	jagged 1	Jag1	654.867	2175.73	2288.8	2221	545.333	1582.53	3.32241	3.49506	0.9506	0.979619	3.98973	1.37484	1434070_at	Mm.22398	jagged 1	Jag1
1435023_at	intersectin 2	Itsn2	1857.17	4352.6	3766.33	2457.26	3006.07	4044.57	2.34368	2.028	1.15566	1.77132	1.44794	1.07616	1435023_at	Mm.341204	intersectin 2	Itsn2
1417297_at	inositol 1,4,5-triphosphate receptor 3	Itpr3	251.7	1977.53	1790.7	577.82	437.2	1086.37	7.85671	7.11442	1.10434	3.4224	4.52318	1.82032	1417297_at	Mm.328900	inositol 1,4,5-triphosphate receptor 3	Itpr3
1435272_at	inositol 1,4,5-trisphosphate 3-kinase B	Itpkb	819.067	3820.07	4590.4	4407.46	6774.37	4426.97	4.66393	5.60443	0.832186	0.866727	0.5639	0.862908	1435272_at	Mm.383297	inositol 1,4,5-trisphosphate 3-kinase B	Itpkb
1423608_at	integral membrane protein 2A	Itm2a	7544.63	46108.9	44425.6	32636.7	111.1	1819.47	6.11148	5.88837	1.03789	1.41279	415.021	25.342	1423608_at	Mm.193	integral membrane protein 2A	Itm2a
1451047_at	integral membrane protein 2A	Itm2a	1876.93	27649.8	21420.2	20899.9	103.767	398.1	14.7314	11.4123	1.29083	1.32296	266.461	69.4544	1451047_at	Mm.193	integral membrane protein 2A	Itm2a
1455824_x_at	intergral membrane protein 1	Itm1	3650.33	6085.23	9075.7	6373.98	5978.23	6736.73	1.66703	2.48627	0.670497	0.954699	1.0179	0.903291	1455824_x_at	Mm.2863	STT3, subunit of the oligosaccharyltransferase complex, homolog A (S. cerevisiae)	Stt3a
1450841_at	intergral membrane protein 1	Itm1	1053.57	1908.67	2510.17	2625.74	2234.1	2266.57	1.81162	2.38254	0.760374	0.726906	0.854334	0.842096	1450841_at	Mm.2863	STT3, subunit of the oligosaccharyltransferase complex, homolog A (S. cerevisiae)	Stt3a
1441946_at	inter-alpha (globulin) inhibitor H5	Itih5	1512.7	14582.5	19926.3	1069.04	4.66667	68.3667	9.64003	13.1726	0.731821	13.6407	3124.81	213.298	1441946_at	Mm.313876	inter-alpha (globulin) inhibitor H5	Itih5
1436755_at	inter-alpha (globulin) inhibitor H5	Itih5	309.2	3201.67	2379.33	245.24	10.4333	23.7667	10.3547	7.69513	1.34562	13.0552	306.869	134.712	1436755_at	Mm.313876	inter-alpha (globulin) inhibitor H5	Itih5
1422445_at	integrin alpha 6	Itga6	861.133	9556.3	6361.2	3025.84	1832.7	4756.57	11.0974	7.38701	1.50228	3.15823	5.21433	2.00908	1422445_at	Mm.225096	integrin alpha 6	Itga6
1422444_at	integrin alpha 6	Itga6	490.8	6152.23	4187.73	1249.66	725.167	2118.2	12.5351	8.53246	1.46911	4.92313	8.48389	2.90446	1422444_at	Mm.225096	integrin alpha 6	Itga6
1455158_at	integrin alpha 3	Itga3	264.1	652.5	721.867	398.08	233.9	1817.93	2.47066	2.73331	0.903907	1.63912	2.78965	0.358924	1455158_at	Mm.57035	integrin alpha 3	Itga3
1455251_at	integrin alpha 1	Itga1	229.5	2201.93	1881.43	2280.98	1211.5	2175.63	9.59448	8.19797	1.17035	0.965345	1.81753	1.01209	1455251_at	Mm.317280	integrin alpha 1	Itga1
1439713_at	integrin alpha 1	Itga1	136.1	907.3	916.833	713.18	560.9	1863.77	6.66642	6.73647	0.989602	1.27219	1.61758	0.48681	1439713_at	Mm.317280	integrin alpha 1	Itga1
1421322_a_at	interferon dependent positive acting transcription factor 3 gamma	Isgf3g	199.633	1290.9	941.733	552.36	1055.37	1134.7	6.46635	4.71732	1.37077	2.33706	1.22318	1.13766	1421322_a_at	Mm.2032	interferon dependent positive acting transcription factor 3 gamma	Isgf3g
1419569_a_at	interferon-stimulated protein	Isg20	118.433	643.133	823.4	450.92	1053.37	1405.43	5.43034	6.95243	0.78107	1.42627	0.61055	0.457605	1419569_a_at	Mm.322843	interferon-stimulated protein	Isg20
1418517_at	Iroquois related homeobox 3 (Drosophila)	Irx3	123.633	889.767	1542.97	699.22	27.8667	357.533	7.19682	12.4802	0.57666	1.27251	31.9294	2.48863	1418517_at	Mm.238044	Iroquois related homeobox 3 (Drosophila)	Irx3
1418825_at	immunity-related GTPase family, M	Irgm	243.767	1124.5	855.433	434.1	13157.1	3559.13	4.61302	3.50923	1.31454	2.59042	0.0854672	0.315948	1418825_at	Mm.29938	immunity-related GTPase family, M	Irgm
1417244_a_at	interferon regulatory factor 7	Irf7	118.667	724.067	1033.57	353.32	944.933	489.1	6.10169	8.70983	0.700551	2.04932	0.766262	1.48041	1417244_a_at	Mm.3233	interferon regulatory factor 7	Irf7
1433634_at	interferon regulatory factor 2 binding protein 2	Irf2bp2	1969.57	3781.37	4220.43	2699.02	2589.3	5701.7	1.9199	2.14282	0.895966	1.40101	1.46038	0.6632	1433634_at	Mm.334918	interferon regulatory factor 2 binding protein 2 /// similar to interferon regulatory factor 2 binding protein 2	Irf2bp2 /// LOC672960
1448436_a_at	interferon regulatory factor 1	Irf1	839.033	4155.17	5257.23	2147	25029.8	15122.8	4.95233	6.26582	0.790371	1.93534	0.166009	0.274762	1448436_a_at	Mm.105218	interferon regulatory factor 1	Irf1
1460649_at	interleukin-1 receptor-associated kinase 1	Irak1	388.7	1210.93	1131.37	1014.28	796.333	762.567	3.11534	2.91064	1.07033	1.19388	1.52064	1.58797	1460649_at	Mm.38241	interleukin-1 receptor-associated kinase 1	Irak1
1448668_a_at	interleukin-1 receptor-associated kinase 1	Irak1	517.1	1282.13	1111.6	974.6	922.433	802.567	2.47947	2.14968	1.15341	1.31555	1.38995	1.59754	1448668_a_at	Mm.38241	interleukin-1 receptor-associated kinase 1	Irak1
1417379_at	IQ motif containing GTPase activating protein 1	Iqgap1	1412.63	13763.1	15780.9	8148.72	3012.9	16930.8	9.74289	11.1713	0.872139	1.68899	4.56807	0.812903	1417379_at	Mm.207619	IQ motif containing GTPase activating protein 1	Iqgap1
1434998_at	IQ motif containing GTPase activating protein 1	Iqgap1	1982.37	7761.37	9991.07	6509.68	2964.63	9193.07	3.9152	5.03997	0.776831	1.19228	2.61799	0.844263	1434998_at	Mm.207619	IQ motif containing GTPase activating protein 1	Iqgap1
1417380_at	IQ motif containing GTPase activating protein 1	Iqgap1	677.233	8361.67	4897.77	5305.52	2195.23	8380.3	12.3468	7.23202	1.70724	1.57603	3.80901	0.997777	1417380_at	Mm.207619	IQ motif containing GTPase activating protein 1	Iqgap1
1429717_at	importin 11	Ipo11	70	565.333	971.5	822.92	2434.33	1086.93	8.07619	13.8786	0.581918	0.686985	0.232233	0.520118	1429717_at	Mm.132208	importin 11	Ipo11
1436215_at	inositol polyphosphate multikinase	Ipmk	1429.2	2828.93	4856.73	2655.34	3043.53	3284.83	1.97938	3.39822	0.582477	1.06538	0.92949	0.861211	1436215_at	Mm.245867	inositol polyphosphate multikinase	Ipmk
1456200_at	inositol polyphosphate multikinase	Ipmk	272.867	906.967	1238.1	1005.46	1357.1	1023.43	3.32385	4.53738	0.732547	0.902042	0.668312	0.8862	1456200_at	Mm.245867	inositol polyphosphate multikinase	Ipmk
1423021_s_at	insulin-like 3 /// Janus kinase 3	Insl3 /// Jak3	138.333	387.567	563.367	794.7	1596.77	444.467	2.80169	4.07253	0.687947	0.487689	0.24272	0.871981	1423021_s_at	Mm.249645	insulin-like 3 /// Janus kinase 3	Insl3 /// Jak3
1436069_at	inhibitor of growth family, member 5	Ing5	648.667	1719.7	1955.2	654.62	1127.17	1426.37	2.65113	3.01418	0.879552	2.62702	1.52568	1.20565	1436069_at	Mm.64065	inhibitor of growth family, member 5	Ing5
1422805_a_at	inhibitor of growth family, member 3	Ing3	581.733	732.367	1322.43	788.64	778.4	1103.33	1.25894	2.27326	0.553802	0.928645	0.940862	0.663776	1422805_a_at	Mm.39999	inhibitor of growth family, member 3	Ing3
1419111_at	inhibitor of growth family, member 1-like	Ing1l	753.933	1890.4	3046.9	2321.5	999.767	1363.37	2.50738	4.04134	0.620434	0.814301	1.89084	1.38657	1419111_at	Mm.430733	inhibitor of growth family, member 2	Ing2
1416860_s_at	inhibitor of growth family, member 1	Ing1	1761.8	3632.9	4609.97	2975.08	1917.93	2065.13	2.06204	2.61662	0.788053	1.22111	1.89417	1.75916	1416860_s_at	Mm.25709	inhibitor of growth family, member 1	Ing1
1423239_at	inosine 5'-phosphate dehydrogenase 1	Impdh1	430.3	2467.77	3435.87	2167.24	1326.3	2499.73	5.73499	7.98482	0.718237	1.13867	1.86064	0.987212	1423239_at	Mm.260707	inosine 5'-phosphate dehydrogenase 1	Impdh1
1437303_at	interleukin 6 signal transducer	Il6st	2455.33	6592.5	6067.03	3769.34	30707.8	14056.3	2.68497	2.47096	1.08661	1.74898	0.214685	0.469006	1437303_at	Mm.4364	interleukin 6 signal transducer	Il6st
1416295_a_at	interleukin 2 receptor, gamma chain	Il2rg	199.567	2942.2	4556.77	7342.3	712.6	7869.63	14.7429	22.8333	0.645677	0.400719	4.12882	0.373867	1416295_a_at	Mm.2923	interleukin 2 receptor, gamma chain	Il2rg
1416296_at	interleukin 2 receptor, gamma chain	Il2rg	94.2667	895.133	862.067	4782.72	392.8	2284.8	9.49576	9.14498	1.03836	0.18716	2.27885	0.391778	1416296_at	Mm.2923	interleukin 2 receptor, gamma chain	Il2rg
1427164_at	interleukin 13 receptor, alpha 1	Il13ra1	317.833	1040.53	1301.97	713.8	2013.77	972.1	3.27383	4.09638	0.799201	1.45774	0.51671	1.0704	1427164_at	Mm.24208	interleukin 13 receptor, alpha 1	Il13ra1
1419455_at	interleukin 10 receptor, beta	Il10rb	482.167	7545.4	6360.53	1835.64	3105	1664.4	15.6489	13.1916	1.18628	4.1105	2.43008	4.53341	1419455_at	Mm.4154	interleukin 10 receptor, beta	Il10rb
1426207_at	inhibitor of kappaB kinase beta	Ikbkb	1608.6	3521.63	3329.97	2424.64	2231.43	3361.27	2.18925	2.0701	1.05756	1.45244	1.57819	1.04771	1426207_at	Mm.277886	inhibitor of kappaB kinase beta	Ikbkb
1417793_at	interferon inducible GTPase 2	Iigp2	85.8667	1878.57	1031.5	177.88	1630.2	4650.53	21.8777	12.0128	1.8212	10.5609	1.15235	0.403947	1417793_at	---	interferon inducible GTPase 2	Iigp2
1419043_a_at	interferon inducible GTPase 1	Iigp1	187.233	1729.4	2188.1	362.56	9521.77	13012.7	9.2366	11.6865	0.790366	4.76997	0.181626	0.132901	1419043_a_at	Mm.261140	interferon inducible GTPase 1	Iigp1
1419042_at	interferon inducible GTPase 1	Iigp1	51.7	677.2	534.8	97.42	3144	4156.83	13.0986	10.3443	1.26627	6.95134	0.215394	0.162912	1419042_at	Mm.261140	interferon inducible GTPase 1	Iigp1
1417141_at	interferon gamma induced GTPase	Igtp	419	2351.27	1953.07	722.2	2156.67	4564.9	5.61161	4.66126	1.20388	3.2557	1.09023	0.515075	1417141_at	Mm.33902	interferon gamma induced GTPase	Igtp
1423584_at	insulin-like growth factor binding protein 7	Igfbp7	4690.93	26145.5	24750.7	26317.1	39982.3	16718.6	5.57362	5.27628	1.05635	0.99348	0.653927	1.56385	1423584_at	Mm.233470	insulin-like growth factor binding protein 7	Igfbp7
1423585_at	insulin-like growth factor binding protein 7	Igfbp7	103.4	1081.57	1049.5	1221	2474.93	443.533	10.46	10.1499	1.03055	0.885804	0.437008	2.43852	1423585_at	Mm.233470	insulin-like growth factor binding protein 7 /// similar to O-acyltransferase (membrane bound) domain containing 2	Igfbp7 /// LOC621527
1437219_at	Insulin-like growth factor I receptor (Igf1r), mRNA	Igf1r	308.4	2046.17	770.767	326.88	303.4	675.167	6.63478	2.49924	2.65472	6.25969	6.74412	3.03061	1437219_at	Mm.436787	Adult male pituitary gland cDNA, RIKEN full-length enriched library, clone:5330403E07 product:unclassifiable, full insert sequence	---
1446303_at	insulin-like growth factor I receptor	Igf1r	230.733	1417.97	684	325.62	190.167	306.633	6.14548	2.96446	2.07305	4.35467	7.45644	4.62431	1446303_at	Mm.275742	insulin-like growth factor I receptor	Igf1r
1420000_s_at	immunoglobulin (CD79A) binding protein 1	Igbp1	2211.17	3445.63	4614.2	4457.52	3722.8	3586.8	1.55829	2.08677	0.746746	0.772993	0.925549	0.960643	1420000_s_at	Mm.7454	immunoglobulin (CD79A) binding protein 1	Igbp1
1416067_at	interferon-related developmental regulator 1	Ifrd1	4451	8282.7	16781.4	8727.04	8220.13	10391.5	1.86086	3.77026	0.493563	0.949085	1.00761	0.797065	1416067_at	Mm.168	interferon-related developmental regulator 1	Ifrd1
1451462_a_at	interferon (alpha and beta) receptor 2	Ifnar2	1157.3	5079.87	6921.5	3780.38	3420.97	2523.17	4.38941	5.98073	0.733926	1.34374	1.48492	2.01329	1451462_a_at	Mm.6834	interferon (alpha and beta) receptor 2	Ifnar2
1440169_x_at	interferon (alpha and beta) receptor 2	Ifnar2	296.967	2083.87	2571.37	1164.76	1080.23	1077.17	7.01717	8.65877	0.810412	1.7891	1.92909	1.93458	1440169_x_at	Mm.6834	interferon (alpha and beta) receptor 2	Ifnar2
1427691_a_at	interferon (alpha and beta) receptor 2	Ifnar2	352.033	1901.23	1221.8	1441.6	1912.87	727.4	5.40072	3.47069	1.55609	1.31884	0.993918	2.61374	1427691_a_at	Mm.6834	interferon (alpha and beta) receptor 2	Ifnar2
1449026_at	interferon (alpha and beta) receptor 1	Ifnar1	623.467	5775.77	3122.47	4390.62	980.833	971.2	9.26395	5.00823	1.84974	1.31548	5.88863	5.94704	1449026_at	Mm.502	interferon (alpha and beta) receptor 1	Ifnar1
1423754_at	interferon induced transmembrane protein 3	Ifitm3	1982.73	11047.3	16717	6673.06	25939.4	27035.5	5.57177	8.43127	0.660846	1.65551	0.42589	0.408623	1423754_at	Mm.141021	interferon induced transmembrane protein 3	Ifitm3
1417460_at	interferon induced transmembrane protein 2	Ifitm2	419.6	1750.57	3712.1	1215.8	15594	7834.37	4.17199	8.84676	0.471584	1.43985	0.112259	0.223447	1417460_at	Mm.379266	interferon induced transmembrane protein 2	Ifitm2
1449025_at	interferon-induced protein with tetratricopeptide repeats 3	Ifit3	190.767	645.233	524.7	86.62	1711.1	457.867	3.38232	2.75048	1.22972	7.44901	0.377087	1.40922	1449025_at	Mm.426079	interferon-induced protein with tetratricopeptide repeats 3	Ifit3
1450783_at	interferon-induced protein with tetratricopeptide repeats 1	Ifit1	58.1	1627.07	1093.6	59.46	1195.43	502.733	28.0046	18.8227	1.48781	27.3641	1.36107	3.23644	1450783_at	Mm.371956	interferon-induced protein with tetratricopeptide repeats 1	Ifit1
1426276_at	interferon induced with helicase C domain 1	Ifih1	214.333	3853.7	3230.8	924.32	1715.37	2858.57	17.9799	15.0737	1.1928	4.16923	2.24658	1.34812	1426276_at	Mm.136224	interferon induced with helicase C domain 1	Ifih1
1417292_at	interferon gamma inducible protein 47	Ifi47	201.5	2699.2	2121.6	911.18	8959.13	12693.2	13.3955	10.529	1.27225	2.96231	0.301279	0.212649	1417292_at	---	interferon gamma inducible protein 47	Ifi47
1445897_s_at	interferon-induced protein 35	Ifi35	878.633	12710.2	12484.5	3719.18	7599.37	10058.5	14.4659	14.209	1.01808	3.41747	1.67253	1.26363	1445897_s_at	Mm.45558	interferon-induced protein 35	Ifi35
1459151_x_at	interferon-induced protein 35	Ifi35	310.067	1951.9	1500.5	851.68	1109.97	1531.47	6.2951	4.83928	1.30083	2.29182	1.75852	1.27453	1459151_x_at	Mm.45558	interferon-induced protein 35	Ifi35
1424617_at	interferon-induced protein 35	Ifi35	81.0333	975.467	690.5	498.12	685	695.933	12.0378	8.52118	1.4127	1.9583	1.42404	1.40167	1424617_at	Mm.45558	interferon-induced protein 35	Ifi35
1460009_at	Immediate early response 5 (Ier5), mRNA	Ier5	246.467	1340.8	641.733	159.12	658.467	703.567	5.44009	2.60373	2.08934	8.42634	2.03625	1.90572	1460009_at	Mm.396294	Transcribed locus	---
1419647_a_at	immediate early response 3	Ier3	3410.07	17124.5	19541.2	10566.6	23975	21984.4	5.02176	5.73045	0.876328	1.62063	0.714266	0.778941	1419647_a_at	Mm.25613	immediate early response 3	Ier3
1416442_at	immediate early response 2	Ier2	2503.4	20739.9	21398.8	16617.1	24622.6	13511.9	8.28468	8.54789	0.969207	1.2481	0.842311	1.53493	1416442_at	Mm.399	immediate early response 2	Ier2
1416630_at	inhibitor of DNA binding 3	Id3	1978.17	11449.8	7221.67	3856.44	14357.1	2950.13	5.78809	3.65069	1.58548	2.96901	0.797501	3.88111	1416630_at	Mm.110	inhibitor of DNA binding 3	Id3
1425895_a_at	inhibitor of DNA binding 1	Id1	373.033	4505.27	2595.93	765.94	1351.9	1010.07	12.0774	6.95898	1.73551	5.88201	3.33254	4.46037	1425895_a_at	Mm.444	inhibitor of DNA binding 1	Id1
1450959_at	ICRFP703B1614Q5.6 gene	ICRFP703B1614Q5.6	419.933	860.633	1295.1	1187.2	811.367	722.833	2.04945	3.08406	0.66453	0.724927	1.06072	1.19064	1450959_at	Mm.334138	RIKEN cDNA D930014E17 gene	D930014E17Rik
1448862_at	intercellular adhesion molecule 2	Icam2	162.4	7503.53	5459.43	8209.7	9176.13	15254.4	46.204	33.6172	1.37442	0.913984	0.817723	0.491894	1448862_at	Mm.394	intercellular adhesion molecule 2	Icam2
1424067_at	intercellular adhesion molecule	Icam1	2210.97	6117.8	11453.9	14222.3	16699.5	32498.9	2.76702	5.18049	0.534124	0.430154	0.366347	0.188246	1424067_at	Mm.435508	intercellular adhesion molecule	Icam1
1439153_at	IBR domain containing 2	Ibrdc2	1018.73	14322.8	11577.8	5813.72	6146.13	2107.1	14.0595	11.3649	1.2371	2.46363	2.33038	6.79742	1439153_at	Mm.287609	IBR domain containing 2	Ibrdc2
1425282_at	IBR domain containing 2	Ibrdc2	63.2333	764.5	1071.87	281.08	453.933	262.967	12.0901	16.951	0.713242	2.71987	1.68417	2.90721	1425282_at	Mm.287609	IBR domain containing 2	Ibrdc2
1448679_at	hyaluronidase 2	Hyal2	267.933	1568.53	730.967	936.96	8994.2	3556.4	5.85419	2.72817	2.14583	1.67407	0.174394	0.441045	1448679_at	Mm.4834	hyaluronoglucosaminidase 2	Hyal2
1449954_at	hyaluronidase 1 /// N-acetyltransferase 6	Hyal1 /// Nat6	282.467	669.467	977.833	189.14	659.867	804.7	2.37007	3.46177	0.684643	3.53953	1.01455	0.831946	1449954_at	Mm.1590	hyaluronoglucosaminidase 1 /// N-acetyltransferase 6	Hyal1 /// Nat6
1451814_a_at	HIV-1 tat interactive protein 2, homolog (human)	Htatip2	199.233	391.067	497.3	167.82	1411.83	616.5	1.96286	2.49607	0.78638	2.33027	0.276992	0.634334	1451814_a_at	Mm.20801	HIV-1 tat interactive protein 2, homolog (human)	Htatip2
1417013_at	heat shock 27kDa protein 8	Hspb8	190.1	1407.6	1704.73	496.68	42.1333	482.433	7.40452	8.96756	0.825701	2.83402	33.4082	2.91771	1417013_at	Mm.21549	heat shock protein 8	Hspb8
1425964_x_at	heat shock protein 1	Hspb1	3487.97	33352.5	31505.6	9017.14	11997.7	13082.4	9.56217	9.03266	1.05862	3.69879	2.77992	2.54942	1425964_x_at	Mm.13849	heat shock protein 1	Hspb1
1422943_a_at	heat shock protein 1	Hspb1	4669.63	29695.7	28445.9	8701.7	11658	12038.5	6.35932	6.09168	1.04394	3.41263	2.54725	2.46672	1422943_a_at	Mm.13849	heat shock protein 1	Hspb1
1416146_at	heat shock protein 4	Hspa4	2349.1	3881.17	5677.73	8601.72	3797.87	5208.13	1.65219	2.41698	0.683577	0.451208	1.02193	0.745213	1416146_at	Mm.239865	heat shock protein 4	Hspa4
1460371_at	heat shock protein 12B	Hspa12b	27.8333	3206.27	1729.23	1792.84	487.467	627.4	115.195	62.1281	1.85416	1.78837	6.57741	5.1104	1460371_at	Mm.277465	heat shock protein 12B	Hspa12b
1416968_a_at	hydroxy-delta-5-steroid dehydrogenase, 3 beta- and steroid delta-isomerase 7	Hsd3b7	1004.57	4158.6	3376.63	3459.76	5525.9	4772.17	4.1397	3.36128	1.23158	1.20199	0.752565	0.871428	1416968_a_at	---	hydroxy-delta-5-steroid dehydrogenase, 3 beta- and steroid delta-isomerase 7	Hsd3b7
1426923_at	HIV-1 Rev binding protein	Hrb	1443.37	6584.2	5579.8	5683.6	2210.3	4379.2	4.5617	3.86582	1.18001	1.15846	2.97887	1.50352	1426923_at	Mm.380683	HIV-1 Rev binding protein	Hrb
1426922_s_at	HIV-1 Rev binding protein	Hrb	787.4	3401.17	3947.17	1528.24	911.833	2418.73	4.31949	5.01291	0.861673	2.22554	3.73003	1.40618	1426922_s_at	Mm.380683	HIV-1 Rev binding protein	Hrb
1434840_at	HIV-1 Rev binding protein	Hrb	1289.83	3184.7	2866.5	1308	1120.3	2524.07	2.46908	2.22238	1.11101	2.43479	2.84272	1.26173	1434840_at	Mm.392569	HIV-1 Rev binding protein	Hrb
1452237_at	HIV-1 Rev binding protein	Hrb	1104.73	3285.63	2800.93	2090.86	1320.87	2719.13	2.97414	2.53539	1.17305	1.57143	2.48748	1.20834	1452237_at	Mm.380683	HIV-1 Rev binding protein	Hrb
1448736_a_at	hypoxanthine guanine phosphoribosyl transferase 1	Hprt1	3310.33	9175.77	9699.1	9511.16	8327.03	3727.83	2.77186	2.92995	0.946043	0.964737	1.10193	2.46142	1448736_a_at	Mm.299381	hypoxanthine guanine phosphoribosyl transferase 1	Hprt1
1448812_at	hippocalcin-like 1	Hpcal1	957.3	4670.97	5234.6	2774.68	5713.57	4588.37	4.87931	5.46809	0.892325	1.68343	0.817522	1.018	1448812_at	Mm.313619	hippocalcin-like 1	Hpcal1
1452030_a_at	heterogeneous nuclear ribonucleoprotein R	Hnrpr	505.633	451.467	1416.8	411.54	262.167	620.433	0.892874	2.80203	0.318652	1.09702	1.72206	0.727663	1452030_a_at	Mm.31051	heterogeneous nuclear ribonucleoprotein R	Hnrpr
1425255_s_at	heterogeneous nuclear ribonucleoprotein L-like	Hnrpll	1613.5	3114.33	3346.83	4620.16	3895.7	3031.97	1.93017	2.07427	0.930531	0.674075	0.799428	1.02717	1425255_s_at	Mm.64579	heterogeneous nuclear ribonucleoprotein L-like	Hnrpll
1423858_a_at	3-hydroxy-3-methylglutaryl-Coenzyme A synthase 2	Hmgcs2	196.367	3927.13	2628.27	6036.1	61.4333	62.6	19.999	13.3845	1.49419	0.650608	63.9251	62.7338	1423858_a_at	Mm.289131	3-hydroxy-3-methylglutaryl-Coenzyme A synthase 2	Hmgcs2
1431833_a_at	3-hydroxy-3-methylglutaryl-Coenzyme A synthase 2	Hmgcs2	170.233	1404.13	1038.07	1220.36	114.533	106.667	8.24829	6.0979	1.35264	1.15059	12.2596	13.1638	1431833_a_at	Mm.289131	3-hydroxy-3-methylglutaryl-Coenzyme A synthase 2	Hmgcs2
1418939_at	H2.0-like homeo box 1 (Drosophila)	Hlx1	19.3333	547.1	638.1	881.42	2921.37	480.9	28.2983	33.0052	0.857389	0.620703	0.187275	1.13766	1418939_at	Mm.1347	H2.0-like homeo box 1 (Drosophila)	Hlx1
1422742_at	human immunodeficiency virus type I enhancer binding protein 1	Hivep1	738.3	1368.07	1452.97	915.3	558.233	1399.77	1.853	1.96799	0.941568	1.49466	2.45071	0.977353	1422742_at	Mm.4808	human immunodeficiency virus type I enhancer binding protein 1	Hivep1
1426819_at	Fas-interacting serine/threonine kinase 3 (Fist3)	Hipk3	2836.7	10464.4	10557.5	5516.2	5067.63	5809.5	3.68895	3.72177	0.991182	1.89704	2.06495	1.80126	1426819_at	---	homeodomain interacting protein kinase 3	Hipk3
1434557_at	huntingtin interacting protein 1	Hip1	1134.47	4885.53	4512.63	3659.36	2266.83	2608.37	4.30646	3.97776	1.08263	1.33508	2.15522	1.87302	1434557_at	Mm.280805	huntingtin interacting protein 1	Hip1
1424755_at	huntingtin interacting protein 1	Hip1	344.033	1177.97	927.833	754.52	335.867	556.467	3.42399	2.69693	1.26959	1.56121	3.50724	2.11687	1424755_at	Mm.280805	huntingtin interacting protein 1	Hip1
1423319_at	hematopoietically expressed homeobox	Hhex	312.367	2583.63	4818.17	4436.98	3124.6	1786.6	8.27116	15.4247	0.536227	0.582295	0.826869	1.44612	1423319_at	Mm.33896	hematopoietically expressed homeobox	Hhex
1422645_at	hemochromatosis	Hfe	447.6	1150.63	1404.5	1164.04	6116.43	3147.9	2.57067	3.13785	0.819248	0.988483	0.188122	0.365524	1422645_at	Mm.2681	hemochromatosis	Hfe
1415999_at	hairy/enhancer-of-split related with YRPW motif 1	Hey1	939.8	4780.93	4284.67	6293.46	170.8	7954.3	5.08718	4.55913	1.11582	0.759667	27.9914	0.60105	1415999_at	Mm.29581	hairy/enhancer-of-split related with YRPW motif 1	Hey1
1425937_a_at	hexamethylene bis-acetamide inducible 1	Hexim1	1673.8	3072.47	4990.83	1497.04	3183	2605.77	1.83562	2.98174	0.615622	2.05236	0.965274	1.1791	1425937_a_at	Mm.8763	hexamethylene bis-acetamide inducible 1	Hexim1
1419359_at	hexamethylene bis-acetamide inducible 1	Hexim1	759.8	3587.87	4652.63	1269	3269.13	2349.1	4.72212	6.1235	0.771148	2.82732	1.0975	1.52734	1419359_at	Mm.8763	hexamethylene bis-acetamide inducible 1	Hexim1
1418102_at	hairy and enhancer of split 1 (Drosophila)	Hes1	757.367	7654	7764.43	6928.26	9438.73	2234.27	10.1061	10.2519	0.985777	1.10475	0.810914	3.42573	1418102_at	Mm.390859	hairy and enhancer of split 1 (Drosophila)	Hes1
1448185_at	homocysteine-inducible, endoplasmic reticulum stress-inducible, ubiquitin-like domain member 1	Herpud1	2290	5842.47	5561.6	4702.32	7765.47	4827.13	2.5513	2.42865	1.0505	1.24246	0.752365	1.21034	1448185_at	Mm.29151	homocysteine-inducible, endoplasmic reticulum stress-inducible, ubiquitin-like domain member 1	Herpud1
1452443_s_at	helicase with zinc finger domain	Helz	903.233	1319.73	2012.5	1294.52	2214.7	1315.43	1.46112	2.22811	0.655768	1.01948	0.595897	1.00327	1452443_s_at	Mm.272047	helicase with zinc finger domain	Helz
1424443_at	hepatoma-derived growth factor, related protein 3 /// transmembrane 6 superfamily member 1	Hdgfrp3 /// Tm6sf1	759.933	2090.57	1506.47	2182.22	181.367	1782.23	2.75099	1.98237	1.38773	0.958	11.5267	1.173	1424443_at	Mm.221412	hepatoma-derived growth factor, related protein 3 /// transmembrane 6 superfamily member 1	Hdgfrp3 /// Tm6sf1
1420813_at	histone deacetylase 7A	Hdac7a	380.233	1859.1	1710.17	2066.54	2506.73	2010.3	4.88937	4.49768	1.08709	0.89962	0.741643	0.924787	1420813_at	Mm.384027	histone deacetylase 7A	Hdac7a
1418350_at	heparin-binding EGF-like growth factor	Hbegf	1257.43	6513.4	11981.9	4744.04	14839.2	3922.73	5.17992	9.52883	0.543605	1.37296	0.438931	1.66042	1418350_at	Mm.289681	heparin-binding EGF-like growth factor	Hbegf
1418349_at	heparin-binding EGF-like growth factor	Hbegf	566.967	2514.77	4340.9	1930.28	7152.73	1566.23	4.43548	7.65636	0.579319	1.3028	0.351581	1.60561	1418349_at	Mm.289681	heparin-binding EGF-like growth factor	Hbegf
1417184_s_at	hemoglobin beta chain complex /// hemoglobin, beta adult major chain /// hemoglobin, beta adult minor chain	Hbb /// Hbb-b1 /// Hbb-b2	9923.53	32727.8	32900	27582.2	10935.7	1128.23	3.298	3.31535	0.994767	1.18655	2.99276	29.008	1417184_s_at	Mm.288567	hemoglobin, beta adult major chain /// hemoglobin, beta adult minor chain	Hbb-b1 /// Hbb-b2
1417714_x_at	hemoglobin alpha, adult chain 1	Hba-a1	9445.43	30500.9	38039.3	26413.7	5881.6	638.767	3.22917	4.02727	0.801827	1.15474	5.18582	47.7497	1417714_x_at	Mm.196110	hemoglobin alpha, adult chain 1	Hba-a1
1452757_s_at	hemoglobin alpha, adult chain 1	Hba-a1	13125.2	31633	36028.1	25842.5	9291.87	1134.3	2.41009	2.74495	0.878008	1.22407	3.40437	27.8877	1452757_s_at	Mm.196110	hemoglobin alpha, adult chain 1	Hba-a1
1428361_x_at	hemoglobin alpha, adult chain 1	Hba-a1	12083.1	32515.9	33973.5	27268.8	9640.37	1259.37	2.69103	2.81165	0.957097	1.19242	3.37289	25.8193	1428361_x_at	Mm.196110	hemoglobin alpha, adult chain 1	Hba-a1
1449556_at	histocompatibility 2, T region locus 23	H2-T23	315.133	2309.23	2049.1	612.2	5287.5	3581.33	7.3278	6.50233	1.12695	3.77202	0.436734	0.644797	1449556_at	---	histocompatibility 2, T region locus 23 /// RIKEN cDNA C920025E04 gene /// similar to H-2 class I histocompatibility antigen, D-37 alpha chain precursor	C920025E04Rik /// H2-T23 /// LOC672711
1449875_s_at	histocompatibility 2, T region locus 10 /// histocompatibility 2, T region locus 22 /// histocompatibility 2, T region locus 9	H2-T10 /// H2-T22 /// H2-T9	412.833	1392	1954.5	1462.06	2686.93	1825.6	3.37182	4.73436	0.712203	0.952081	0.518063	0.762489	1449875_s_at	---	histocompatibility 2, T region locus 22 /// histocompatibility 2, T region locus 9	H2-T22 /// H2-T9
1451593_at	Histocompatibility 2, Q region locus 1, mRNA (cDNA clone MGC:6571 IMAGE:3257482)	H2-Q1	890.567	1925.6	2820.2	2103.24	18562.8	24870	2.16222	3.16675	0.682788	0.91554	0.103734	0.0774267	1451593_at	Mm.33263	Histocompatibility 2, K1, K region	H2-K1
1421358_at	histocompatibility 2, M region locus 3	H2-M3	375.8	2079.63	2173.1	1414.18	3767.5	3112.77	5.53388	5.7826	0.956989	1.47056	0.551993	0.668098	1421358_at	Mm.14437	histocompatibility 2, M region locus 3	H2-M3
1425545_x_at	histocompatibility 2, D region locus 1 /// histocompatibility 2, D region	H2-D1 /// H2-L	5720.67	19161	16218.3	18593.3	29121.8	25547.3	3.34943	2.83503	1.18145	1.03053	0.657961	0.75002	1425545_x_at	Mm.33263	histocompatibility 2, D region locus 1	H2-D1
1451784_x_at	histocompatibility 2, D region locus 1	H2-D1	4571	15358.7	13996.4	15129	25781.3	22979.6	3.36002	3.062	1.09733	1.01518	0.59573	0.668361	1451784_x_at	Mm.195061	histocompatibility 2, D region locus 1 /// histocompatibility 2, D region /// similar to H-2 class I histocompatibility antigen, D-B alpha chain precursor (H-2D(B))	H2-D1 /// H2-L /// LOC636948
1451931_x_at	histocompatibility 2, D region locus 1	H2-D1	4224.9	14094.5	13375.7	13057	24162.6	22786.4	3.33606	3.16592	1.05374	1.07946	0.58332	0.618549	1451931_x_at	---	histocompatibility 2, D region	H2-L
1451683_x_at	Histocompatibility 2, D region, mRNA (cDNA clone IMAGE:5008280)	H2-D1	1189.33	5146.63	4228.67	4372.08	12173.5	12288.5	4.32733	3.55549	1.21708	1.17716	0.422774	0.418818	1451683_x_at	Mm.33263	histocompatibility 2, D region locus 1	H2-D1
1426324_at	histocompatibility 2, D region locus 1	H2-D1	932.367	4116.3	2479.17	3698.94	11491.1	11844.5	4.41489	2.659	1.66036	1.11283	0.358216	0.347529	1426324_at	Mm.33263	histocompatibility 2, D region locus 1	H2-D1
1429184_at	GTPase, very large interferon inducible 1	Gvin1	634.333	7013.57	5775.3	1225.8	1498.3	9181.13	11.0566	9.10452	1.21441	5.72162	4.68102	0.763911	1429184_at	Mm.425473	GTPase, very large interferon inducible 1	Gvin1
1453771_at	GULP, engulfment adaptor PTB domain containing 1	Gulp1	223.167	1069.3	822.367	580.76	41.9	706.133	4.79149	3.68499	1.30027	1.84121	25.5203	1.5143	1453771_at	Mm.133132	GULP, engulfment adaptor PTB domain containing 1	Gulp1
1434423_at	---	GULP	360.667	2162.7	1998.07	663.4	22.5667	1909.43	5.9964	5.53993	1.0824	3.26002	95.836	1.13264	1434423_at	---	---	---
1448437_a_at	GTP binding protein 2	Gtpbp2	1115.6	2857.8	3428.4	2505	2791.3	2788.93	2.56167	3.07314	0.833567	1.14084	1.02382	1.02469	1448437_a_at	Mm.22147	GTP binding protein 2	Gtpbp2
1452239_at	gene trap ROSA 26, Philippe Soriano	Gt(ROSA)26Sor	617.833	751.3	1382.1	416.04	408.6	810.7	1.21602	2.23701	0.543593	1.80584	1.83872	0.92673	1452239_at	Mm.280950	gene trap ROSA 26, Philippe Soriano	Gt(ROSA)26Sor
1416411_at	glutathione S-transferase, mu 2	Gstm2	103.867	297.033	341.233	242.18	1641.1	907.167	2.85976	3.2853	0.87047	1.2265	0.180996	0.32743	1416411_at	---	glutathione S-transferase, mu 2	Gstm2
1451020_at	glycogen synthase kinase 3 beta	Gsk3b	586.633	1239.93	1601.63	1174.88	700.8	1148.93	2.11364	2.73021	0.774168	1.05537	1.76931	1.0792	1451020_at	Mm.394930	glycogen synthase kinase 3 beta	Gsk3b
1429843_at	glycine/arginine rich protein 1	Grrp1	93.5	1791.43	1894.6	872.82	167.867	2638	19.1597	20.2631	0.945547	2.05247	10.6718	0.679088	1429843_at	Mm.100168	glycine/arginine rich protein 1	Grrp1
1425458_a_at	growth factor receptor bound protein 10	Grb10	856.1	5071.67	3687.97	8158.4	4983.97	2512.53	5.92415	4.30787	1.37519	0.62165	1.0176	2.01855	1425458_a_at	Mm.273117	growth factor receptor bound protein 10	Grb10
1441894_s_at	GRP1 (general receptor for phosphoinositides 1)-associated scaffold protein	Grasp	3387.43	25965.3	30061.9	9928.92	15252.9	11638.4	7.66519	8.87453	0.86373	2.61512	1.70232	2.23101	1441894_s_at	Mm.276573	GRP1 (general receptor for phosphoinositides 1)-associated scaffold protein	Grasp
1460206_at	GRP1 (general receptor for phosphoinositides 1)-associated scaffold protein	Grasp	210.1	2314.63	2225.03	1385.4	1308.5	714.167	11.0168	10.5904	1.04027	1.67073	1.76892	3.24103	1460206_at	Mm.276573	GRP1 (general receptor for phosphoinositides 1)-associated scaffold protein	Grasp
1429387_at	GRB2-related adaptor protein	Grap	162.367	1542.2	1642.97	2659.12	1037.4	770.433	9.49825	10.1189	0.938668	0.579966	1.4866	2.00173	1429387_at	Mm.202760	GRB2-related adaptor protein	Grap
1460671_at	glutathione peroxidase 1	Gpx1	2234.3	8640.5	9483.23	8038.98	5723.33	4671.7	3.86721	4.24439	0.911134	1.07483	1.5097	1.84954	1460671_at	Mm.1090	glutathione peroxidase 1	Gpx1
1449514_at	G protein-coupled receptor kinase 5	Gprk5	247.7	1118.57	962.633	1959.46	237.1	2176.17	4.51581	3.88629	1.16199	0.570855	4.7177	0.514008	1449514_at	Mm.279400	G protein-coupled receptor kinase 5	Gprk5
1457745_at	G protein-coupled receptor 4	Gpr4	258.667	6572.6	5035.87	4924.1	2694.3	1580.97	25.4095	19.4686	1.30516	1.33478	2.43945	4.15733	1457745_at	Mm.135984	G protein-coupled receptor 4	Gpr4
1439451_x_at	G protein-coupled receptor 172B	Gpr172b	359.8	2473.93	2861.37	3306.06	190.3	244.933	6.87586	7.95266	0.864599	0.748303	13.0002	10.1004	1439451_x_at	Mm.28597	G protein-coupled receptor 172B	Gpr172b
1437381_x_at	G protein-coupled receptor 172B	Gpr172b	474.933	2219.63	2655.57	2942.38	120.467	293.867	4.67357	5.59145	0.835842	0.754367	18.4253	7.5532	1437381_x_at	Mm.28597	G protein-coupled receptor 172B	Gpr172b
1454870_x_at	G protein-coupled receptor 172B	Gpr172b	406.667	2338.93	2636.37	3212.74	165.6	242.933	5.75148	6.48287	0.887181	0.728018	14.124	9.62788	1454870_x_at	Mm.28597	G protein-coupled receptor 172B	Gpr172b
1451256_at	G protein-coupled receptor 172B	Gpr172b	432.233	1119.7	1267.37	2201.64	342.333	371.167	2.5905	2.93214	0.883485	0.508575	3.27079	3.0167	1451256_at	Mm.28597	G protein-coupled receptor 172B	Gpr172b
1453072_at	G protein-coupled receptor 160	Gpr160	129.567	1637.1	1174.77	184.2	151.867	9.9	12.6352	9.06689	1.39355	8.88762	10.7799	165.364	1453072_at	Mm.272019	G protein-coupled receptor 160	Gpr160
1454685_at	G protein-coupled receptor 146	Gpr146	1100.8	5131.53	4055.9	2568.74	4856.5	6105.47	4.66164	3.6845	1.2652	1.99768	1.05663	0.840482	1454685_at	Mm.270003	G protein-coupled receptor 146	Gpr146
1423632_at	G protein-coupled receptor 146	Gpr146	226.633	1293.1	918.133	663.38	753.9	1855.77	5.70569	4.05118	1.4084	1.94926	1.71521	0.696801	1423632_at	Mm.270003	G protein-coupled receptor 146	Gpr146
1418379_s_at	G protein-coupled receptor 124	Gpr124	118.7	1728.37	1152.73	1944.22	1635.4	547.8	14.5608	9.71132	1.49936	0.888977	1.05685	3.15511	1418379_s_at	Mm.87046	G protein-coupled receptor 124	Gpr124
1440830_at	G protein-coupled receptor 116	Gpr116	1292.53	28267.7	32751	16415.5	25562.1	25491.6	21.87	25.3386	0.863109	1.72201	1.10584	1.1089	1440830_at	Mm.23478	G protein-coupled receptor 116	Gpr116
1440225_at	G protein-coupled receptor 116	Gpr116	367.767	12063.4	14279.6	6288.96	10886.7	17496.2	32.8019	38.8278	0.844804	1.91819	1.10809	0.68949	1440225_at	Mm.23478	G protein-coupled receptor 116	Gpr116
1417434_at	glycerol phosphate dehydrogenase 2, mitochondrial	Gpd2	2707.17	9968.4	11517.8	4821.08	1166.7	1812.9	3.68223	4.25456	0.865478	2.06767	8.5441	5.49859	1417434_at	Mm.3711	glycerol phosphate dehydrogenase 2, mitochondrial	Gpd2
1428323_at	glycerol phosphate dehydrogenase 2, mitochondrial	Gpd2	1634.47	8039.57	5568.1	3354.14	749.767	900.533	4.91877	3.40668	1.44386	2.39691	10.7228	8.92756	1428323_at	Mm.3711	glycerol phosphate dehydrogenase 2, mitochondrial	Gpd2
1428875_at	golgi phosphoprotein 4	Golph4	1456.9	20204.8	20375.7	6269.7	1720.6	3314.57	13.8683	13.9857	0.991611	3.22261	11.7429	6.09575	1428875_at	Mm.249232	golgi phosphoprotein 4	Golph4
1436946_s_at	guanine nucleotide binding protein (G protein), gamma 5 subunit	Gng5	6465.2	19156.3	23959.6	16890.8	14189.3	16622.8	2.96299	3.70593	0.799528	1.13413	1.35005	1.15242	1436946_s_at	Mm.140804	guanine nucleotide binding protein (G protein), gamma 5 subunit	Gng5
1423985_at	guanine nucleotide binding protein (G protein), gamma 5 subunit	Gng5	4444	15074	18781.4	15380.4	11525.4	12003.3	3.39199	4.22625	0.802601	0.980079	1.30789	1.25582	1423985_at	Mm.140804	guanine nucleotide binding protein (G protein), gamma 5 subunit	Gng5
1448810_at	glucosamine	Gne	470.633	1341.87	1153.53	993.12	916.8	441.2	2.85119	2.45102	1.16327	1.35116	1.46364	3.0414	1448810_at	Mm.256718	glucosamine	Gne
1455583_at	glucosamine	Gne	284.233	1116.97	832.7	606.2	369.833	362.867	3.92975	2.92964	1.34138	1.84257	3.02019	3.07817	1455583_at	Mm.256718	glucosamine	Gne
1419470_at	guanine nucleotide binding protein, beta 4	Gnb4	1892.73	4795.07	4170.23	7757.32	3351.27	2453.8	2.53341	2.20329	1.14983	0.618134	1.43082	1.95414	1419470_at	Mm.139192	guanine nucleotide binding protein, beta 4	Gnb4
1419469_at	guanine nucleotide binding protein, beta 4	Gnb4	1824.37	2818.33	3699.5	4594.5	1909.5	1500.4	1.54483	2.02783	0.761815	0.613415	1.47595	1.87839	1419469_at	Mm.139192	guanine nucleotide binding protein, beta 4	Gnb4
1417432_a_at	guanine nucleotide binding protein, beta 1	Gnb1	890.7	3748.87	1906.03	5291.2	2594.47	2822.2	4.2089	2.13993	1.96684	0.70851	1.44495	1.32835	1417432_a_at	Mm.2344	guanine nucleotide binding protein, beta 1	Gnb1
1435652_a_at	guanine nucleotide binding protein, alpha inhibiting 2	Gnai2	7955.17	15825.7	20883.6	14278.8	12916.2	12777.8	1.98936	2.62517	0.757804	1.10834	1.22526	1.23853	1435652_a_at	Mm.196464	guanine nucleotide binding protein, alpha inhibiting 2	Gnai2
1419449_a_at	guanine nucleotide binding protein, alpha inhibiting 2	Gnai2	3136.27	7059.53	6355.37	10314.5	4971.27	4747.53	2.25094	2.02641	1.1108	0.684427	1.42007	1.48699	1419449_a_at	Mm.196464	guanine nucleotide binding protein, alpha inhibiting 2	Gnai2
1417506_at	geminin	Gmnn	536.633	1394.07	1677.93	1565.74	953.1	544.633	2.5978	3.12678	0.830824	0.890356	1.46267	2.55964	1417506_at	Mm.12239	geminin	Gmnn
1434158_at	GDP-mannose 4, 6-dehydratase	Gmds	447.133	916.167	962.3	1622.14	843.267	832.933	2.04898	2.15215	0.952059	0.564789	1.08645	1.09993	1434158_at	Mm.247143	GDP-mannose 4, 6-dehydratase	Gmds
1435283_s_at	gene model 967, (NCBI)	Gm967	676.633	1507.9	1648.4	1094.8	1870.03	1253.4	2.22853	2.43618	0.914766	1.37733	0.806349	1.20305	1435283_s_at	Mm.426078	gene model 967, (NCBI)	Gm967
1437199_at	gene model 337, (NCBI)	Gm337	136.833	119.6	275.433	471.28	1300.5	405.533	0.874056	2.01291	0.434225	0.253777	0.0919646	0.29492	1437199_at	Mm.52043	dual specificity phosphatase 5	Dusp5
1435188_at	gene model 129, (NCBI)	Gm129	346.367	886.333	1616.87	353.76	172.667	463.333	2.55895	4.66808	0.54818	2.50547	5.1332	1.91295	1435188_at	Mm.331218	gene model 129, (NCBI)	Gm129
1434901_at	gene model 1103, (NCBI) /// ZBTB2-like	Gm1103 /// LOC544682	716.867	1440.27	2769.57	1608.18	1441.8	1298.07	2.00911	3.86343	0.520033	0.895588	0.998937	1.10955	1434901_at	Mm.262466	zinc finger and BTB domain containing 2	Zbtb2
1437930_at	glycosyltransferase 25 domain containing 2	Glt25d2	260.733	1740.17	1238.27	1129.06	763.933	516.033	6.67412	4.74917	1.40532	1.54125	2.2779	3.3722	1437930_at	Mm.23782	glycosyltransferase 25 domain containing 2	Glt25d2
1416598_at	GLIS family zinc finger 2	Glis2	492.533	1265.17	1388.9	1083.42	777	2603.2	2.56869	2.81991	0.910913	1.16775	1.62827	0.486004	1416598_at	Mm.134072	GLIS family zinc finger 2	Glis2
1426218_at	glucocorticoid induced transcript 1	Glcci1	628.9	1012.17	1522.07	724.02	265.367	932.533	1.60942	2.4202	0.664995	1.39798	3.81422	1.08539	1426218_at	Mm.210787	glucocorticoid induced transcript 1	Glcci1
1449094_at	gap junction membrane channel protein alpha 7	Gja7	979.133	9131.57	6634.6	5355.32	128.767	3247.1	9.32617	6.77599	1.37636	1.70514	70.9156	2.81222	1449094_at	Mm.390369	gap junction membrane channel protein alpha 7	Gja7
1447787_x_at	gap junction membrane channel protein alpha 7	Gja7	312.033	2806.63	4089.03	1220.42	3.4	735.933	8.99466	13.1045	0.686381	2.29973	825.48	3.81371	1447787_x_at	Mm.390369	gap junction membrane channel protein alpha 7	Gja7
1423391_at	G protein-coupled receptor kinase-interactor 2	Git2	1473.43	6163.1	6703.13	4872.1	2638.3	4519.97	4.18282	4.54933	0.919436	1.26498	2.33601	1.36353	1423391_at	Mm.195632	G protein-coupled receptor kinase-interactor 2	Git2
1435925_at	G protein-coupled receptor kinase-interactor 2	Git2	336.467	1198.83	1011.57	1070.62	754.3	1122.37	3.56301	3.00644	1.18513	1.11976	1.58933	1.06813	1435925_at	Mm.195632	G protein-coupled receptor kinase-interactor 2	Git2
1437756_at	GTPase, IMAP family member 9	Gimap9	28.2333	723.1	697.767	872.58	1423.67	1039.03	25.6116	24.7143	1.03631	0.828692	0.507914	0.695935	1437756_at	Mm.116971	GTPase, IMAP family member 9	Gimap9
1456061_at	GTPase, IMAP family member 8	Gimap8	269.933	9679.97	10989.8	4026.54	10707.6	9424.3	35.8606	40.7131	0.880811	2.40404	0.904025	1.02713	1456061_at	Mm.86514	GTPase, IMAP family member 8	Gimap8
1427891_at	GTPase, IMAP family member 6	Gimap6	259.533	4041.2	4567.13	3992.48	11028.1	6590.3	15.571	17.5975	0.884844	1.0122	0.366447	0.613204	1427891_at	Mm.321047	GTPase, IMAP family member 6	Gimap6
1444181_at	GTPase, IMAP family member 5	Gimap5	30.0667	1055.87	1052.07	2117.94	2626.7	1704.03	35.1175	34.9911	1.00361	0.498535	0.401975	0.619628	1444181_at	Mm.435477	GTPase, IMAP family member 5	Gimap5
1424375_s_at	GTPase, IMAP family member 4	Gimap4	91.3667	1368.57	1039.63	2610.52	23148.9	12724.6	14.9788	11.3787	1.31639	0.524251	0.0591202	0.107553	1424375_s_at	Mm.333048	GTPase, IMAP family member 4	Gimap4
1449988_at	GTPase, IMAP family member 1	Gimap1	126	1804.43	1708.27	1503.06	1870.33	837.7	14.3209	13.5577	1.05629	1.20051	0.964766	2.15403	1449988_at	Mm.252599	GTPase, IMAP family member 1	Gimap1
1451501_a_at	growth hormone receptor	Ghr	139.5	529.1	541.867	796.92	537.1	3520.3	3.79283	3.88435	0.976439	0.663931	0.985105	0.1503	1451501_a_at	Mm.3986	growth hormone receptor	Ghr
1418483_a_at	glycoprotein galactosyltransferase alpha 1, 3	Ggta1	401.967	1778.27	926.333	2375.42	5476.43	3284.9	4.42392	2.3045	1.91968	0.748611	0.324713	0.541346	1418483_a_at	Mm.281124	glycoprotein galactosyltransferase alpha 1, 3	Ggta1
1424057_at	ganglioside-induced differentiation-associated-protein 2	Gdap2	553.533	1161.73	1144	1404.96	838.633	756.933	2.09876	2.06672	1.0155	0.82688	1.38527	1.53479	1424057_at	Mm.279228	ganglioside-induced differentiation-associated-protein 2	Gdap2
1420342_at	ganglioside-induced differentiation-associated-protein 10	Gdap10	461.933	1947.5	1354.57	803.4	2545.43	1532.8	4.21598	2.93239	1.43773	2.42407	0.765096	1.27055	1420342_at	---	ganglioside-induced differentiation-associated-protein 10	Gdap10
1425503_at	glucosaminyl (N-acetyl) transferase 2, I-branching enzyme	Gcnt2	1451.13	8515.37	7599.6	1423.36	132.033	3253.97	5.86808	5.23701	1.1205	5.98258	64.4941	2.61692	1425503_at	Mm.314757	glucosaminyl (N-acetyl) transferase 2, I-branching enzyme	Gcnt2
1420499_at	GTP cyclohydrolase 1	Gch1	238.8	3027.37	3067.5	1986.96	992.667	2375.27	12.6774	12.8455	0.986917	1.52362	3.04973	1.27454	1420499_at	Mm.10651	GTP cyclohydrolase 1	Gch1
1429692_s_at	GTP cyclohydrolase 1	Gch1	95.8667	2264.9	1663.13	399.04	554.733	690.6	23.6255	17.3484	1.36183	5.67587	4.08286	3.27961	1429692_s_at	Mm.10651	GTP cyclohydrolase 1	Gch1
1453240_a_at	granule cell antiserum positive 14	Gcap14	1806.73	2751.13	5185.6	2039.24	1823.57	3692	1.52271	2.87015	0.530533	1.3491	1.50866	0.745161	1453240_a_at	Mm.27621	granule cell antiserum positive 14	Gcap14
1452223_s_at	granule cell antiserum positive 14	Gcap14	871.333	1887.7	1994.53	1366.54	1440.63	1821.67	2.16645	2.28906	0.946437	1.38137	1.31033	1.03625	1452223_s_at	Mm.27621	granule cell antiserum positive 14	Gcap14
1418392_a_at	guanylate nucleotide binding protein 4	Gbp4	245.667	3577.47	5300.3	1600.28	1430.83	2657.6	14.5623	21.5752	0.674956	2.23553	2.50027	1.34613	1418392_a_at	---	guanylate nucleotide binding protein 3	Gbp3
1435906_x_at	guanylate nucleotide binding protein 2	Gbp2	342.333	5407.07	7574.4	602.04	3371.83	9950.17	15.7947	22.1258	0.713861	8.98124	1.6036	0.543415	1435906_x_at	Mm.24038	guanylate nucleotide binding protein 2	Gbp2
1418240_at	guanylate nucleotide binding protein 2	Gbp2	274.933	3160.23	2541.13	626.94	2155.17	5551.53	11.4945	9.24273	1.24363	5.04073	1.46635	0.569254	1418240_at	Mm.24038	guanylate nucleotide binding protein 2	Gbp2
1451197_s_at	GATA zinc finger domain containing 2A	Gatad2a	997.033	4886.27	3490.73	3365.52	3484.5	3431	4.90081	3.50112	1.39978	1.45186	1.40229	1.42415	1451197_s_at	Mm.270044	GATA zinc finger domain containing 2A	Gatad2a
1450333_a_at	GATA binding protein 2	Gata2	291.2	4717.63	4078.07	1180.66	1702.03	2586.03	16.2007	14.0043	1.15683	3.99576	2.77176	1.82427	1450333_a_at	Mm.272747	GATA binding protein 2	Gata2
1428816_a_at	GATA binding protein 2	Gata2	67.7333	1315.83	1254.17	396.24	440.8	753.4	19.4267	18.5162	1.04917	3.3208	2.9851	1.74653	1428816_a_at	Mm.272747	GATA binding protein 2	Gata2
1417399_at	growth arrest specific 6	Gas6	936.7	2700.1	2099.03	744.72	6279.97	990.433	2.88257	2.24088	1.28635	3.62566	0.429955	2.72618	1417399_at	Mm.3982	growth arrest specific 6	Gas6
1434928_at	growth arrest-specific 2 like 1	Gas2l1	832.333	2101.83	2695.97	1542.22	3905.03	4078.2	2.52523	3.23905	0.779621	1.36286	0.538237	0.515383	1434928_at	Mm.44591	growth arrest-specific 2 like 1	Gas2l1
1454780_at	UDP-N-acetyl-alpha-D-galactosamine:polypeptide N-acetylgalactosaminyltransferase-like 4	Galntl4	196.333	688.5	629.567	1081.82	2488.13	2795.87	3.50679	3.20662	1.09361	0.636428	0.276713	0.246256	1454780_at	Mm.323322	UDP-N-acetyl-alpha-D-galactosamine:polypeptide N-acetylgalactosaminyltransferase-like 4	Galntl4
1429236_at	UDP-N-acetyl-alpha-D-galactosamine:polypeptide N-acetylgalactosaminyltransferase-like 2	Galntl2	43.8667	1527.93	813	200.56	594.5	402.233	34.8313	18.5334	1.87938	7.61834	2.57011	3.79862	1429236_at	Mm.40681	UDP-N-acetyl-alpha-D-galactosamine:polypeptide N-acetylgalactosaminyltransferase-like 2	Galntl2
1453851_a_at	growth arrest and DNA-damage-inducible 45 gamma	Gadd45g	2992.23	5403.23	6868.13	2122.28	20927.5	11618.9	1.80575	2.29532	0.786711	2.54596	0.258188	0.465037	1453851_a_at	Mm.281298	growth arrest and DNA-damage-inducible 45 gamma	Gadd45g
1449773_s_at	growth arrest and DNA-damage-inducible 45 beta	Gadd45b	3522.77	5429.23	10498.8	6919.8	14719.7	16440.1	1.54118	2.98027	0.517129	0.784594	0.36884	0.330244	1449773_s_at	Mm.1360	growth arrest and DNA-damage-inducible 45 beta	Gadd45b
1450971_at	growth arrest and DNA-damage-inducible 45 beta	Gadd45b	2133.47	3043.63	5167.03	3743.76	7329.3	5737.7	1.42661	2.4219	0.589049	0.812988	0.415269	0.530462	1450971_at	Mm.1360	growth arrest and DNA-damage-inducible 45 beta	Gadd45b
1450664_at	GA repeat binding protein, alpha	Gabpa	1240.87	2980.63	2825.87	2875.32	2334.97	2498.87	2.40206	2.27733	1.05477	1.03663	1.27652	1.19279	1450664_at	Mm.18974	GA repeat binding protein, alpha	Gabpa
1417301_at	frizzled homolog 6 (Drosophila)	Fzd6	777.5	14446.9	9893.3	11763.7	1526.73	2157.4	18.5812	12.7245	1.46027	1.22809	9.46262	6.69644	1417301_at	Mm.4769	frizzled homolog 6 (Drosophila)	Fzd6
1419301_at	frizzled homolog 4 (Drosophila)	Fzd4	579.1	6668.2	4387.73	2473.76	2730.73	9148.33	11.5148	7.57681	1.51974	2.69557	2.44191	0.728898	1419301_at	Mm.387968	frizzled homolog 4 (Drosophila)	Fzd4
1427177_at	FYVE and coiled-coil domain containing 1	Fyco1	1502.63	8762.73	9302.63	3440.62	2603.77	1619.2	5.83158	6.19089	0.941963	2.54685	3.36541	5.41177	1427177_at	Mm.252941	FYVE and coiled-coil domain containing 1	Fyco1
1418296_at	FXYD domain-containing ion transport regulator 5	Fxyd5	387.333	4705.8	8029.47	1831.7	2187.23	3138.43	12.1492	20.7301	0.586066	2.56909	2.15149	1.49941	1418296_at	Mm.1870	FXYD domain-containing ion transport regulator 5	Fxyd5
1460319_at	fucosyltransferase 8	Fut8	1506.8	4248.67	4791.77	2340.7	755.733	616.833	2.81966	3.18009	0.88666	1.81513	5.62191	6.88787	1460319_at	Mm.35628	fucosyltransferase 8	Fut8
1428316_a_at	FUN14 domain containing 2	Fundc2	1799.33	2875.43	3512.73	5152.98	5380.63	3268.4	1.59805	1.95224	0.818574	0.558014	0.534404	0.879768	1428316_a_at	Mm.251639	FUN14 domain containing 2	Fundc2
1451264_at	FERM domain containing 6	Frmd6	548	1342.33	1305.8	2898.48	304.1	4091	2.44951	2.38285	1.02798	0.463116	4.41412	0.328119	1451264_at	Mm.2962	FERM domain containing 6	Frmd6
1438169_a_at	FERM domain containing 4B	Frmd4b	6859.67	16790.3	17594.2	8635.98	9269.57	5847.73	2.44768	2.56488	0.954309	1.94423	1.81134	2.87125	1438169_a_at	Mm.27789	FERM domain containing 4B	Frmd4b
1452123_s_at	FERM domain containing 4B	Frmd4b	2618.6	7493.77	7363	5662.22	5250.07	3622	2.86175	2.81181	1.01776	1.32347	1.42737	2.06896	1452123_s_at	Mm.27789	FERM domain containing 4B	Frmd4b
1426594_at	FERM domain containing 4B	Frmd4b	466.4	1593.23	968.733	1278.14	1200.77	598.733	3.41602	2.07704	1.64466	1.24652	1.32685	2.66101	1426594_at	Mm.27789	FERM domain containing 4B	Frmd4b
1438558_x_at	Forkhead box Q1 (Foxq1), mRNA	Foxq1	280.567	16961.4	20181.1	9955.44	53.5	41.9	60.4542	71.9297	0.840463	1.70374	317.036	404.807	1438558_x_at	Mm.44235	Forkhead box Q1	Foxq1
1422735_at	forkhead box Q1	Foxq1	249.533	4769.93	3546.1	4727.14	125.833	86.4333	19.1154	14.2109	1.34512	1.00905	37.9068	55.1863	1422735_at	Mm.44235	forkhead box Q1	Foxq1
1435222_at	forkhead box P1	Foxp1	1336.87	4861.53	7985.33	2426.04	1566.63	8883.33	3.63651	5.97317	0.608808	2.0039	3.10317	0.547265	1435222_at	Mm.234965	forkhead box P1	Foxp1
1435221_at	Forkhead box P1 (Foxp1), mRNA	Foxp1	759.967	3792.4	4379.03	1890.24	1180.4	5370.77	4.99022	5.76214	0.866036	2.00631	3.21281	0.706119	1435221_at	Mm.392884	Adult male corpora quadrigemina cDNA, RIKEN full-length enriched library, clone:B230341P20 product:inferred: forkhead box P1, full insert sequence	---
1421140_a_at	forkhead box P1	Foxp1	491.5	3044.97	3476.77	2165.8	1265.07	4049.83	6.19525	7.07379	0.875804	1.40593	2.40696	0.751875	1421140_a_at	Mm.234965	forkhead box P1	Foxp1
1455242_at	forkhead box P1	Foxp1	584.467	2388.27	3306.53	1095.26	867.767	2879.03	4.08623	5.65735	0.722287	2.18055	2.7522	0.829538	1455242_at	Mm.234965	forkhead box P1	Foxp1
1421142_s_at	forkhead box P1	Foxp1	142.233	705.067	936.167	562.84	345.8	1289	4.95711	6.58191	0.753142	1.25269	2.03894	0.546987	1421142_s_at	Mm.234965	forkhead box P1	Foxp1
1416983_s_at	forkhead box O1	Foxo1	1412.8	6136.5	7542.97	3244.4	4107.2	3169.93	4.3435	5.33902	0.813539	1.89141	1.49408	1.93585	1416983_s_at	Mm.29891	forkhead box O1	Foxo1
1416981_at	forkhead box O1	Foxo1	835.267	2695.43	3263.33	2839.54	2448.2	1939.67	3.22703	3.90694	0.825975	0.94925	1.10099	1.38964	1416981_at	Mm.29891	forkhead box O1	Foxo1
1416982_at	forkhead box O1	Foxo1	489.7	2042.93	1889.2	1001.5	1467.07	950.333	4.17181	3.85787	1.08137	2.03987	1.39253	2.1497	1416982_at	Mm.29891	forkhead box O1	Foxo1
1418220_at	forkhead box F2	Foxf2	139.733	2626.33	2171.83	3249.56	42	135.067	18.7953	15.5427	1.20927	0.808212	62.5317	19.4447	1418220_at	Mm.390554	forkhead box F2	Foxf2
1434939_at	forkhead box F1a	Foxf1a	153.2	1669.27	1180.47	666.54	145.333	4526.97	10.896	7.7054	1.41407	2.50438	11.4858	0.368738	1434939_at	Mm.33897	forkhead box F1a	Foxf1a
1419486_at	forkhead box C1	Foxc1	500.5	7617.63	7873.8	4200.02	462.067	738	15.22	15.7319	0.967466	1.81371	16.486	10.322	1419486_at	Mm.12949	forkhead box C1	Foxc1
1419485_at	forkhead box C1	Foxc1	178.467	1787.5	2141.33	1003.66	66.3333	134	10.0159	11.9985	0.83476	1.78098	26.9472	13.3396	1419485_at	Mm.12949	forkhead box C1	Foxc1
1437247_at	fos-like antigen 2	Fosl2	1178.97	4363.57	8813.8	5203.02	4493.47	5565.13	3.70118	7.47587	0.495083	0.83866	0.971091	0.78409	1437247_at	Mm.24684	fos-like antigen 2 /// similar to fos-like antigen 2	Fosl2 /// LOC634417
1422134_at	FBJ osteosarcoma oncogene B	Fosb	2345.13	9323.6	16022.4	4226.98	13497.7	9094.93	3.97572	6.83219	0.58191	2.20574	0.690753	1.02514	1422134_at	Mm.248335	FBJ osteosarcoma oncogene B	Fosb
1433833_at	fibronectin type III domain containing 3B	Fndc3b	1675.3	4538.47	5520.77	5373.78	6183.8	7830.07	2.70905	3.29539	0.822072	0.844558	0.733928	0.57962	1433833_at	Mm.38832	fibronectin type III domain containing 3B	Fndc3b
1434339_at	formin binding protein 1-like	Fnbp1l	3579.83	17619.4	15025.9	6716.24	7421.47	9243.27	4.92184	4.19736	1.1726	2.6234	2.37411	1.90618	1434339_at	Mm.209491	formin binding protein 1-like	Fnbp1l
1426642_at	fibronectin 1	Fn1	1577	25528.7	23547.5	21826	493.767	6376.73	16.1881	14.9318	1.08414	1.16965	51.7019	4.00341	1426642_at	Mm.193099	fibronectin 1	Fn1
1435459_at	flavin containing monooxygenase 2	Fmo2	36.0667	1771.47	1544.3	7.1	455.233	8956.07	49.1165	42.8179	1.1471	249.502	3.89134	0.197795	1435459_at	Mm.10929	flavin containing monooxygenase 2	Fmo2
1422905_s_at	flavin containing monooxygenase 2	Fmo2	19.5667	1315.9	1215.87	27.66	252.2	5763.9	67.2521	62.1397	1.08227	47.5741	5.21768	0.2283	1422905_s_at	Mm.10929	flavin containing monooxygenase 2	Fmo2
1453435_a_at	flavin containing monooxygenase 2	Fmo2	32.5333	387.233	294.9	21.74	154.5	1585.73	11.9027	9.06455	1.3131	17.812	2.50636	0.244198	1453435_a_at	Mm.10929	flavin containing monooxygenase 2	Fmo2
1417429_at	flavin containing monooxygenase 1	Fmo1	449.8	2037.77	2282.43	293.32	2879.93	19917.4	4.53038	5.07433	0.892804	6.94725	0.707574	0.102311	1417429_at	Mm.976	flavin containing monooxygenase 1	Fmo1
1426825_at	formin-like 3	Fmnl3	525.733	2840.2	1927.07	2550.18	1514.97	1511.33	5.40236	3.66548	1.47385	1.11373	1.87476	1.87927	1426825_at	Mm.29043	formin-like 3	Fmnl3
1444052_at	FMS-like tyrosine kinase 4 (Flt4), mRNA	Flt4	152.4	4058.4	4906.6	4828.74	21081.1	2776.17	26.6299	32.1955	0.827131	0.840468	0.192514	1.46187	1444052_at	Mm.393340	Transcribed locus	---
1421442_at	FMS-like tyrosine kinase 4	Flt4	56.4667	276.067	278.633	398.94	1313.07	288.933	4.88902	4.93447	0.990788	0.692	0.210246	0.955468	1421442_at	Mm.3291	FMS-like tyrosine kinase 4	Flt4
1451756_at	FMS-like tyrosine kinase 1	Flt1	705.1	25896.7	24003.7	10449.4	2392.37	3653.97	36.7277	34.0429	1.07886	2.4783	10.8247	7.08728	1451756_at	Mm.389712	FMS-like tyrosine kinase 1	Flt1
1419300_at	FMS-like tyrosine kinase 1	Flt1	770.8	21327	20747.6	6174.04	8061.73	5754.07	27.6687	26.9169	1.02793	3.4543	2.64546	3.70642	1419300_at	Mm.389712	FMS-like tyrosine kinase 1	Flt1
1440926_at	FMS-like tyrosine kinase 1, mRNA (cDNA clone MGC:36074 IMAGE:5368921)	Flt1	398.5	17275.1	16241.6	7003.58	1578.2	2021.6	43.3503	40.7568	1.06364	2.46661	10.9461	8.54526	1440926_at	Mm.389712	FMS-like tyrosine kinase 1	Flt1
1454037_a_at	FMS-like tyrosine kinase 1	Flt1	235.7	6753.9	7561.1	5564.54	785.4	1770.6	28.6546	32.0793	0.893243	1.21374	8.59931	3.81447	1454037_a_at	Mm.389712	FMS-like tyrosine kinase 1	Flt1
1426750_at	filamin, beta	Flnb	409.3	4223.13	2436.27	3273.26	3168.6	2103.87	10.3179	5.95228	1.73344	1.29019	1.33281	2.00732	1426750_at	Mm.28095	filamin, beta	Flnb
1445534_at	Filamin, beta, mRNA (cDNA clone IMAGE:3488025)	Flnb	585.267	1238.03	1479.6	977.28	2327.97	3476.87	2.11533	2.52808	0.836735	1.26682	0.531809	0.356077	1445534_at	Mm.28095	Filamin, beta	Flnb
1422024_at	Friend leukemia integration 1	Fli1	143.733	1359.3	1668.9	2298.46	541.867	682.7	9.4571	11.6111	0.814489	0.591396	2.50855	1.99106	1422024_at	Mm.258908	Friend leukemia integration 1	Fli1
1433512_at	Friend leukemia integration 1	Fli1	209.567	1995.7	1628.77	2236.9	1246.73	1332.57	9.52298	7.77207	1.22528	0.892172	1.60074	1.49764	1433512_at	Mm.258908	Friend leukemia integration 1	Fli1
1437687_x_at	FK506 binding protein 9	Fkbp9	7500.77	16261.8	22208.7	13931.9	17304.7	13936.5	2.16802	2.96085	0.732228	1.16723	0.939735	1.16685	1437687_x_at	Mm.20943	FK506 binding protein 9	Fkbp9
1423677_at	FK506 binding protein 9	Fkbp9	1505.57	3030.63	3324.7	3799.88	4449.77	2685.97	2.01295	2.20827	0.911551	0.79756	0.681077	1.12832	1423677_at	Mm.20943	FK506 binding protein 9	Fkbp9
1416803_at	FK506 binding protein 7	Fkbp7	454.1	985.1	943.133	1247.22	1620.2	1093.7	2.16935	2.07693	1.0445	0.789837	0.608011	0.900704	1416803_at	Mm.24720	FK506 binding protein 7	Fkbp7
1436650_at	filamin A interacting protein 1	Filip1	243.9	2157.67	2395.83	1022.4	697.767	371.867	8.84652	9.82301	0.900591	2.11039	3.09225	5.80226	1436650_at	Mm.23049	filamin A interacting protein 1	Filip1
1449528_at	c-fos induced growth factor	Figf	32.3333	190.4	301.233	31.82	20.6	1199.17	5.88866	9.31649	0.632068	5.98366	9.24272	0.158777	1449528_at	Mm.297978	c-fos induced growth factor	Figf
1419322_at	FYVE, RhoGEF and PH domain containing 6	Fgd6	256.967	890.967	930.433	1750.04	2765.23	1023.83	3.46725	3.62083	0.957582	0.509112	0.322203	0.870226	1419322_at	Mm.269596	FYVE, RhoGEF and PH domain containing 6	Fgd6
1460578_at	FYVE, RhoGEF and PH domain containing 5	Fgd5	305.267	7092.67	7443.7	4114.82	9202.97	6320.37	23.2343	24.3843	0.952842	1.72369	0.770694	1.12219	1460578_at	Mm.295740	FYVE, RhoGEF and PH domain containing 5	Fgd5
1428890_at	fem-1 homolog c (C.elegans)	Fem1c	1398.2	3362.97	2915.1	1787.58	2288.83	2114.33	2.40521	2.08489	1.15364	1.8813	1.46929	1.59056	1428890_at	Mm.393068	fem-1 homolog c (C.elegans)	Fem1c
1438075_at	fem-1 homolog c (C.elegans)	Fem1c	834.067	1867.83	2044.07	1934.92	1928.57	2438.93	2.23943	2.45072	0.913783	0.965328	0.968509	0.76584	1438075_at	Mm.38249	fem-1 homolog c (C.elegans)	Fem1c
1418323_at	feminization 1 homolog b (C. elegans)	Fem1b	461.833	826.533	1227.73	1086.7	855.367	1963.9	1.78968	2.65839	0.673219	0.76059	0.966291	0.420863	1418323_at	Mm.24069	feminization 1 homolog b (C. elegans)	Fem1b
1449108_at	ferredoxin 1	Fdx1	2329	4211.03	5622.77	3027.18	2368.97	3127.17	1.80809	2.41424	0.748925	1.39107	1.77758	1.3466	1449108_at	Mm.1061	ferredoxin 1	Fdx1
1437200_at	FCH domain only 2	Fcho2	1807	4704.23	4437.4	2233.62	3618.27	4316.73	2.60334	2.45567	1.06013	2.1061	1.30013	1.08977	1437200_at	Mm.23928	FCH domain only 2	Fcho2
1416978_at	Fc receptor, IgG, alpha chain transporter	Fcgrt	1286.33	12934.5	10888.2	9090.4	20860.6	1421.13	10.0554	8.46452	1.18794	1.42288	0.620046	9.10156	1416978_at	Mm.3303	Fc receptor, IgG, alpha chain transporter	Fcgrt
1453137_at	F-box protein 30	Fbxo30	464.5	913.333	1059.47	951.58	1762.83	2027.8	1.96627	2.28088	0.862069	0.959807	0.518105	0.450406	1453137_at	Mm.276229	F-box protein 30	Fbxo30
1456220_at	F-box and leucine-rich repeat protein 7	Fbxl7	49.9333	279.733	229.367	506.72	978.267	386.267	5.60214	4.59346	1.21959	0.552047	0.285948	0.724197	1456220_at	Mm.253378	F-box and leucine-rich repeat protein 7	Fbxl7
1417407_at	F-box and leucine-rich repeat protein 14	Fbxl14	511.133	1313.8	1560.63	785.8	1619.07	595.133	2.57037	3.05328	0.841838	1.67193	0.811455	2.20757	1417407_at	Mm.125477	F-box and leucine-rich repeat protein 14	Fbxl14
1416164_at	fibulin 5	Fbln5	288	363.1	690.133	1291.04	381.867	2984.03	1.26076	2.3963	0.52613	0.281246	0.950855	0.121681	1416164_at	Mm.288381	fibulin 5	Fbln5
1459749_s_at	FAT tumor suppressor homolog 4 (Drosophila)	Fat4	204.933	1126.5	1377.33	925	1773.67	1136.67	5.49691	6.72088	0.817885	1.21784	0.635125	0.991056	1459749_s_at	Mm.316210	FAT tumor suppressor homolog 4 (Drosophila)	Fat4
1460574_at	FAT tumor suppressor homolog 4 (Drosophila)	Fat4	157.3	544.367	509.833	838.8	1821.23	411.867	3.46069	3.24115	1.06773	0.648983	0.2989	1.32171	1460574_at	Mm.316210	FAT tumor suppressor homolog 4 (Drosophila)	Fat4
1460251_at	Fas (TNF receptor superfamily member)	Fas	68.5333	1806.83	501.367	53.82	1652.3	4330.7	26.3643	7.31566	3.60382	33.5718	1.09353	0.417215	1460251_at	Mm.1626	Fas (TNF receptor superfamily member)	Fas
1424595_at	F11 receptor	F11r	1310.1	4331.97	5549.2	5413.04	5220.87	4775.47	3.30659	4.23571	0.780647	0.800284	0.829741	0.907129	1424595_at	Mm.294882	F11 receptor	F11r
1449023_a_at	enhancer of zeste homolog 1 (Drosophila)	Ezh1	1594.2	2838.27	3261.17	949.9	2440.57	1748.43	1.78037	2.04564	0.870322	2.98796	1.16295	1.62332	1449023_a_at	Mm.5027	enhancer of zeste homolog 1 (Drosophila)	Ezh1
1434703_at	exostoses (multiple)-like 3	Extl3	1253.5	6243.3	4296.53	3517.08	229.7	1165.13	4.98069	3.42763	1.4531	1.77514	27.1802	5.35844	1434703_at	Mm.103748	exostoses (multiple)-like 3	Extl3
1417512_at	ecotropic viral integration site 5 /// similar to Evi-5	Evi5 /// LOC544746	956.733	2290.83	2278.03	2051	2272.2	1652.83	2.39443	2.38105	1.00562	1.11693	1.0082	1.386	1417512_at	Mm.35796	ecotropic viral integration site 5	Evi5
1417513_at	ecotropic viral integration site 5	Evi5	2961.27	7057.13	6832.37	6187.46	8644.6	4429.43	2.38315	2.30724	1.0329	1.14055	0.816363	1.59324	1417513_at	Mm.35796	ecotropic viral integration site 5	Evi5
1438325_at	ecotropic viral integration site 1	Evi1	146.867	6300.93	7535.17	5210.2	2583.8	1899.2	42.9024	51.3062	0.836204	1.20935	2.43863	3.31768	1438325_at	Mm.56965	ecotropic viral integration site 1	Evi1
1434880_at	ets variant gene 6 (TEL oncogene)	Etv6	538.567	1532.67	1279.23	2259.58	1565.83	2425.17	2.84583	2.37526	1.19811	0.678297	0.978819	0.631984	1434880_at	Mm.269995	ets variant gene 6 (TEL oncogene)	Etv6
1416268_at	E26 avian leukemia oncogene 2, 3' domain	Ets2	2001.9	9002.07	7060.8	12261.6	22752	13498.1	4.49676	3.52705	1.27494	0.734169	0.395661	0.666912	1416268_at	Mm.290207	E26 avian leukemia oncogene 2, 3' domain	Ets2
1447685_x_at	E26 avian leukemia oncogene 2, 3' domain	Ets2	416.5	1624.17	1923.03	1948.44	4997.03	3210.97	3.89956	4.61713	0.844586	0.833573	0.325026	0.505819	1447685_x_at	Mm.290207	E26 avian leukemia oncogene 2, 3' domain	Ets2
1452163_at	E26 avian leukemia oncogene 1, 5' domain	Ets1	939.033	11083.6	13174.7	15391.3	17549.2	9357.07	11.8032	14.03	0.841284	0.720122	0.631575	1.18452	1452163_at	Mm.292415	E26 avian leukemia oncogene 1, 5' domain	Ets1
1426725_s_at	E26 avian leukemia oncogene 1, 5' domain	Ets1	935.067	7754.4	7853.57	11703.8	14769.3	7933.13	8.29288	8.39894	0.987373	0.662553	0.525035	0.97747	1426725_s_at	Mm.292415	E26 avian leukemia oncogene 1, 5' domain	Ets1
1422028_a_at	E26 avian leukemia oncogene 1, 5' domain	Ets1	148.667	3818.3	5499.23	5102.28	3954.27	3933.1	25.6836	36.9904	0.694333	0.748352	0.965615	0.970812	1422028_a_at	Mm.292415	E26 avian leukemia oncogene 1, 5' domain	Ets1
1422027_a_at	E26 avian leukemia oncogene 1, 5' domain	Ets1	130.7	751.5	920.167	1669.66	957.067	730.767	5.74981	7.0403	0.8167	0.450092	0.785212	1.02837	1422027_a_at	Mm.292415	E26 avian leukemia oncogene 1, 5' domain	Ets1
1460356_at	endothelial cell-specific adhesion molecule	Esam1	1298.33	21470.6	17951.7	20155.2	16937.8	15387.4	16.537	13.8268	1.19602	1.06526	1.26761	1.39533	1460356_at	Mm.41751	endothelial cell-specific adhesion molecule	Esam1
1419029_at	ERO1-like (S. cerevisiae)	Ero1l	390.033	904.467	959.033	1012.36	829.5	1110.97	2.31895	2.45885	0.943102	0.893424	1.09038	0.814126	1419029_at	Mm.387108	ERO1-like (S. cerevisiae)	Ero1l
1437119_at	Endoplasmic reticulum (ER) to nucleus signalling 1 (Ern1), mRNA	Ern1	619.867	1373.93	1478.5	643.6	1489.23	1539.73	2.2165	2.38519	0.929275	2.13476	0.922578	0.892319	1437119_at	Mm.340943	Endoplasmic reticulum (ER) to nucleus signalling 1	Ern1
1440244_at	Avian erythroblastosis virus E-26 (v-ets) oncogene related (Erg), mRNA	Erg	216.767	6258.97	5938.43	6441.66	5012.37	4993.4	28.8742	27.3955	1.05398	0.971639	1.2487	1.25345	1440244_at	Mm.164531	avian erythroblastosis virus E-26 (v-ets) oncogene related	Erg
1450935_at	excision repair cross-complementing rodent repair deficiency, complementation group 5	Ercc5	462.367	698.7	998.367	567.38	448.267	500.267	1.51114	2.15925	0.699843	1.23145	1.55867	1.39666	1450935_at	Mm.2213	excision repair cross-complementing rodent repair deficiency, complementation group 5	Ercc5
1417843_s_at	EPS8-like 2	Eps8l2	194	1035.07	1169	105.56	162.1	396.7	5.3354	6.02577	0.885429	9.80548	6.38536	2.60919	1417843_s_at	Mm.27451	EPS8-like 2	Eps8l2
1422438_at	epoxide hydrolase 1, microsomal	Ephx1	1541.27	5132.83	4661.77	735.22	1060.77	4766.3	3.33027	3.02463	1.10105	6.98136	4.8388	1.0769	1422438_at	Mm.9075	epoxide hydrolase 1, microsomal	Ephx1
1449845_a_at	Eph receptor B4	Ephb4	41.0667	480.9	233.8	427.18	1869.93	577.833	11.7102	5.69318	2.05689	1.12575	0.257175	0.832247	1449845_a_at	Mm.34533	Eph receptor B4	Ephb4
1439757_s_at	Eph receptor A4	Epha4	620.5	1624.3	1719.87	288.7	35.9	555.2	2.61773	2.77174	0.944434	5.62626	45.2451	2.92561	1439757_s_at	Mm.400747	Eph receptor A4	Epha4
1421929_at	Eph receptor A4	Epha4	693.3	1589.13	1407.07	452.34	105.767	520.2	2.29213	2.02952	1.12939	3.51314	15.0249	3.05485	1421929_at	Mm.400747	Eph receptor A4	Epha4
1421928_at	Eph receptor A4	Epha4	229.567	748.4	1055.17	337.54	105.233	344.667	3.26006	4.59634	0.709272	2.21722	7.11182	2.17137	1421928_at	Mm.400747	Eph receptor A4	Epha4
1421151_a_at	Eph receptor A2	Epha2	245.1	761.3	1341.1	1400.06	773.1	859.3	3.10608	5.47164	0.567668	0.543762	0.984737	0.885954	1421151_a_at	Mm.2581	Eph receptor A2	Epha2
1429914_at	enhancer of polycomb homolog 1 (Drosophila)	Epc1	468.7	884.467	1440.6	477.28	637.533	1308.8	1.88706	3.07361	0.613957	1.85314	1.38733	0.675784	1429914_at	Mm.312133	enhancer of polycomb homolog 1 (Drosophila)	Epc1
1440742_at	Enhancer of polycomb homolog 1 (Drosophila) (Epc1), transcript variant 1, mRNA	Epc1	190.767	1178.9	1132.53	423.82	585.4	557.567	6.1798	5.93675	1.04094	2.78161	2.01384	2.11437	1440742_at	Mm.312133	Enhancer of polycomb homolog 1 (Drosophila)	Epc1
1424092_at	erythrocyte protein band 4.1	Epb4.1	247.067	706.567	504.933	613.92	547.5	939.467	2.85982	2.04371	1.39933	1.15091	1.29053	0.752093	1424092_at	Mm.30038	erythrocyte protein band 4.1	Epb4.1
1449888_at	endothelial PAS domain protein 1	Epas1	182.933	2472.3	2673.93	1439.94	745.667	2883.53	13.5148	14.617	0.924593	1.71695	3.31556	0.857386	1449888_at	Mm.1415	endothelial PAS domain protein 1	Epas1
1428620_at	endosulfine alpha	Ensa	2142.27	3717.57	4359.87	2974.58	2399.07	1856.9	1.73534	2.03517	0.852679	1.24978	1.54959	2.00203	1428620_at	Mm.241365	endosulfine alpha	Ensa
1432176_a_at	endoglin	Eng	469.7	13150.5	16099.5	8418.56	24047.4	20393.4	27.9977	34.2761	0.81683	1.56209	0.546858	0.644844	1432176_a_at	---	---	---
1417271_a_at	endoglin	Eng	731.4	9754.57	6208.87	9862.68	26026.6	8476.47	13.3368	8.48902	1.57107	0.989038	0.374793	1.15078	1417271_a_at	Mm.225297	endoglin	Eng
1420965_a_at	ectodermal-neural cortex 1	Enc1	7649.5	17321.2	20770.8	12249	6408.83	2657.17	2.26436	2.71531	0.833922	1.4141	2.70271	6.51869	1420965_a_at	Mm.241073	ectodermal-neural cortex 1	Enc1
1433670_at	epithelial membrane protein 2	Emp2	1032.93	3871.57	3445.97	757.8	96.5333	19289.8	3.74813	3.3361	1.12351	5.10896	40.106	0.200705	1433670_at	Mm.246009	epithelial membrane protein 2	Emp2
1416529_at	epithelial membrane protein 1	Emp1	698.333	3529.27	9758.17	1802.12	1850.93	24275.4	5.05384	13.9735	0.361673	1.9584	1.90675	0.145385	1416529_at	Mm.182785	epithelial membrane protein 1	Emp1
1418058_at	EGF, latrophilin seven transmembrane domain containing 1	Eltd1	460.933	15927.3	15523.8	10202.4	13043.1	8216.83	34.5544	33.6791	1.02599	1.56113	1.22113	1.93837	1418058_at	Mm.317261	EGF, latrophilin seven transmembrane domain containing 1	Eltd1
1418059_at	EGF, latrophilin seven transmembrane domain containing 1	Eltd1	290.133	13174.6	11483.7	9715.46	9088.37	7064.83	45.4089	39.5809	1.14724	1.35605	1.44962	1.86482	1418059_at	Mm.317261	EGF, latrophilin seven transmembrane domain containing 1	Eltd1
1444525_at	EGF, latrophilin seven transmembrane domain containing 1 (Eltd1), mRNA	Eltd1	89.7667	888.967	1914.33	225.72	631.367	1289.93	9.90308	21.3257	0.464374	3.93836	1.408	0.689157	1444525_at	Mm.317261	EGF, latrophilin seven transmembrane domain containing 1	Eltd1
1427162_a_at	ELK4, member of ETS oncogene family	Elk4	1924	5876.87	8660.87	4929.24	4417	6162.27	3.0545	4.50149	0.678554	1.19225	1.33051	0.953686	1427162_a_at	Mm.254233	ELK4, member of ETS oncogene family	Elk4
1448797_at	ELK3, member of ETS oncogene family	Elk3	534.667	5939.77	7779.23	5619.46	12442.5	6787.9	11.1093	14.5497	0.763541	1.057	0.477376	0.875052	1448797_at	Mm.4454	ELK3, member of ETS oncogene family	Elk3
1435143_at	ELK3, member of ETS oncogene family, mRNA (cDNA clone MGC:11528 IMAGE:3155850)	Elk3	275.267	5093.5	4973.03	3940.44	10551.5	4973.47	18.5039	18.0662	1.02422	1.29262	0.482729	1.02413	1435143_at	Mm.217404	PCTAIRE-motif protein kinase 2	Pctk2
1428045_a_at	E74-like factor 2	Elf2	802.133	1666.33	4431.6	1132.22	913.8	2383.97	2.07738	5.52477	0.376012	1.47174	1.82352	0.698975	1428045_a_at	Mm.131038	E74-like factor 2	Elf2
1418275_a_at	E74-like factor 2	Elf2	454.167	1408.7	1259.7	1587.36	1228.07	1408.97	3.10172	2.77365	1.11828	0.887448	1.14709	0.999811	1418275_a_at	Mm.131038	E74-like factor 2	Elf2
1417540_at	E74-like factor 1	Elf1	517.133	2045.3	2598.63	1562.14	4852.17	3286.33	3.95507	5.02507	0.787068	1.30929	0.421523	0.622365	1417540_at	Mm.301204	E74-like factor 1	Elf1
1456256_at	eukaryotic translation initiation factor 5	Eif5	1155.5	2817.17	2391.27	1352.4	2985.63	4155.17	2.43805	2.06946	1.17811	2.08309	0.943574	0.677991	1456256_at	Mm.271222	eukaryotic translation initiation factor 5	Eif5
1436158_at	eukaryotic translation initiation factor 4E binding protein 2	Eif4ebp2	273.8	665.967	747.967	927.58	978.8	748.467	2.43231	2.7318	0.890369	0.717961	0.680391	0.889775	1436158_at	Mm.259516	eukaryotic translation initiation factor 4E binding protein 2	Eif4ebp2
1434976_x_at	eukaryotic translation initiation factor 4E binding protein 1	Eif4ebp1	243.733	664.1	652.767	665.08	3303.13	1251.63	2.7247	2.6782	1.01736	0.998526	0.201052	0.530587	1434976_x_at	Mm.6700	eukaryotic translation initiation factor 4E binding protein 1	Eif4ebp1
1417978_at	eukaryotic translation initiation factor 4E member 3	Eif4e3	692.667	2409.27	1934.13	1430.82	3327.93	1829.27	3.47825	2.7923	1.24566	1.68384	0.723953	1.31707	1417978_at	Mm.32889	eukaryotic translation initiation factor 4E member 3	Eif4e3
1435803_a_at	eukaryotic translation initiation factor 4E member 2	Eif4e2	811.6	1826.07	2073.83	4051.6	1631.5	2675.3	2.24996	2.55524	0.880527	0.450703	1.11926	0.682565	1435803_a_at	Mm.227183	eukaryotic translation initiation factor 4E member 2	Eif4e2
1423799_at	eukaryotic translation initiation factor 1	Eif1	9747.73	20369.2	27151	15336.8	23334	23248.8	2.08963	2.78537	0.750217	1.32812	0.872939	0.876138	1423799_at	Mm.13886	eukaryotic translation initiation factor 1	Eif1
1424157_at	EH-domain containing 2	Ehd2	227.5	985.3	583.367	525.94	119.133	1192.27	4.33099	2.56425	1.68899	1.87341	8.27057	0.826409	1424157_at	Mm.138215	EH-domain containing 2 /// similar to EH-domain containing 2	Ehd2 /// LOC673251
1436329_at	early growth response 3	Egr3	1877.43	2663.87	6900.93	2231.44	271.1	3735.93	1.41889	3.67573	0.386015	1.19379	9.82614	0.713039	1436329_at	Mm.103737	early growth response 3	Egr3
1417065_at	early growth response 1	Egr1	12629	36077.5	38233.4	20045.8	50941.4	23959.5	2.85671	3.02742	0.943613	1.79975	0.708216	1.50577	1417065_at	Mm.181959	early growth response 1	Egr1
1447953_at	EGF-like domain 8	Egfl8	33.4333	1019.07	1046.33	2122.68	68.7667	159.967	30.4806	31.2961	0.973941	0.480085	14.8192	6.37049	1447953_at	Mm.231343	EGF-like domain 8	Egfl8
1451428_x_at	EGF-like domain 7	Egfl7	501.7	11290.5	11112.1	9719.04	19567.9	13000.1	22.5045	22.1489	1.01605	1.16169	0.57699	0.868496	1451428_x_at	Mm.268933	EGF-like domain 7	Egfl7
1451427_a_at	EGF-like domain 7	Egfl7	329.067	9525.57	9843.03	7554.32	14848.9	10267.1	28.9472	29.912	0.967747	1.26094	0.641498	0.927779	1451427_a_at	Mm.268933	EGF-like domain 7	Egfl7
1435823_x_at	EGF-like domain 7	Egfl7	346.4	3345.63	2920.9	2373.92	3453.3	3352.2	9.65829	8.43216	1.14541	1.40933	0.968822	0.998041	1435823_x_at	Mm.268933	EGF-like domain 7	Egfl7
1421335_a_at	EGF-like domain 7	Egfl7	95.7333	1045.43	697.933	548.1	863.8	1060.17	10.9203	7.29039	1.4979	1.90738	1.21027	0.986103	1421335_a_at	Mm.268933	EGF-like domain 7	Egfl7
1437057_at	EGF-like-domain, multiple 3	Egfl3	94.4667	960.567	546.767	2133.38	222.467	493.067	10.1683	5.78793	1.75681	0.450256	4.3178	1.94815	1437057_at	Mm.275216	multiple EGF-like-domains 6	Megf6
1419639_at	ephrin B2	Efnb2	1087	2491.47	4521.4	2853.7	3395.93	15655.1	2.29206	4.15952	0.551039	0.873065	0.733662	0.159147	1419639_at	Mm.209813	ephrin B2	Efnb2
1419638_at	ephrin B2	Efnb2	324.933	1301	1657.03	1818.94	2730.13	7655.23	4.0039	5.09961	0.785138	0.715252	0.476534	0.169949	1419638_at	Mm.209813	ephrin B2	Efnb2
1416895_at	ephrin A1	Efna1	227.5	863.867	777.567	1683.16	1239.7	968.633	3.79722	3.41788	1.11099	0.513241	0.696835	0.891841	1416895_at	Mm.15675	ephrin A1	Efna1
1451924_a_at	endothelin 1	Edn1	716.233	8062.37	8517.27	2392.58	973.633	7696.37	11.2566	11.8917	0.946591	3.36974	8.2807	1.04755	1451924_a_at	Mm.14543	endothelin 1	Edn1
1451024_at	endothelial differentiation, G-protein-coupled receptor 6	Edg6	161	1224.73	826.367	374.46	353.833	1235.73	7.60704	5.13271	1.48207	3.27067	3.46133	0.991098	1451024_at	Mm.33065	endothelial differentiation, G-protein-coupled receptor 6	Edg6
1448613_at	extracellular matrix protein 1	Ecm1	312.333	2812.83	2239.13	3951.7	7621	2812.97	9.00587	7.16905	1.25622	0.711803	0.36909	0.999953	1448613_at	Mm.3433	extracellular matrix protein 1	Ecm1
1455741_a_at	endothelin converting enzyme 1	Ece1	1372.87	7472.57	8474.83	5324.58	9529.4	14271.9	5.44304	6.17309	0.881736	1.40341	0.784159	0.523586	1455741_a_at	---	endothelin converting enzyme 1	Ece1
1434177_at	endothelin converting enzyme 1	Ece1	283.5	1112.77	1801.87	967.78	1369.87	3094.73	3.9251	6.35579	0.617563	1.14981	0.812318	0.359568	1434177_at	---	endothelin converting enzyme 1	Ece1
1416301_a_at	early B-cell factor 1	Ebf1	572.367	7462.03	7487.37	2833.46	19.6333	631.933	13.0372	13.0814	0.996617	2.63354	380.07	11.8083	1416301_a_at	Mm.215971	early B-cell factor 1	Ebf1
1448293_at	early B-cell factor 1	Ebf1	281.367	2131.53	2850.27	1093.06	8.33333	330.467	7.57564	10.1301	0.747836	1.95006	255.784	6.45007	1448293_at	---	---	Ebf1
1416302_at	early B-cell factor 1	Ebf1	265.633	2735.97	2780.47	1436.94	33.5333	290.3	10.2998	10.4673	0.983995	1.90402	81.5895	9.42462	1416302_at	Mm.215971	early B-cell factor 1	Ebf1
1433555_at	ELL associated factor 1	Eaf1	830.6	3003.83	2118.43	1617.9	1919.2	1640.07	3.61646	2.55049	1.41795	1.85662	1.56515	1.83153	1433555_at	---	ELL associated factor 1	Eaf1
1454963_at	RIKEN cDNA E430028B21 gene	E430028B21Rik	501.767	956.633	1179.2	1212.68	6177.5	5240.77	1.90653	2.3501	0.811256	0.788859	0.154858	0.182537	1454963_at	Mm.290758	RIKEN cDNA E430028B21 gene	E430028B21Rik
1443869_at	RIKEN cDNA E430028B21 gene	E430028B21Rik	128.7	283.033	333.567	266.62	978.4	1397.13	2.19917	2.59182	0.848506	1.06156	0.289282	0.202581	1443869_at	Mm.290758	RIKEN cDNA E430028B21 gene	E430028B21Rik
1441970_at	RIKEN cDNA E430010N07 gene	E430010N07Rik	1263.6	3028.83	2516.83	1731.74	1238.7	1869.07	2.39699	1.9918	1.20343	1.74901	2.44517	1.62051	1441970_at	---	RIKEN cDNA E430010N07 gene	E430010N07Rik
1447488_at	PREDICTED: fibrinogen silencer binding protein [Mus musculus], mRNA sequence	E130016E03Rik	96.5667	1970.4	1407.8	62.58	55.6	41.6333	20.4046	14.5785	1.39963	31.4861	35.4388	47.3275	1447488_at	Mm.438638	Transcribed locus, weakly similar to XP_232785.4 similar to DNA repair and recombination protein RAD54B (RAD54 homolog B) [Rattus norvegicus]	---
1452332_at	RIKEN cDNA E030025D05 gene	E030025D05Rik	197.567	1445.1	1291.47	767.26	25.0333	2405.23	7.31449	6.53687	1.11896	1.88346	57.727	0.600815	1452332_at	Mm.93759	coiled-coil domain containing 85A	Ccdc85a
1427157_at	RIKEN cDNA E030025D05 gene	E030025D05Rik	229.467	1327.5	1164.77	490.22	3.4	1597.5	5.78515	5.07597	1.13971	2.70797	390.441	0.830986	1427157_at	Mm.93759	coiled-coil domain containing 85A	Ccdc85a
1435777_at	RIKEN cDNA E030018N11 gene	E030018N11Rik	883.4	5658.57	4955	2901.58	2581.97	7070.37	6.40544	5.60901	1.14199	1.95017	2.19157	0.800322	1435777_at	Mm.426301	RIKEN cDNA E030018N11 gene	E030018N11Rik
1451891_a_at	dysferlin	Dysf	31.7667	270.767	205.733	572.56	1146.77	185.833	8.52361	6.47639	1.3161	0.472905	0.236113	1.45704	1451891_a_at	Mm.220982	dysferlin	Dysf
1415834_at	dual specificity phosphatase 6	Dusp6	534	6269.57	5362	6864.72	4014.63	2894.4	11.7408	10.0412	1.16926	0.913303	1.56168	2.1661	1415834_at	Mm.1791	dual specificity phosphatase 6	Dusp6
1456769_at	dual specificity phosphatase 3 (vaccinia virus phosphatase VH1-related)	Dusp3	558.567	1181.93	1451.43	1721.78	1263.4	1399.3	2.11601	2.5985	0.814321	0.68646	0.935518	0.84466	1456769_at	---	dual specificity phosphatase 3 (vaccinia virus phosphatase VH1-related)	Dusp3
1448985_at	dual specificity phosphatase 22	Dusp22	604.567	2080.37	2647.73	1395.12	1034.6	501.467	3.44109	4.37956	0.785716	1.49117	2.01079	4.14856	1448985_at	Mm.289646	dual specificity phosphatase 22	Dusp22
1450698_at	dual specificity phosphatase 2	Dusp2	193.1	358.767	588.867	4501.94	269.767	348.033	1.85793	3.04954	0.609249	0.0796916	1.32991	1.03084	1450698_at	Mm.4729	dual specificity phosphatase 2	Dusp2
1454785_at	dual specificity phosphatase 11 (RNA/RNP complex 1-interacting)	Dusp11	1388.67	3041.6	3182.37	2111.5	1789.13	3076.5	2.1903	2.29167	0.955767	1.44049	1.70004	0.988656	1454785_at	Mm.24007	dual specificity phosphatase 11 (RNA/RNP complex 1-interacting)	Dusp11
1448830_at	dual specificity phosphatase 1	Dusp1	14140.7	40334.5	39558.1	25906	39441.5	33286.4	2.85237	2.79746	1.01963	1.55696	1.02264	1.21174	1448830_at	Mm.239041	dual specificity phosphatase 1	Dusp1
1435208_at	deltex 3-like (Drosophila)	Dtx3l	199.067	1498.43	1088.8	984.82	1399.3	1514.13	7.52729	5.46952	1.37622	1.52153	1.07084	0.989631	1435208_at	Mm.390852	deltex 3-like (Drosophila)	Dtx3l
1435493_at	desmoplakin	Dsp	186.4	949.8	2072.27	282.64	50.8333	470.967	5.09549	11.1173	0.458339	3.36046	18.6846	2.0167	1435493_at	Mm.355327	desmoplakin	Dsp
1435494_s_at	desmoplakin	Dsp	171.233	885.1	1206.37	317.04	41.7667	492.567	5.16897	7.04516	0.733691	2.79176	21.1915	1.79691	1435494_s_at	Mm.355327	desmoplakin	Dsp
1420459_at	Down syndrome critical region homolog 6 (human)	Dscr6	21	491.1	764.833	340.58	4535.47	3852.63	23.3857	36.4206	0.642101	1.44195	0.10828	0.127471	1420459_at	Mm.42604	Down syndrome critical region homolog 6 (human)	Dscr6
1416697_at	dipeptidylpeptidase 4	Dpp4	50.0667	684	583.8	533.58	13057.7	3606.53	13.6618	11.6605	1.17163	1.28191	0.052383	0.189656	1416697_at	Mm.1151	dipeptidylpeptidase 4	Dpp4
1423376_a_at	docking protein 4	Dok4	71	246.433	211.567	2157.22	228.833	190.133	3.47089	2.97981	1.1648	0.114237	1.07691	1.29611	1423376_a_at	Mm.203949	docking protein 4	Dok4
1444028_s_at	dedicator of cytokinesis 9	Dock9	4079.6	13334.2	8819.07	7562.06	3056.87	10612	3.26851	2.16175	1.51198	1.76331	4.36206	1.25652	1444028_s_at	Mm.373976	dedicator of cytokinesis 9 /// similar to Dedicator of cytokinesis protein 9 (Cdc42 guanine nucleotide exchange factor zizimin 1)	Dock9 /// LOC670309
1427240_at	dedicator of cytokinesis 6	Dock6	458	3478.03	2158.1	3749.4	2743.43	3743.17	7.59396	4.71201	1.61162	0.927624	1.26777	0.929169	1427240_at	Mm.128153	dedicator of cytokinesis 6 /// similar to Dedicator of cytokinesis protein 6	Dock6 /// LOC670024
1449052_a_at	DNA methyltransferase 3B	Dnmt3b	164.567	456.767	454.133	1326.46	613.133	365.167	2.77557	2.75957	1.0058	0.34435	0.744971	1.25084	1449052_a_at	Mm.89772	DNA methyltransferase 3B	Dnmt3b
1427033_at	dynamin binding protein	Dnmbp	397.233	1019.03	1045.83	1101	2820.3	922	2.56533	2.63279	0.974375	0.925553	0.361321	1.10524	1427033_at	Mm.159024	dynamin binding protein	Dnmbp
1429173_at	deoxyribonuclease 1-like 1	Dnase1l1	251.4	1350.17	1463.57	863.7	1805.17	1851.17	5.37059	5.82167	0.922518	1.56324	0.747946	0.72936	1429173_at	Mm.20169	deoxyribonuclease 1-like 1	Dnase1l1
1426905_a_at	DnaJ (Hsp40) homolog, subfamily C, member 10, mRNA (cDNA clone MGC:28281 IMAGE:4010341)	Dnajc10	2280.5	8986.17	9787.83	5451.56	5745.2	3889.5	3.94044	4.29197	0.918096	1.64837	1.56412	2.31037	1426905_a_at	Mm.21762	DnaJ (Hsp40) homolog, subfamily C, member 10	Dnajc10
1420500_at	DnaJ (Hsp40) homolog, subfamily C, member 1	Dnajc1	572.833	1216.3	1685.67	1428.32	1552.93	1421.03	2.12331	2.94268	0.721554	0.85156	0.783227	0.855926	1420500_at	Mm.246674	DnaJ (Hsp40) homolog, subfamily C, member 1	Dnajc1
1417191_at	DnaJ (Hsp40) homolog, subfamily B, member 9	Dnajb9	6544.83	15443.7	22641	8022.1	13724.9	8896.93	2.35967	3.45937	0.682111	1.92514	1.12523	1.73584	1417191_at	Mm.27432	DnaJ (Hsp40) homolog, subfamily B, member 9	Dnajb9
1431734_a_at	DnaJ (Hsp40) homolog, subfamily B, member 4	Dnajb4	555.867	872.6	1157.13	880.4	1459.93	2149.93	1.5698	2.08167	0.754105	0.99114	0.597699	0.405873	1431734_a_at	Mm.46746	DnaJ (Hsp40) homolog, subfamily B, member 4	Dnajb4
1416756_at	DnaJ (Hsp40) homolog, subfamily B, member 1	Dnajb1	1828.2	5992.73	5345.03	2700.24	13531.4	1950.23	3.27794	2.92366	1.12118	2.21933	0.442875	3.07283	1416756_at	Mm.282092	DnaJ (Hsp40) homolog, subfamily B, member 1	Dnajb1
1416288_at	DnaJ (Hsp40) homolog, subfamily A, member 1	Dnaja1	6747.13	16470.5	20404.6	14435.2	23259	10084.2	2.44111	3.02419	0.807194	1.141	0.708136	1.63329	1416288_at	Mm.27897	DnaJ (Hsp40) homolog, subfamily A, member 1	Dnaja1
1421827_at	delta-like 4 (Drosophila)	Dll4	165.5	1137.63	1449.63	3162.16	2272.13	1073.77	6.87392	8.75911	0.784773	0.359765	0.50069	1.05948	1421827_at	Mm.143719	delta-like 4 (Drosophila)	Dll4
1421826_at	delta-like 4 (Drosophila)	Dll4	72.7	684.3	701.533	2354.12	1254.3	519.733	9.41265	9.6497	0.975435	0.290682	0.545563	1.31664	1421826_at	Mm.143719	delta-like 4 (Drosophila)	Dll4
1460602_at	deleted in liver cancer 1	Dlc1	602.767	3811.97	5625.73	4542.18	7649.7	3357.13	6.32412	9.33319	0.677595	0.839237	0.498316	1.13548	1460602_at	Mm.210875	deleted in liver cancer 1	Dlc1
1436173_at	deleted in liver cancer 1	Dlc1	495.3	3303.33	2965.9	3065.78	8110.67	3316.03	6.66936	5.98809	1.11377	1.07749	0.407283	0.99617	1436173_at	Mm.210875	deleted in liver cancer 1	Dlc1
1427941_at	Dicer1, Dcr-1 homolog (Drosophila)	Dicer1	494.5	859.167	1152.43	805.34	1018.67	1110.4	1.73745	2.3305	0.745524	1.06684	0.843423	0.773745	1427941_at	Mm.21135	Dicer1, Dcr-1 homolog (Drosophila)	Dicer1
1454979_at	diaphanous homolog 1 (Drosophila)	Diap1	1196.2	2967.7	3035.03	1884.54	1449.43	4443.6	2.48094	2.53723	0.977815	1.57476	2.04749	0.667859	1454979_at	Mm.195916	diaphanous homolog 1 (Drosophila) /// similar to Protein diaphanous homolog 1 (Diaphanous-related formin-1) (DRF1) (mDIA1) (p140mDIA)	Diap1 /// LOC671545
1437821_at	Diaphanous homolog 1 (Drosophila) (Diap1), mRNA	Diap1	187.533	383.6	440.7	103.58	171.3	1166.03	2.0455	2.34998	0.870433	3.70342	2.23935	0.328979	1437821_at	Mm.195916	Diaphanous homolog 1 (Drosophila)	Diap1
1445391_at	diaphanous homolog 1 (Drosophila)	Diap1	135.167	232.367	279.1	125.18	140.533	1143.47	1.71911	2.06486	0.832557	1.85626	1.65346	0.203212	1445391_at	Mm.195916	diaphanous homolog 1 (Drosophila) /// similar to Protein diaphanous homolog 1 (Diaphanous-related formin-1) (DRF1) (mDIA1) (p140mDIA)	Diap1 /// LOC671545
1428267_at	DEAH (Asp-Glu-Ala-His) box polypeptide 40	Dhx40	861.133	2578.67	2273.57	2261.84	1850.9	1407.07	2.9945	2.6402	1.13419	1.14007	1.3932	1.83265	1428267_at	Mm.260627	DEAH (Asp-Glu-Ala-His) box polypeptide 40	Dhx40
1452169_a_at	diacylglycerol kinase zeta	Dgkz	3863.8	5601.87	8767.67	3827.28	9731.73	10855.5	1.44983	2.26918	0.638923	1.46367	0.575629	0.516039	1452169_a_at	Mm.314923	diacylglycerol kinase zeta	Dgkz
1418578_at	diacylglycerol kinase, alpha	Dgka	445.167	1450.47	1676.2	1419.84	1319.7	1604.37	3.25826	3.76533	0.86533	1.02157	1.09909	0.904074	1418578_at	Mm.291235	diacylglycerol kinase, alpha	Dgka
1435927_at	DENN/MADD domain containing 3	Dennd3	353.467	7106.17	5306.47	4251.64	3990.13	6839.1	20.1042	15.0126	1.33915	1.67139	1.78093	1.03905	1435927_at	Mm.322557	DENN/MADD domain containing 3	Dennd3
1452659_at	DEK oncogene (DNA binding)	Dek	5735.57	12315.3	12846.2	8629.48	9304.13	10367.8	2.14718	2.23975	0.95867	1.42712	1.32364	1.18784	1452659_at	Mm.131150	DEK oncogene (DNA binding)	Dek
1424549_at	degenerative spermatocyte homolog 2 (Drosophila), lipid desaturase	Degs2	226.467	7558.23	6656.87	304.6	48.3333	151.167	33.3746	29.3945	1.1354	24.8136	156.377	49.9993	1424549_at	---	degenerative spermatocyte homolog 2 (Drosophila), lipid desaturase	Degs2
1452796_at	differentially expressed in FDCP 6	Def6	70.3667	1086.23	687.433	1839.76	66.9	147.4	15.4368	9.7693	1.58013	0.590421	16.2367	7.36929	1452796_at	Mm.204731	differentially expressed in FDCP 6	Def6
1436562_at	DEAD (Asp-Glu-Ala-Asp) box polypeptide 58	Ddx58	247.7	1545.8	1726	1626.1	1669.27	1328.4	6.24061	6.96811	0.895597	0.950618	0.926035	1.16366	1436562_at	Mm.86382	DEAD (Asp-Glu-Ala-Asp) box polypeptide 58	Ddx58
1426438_at	DEAD (Asp-Glu-Ala-Asp) box polypeptide 3, Y-linked	Ddx3y	745.933	2663.97	2859.9	2221.44	2412.67	2466.97	3.57132	3.83399	0.931489	1.19921	1.10416	1.07986	1426438_at	Mm.302938	DEAD (Asp-Glu-Ala-Asp) box polypeptide 3, Y-linked	Ddx3y
1426215_at	dopa decarboxylase	Ddc	1528.6	17201.1	15298.9	6784.92	121.133	100.167	11.2528	10.0084	1.12433	2.53519	142.001	171.724	1426215_at	Mm.12906	dopa decarboxylase	Ddc
1437763_at	DCN1, defective in cullin neddylation 1, domain containing 3 (S. cerevisiae)	Dcun1d3	321.933	1877.3	1198.8	587.8	447.2	579.2	5.83133	3.72375	1.56598	3.19377	4.1979	3.24119	1437763_at	Mm.31539	DCN1, defective in cullin neddylation 1, domain containing 3 (S. cerevisiae)	Dcun1d3
1418966_a_at	discoidin, CUB and LCCL domain containing 1	Dcbld1	152.4	270.467	301.2	2791.4	2491.97	1041.77	1.77472	1.97638	0.897964	0.0968928	0.108535	0.259623	1418966_a_at	Mm.62982	discoidin, CUB and LCCL domain containing 1	Dcbld1
1451112_s_at	death-associated protein	Dap	1135.6	6452.9	7820.63	6898.82	4061.13	4334.67	5.68237	6.88679	0.825112	0.935363	1.58894	1.48867	1451112_s_at	Mm.222867	death-associated protein	Dap
1433743_at	dachshund 1 (Drosophila)	Dach1	184.667	989.8	911.433	1770.82	26.2667	1742.93	5.35993	4.93556	1.08598	0.55895	37.6827	0.567893	1433743_at	Mm.320593	dachshund 1 (Drosophila)	Dach1
1433558_at	disabled homolog 2 (Drosophila) interacting protein	Dab2ip	967.8	7203.37	3982.03	3693.46	3916.97	1593.3	7.44303	4.11452	1.80897	1.9503	1.83902	4.52104	1433558_at	Mm.29629	disabled homolog 2 (Drosophila) interacting protein	Dab2ip
1420498_a_at	disabled homolog 2 (Drosophila)	Dab2	569.6	2978.8	3069.2	7855.9	18982.3	2635.37	5.22963	5.38834	0.970546	0.37918	0.156925	1.13032	1420498_a_at	Mm.240830	disabled homolog 2 (Drosophila)	Dab2
1423805_at	disabled homolog 2 (Drosophila)	Dab2	225.567	791.867	595.4	1379.52	7964.8	439.267	3.51057	2.63957	1.32997	0.574016	0.0994208	1.8027	1423805_at	Mm.240830	disabled homolog 2 (Drosophila)	Dab2
1429693_at	disabled homolog 2 (Drosophila)	Dab2	102.233	225.9	231.367	500.28	1764.6	227.467	2.20965	2.26312	0.976372	0.451547	0.128018	0.993113	1429693_at	Mm.240830	disabled homolog 2 (Drosophila)	Dab2
1452108_at	hypothetical protein D930020L01	D930020L01	94.2333	1225.8	637.7	375.58	69.1	168.433	13.0081	6.76724	1.92222	3.26375	17.7395	7.27766	1452108_at	Mm.275742	insulin-like growth factor I receptor	Igf1r
1417196_s_at	DNA segment, Chr 8, ERATO Doi 594, expressed	D8Ertd594e	786.9	3216.13	3647.1	1608.22	1962.13	2987.7	4.08709	4.63477	0.881833	1.99981	1.6391	1.07646	1417196_s_at	Mm.235074	WW, C2 and coiled-coil domain containing 2	Wwc2
1448611_at	DNA segment, Chr 8, ERATO Doi 594, expressed	D8Ertd594e	944.6	3148	3229.4	2092.08	3035.17	2466.3	3.33263	3.4188	0.974794	1.50472	1.03718	1.27641	1448611_at	Mm.235074	WW, C2 and coiled-coil domain containing 2	Wwc2
1417195_at	DNA segment, Chr 8, ERATO Doi 594, expressed	D8Ertd594e	215.3	1072.13	902.733	687.56	853.567	859.8	4.97972	4.19291	1.18765	1.55933	1.25606	1.24696	1417195_at	Mm.235074	WW, C2 and coiled-coil domain containing 2	Wwc2
1434446_at	RIKEN cDNA D630014A15 gene	D630014A15Rik	1051.57	7000.13	5913.53	3911.86	1752.03	2006.77	6.65686	5.62355	1.18375	1.78946	3.99543	3.48826	1434446_at	---	RIKEN cDNA D630014A15 gene	D630014A15Rik
1457465_at	RIKEN cDNA D430043L16 gene	D430043L16Rik	325.7	5879.03	5392.2	3461.16	1932.83	2726.47	18.0505	16.5557	1.09028	1.69857	3.04167	2.15628	1457465_at	Mm.23208	shroom family member 4	Shroom4
1443490_at	DNA segment, Chr 3, ERATO Doi 34, expressed	D3Ertd34e	245.6	1714.93	1120.7	621.64	4098.5	2065.27	6.98263	4.56311	1.53023	2.75872	0.41843	0.830369	1443490_at	---	DNA segment, Chr 3, ERATO Doi 34, expressed	D3Ertd34e
1436221_at	DNA segment, Chr 1, ERATO Doi 471, expressed	D1Ertd471e	361.9	523.033	936.567	2436.98	28.4667	26.9667	1.44524	2.58792	0.558458	0.214624	18.3735	19.3956	1436221_at	Mm.101743	DNA segment, Chr 1, ERATO Doi 471, expressed	D1Ertd471e
1441115_at	DNA segment, Chr 18, ERATO Doi 232, expressed	D18Ertd232e	28.1667	330.867	228.6	64.72	105.933	1495.57	11.7467	8.11598	1.44736	5.11228	3.12335	0.221232	1441115_at	---	DNA segment, Chr 18, ERATO Doi 232, expressed	D18Ertd232e
1427031_s_at	DNA segment, Chr 16, ERATO Doi 480, expressed	D16Ertd480e	623.567	1397.13	1262.33	390.58	816.2	901.267	2.24055	2.02438	1.10679	3.57707	1.71175	1.55019	1427031_s_at	Mm.24035	coiled-coil domain containing 52	Ccdc52
1427030_at	DNA segment, Chr 16, ERATO Doi 480, expressed	D16Ertd480e	519.733	1289.47	1063.8	286.76	685.967	802.133	2.48102	2.04682	1.21213	4.49668	1.87978	1.60755	1427030_at	Mm.24035	coiled-coil domain containing 52	Ccdc52
1450629_at	DNA segment, Chr 15, ERATO Doi 366, expressed	D15Ertd366e	658.233	1974.33	3404.33	478.08	1497.07	2362.03	2.99944	5.17192	0.579947	4.12971	1.3188	0.835862	1450629_at	Mm.33207	LIM domain and actin binding 1	Lima1
1435727_s_at	DNA segment, Chr 15, ERATO Doi 366, expressed	D15Ertd366e	542.3	2331.23	2556.53	845.24	4129.5	2548.8	4.29879	4.71424	0.911873	2.75807	0.564532	0.91464	1435727_s_at	Mm.33207	LIM domain and actin binding 1	Lima1
1422499_at	DNA segment, Chr 15, ERATO Doi 366, expressed	D15Ertd366e	432.167	1572.43	1150	511.82	2355.3	1368.1	3.63849	2.66101	1.36733	3.07224	0.667615	1.14936	1422499_at	Mm.33207	LIM domain and actin binding 1	Lima1
1438868_at	DNA segment, Chr 14, ERATO Doi 668, expressed	D14Ertd668e	160.3	334.6	494.733	73.14	1766.03	1635.97	2.08734	3.0863	0.676324	4.57479	0.189464	0.204527	1438868_at	Mm.205022	DNA segment, Chr 14, ERATO Doi 668, expressed	D14Ertd668e
1418507_s_at	RIKEN cDNA D130043N08 gene	D130043N08Rik	203.967	1197.67	1215.97	1101.94	655.2	1942.3	5.87187	5.9616	0.98495	1.08687	1.82794	0.616623	1418507_s_at	Mm.4132	suppressor of cytokine signaling 2	Socs2
1428408_a_at	DNA segment, Chr 12, ERATO Doi 551, expressed	D12Ertd551e	527.567	6065	6627.63	2237.92	1139.73	1022.6	11.4962	12.5626	0.915108	2.71011	5.32142	5.93096	1428408_a_at	Mm.273755	DNA segment, Chr 12, ERATO Doi 551, expressed	D12Ertd551e
1455500_at	DNA segment, Chr 11, ERATO Doi 759, expressed	D11Ertd759e	425.867	2152.53	1277.53	1332.5	2796.6	2784.37	5.05448	2.99984	1.68491	1.61541	0.769697	0.773078	1455500_at	Mm.133342	ring finger protein 213 /// similar to chromosome 17 open reading frame 27	LOC672513 /// Rnf213
1420646_at	DNA segment, Chr 10, ERATO Doi 438, expressed	D10Ertd438e	222.467	400.033	472.2	1386.16	407.133	471.9	1.79817	2.12257	0.847169	0.288591	0.982561	0.847708	1420646_at	Mm.199964	DNA segment, Chr 10, ERATO Doi 438, expressed	D10Ertd438e
1437885_at	RIKEN cDNA D030029J20 gene	D030029J20Rik	288.2	944.733	755.467	986.24	1140.73	1456.4	3.27805	2.62133	1.25053	0.957914	0.828181	0.648677	1437885_at	Mm.168541	RIKEN cDNA D030029J20 gene	D030029J20Rik
1456793_at	cytokine like 1	Cyt1	48.7667	102.467	236.033	20.26	35.3667	3511.7	2.10116	4.84005	0.434119	5.05758	2.89727	0.0291787	1456793_at	Mm.76407	cytokine like 1	Cytl1
1416039_x_at	cysteine rich protein 61	Cyr61	3748.7	19051.7	23411.2	9136.44	12457	8262.23	5.08222	6.24515	0.813787	2.08525	1.5294	2.30588	1416039_x_at	Mm.1231	cysteine rich protein 61	Cyr61
1438133_a_at	cysteine rich protein 61	Cyr61	1899.93	9368.53	14447.2	4920.48	4572.2	4209.67	4.93098	7.60407	0.648466	1.90399	2.04902	2.22548	1438133_a_at	Mm.1231	cysteine rich protein 61	Cyr61
1457823_at	cysteine rich protein 61	Cyr61	1053.07	8252.2	8071.83	2159.26	2304.43	3282.5	7.83635	7.66507	1.02235	3.82177	3.58101	2.514	1457823_at	Mm.1231	cysteine rich protein 61	Cyr61
1442340_x_at	cysteine rich protein 61	Cyr61	1063.67	8484.7	7911.33	2253.02	2330.3	3337.23	7.97684	7.43779	1.07247	3.76592	3.64103	2.54244	1442340_x_at	Mm.1231	cysteine rich protein 61	Cyr61
1419040_at	cytochrome P450, family 2, subfamily d, polypeptide 22	Cyp2d22	1699.6	7275.23	7377.83	2024.62	4319.5	3945.9	4.28056	4.34092	0.986093	3.59338	1.68428	1.84374	1419040_at	Mm.157435	cytochrome P450, family 2, subfamily d, polypeptide 22	Cyp2d22
1419039_at	cytochrome P450, family 2, subfamily d, polypeptide 22	Cyp2d22	605.6	2474.47	2780.2	985.9	1537.57	1239.4	4.08598	4.59082	0.890032	2.50986	1.60934	1.9965	1419039_at	Mm.157435	cytochrome P450, family 2, subfamily d, polypeptide 22	Cyp2d22
1422186_s_at	cytochrome b5 reductase 3	Cyb5r3	2173.53	6865.37	12084.6	6986.1	6300.77	7067.7	3.15862	5.55989	0.568109	0.982718	1.08961	0.971372	1422186_s_at	Mm.22560	cytochrome b5 reductase 3	Cyb5r3
1422185_a_at	cytochrome b5 reductase 3	Cyb5r3	897.167	2284.13	1862.1	4679.3	2456.67	1878.27	2.54594	2.07553	1.22664	0.488136	0.929769	1.21609	1422185_a_at	Mm.22560	cytochrome b5 reductase 3	Cyb5r3
1417507_at	cytochrome b-561	Cyb561	605.833	1461.53	1373.27	516.02	227.4	5001.13	2.41243	2.26674	1.06427	2.83232	6.42715	0.29224	1417507_at	Mm.149403	cytochrome b-561	Cyb561
1448995_at	chemokine (C-X-C motif) ligand 4	Cxcl4	489.933	943.867	1409.4	481.2	1474.03	880.433	1.92652	2.87672	0.669694	1.96149	0.640329	1.07205	1448995_at	Mm.332490	chemokine (C-X-C motif) ligand 4	Cxcl4
1417574_at	chemokine (C-X-C motif) ligand 12	Cxcl12	1412.2	29060.5	28049.3	7874.74	976.433	6240.37	20.5782	19.8621	1.03605	3.69034	29.7619	4.65685	1417574_at	Mm.303231	chemokine (C-X-C motif) ligand 12	Cxcl12
1448823_at	chemokine (C-X-C motif) ligand 12	Cxcl12	1201.1	4542.17	3459.47	559.84	791.267	651.067	3.78167	2.88025	1.31297	8.11333	5.74037	6.9765	1448823_at	Mm.303231	chemokine (C-X-C motif) ligand 12	Cxcl12
1419697_at	chemokine (C-X-C motif) ligand 11	Cxcl11	117.1	356.633	617.533	400.4	1186.6	52.8	3.04555	5.27356	0.577513	0.890693	0.300551	6.75442	1419697_at	Mm.131723	chemokine (C-X-C motif) ligand 11	Cxcl11
1457644_s_at	chemokine (C-X-C motif) ligand 1	Cxcl1	2138	6747.63	11668.3	16522.9	29565.3	15509.9	3.15605	5.45759	0.578286	0.40838	0.228228	0.435053	1457644_s_at	Mm.21013	chemokine (C-X-C motif) ligand 1	Cxcl1
1419209_at	chemokine (C-X-C motif) ligand 1	Cxcl1	1056.37	2766.6	4320.87	8909.68	16226.7	6901.1	2.61898	4.09031	0.640288	0.310516	0.170497	0.400893	1419209_at	Mm.21013	chemokine (C-X-C motif) ligand 1	Cxcl1
1441855_x_at	chemokine (C-X-C motif) ligand 1	Cxcl1	924.933	1475.67	3226.07	4514.22	9584.2	4540	1.59543	3.48789	0.45742	0.326893	0.153969	0.325037	1441855_x_at	Mm.21013	chemokine (C-X-C motif) ligand 1	Cxcl1
1435542_s_at	CTTNBP2 N-terminal like	Cttnbp2nl	3799.03	13617.4	9970.77	8492.92	8866.73	11941.6	3.58443	2.62455	1.36573	1.60338	1.53578	1.14033	1435542_s_at	Mm.200327	CTTNBP2 N-terminal like	Cttnbp2nl
1449300_at	CTTNBP2 N-terminal like	Cttnbp2nl	637.733	3435.67	3903.07	2840.82	1773.87	5041.1	5.38731	6.12022	0.880248	1.20939	1.93682	0.681531	1449300_at	Mm.200327	CTTNBP2 N-terminal like	Cttnbp2nl
1443814_x_at	cathepsin H	Ctsh	578.933	4274.57	6191.13	5156.04	553.733	3435.47	7.38352	10.694	0.690434	0.829041	7.71954	1.24425	1443814_x_at	Mm.2277	cathepsin H	Ctsh
1418365_at	cathepsin H	Ctsh	725.1	8575.67	5908.9	10714.3	1006.7	5126.1	11.8269	8.14908	1.45131	0.800392	8.51859	1.67294	1418365_at	Mm.2277	cathepsin H	Ctsh
1416382_at	cathepsin C	Ctsc	3033.2	7079.17	9351.97	6298.72	3527.4	11881	2.33389	3.0832	0.756971	1.12391	2.00691	0.595839	1416382_at	Mm.322945	cathepsin C	Ctsc
1437448_s_at	catenin (cadherin associated protein), delta 1	Ctnnd1	648.7	2085.77	1660.23	2566.4	2894.03	2102.27	3.2153	2.55932	1.25631	0.812721	0.720713	0.992151	1437448_s_at	Mm.35738	catenin (cadherin associated protein), delta 1	Ctnnd1
1420811_a_at	catenin (cadherin associated protein), beta 1, 88kDa	Ctnnb1	16308.2	39221.8	41423.3	29537.4	21446.6	23744	2.40503	2.54002	0.946854	1.32787	1.82881	1.65186	1420811_a_at	Mm.291928	catenin (cadherin associated protein), beta 1	Ctnnb1
1437807_x_at	catenin (cadherin associated protein), alpha 1	Ctnna1	10231.7	30285.7	33179.4	21536.3	27640.2	31504.1	2.95998	3.24279	0.912787	1.40626	1.09571	0.961327	1437807_x_at	Mm.18962	catenin (cadherin associated protein), alpha 1	Ctnna1
1448149_at	catenin (cadherin associated protein), alpha 1	Ctnna1	10172.5	21133.9	24884.6	18869.5	21071.3	21608.4	2.07755	2.44625	0.849277	1.12	1.00297	0.978041	1448149_at	Mm.18962	catenin (cadherin associated protein), alpha 1	Ctnna1
1452352_at	cytotoxic T lymphocyte-associated protein 2 beta	Ctla2b	326.633	13352.4	14645.5	9974.24	6391.5	9067.37	40.8788	44.8377	0.911704	1.33869	2.08908	1.47257	1452352_at	---	cytotoxic T lymphocyte-associated protein 2 beta	Ctla2b
1416811_s_at	cytotoxic T lymphocyte-associated protein 2 alpha /// cytotoxic T lymphocyte-associated protein 2 beta	Ctla2a /// Ctla2b	395.4	15389.5	17528.6	19423.4	4792.5	18670.3	38.9214	44.3313	0.877967	0.792318	3.21117	0.824279	1416811_s_at	---	cytotoxic T lymphocyte-associated protein 2 alpha /// cytotoxic T lymphocyte-associated protein 2 beta	Ctla2a /// Ctla2b
1448471_a_at	cytotoxic T lymphocyte-associated protein 2 alpha	Ctla2a	684.2	21951.6	22768.7	20186.1	6253.4	24521.9	32.0837	33.2778	0.964114	1.08746	3.51035	0.895185	1448471_a_at	---	cytotoxic T lymphocyte-associated protein 2 alpha	Ctla2a
1452968_at	collagen triple helix repeat containing 1	Cthrc1	1165.8	8444.43	5881.73	8532.44	42.0333	1175.03	7.24347	5.04523	1.4357	0.989686	200.898	7.18655	1452968_at	Mm.41556	collagen triple helix repeat containing 1	Cthrc1
1416953_at	connective tissue growth factor	Ctgf	2040.77	9087.37	9103.77	2342.38	2843.9	11388.4	4.45292	4.46095	0.998199	3.87954	3.19539	0.797947	1416953_at	Mm.393058	connective tissue growth factor	Ctgf
1452055_at	CTD (carboxy-terminal domain, RNA polymerase II, polypeptide A) small phosphatase 1	Ctdsp1	1220.7	3910.33	2727.07	2744.52	3394.07	2592.5	3.20335	2.23402	1.4339	1.42478	1.15211	1.50833	1452055_at	Mm.165042	CTD (carboxy-terminal domain, RNA polymerase II, polypeptide A) small phosphatase 1	Ctdsp1
1418330_at	CCCTC-binding factor	Ctcf	1757.07	3244.23	3471.33	1826.72	1810.93	2239.6	1.84639	1.97564	0.934578	1.77599	1.79147	1.44858	1418330_at	Mm.269474	CCCTC-binding factor	Ctcf
1434705_at	C-terminal binding protein 2 /// zinc finger, RAN-binding domain containing 1	Ctbp2 /// Zranb1	828.067	2224.87	2312.6	1274.86	1304.53	1978.5	2.68682	2.79277	0.962063	1.74519	1.70549	1.12452	1434705_at	Mm.389984	C-terminal binding protein 2	Ctbp2
1422887_a_at	C-terminal binding protein 2	Ctbp2	718.567	1904.07	2153.53	1787.12	1556.17	1971.03	2.64981	2.99698	0.884159	1.06544	1.22356	0.966025	1422887_a_at	Mm.246240	C-terminal binding protein 2	Ctbp2
1420731_a_at	cysteine and glycine-rich protein 2	Csrp2	842.7	4608.43	4387.7	14050	3478.27	2101.17	5.46865	5.20672	1.05031	0.328002	1.32492	2.19327	1420731_a_at	Mm.2020	cysteine and glycine-rich protein 2	Csrp2
1429384_at	casein kinase 1, gamma 3	Csnk1g3	643.267	1223.9	1263.9	1898.96	815.667	1173.67	1.90263	1.96482	0.968352	0.644511	1.50049	1.0428	1429384_at	Mm.368668	casein kinase 1, gamma 3	Csnk1g3
1418889_a_at	casein kinase 1, delta	Csnk1d	546.1	1019.4	1183.97	2016.4	1345.8	1447.43	1.86669	2.16804	0.861004	0.505554	0.757468	0.704281	1418889_a_at	Mm.216227	casein kinase 1, delta	Csnk1d
1448592_at	cartilage associated protein	Crtap	658.833	4302.7	3478.57	4187.64	4277.93	1658.03	6.53079	5.27989	1.23692	1.02748	1.00579	2.59506	1448592_at	Mm.20904	cartilage associated protein	Crtap
1422563_at	complement receptor related protein	Crry	1407.03	5341.47	6522.3	6355.28	4038.67	4665.7	3.79626	4.6355	0.818954	0.840477	1.32258	1.14484	1422563_at	Mm.301652	complement receptor related protein	Crry
1417583_a_at	charged amino acid rich leucine zipper 1	Crlz1	876.767	1728.27	1907.87	1944.38	2019.2	1610.5	1.97118	2.17603	0.905863	0.888852	0.855917	1.07312	1417583_a_at	Mm.88546	charged amino acid rich leucine zipper 1	Crlz1
1425855_a_at	v-crk sarcoma virus CT10 oncogene homolog (avian)	Crk	170.2	342.433	489.167	786.02	399.367	1073.07	2.01195	2.87407	0.700034	0.435655	0.857441	0.319117	1425855_a_at	Mm.280125	v-crk sarcoma virus CT10 oncogene homolog (avian)	Crk
1423352_at	cysteine-rich secretory protein LCCL domain containing 1	Crispld1	94.4	1055.37	1185.9	165.76	11.5333	249.1	11.1797	12.5625	0.889929	6.36684	91.5058	4.23672	1423352_at	Mm.289625	cysteine-rich secretory protein LCCL domain containing 1	Crispld1
1417311_at	cysteine rich protein 2	Crip2	2280.27	13619.7	11827.4	9462.26	6052.3	10135.3	5.97285	5.18686	1.15153	1.43937	2.25033	1.34379	1417311_at	Mm.133825	cysteine rich protein 2	Crip2
1416326_at	cysteine-rich protein 1 (intestinal)	Crip1	2960.33	4186.33	5991.03	667.92	827.833	7319.87	1.41414	2.02377	0.698766	6.26772	5.05698	0.571914	1416326_at	Mm.272368	cysteine-rich protein 1 (intestinal)	Crip1
1440955_at	cysteine rich BMP regulator 2 (chordin like)	Crim2	230.267	3038.5	2241.63	8866.94	215.533	186.033	13.1956	9.73494	1.35548	0.342677	14.0976	16.3331	1440955_at	Mm.332961	cysteine rich BMP regulator 2 (chordin like)	Crim2
1418322_at	cAMP responsive element modulator	Crem	491.5	1752.87	1761.3	3323.02	544.733	841.4	3.56636	3.58352	0.995212	0.527492	3.21784	2.08327	1418322_at	Mm.5244	cAMP responsive element modulator	Crem
1449037_at	cAMP responsive element modulator	Crem	426.5	1122.97	1362.2	3557.98	332.8	627.567	2.63298	3.1939	0.824377	0.315619	3.3743	1.7894	1449037_at	Mm.5244	cAMP responsive element modulator	Crem
1436983_at	CREB binding protein	Crebbp	1417.67	2114.37	3197	2045.86	1593.37	2799.03	1.49144	2.25511	0.66136	1.03349	1.32698	0.755392	1436983_at	Mm.132238	CREB binding protein	Crebbp
1456042_s_at	Crm, cramped-like (Drosophila)	Cramp1l	1847.6	4192.8	6566.47	3682.76	2369.77	3245.97	2.26932	3.55405	0.638517	1.13849	1.76929	1.2917	1456042_s_at	Mm.328854	Crm, cramped-like (Drosophila)	Cramp1l
1420326_s_at	Crm, cramped-like (Drosophila)	Cramp1l	655.767	1646.67	2154.73	1277.48	1189.5	1116.33	2.51106	3.28582	0.764209	1.289	1.38434	1.47507	1420326_s_at	Mm.328854	Crm, cramped-like (Drosophila)	Cramp1l
1460409_at	carnitine palmitoyltransferase 1a, liver	Cpt1a	998.767	4852.53	3647.17	3947.82	1638.83	2060.6	4.85853	3.65167	1.33049	1.22917	2.96097	2.35491	1460409_at	Mm.18522	carnitine palmitoyltransferase 1a, liver	Cpt1a
1438156_x_at	carnitine palmitoyltransferase 1a, liver	Cpt1a	320.233	881.433	1064.9	754.68	336.7	626.133	2.75247	3.32539	0.827715	1.16796	2.61786	1.40774	1438156_x_at	Mm.18522	carnitine palmitoyltransferase 1a, liver	Cpt1a
1431146_a_at	copine VIII	Cpne8	179.3	619.767	688.633	447.86	1050.2	1334.3	3.45659	3.84068	0.899995	1.38384	0.590142	0.464488	1431146_a_at	Mm.290991	copine VIII	Cpne8
1435450_at	copine III	Cpne3	1718.97	4919.17	4430.3	2912.02	3258.97	3436.8	2.8617	2.5773	1.11035	1.68926	1.50943	1.43132	1435450_at	Mm.38390	copine III	Cpne3
1452814_at	copine III	Cpne3	842.733	1849.23	1880.93	1251	945.1	1358.3	2.19433	2.23194	0.983147	1.4782	1.95665	1.36143	1452814_at	Mm.38390	copine III	Cpne3
1433439_at	copine I	Cpne1	1639.8	5859.43	5836.33	4891.44	4356.77	4502.87	3.57326	3.55917	1.00396	1.1979	1.3449	1.30127	1433439_at	---	copine I	Cpne1
1417494_a_at	ceruloplasmin	Cp	1373.37	4707.97	4704.37	917.66	262.767	2111.4	3.42805	3.42543	1.00077	5.1304	17.9169	2.22978	1417494_a_at	Mm.13787	ceruloplasmin	Cp
1448735_at	ceruloplasmin	Cp	717.067	1930.97	2792.23	253.76	52.1667	861.367	2.69287	3.89397	0.691549	7.60942	37.0153	2.24175	1448735_at	Mm.13787	ceruloplasmin	Cp
1417496_at	ceruloplasmin	Cp	445.667	976.733	2044.87	294.64	48.2333	534	2.19162	4.58833	0.477651	3.31501	20.2502	1.82909	1417496_at	Mm.13787	ceruloplasmin	Cp
1417497_at	ceruloplasmin	Cp	297.267	1722.27	1669.43	203.48	69.7333	507.133	5.79368	5.61595	1.03165	8.46406	24.6979	3.39608	1417497_at	Mm.13787	ceruloplasmin	Cp
1417495_x_at	ceruloplasmin	Cp	408.333	2190.73	1393.33	377.18	99.3333	804.467	5.36506	3.41224	1.5723	5.80819	22.0544	2.72321	1417495_x_at	Mm.13787	ceruloplasmin	Cp
1448734_at	ceruloplasmin	Cp	376.033	1483.27	787.167	348.06	65.7667	544.267	3.94451	2.09334	1.88431	4.26153	22.5535	2.72526	1448734_at	Mm.13787	ceruloplasmin	Cp
1418455_at	coatomer protein complex, subunit zeta 2	Copz2	268.533	1898.4	1862.47	724.48	1156.07	729.9	7.06951	6.9357	1.01929	2.62036	1.64212	2.6009	1418455_at	Mm.22144	coatomer protein complex, subunit zeta 2	Copz2
1433508_at	Kruppel-like factor 6 (Klf6), mRNA	Copeb	1999.67	9805.17	13144.1	7535.84	6966.8	9249.97	4.9034	6.57315	0.745975	1.30114	1.40741	1.06002	1433508_at	Mm.275036	Kruppel-like factor 6	Klf6
1424121_at	COMM domain containing 1	Commd1	1158.97	1809.27	2534.03	1846.36	1399.7	1386.03	1.5611	2.18646	0.713987	0.97991	1.29261	1.30536	1424121_at	Mm.259903	COMM domain containing 1	Commd1
1452867_at	procollagen, type IV, alpha 3 (Goodpasture antigen) binding protein	Col4a3bp	2671.47	16531.3	15798.8	3442.26	4326.5	3814.33	6.1881	5.91392	1.04636	4.80246	3.82094	4.33399	1452867_at	Mm.392062	procollagen, type IV, alpha 3 (Goodpasture antigen) binding protein	Col4a3bp
1420384_at	procollagen, type IV, alpha 3 (Goodpasture antigen) binding protein	Col4a3bp	447.033	1668.73	1920.9	257.26	323.233	418.833	3.73291	4.297	0.868725	6.48656	5.16263	3.98424	1420384_at	Mm.24125	procollagen, type IV, alpha 3 (Goodpasture antigen) binding protein	Col4a3bp
1424051_at	procollagen, type IV, alpha 2	Col4a2	781.467	11058.3	10755.4	22325.6	9407.37	9043	14.1507	13.7631	1.02816	0.495318	1.17549	1.22285	1424051_at	Mm.181021	procollagen, type IV, alpha 2	Col4a2
1452035_at	procollagen, type IV, alpha 1	Col4a1	3065.97	29865.5	24212.7	38857.6	21976.3	25071.5	9.74096	7.89725	1.23346	0.768587	1.35899	1.19121	1452035_at	Mm.738	procollagen, type IV, alpha 1	Col4a1
1426348_at	procollagen, type IV, alpha 1	Col4a1	531.467	9130.03	6900.1	13984.8	5921.17	5218.77	17.1789	12.9831	1.32317	0.652855	1.54193	1.74946	1426348_at	Mm.738	procollagen, type IV, alpha 1	Col4a1
1426955_at	procollagen, type XVIII, alpha 1	Col18a1	358.267	1065.07	882.5	5026.24	67.3	1029.5	2.97283	2.46325	1.20687	0.211901	15.8257	1.03455	1426955_at	Mm.4352	procollagen, type XVIII, alpha 1	Col18a1
1427168_a_at	procollagen, type XIV, alpha 1	Col14a1	154.033	791.9	826.233	122.56	1366.4	1547.23	5.1411	5.36399	0.958446	6.46133	0.579552	0.511817	1427168_a_at	Mm.297859	procollagen, type XIV, alpha 1	Col14a1
1454795_at	Cobl-like 1	Cobll1	2159.27	11174.8	10050.3	5376.88	51.7333	1899.57	5.17526	4.65448	1.11189	2.0783	216.007	5.8828	1454795_at	Mm.34159	Cobl-like 1	Cobll1
1425480_at	CCR4-NOT transcription complex, subunit 6-like	Cnot6l	2141.47	9324.93	10276.2	7322.48	4315.1	3421.37	4.35446	4.79869	0.907427	1.27347	2.161	2.7255	1425480_at	Mm.28374	CCR4-NOT transcription complex, subunit 6-like	Cnot6l
1451723_at	CCR4-NOT transcription complex, subunit 6-like	Cnot6l	122.1	1609.03	2524.8	1877.54	572.167	816.633	13.178	20.6781	0.637291	0.85699	2.81218	1.97033	1451723_at	Mm.28374	CCR4-NOT transcription complex, subunit 6-like	Cnot6l
1434311_at	CCR4-NOT transcription complex, subunit 6-like	Cnot6l	756.267	2041.47	2043.47	1404.86	675.967	527.8	2.6994	2.70205	0.999021	1.45315	3.02007	3.86788	1434311_at	Mm.384746	CCR4-NOT transcription complex, subunit 6-like	Cnot6l
1425481_at	CCR4-NOT transcription complex, subunit 6-like	Cnot6l	195.633	1290.33	1270	1247.82	468.233	429.6	6.59567	6.49174	1.01601	1.03407	2.75575	3.00357	1425481_at	Mm.28374	CCR4-NOT transcription complex, subunit 6-like	Cnot6l
1426682_at	CCR4-NOT transcription complex, subunit 6	Cnot6	3437.53	9799.4	10650.5	7096.2	4875	6646.67	2.85071	3.0983	0.920088	1.38094	2.01013	1.47433	1426682_at	Mm.247113	CCR4-NOT transcription complex, subunit 6	Cnot6
1426683_at	CCR4-NOT transcription complex, subunit 6	Cnot6	636.3	1509.43	2094.43	2479.58	798.2	1903.6	2.3722	3.29158	0.720688	0.608746	1.89105	0.792936	1426683_at	Mm.247113	CCR4-NOT transcription complex, subunit 6	Cnot6
1450981_at	calponin 2	Cnn2	934.967	4609.53	3130.27	7463.06	5621.73	3058.97	4.93016	3.348	1.47257	0.617647	0.819949	1.50689	1450981_at	Mm.157770	calponin 2	Cnn2
1433983_at	Cnksr family member 3	Cnksr3	1527.83	1929.9	3066.77	3514.28	15723.8	2923.63	1.26316	2.00727	0.629295	0.549159	0.122738	0.660103	1433983_at	Mm.37984	Cnksr family member 3	Cnksr3
1436939_at	cardiomyopathy associated 4	Cmya4	168.433	8682.27	9336.47	8263.48	8447.9	8992.07	51.5472	55.4312	0.929931	1.05068	1.02774	0.965547	1436939_at	Mm.295205	unc-45 homolog B (C. elegans)	Unc45b
1417625_s_at	chemokine orphan receptor 1	Cmkor1	1909.5	10688.1	9624.03	2539.12	536.333	20584.6	5.59731	5.04008	1.11056	4.20936	19.928	0.519226	1417625_s_at	Mm.6522	chemokine (C-X-C motif) receptor 7	Cxcr7
1426124_a_at	CDC-like kinase 1	Clk1	5175.77	11562.6	13060.2	8895.88	10710.4	15037.2	2.23399	2.52334	0.885331	1.29977	1.07957	0.768935	1426124_a_at	Mm.1761	CDC-like kinase 1	Clk1
1456873_at	chloride intracellular channel 5	Clic5	168.967	5405.07	4988.7	657.4	18.8667	9491.7	31.989	29.5248	1.08346	8.22188	286.488	0.569452	1456873_at	Mm.37666	chloride intracellular channel 5	Clic5
1439505_at	chloride intracellular channel 5	Clic5	87.2667	2899	1704.57	272.9	8.1	3319.97	33.22	19.5328	1.70073	10.6229	357.901	0.873202	1439505_at	Mm.37666	chloride intracellular channel 5	Clic5
1458381_at	chloride intracellular channel 5	Clic5	60.1667	1070.93	994.333	150.22	28.5	1934.8	17.7994	16.5263	1.07704	7.1291	37.5766	0.553511	1458381_at	Mm.37666	chloride intracellular channel 5	Clic5
1416656_at	chloride intracellular channel 1	Clic1	1172.4	3494.9	2877.67	6389.18	8329.03	7538.8	2.98098	2.45451	1.21449	0.547003	0.419605	0.463588	1416656_at	Mm.29524	chloride intracellular channel 1	Clic1
1421182_at	C-type lectin domain family 1, member b	Clec1b	26.1333	158.2	264.567	167.8	20102.8	535.333	6.05357	10.1237	0.597959	0.942789	0.00786956	0.295517	1421182_at	Mm.30700	C-type lectin domain family 1, member b	Clec1b
1460039_at	C-type lectin domain family 1, member a	Clec1a	48.2	321.233	389.1	901.44	2218	6281.83	6.66459	8.07261	0.82558	0.356356	0.14483	0.0511369	1460039_at	Mm.131289	C-type lectin domain family 1, member a	Clec1a
1456318_at	C-type lectin domain family 1, member a	Clec1a	56.8667	188.633	299.1	671.96	1160.4	4760.47	3.31712	5.25967	0.63067	0.280721	0.162559	0.039625	1456318_at	Mm.131289	C-type lectin domain family 1, member a	Clec1a
1419467_at	C-type lectin domain family 14, member a	Clec14a	73.1333	2029.37	3833.3	4229.78	12554.2	10904.5	27.7489	52.4152	0.529405	0.479781	0.161648	0.186103	1419467_at	Mm.280563	C-type lectin domain family 14, member a	Clec14a
1419468_at	C-type lectin domain family 14, member a	Clec14a	53.3333	1267.43	1475.7	844.08	8882.77	10695.9	23.7644	27.6694	0.858869	1.50156	0.142685	0.118497	1419468_at	Mm.280563	C-type lectin domain family 14, member a	Clec14a
1417839_at	claudin 5	Cldn5	1835.7	38079.1	39766.7	34055.5	15781.7	25539.9	20.7436	21.663	0.957562	1.11815	2.41287	1.49097	1417839_at	Mm.22768	claudin 5	Cldn5
1427964_at	chemokine-like factor super family 8	Cklfsf8	178.533	2322.7	2765.5	1650.78	3141.4	386.633	13.0099	15.4901	0.839884	1.40703	0.739384	6.0075	1427964_at	Mm.150064	CKLF-like MARVEL transmembrane domain containing 8	Cmtm8
1436242_a_at	chemokine-like factor	Cklf	1225.77	1952.63	2451.2	4037.02	4045.67	2908.57	1.59299	1.99973	0.796603	0.483682	0.482648	0.671339	1436242_a_at	Mm.269219	chemokine-like factor	Cklf
1448724_at	cytokine inducible SH2-containing protein	Cish	370.5	672.333	1027.4	731.94	2415.53	8599.77	1.81466	2.77301	0.654403	0.918563	0.278337	0.0781804	1448724_at	Mm.4592	cytokine inducible SH2-containing protein	Cish
1459859_x_at	chromatin accessibility complex 1	Chrac1	648.733	1312.63	1432.53	1491.9	1608.1	3985.37	2.02338	2.2082	0.916302	0.87984	0.816263	0.329363	1459859_x_at	Mm.23095	chromatin accessibility complex 1	Chrac1
1428252_at	chromatin modifying protein 2B	Chmp2b	1706.4	3945.57	3364.53	4091.06	3556.03	2101.17	2.31222	1.97171	1.17269	0.964436	1.10954	1.8778	1428252_at	Mm.432944	chromatin modifying protein 2B	Chmp2b
1428253_at	chromatin modifying protein 2B	Chmp2b	847.4	1538.43	1832.6	2923.48	1891.13	1484.4	1.81547	2.16262	0.839481	0.526234	0.813498	1.0364	1428253_at	Mm.432944	chromatin modifying protein 2B	Chmp2b
1429050_at	cysteine-rich hydrophobic domain 2	Chic2	1076.83	2551.67	3921.93	4724.08	2336.5	5077.1	2.3696	3.6421	0.650614	0.54014	1.09209	0.502583	1429050_at	Mm.239814	cysteine-rich hydrophobic domain 2	Chic2
1419659_s_at	cysteine-rich hydrophobic domain 2	Chic2	1273.97	2535.17	2962.13	4023.56	2392.2	2613.17	1.98998	2.32513	0.855858	0.63008	1.05976	0.970151	1419659_s_at	Mm.239814	cysteine-rich hydrophobic domain 2	Chic2
1449227_at	cholesterol 25-hydroxylase	Ch25h	169.267	559.967	562.8	127.26	491.8	2908.63	3.30819	3.32493	0.994966	4.40018	1.13861	0.192519	1449227_at	Mm.30824	cholesterol 25-hydroxylase	Ch25h
1452309_at	cingulin-like 1	Cgnl1	347.633	8039.67	7252.07	6674.72	430.1	1562.4	23.1269	20.8613	1.1086	1.20449	18.6926	5.14572	1452309_at	Mm.99961	cingulin-like 1 /// similar to cingulin-like 1 isoform 1	Cgnl1 /// LOC677485
1455658_at	CGG triplet repeat binding protein 1	Cggbp1	342	529.5	898.233	1171.84	880.733	1120.73	1.54825	2.62641	0.58949	0.451853	0.601204	0.472459	1455658_at	Mm.10160	CGG triplet repeat binding protein 1	Cggbp1
1424996_at	CASP8 and FADD-like apoptosis regulator	Cflar	607.167	2201.1	1854.17	1076.94	2719.03	2936.43	3.6252	3.0538	1.18711	2.04385	0.809516	0.749583	1424996_at	Mm.11778	CASP8 and FADD-like apoptosis regulator	Cflar
1423153_x_at	complement component factor h	Cfh	610.267	1737.97	1334.03	133.26	1313.43	2260.3	2.84788	2.18598	1.30279	13.0419	1.32322	0.76891	1423153_x_at	Mm.8655	complement component factor h	Cfh
1450876_at	complement component factor h	Cfh	661.767	1670.83	1314	111.5	1229.43	2091	2.52481	1.98559	1.27156	14.9851	1.35903	0.799059	1450876_at	Mm.8655	complement component factor h	Cfh
1419833_s_at	centaurin, delta 3	Centd3	310.6	4354.2	3647.33	3670.64	6797.63	7229.77	14.0187	11.7429	1.1938	1.18622	0.640546	0.60226	1419833_s_at	Mm.247642	centaurin, delta 3	Centd3
1447407_at	centaurin, delta 3	Centd3	73.2333	281.967	278.8	209.46	549.9	1421.47	3.85025	3.80701	1.01136	1.34616	0.51276	0.198363	1447407_at	Mm.247642	centaurin, delta 3	Centd3
1425262_at	CCAAT/enhancer binding protein (C/EBP), gamma	Cebpg	1174.47	3631.6	2943.33	1146.48	3852.97	1765.13	3.09213	2.5061	1.23384	3.16761	0.942546	2.05741	1425262_at	Mm.273090	CCAAT/enhancer binding protein (C/EBP), gamma	Cebpg
1423233_at	CCAAT/enhancer binding protein (C/EBP), delta	Cebpd	998.8	3290.73	2102.63	2458.76	8966.17	18371.7	3.29469	2.10516	1.56505	1.33837	0.367017	0.179119	1423233_at	Mm.347407	CCAAT/enhancer binding protein (C/EBP), delta	Cebpd
1460682_s_at	CEA-related cell adhesion molecule 2	Ceacam2	418.267	9160.43	7289.63	1118.9	4324.8	4559.53	21.9009	17.4282	1.25664	8.187	2.11812	2.00907	1460682_s_at	Mm.322502	CEA-related cell adhesion molecule 1 /// CEA-related cell adhesion molecule 2	Ceacam1 /// Ceacam2
1460681_at	CEA-related cell adhesion molecule 2	Ceacam2	307.667	4576.6	3797.47	665.4	2759.83	2252.63	14.8752	12.3428	1.20517	6.87797	1.65829	2.03167	1460681_at	Mm.322502	CEA-related cell adhesion molecule 1	Ceacam1
1422123_s_at	CEA-related cell adhesion molecule 1 /// CEA-related cell adhesion molecule 2	Ceacam1 /// Ceacam2	214.067	1880.67	2382.6	569.02	1146.33	1085.4	8.78543	11.1302	0.789334	3.3051	1.64059	1.73269	1422123_s_at	Mm.322502	CEA-related cell adhesion molecule 1 /// CEA-related cell adhesion molecule 2	Ceacam1 /// Ceacam2
1425538_x_at	CEA-related cell adhesion molecule 1	Ceacam1	294.833	5300.47	7299.83	649.62	2027.3	2975.1	17.9778	24.7592	0.726108	8.15933	2.61454	1.78161	1425538_x_at	Mm.322502	CEA-related cell adhesion molecule 1	Ceacam1
1427630_x_at	CEA-related cell adhesion molecule 1	Ceacam1	234.933	4508.93	5753.33	526.42	1503.77	2281.67	19.1924	24.4892	0.783708	8.56528	2.99843	1.97616	1427630_x_at	Mm.322502	CEA-related cell adhesion molecule 1	Ceacam1
1450494_x_at	CEA-related cell adhesion molecule 1	Ceacam1	169.6	4281.17	4655.57	511.18	1374.23	1773	25.2427	27.4503	0.91958	8.37507	3.11531	2.41465	1450494_x_at	Mm.322502	CEA-related cell adhesion molecule 1	Ceacam1
1418071_s_at	chromodomain protein, Y chromosome-like	Cdyl	873.333	1793.33	1766.23	2045.06	1834.63	1474.93	2.05344	2.0224	1.01534	0.87691	0.977489	1.21587	1418071_s_at	Mm.29002	chromodomain protein, Y chromosome-like	Cdyl
1449152_at	cyclin-dependent kinase inhibitor 2B (p15, inhibits CDK4)	Cdkn2b	161.467	4934.23	4707.8	4805.1	260.9	1077	30.5588	29.1565	1.0481	1.02687	18.9124	4.58146	1449152_at	Mm.423094	cyclin-dependent kinase inhibitor 2B (p15, inhibits CDK4)	Cdkn2b
1417649_at	cyclin-dependent kinase inhibitor 1C (P57)	Cdkn1c	1029.67	4738.1	8016.43	2939.68	2091.07	1157.3	4.60159	7.78546	0.591048	1.61177	2.26588	4.0941	1417649_at	Mm.168789	cyclin-dependent kinase inhibitor 1C (P57)	Cdkn1c
1424638_at	cyclin-dependent kinase inhibitor 1A (P21)	Cdkn1a	2231.73	20576.3	22934.9	11737.2	15824.8	23541.9	9.21986	10.2767	0.897158	1.75308	1.30025	0.874026	1424638_at	Mm.195663	cyclin-dependent kinase inhibitor 1A (P21)	Cdkn1a
1421679_a_at	cyclin-dependent kinase inhibitor 1A (P21)	Cdkn1a	664.033	4298.4	5389.7	2277.94	3689.07	3977.67	6.47317	8.11661	0.797521	1.88697	1.16517	1.08063	1421679_a_at	Mm.195663	cyclin-dependent kinase inhibitor 1A (P21)	Cdkn1a
1417269_at	cyclin-dependent kinase 9 (CDC2-related kinase)	Cdk9	2516.97	4765.73	4983.6	4394.94	3191.53	3475.63	1.89344	1.98	0.956283	1.08437	1.49324	1.37118	1417269_at	Mm.27557	cyclin-dependent kinase 9 (CDC2-related kinase)	Cdk9
1433956_at	cadherin 5	Cdh5	110.5	2893.83	3171.13	3248	4790.33	6622.23	26.1885	28.698	0.912555	0.890959	0.604099	0.436988	1433956_at	Mm.21767	cadherin 5	Cdh5
1455164_at	Cdc42 GTPase-activating protein	Cdgap	976.967	14245.8	11097.1	5324.04	10638.4	11152.2	14.5817	11.3588	1.28374	2.67576	1.3391	1.2774	1455164_at	Mm.370848	Cdc42 GTPase-activating protein	Cdgap
1432022_at	Cdc42 GTPase-activating protein	Cdgap	194	790.967	780.367	320.5	532.5	972.7	4.07715	4.02251	1.01358	2.46791	1.48538	0.813166	1432022_at	Mm.370848	Cdc42 GTPase-activating protein	Cdgap
1427971_at	Vcell division cycle 73, Paf1/RNA polymerase II complex component, homolog (S. cerevisiae)	Cdc73	1002	1855.27	2187.03	1604.58	1576.13	1891.33	1.85156	2.18267	0.848303	1.15623	1.1771	0.980931	1427971_at	Mm.389191	Vcell division cycle 73, Paf1/RNA polymerase II complex component, homolog (S. cerevisiae)	Cdc73
1436801_x_at	CDC42 effector protein (Rho GTPase binding) 4	Cdc42ep4	1705.27	6972.13	5659.63	3869.26	4355.27	8813.6	4.08859	3.31891	1.23191	1.80193	1.60085	0.791065	1436801_x_at	Mm.293378	CDC42 effector protein (Rho GTPase binding) 4	Cdc42ep4
1416511_a_at	CDC42 effector protein (Rho GTPase binding) 4	Cdc42ep4	753.6	2333.5	1873.13	1795.1	1689.47	2500.1	3.09647	2.48558	1.24577	1.29993	1.38121	0.933363	1416511_a_at	Mm.293378	CDC42 effector protein (Rho GTPase binding) 4	Cdc42ep4
1450700_at	CDC42 effector protein (Rho GTPase binding) 3	Cdc42ep3	738.1	8916.87	16831.1	11840.3	1422.87	1251.4	12.0808	22.8033	0.529784	0.753096	6.26683	7.12551	1450700_at	Mm.140601	CDC42 effector protein (Rho GTPase binding) 3	Cdc42ep3
1422642_at	CDC42 effector protein (Rho GTPase binding) 3	Cdc42ep3	166.833	2154.43	2815.97	4055.48	794.1	283.5	12.9137	16.8789	0.765078	0.53124	2.71305	7.59941	1422642_at	Mm.140601	CDC42 effector protein (Rho GTPase binding) 3	Cdc42ep3
1434652_at	Cdc42 binding protein kinase beta	Cdc42bpb	555.233	1580.8	1259.33	1828.5	2387.47	2440.07	2.84709	2.26812	1.25527	0.864534	0.662124	0.647851	1434652_at	Mm.27397	Cdc42 binding protein kinase beta	Cdc42bpb
1434997_at	cell division cycle 2-like 6 (CDK8-like)	Cdc2l6	1029.17	3072.43	3166.9	518.16	557.7	600.367	2.98536	3.07715	0.970171	5.92951	5.50911	5.11759	1434997_at	Mm.200924	cell division cycle 2-like 6 (CDK8-like)	Cdc2l6
1440833_at	cell division cycle 2-like 5 (cholinesterase-related cell division controller)	Cdc2l5	224.667	820.8	1697.1	783.52	667.233	1519.6	3.65341	7.55386	0.483649	1.04758	1.23015	0.540142	1440833_at	Mm.193924	cell division cycle 2-like 5 (cholinesterase-related cell division controller)	Cdc2l5
1452897_at	cell division cycle 2-like 5 (cholinesterase-related cell division controller)	Cdc2l5	510.833	718.767	1133.27	685.36	915.8	1094.27	1.40705	2.21847	0.634243	1.04874	0.784851	0.656848	1452897_at	Mm.193924	cell division cycle 2-like 5 (cholinesterase-related cell division controller)	Cdc2l5
1436913_at	CDC14 cell division cycle 14 homolog A (S. cerevisiae)	Cdc14a	525.167	2810.8	2911.53	473.58	1698.33	977.7	5.35221	5.54402	0.965402	5.93522	1.65503	2.87491	1436913_at	Mm.17647	CDC14 cell division cycle 14 homolog A (S. cerevisiae)	Cdc14a
1418394_a_at	CD97 antigen	Cd97	564.3	5054.1	2964.13	3859.12	4796.2	12297.9	8.95641	5.25276	1.70509	1.30965	1.05377	0.410971	1418394_a_at	Mm.334648	CD97 antigen	Cd97
1418710_at	CD59a antigen	Cd59a	1053	7879	5870.07	2299.36	8283.23	563.6	7.48243	5.57461	1.34223	3.42661	0.951199	13.9798	1418710_at	Mm.247265	CD59a antigen	Cd59a
1429830_a_at	CD59a antigen	Cd59a	190.667	2033.1	1578.93	504.7	1539	107.967	10.6631	8.28112	1.28764	4.02833	1.32105	18.8308	1429830_a_at	Mm.247265	CD59a antigen	Cd59a
1459908_at	CD47 antigen (Rh-related antigen, integrin-associated signal transducer), mRNA (cDNA clone MGC:13838 IMAGE:4187965)	Cd47	182.533	311.067	492.2	79.64	872.433	1016.33	1.70416	2.69649	0.631992	3.90591	0.356551	0.306068	1459908_at	Mm.31752	CD47 antigen (Rh-related antigen, integrin-associated signal transducer)	Cd47
1449473_s_at	CD40 antigen	Cd40	66.1333	1918.33	2155.63	4118.76	148.3	1215.47	29.0071	32.5953	0.889916	0.465755	12.9355	1.57827	1449473_s_at	Mm.271833	CD40 antigen	Cd40
1439221_s_at	CD40 antigen	Cd40	46.4667	1559.67	1590.5	4259.48	142.467	1059.93	33.5653	34.2288	0.980614	0.366164	10.9476	1.47148	1439221_s_at	Mm.271833	CD40 antigen	Cd40
1460415_a_at	CD40 antigen	Cd40	39.7	433	331.933	1487.4	50.7	311.767	10.9068	8.36104	1.30448	0.291112	8.54043	1.38886	1460415_a_at	Mm.271833	CD40 antigen	Cd40
1416072_at	CD34 antigen	Cd34	862.4	11894.6	11813.8	16042	1044.37	4312.07	13.7924	13.6988	1.00683	0.741466	11.3893	2.75844	1416072_at	Mm.29798	CD34 antigen	Cd34
1420907_at	CD2-associated protein	Cd2ap	1436.1	12750	12195.3	6878.22	4264.5	4555.33	8.87819	8.49193	1.04548	1.85367	2.98979	2.79891	1420907_at	Mm.218637	CD2-associated protein	Cd2ap
1420908_at	CD2-associated protein	Cd2ap	189.4	1081.93	1631.9	382.28	243.733	603.567	5.71243	8.61616	0.66299	2.83021	4.439	1.79257	1420908_at	Mm.218637	CD2-associated protein	Cd2ap
1448788_at	Cd200 antigen	Cd200	1853.7	5573.47	6556.67	2653.24	381.767	8014.17	3.00667	3.53707	0.850046	2.10063	14.5991	0.695452	1448788_at	Mm.245851	Cd200 antigen	Cd200
1437670_x_at	CD151 antigen	Cd151	3616.53	19785.4	26476.3	14253.2	17673.5	17462.9	5.47082	7.3209	0.747288	1.38814	1.1195	1.13299	1437670_x_at	Mm.30246	CD151 antigen	Cd151
1456085_x_at	CD151 antigen	Cd151	3039.33	15903.6	21124.3	13265.7	13270.8	13016.8	5.23258	6.95032	0.752855	1.19885	1.19838	1.22177	1456085_x_at	Mm.30246	CD151 antigen	Cd151
1424093_x_at	CD151 antigen	Cd151	843.633	5696.3	4449.97	5807.94	5064.87	3843.6	6.7521	5.27476	1.28008	0.980778	1.12467	1.48202	1424093_x_at	Mm.30246	CD151 antigen	Cd151
1451232_at	CD151 antigen	Cd151	774.8	4269.63	2884.2	4675.72	3907.93	3224.8	5.51063	3.72251	1.48035	0.91315	1.09256	1.324	1451232_at	Mm.30246	CD151 antigen	Cd151
1425837_a_at	CCR4 carbon catabolite repression 4-like (S. cerevisiae)	Ccrn4l	1265.63	7404.27	10067.5	8611.68	7404.77	7033.47	5.85025	7.95454	0.73546	0.859794	0.999932	1.05272	1425837_a_at	Mm.86541	CCR4 carbon catabolite repression 4-like (S. cerevisiae)	Ccrn4l
1423622_a_at	cyclin L1	Ccnl1	3663.67	9307.87	18452.5	6784.2	15040.6	16614.7	2.54059	5.03661	0.504424	1.37199	0.618848	0.56022	1423622_a_at	Mm.175612	cyclin L1	Ccnl1
1416488_at	cyclin G2	Ccng2	2552.73	8410.1	11991.4	8944.46	2391.3	2603.63	3.29455	4.69746	0.701346	0.940258	3.51696	3.23014	1416488_at	Mm.3527	cyclin G2	Ccng2
1415907_at	cyclin D3	Ccnd3	494.967	1622.27	1164.37	2270.48	1168.53	684.1	3.27753	2.35241	1.39326	0.714504	1.38829	2.37139	1415907_at	Mm.246520	cyclin D3	Ccnd3
1434648_a_at	cerebral cavernous malformation 2 homolog (human)	Ccm2	2743.67	6171.2	6672.47	3363.28	3443.97	3470.63	2.24925	2.43195	0.924875	1.83488	1.79189	1.77812	1434648_a_at	Mm.221271	cerebral cavernous malformation 2 homolog (human)	Ccm2
1419426_s_at	chemokine (C-C motif) ligand 21b /// chemokine (C-C motif) ligand 21a /// chemokine (C-C motif) ligand 21c (leucine)	Ccl21b /// Ccl21a /// Ccl21c	6.73333	226.933	208.267	5706.4	14.3333	1966.8	33.703	30.9307	1.08963	0.0397682	15.8326	0.115382	1419426_s_at	Mm.220853	chemokine (C-C motif) ligand 21b /// chemokine (C-C motif) ligand 21a /// chemokine (C-C motif) ligand 21c (leucine)	Ccl21a /// Ccl21b /// Ccl21c
1418582_at	core-binding factor, runt domain, alpha subunit 2, translocated to, 3 homolog (human)	Cbfa2t3h	331.933	2893.53	1548.73	925.78	2353.97	3602.1	8.71721	4.6658	1.86832	3.12551	1.22922	0.803291	1418582_at	Mm.194339	core-binding factor, runt domain, alpha subunit 2, translocated to, 3 homolog (human)	Cbfa2t3h
1417327_at	caveolin 2	Cav2	1774.2	16059.8	17147.2	6909.12	10825	22715	9.05184	9.66477	0.936581	2.32443	1.48358	0.70701	1417327_at	Mm.396075	caveolin 2	Cav2
1449145_a_at	caveolin, caveolae protein 1	Cav1	2157.43	20782.2	20965.7	17355.9	3413.2	36133.5	9.63285	9.71787	0.991251	1.19742	6.08878	0.575151	1449145_a_at	Mm.28278	caveolin, caveolae protein 1	Cav1
1451413_at	calpastatin	Cast	159.567	3493.1	3091.67	1588.42	2007.47	3441.07	21.8912	19.3754	1.12984	2.1991	1.74005	1.01512	1451413_at	Mm.29163	calpastatin	Cast
1435972_at	calpastatin	Cast	154.967	1755.67	1674.77	1212.36	1395.33	1771.17	11.3293	10.8073	1.04831	1.44814	1.25824	0.991249	1435972_at	Mm.29163	calpastatin	Cast
1424552_at	caspase 8	Casp8	360.533	1225.63	1538.67	2746.8	3813.03	1704.97	3.3995	4.26775	0.796555	0.446204	0.321433	0.718861	1424552_at	Mm.336851	caspase 8	Casp8
1448659_at	caspase 7	Casp7	427.167	1653.37	1575	3169.78	1649.37	2279.43	3.87054	3.68709	1.04976	0.521603	1.00243	0.725341	1448659_at	Mm.35687	caspase 7	Casp7
1415995_at	caspase 6	Casp6	320.7	2007.97	1219.77	6190.64	2234.37	1130.23	6.2612	3.80345	1.64619	0.324355	0.898674	1.77659	1415995_at	Mm.281379	caspase 6	Casp6
1450691_at	cask-interacting protein 2	Caskin2	1087.63	3064.37	2174.3	1533.58	2766.23	2874.7	2.81746	1.99911	1.40936	1.99818	1.10778	1.06598	1450691_at	Mm.383737	cask-interacting protein 2	Caskin2
1436395_at	caspase recruitment domain family, member 6	Card6	168.933	394.967	458.133	430.58	1524.3	388.367	2.338	2.71192	0.862122	0.91729	0.259113	1.01699	1436395_at	Mm.31252	caspase recruitment domain family, member 6	Card6
1454733_at	caspase recruitment domain 4	Card4	563.067	2298.7	1792.93	917.26	3251	1530.67	4.08247	3.18423	1.28209	2.50605	0.707075	1.50176	1454733_at	Mm.28498	nucleotide-binding oligomerization domain containing 1	Nod1
1449491_at	caspase recruitment domain family, member 10	Card10	704.367	8126.93	9213.97	4036.36	8919.53	3821.93	11.5379	13.0812	0.882023	2.01343	0.911139	2.12639	1449491_at	Mm.17629	caspase recruitment domain family, member 10	Card10
1418094_s_at	carbonic anhydrase 4	Car4	616.067	10448.8	9074.47	7811.14	13.5333	3546.97	16.9605	14.7297	1.15145	1.33768	772.079	2.94584	1418094_s_at	Mm.1641	carbonic anhydrase 4	Car4
1448949_at	carbonic anhydrase 4	Car4	469.033	9096.77	7326.07	7535.5	16.4	3107.43	19.3947	15.6195	1.2417	1.20719	554.681	2.92742	1448949_at	Mm.1641	carbonic anhydrase 4	Car4
1416257_at	calpain 2	Capn2	3136.37	10740	8928.87	5106.28	8802.9	7184.13	3.42434	2.84688	1.20284	2.10329	1.22005	1.49496	1416257_at	Mm.19306	calpain 2	Capn2
1450355_a_at	capping protein (actin filament), gelsolin-like	Capg	178.967	1000	1118.53	1322.82	163.033	866.067	5.58763	6.24995	0.894028	0.755961	6.13371	1.15465	1450355_a_at	Mm.18626	capping protein (actin filament), gelsolin-like	Capg
1429044_at	calmodulin regulated spectrin-associated protein 1-like 1	Camsap1l1	2403	3934.87	5019.63	3233.78	2856.4	2674.9	1.63748	2.0889	0.783895	1.2168	1.37756	1.47103	1429044_at	Mm.144143	calmodulin regulated spectrin-associated protein 1-like 1	Camsap1l1
1453000_at	calmodulin regulated spectrin-associated protein 1-like 1	Camsap1l1	960.2	1475.4	2060.5	2210.9	1631.53	1595.2	1.53655	2.14591	0.71604	0.66733	0.904303	0.9249	1453000_at	Mm.144143	calmodulin regulated spectrin-associated protein 1-like 1	Camsap1l1
1425814_a_at	calcitonin receptor-like	Calcrl	959.867	3395.13	4015.9	1897.24	14910.4	24160.6	3.53709	4.18381	0.845423	1.78951	0.227702	0.140524	1425814_a_at	Mm.75467	calcitonin receptor-like	Calcrl
1436030_at	cache domain containing 1	Cachd1	1561.63	3111.27	3545.63	3132.6	513.567	946.167	1.99232	2.27046	0.877493	0.99319	6.05816	3.28829	1436030_at	Mm.151962	cache domain containing 1	Cachd1
1435084_at	RIKEN cDNA C730049O14 gene	C730049O14Rik	659.5	11012.3	17395.7	4992.84	1844.77	17376.3	16.6979	26.3771	0.633045	2.20561	5.96946	0.633751	1435084_at	Mm.209644	RIKEN cDNA C730049O14 gene	C730049O14Rik
1429558_a_at	RIKEN cDNA C330027G06 gene	C330027G06Rik	631.667	1204.17	1421	1218.68	722.267	1011.27	1.90633	2.2496	0.847408	0.988091	1.66721	1.19075	1429558_a_at	Mm.291032	La ribonucleoprotein domain family, member 7	Larp7
1451123_at	RIKEN cDNA C330016O10 gene	C330016O10Rik	155.567	2116.47	3006.07	4890.18	313.7	772.7	13.6049	19.3233	0.704065	0.432799	6.74679	2.73905	1451123_at	Mm.41760	RIKEN cDNA C330016O10 gene	C330016O10Rik
1456046_at	complement component 1, q subcomponent, receptor 1	C1qr1	585.567	13383.4	20063.4	18858.1	13847.6	31767.8	22.8554	34.2632	0.667054	0.709686	0.966478	0.421288	1456046_at	Mm.681	CD93 antigen	Cd93
1419589_at	complement component 1, q subcomponent, receptor 1	C1qr1	625.133	15975.7	15032.5	23018.2	14925.4	27514.4	25.5557	24.0469	1.06274	0.694049	1.07037	0.580631	1419589_at	Mm.681	CD93 antigen	Cd93
1441907_s_at	complement component 1, q subcomponent, receptor 1	C1qr1	42.9	856.633	1670	1416.18	348.167	3835.33	19.9681	38.9277	0.512954	0.60489	2.46041	0.223353	1441907_s_at	Mm.681	CD93 antigen	Cd93
1455359_at	RIKEN cDNA C130080N23 gene	C130080N23Rik	414.8	1178.33	1027.6	538.84	957.8	1593.47	2.84073	2.47734	1.14668	2.1868	1.23025	0.739478	1455359_at	Mm.4498	protein tyrosine phosphatase, non-receptor type 14	Ptpn14
1438047_at	RIKEN cDNA C130073D16 gene	C130073D16Rik	1403.47	3231.7	3607.6	2506.12	3475.27	3558.97	2.30266	2.57049	0.895803	1.28952	0.929914	0.908044	1438047_at	Mm.108677	zinc finger protein 384	Zfp384
1432435_s_at	RIKEN cDNA C030004A17 gene	C030004A17Rik	322.3	1120.23	930.567	1003.24	333.533	270.2	3.47575	2.88727	1.20382	1.11662	3.35868	4.14594	1432435_s_at	Mm.24197	RIKEN cDNA C030004A17 gene	C030004A17Rik
1450845_a_at	basic leucine zipper and W2 domains 1	Bzw1	1647.23	2697.9	4312.07	7290.18	3827.3	4731.2	1.63784	2.61776	0.625663	0.370073	0.704909	0.570236	1450845_a_at	Mm.21848	basic leucine zipper and W2 domains 1	Bzw1
1438948_x_at	benzodiazepine receptor, peripheral	Bzrp	424.6	3113.03	5149.87	419.34	2356.03	4738.57	7.33168	12.1287	0.604488	7.42365	1.3213	0.656957	1438948_x_at	Mm.1508	translocator protein	Tspo
1456251_x_at	benzodiazepine receptor, peripheral	Bzrp	346.7	2487.8	3881.97	377.4	1744.63	2948.73	7.17566	11.1969	0.640861	6.59194	1.42597	0.843684	1456251_x_at	Mm.1508	translocator protein	Tspo
1416695_at	benzodiazepine receptor, peripheral	Bzrp	475.467	2184.13	2652.7	453.6	1744.5	2375.23	4.59366	5.57915	0.823362	4.81511	1.25201	0.919545	1416695_at	Mm.1508	translocator protein	Tspo
1449007_at	B-cell translocation gene 3	Btg3	1565.2	6320.8	7156.37	5805.52	3575.47	6841.57	4.03833	4.57217	0.883241	1.08876	1.76783	0.923882	1449007_at	Mm.2823	B-cell translocation gene 3 /// predicted gene, EG654432	Btg3 /// EG654432
1448272_at	B-cell translocation gene 2, anti-proliferative	Btg2	3516.13	16523.6	13095.6	7625.76	17688.6	8220	4.69936	3.72442	1.26177	2.16681	0.934136	2.01017	1448272_at	Mm.392646	B-cell translocation gene 2, anti-proliferative	Btg2
1454874_at	BTB (POZ) domain containing 7	Btbd7	1309.2	4513.7	4207.43	2482.2	2476.77	4021.83	3.44768	3.21374	1.07279	1.81843	1.82242	1.1223	1454874_at	Mm.63456	BTB (POZ) domain containing 7	Btbd7
1454884_at	BTB (POZ) domain containing 4	Btbd4	93.2333	1528.07	1367.3	298.88	2499.8	779.8	16.3897	14.6654	1.11758	5.11264	0.611276	1.95956	1454884_at	Mm.307728	BTB (POZ) domain containing 4	Btbd4
1456616_a_at	basigin	Bsg	2269.03	25239.3	20030.8	22722.6	1020.43	837.7	11.1234	8.82789	1.26003	1.11076	24.7339	30.1293	1456616_a_at	Mm.726	basigin	Bsg
1436707_x_at	barren homolog (Drosophila)	Brrn1	630.333	2442.67	3554.57	5603.14	194.533	1318.8	3.8752	5.63919	0.687191	0.435946	12.5565	1.85219	1436707_x_at	Mm.29786	non-SMC condensin I complex, subunit H	Ncaph
1423920_at	barren homolog (Drosophila)	Brrn1	219.467	992.033	1305.9	3422.7	111.767	526.333	4.5202	5.95033	0.759655	0.289839	8.87593	1.8848	1423920_at	Mm.29786	non-SMC condensin I complex, subunit H	Ncaph
1424922_a_at	bromodomain containing 4	Brd4	1129.83	1133.73	2296.77	1542.24	1122.43	2310.97	1.00345	2.03284	0.493621	0.735121	1.01007	0.490588	1424922_a_at	Mm.253518	bromodomain containing 4	Brd4
1437210_a_at	bromodomain containing 2	Brd2	4258.37	6600.67	9233.4	6480.04	8309.7	9091.97	1.55005	2.1683	0.714868	1.01862	0.794333	0.725989	1437210_a_at	Mm.3444	bromodomain containing 2	Brd2
1417040_a_at	Bcl-2-related ovarian killer protein	Bok	539.333	1882.4	1709.33	3126	2638.8	181	3.49023	3.16934	1.10125	0.602175	0.713355	10.4	1417040_a_at	Mm.3295	Bcl-2-related ovarian killer protein	Bok
1422490_at	BCL2/adenovirus E1B 19kDa-interacting protein 1, NIP2	Bnip2	1938.37	8397.1	8259.03	6105.58	6431.87	4556.17	4.33205	4.26082	1.01672	1.37532	1.30555	1.84302	1422490_at	Mm.159777	BCL2/adenovirus E1B interacting protein 1, NIP2	Bnip2
1453993_a_at	BCL2/adenovirus E1B 19kDa-interacting protein 1, NIP2	Bnip2	642.333	2394.07	2956.93	2847.18	2245.13	1808.1	3.72714	4.60343	0.809645	0.840855	1.06634	1.32408	1453993_a_at	Mm.159777	BCL2/adenovirus E1B interacting protein 1, NIP2	Bnip2
1422491_a_at	BCL2/adenovirus E1B 19kDa-interacting protein 1, NIP2	Bnip2	515.8	1973.37	2137.27	2355.84	1923.07	1528.23	3.82584	4.1436	0.923313	0.837649	1.02616	1.29127	1422491_a_at	Mm.159777	BCL2/adenovirus E1B interacting protein 1, NIP2	Bnip2
1434310_at	bone morphogenic protein receptor, type II (serine/threonine kinase)	Bmpr2	6902.67	26122.1	27735.4	12989.1	17725	30180.9	3.78434	4.01807	0.941831	2.01108	1.47374	0.865517	1434310_at	Mm.391654	bone morphogenic protein receptor, type II (serine/threonine kinase)	Bmpr2
1419616_at	bone morphogenic protein receptor, type II (serine/threonine kinase)	Bmpr2	293.033	1993.8	3946.07	375.72	365.167	4884.13	6.804	13.4663	0.505263	5.30661	5.45997	0.40822	1419616_at	Mm.7106	bone morphogenic protein receptor, type II (serine/threonine kinase)	Bmpr2
1451386_at	biliverdin reductase B (flavin reductase (NADPH))	Blvrb	222.133	505.1	457.767	986.3	2530.37	273.067	2.27386	2.06077	1.1034	0.512116	0.199615	1.84973	1451386_at	Mm.24021	biliverdin reductase B (flavin reductase (NADPH))	Blvrb
1456088_at	baculoviral IAP repeat-containing 4	Birc4	383.133	876.233	1090.63	809.02	776.167	1177.3	2.28702	2.84662	0.803417	1.08308	1.12892	0.744274	1456088_at	Mm.259879	baculoviral IAP repeat-containing 4	Birc4
1421392_a_at	baculoviral IAP repeat-containing 3	Birc3	747.533	1772.63	3073.43	3531.78	5291.17	10894	2.37131	4.11143	0.57676	0.501909	0.335017	0.162716	1421392_a_at	Mm.2026	baculoviral IAP repeat-containing 3	Birc3
1417691_at	bridging integrator 3	Bin3	665.867	1497.07	1522.87	2079.78	1538.43	1076.03	2.2483	2.28704	0.983058	0.71982	0.973111	1.39128	1417691_at	Mm.24186	bridging integrator 3	Bin3
1418025_at	basic helix-loop-helix domain containing, class B2	Bhlhb2	1625.97	10911	15734.2	7753.78	10052	10647.2	6.71049	9.67681	0.693461	1.40719	1.08546	1.02478	1418025_at	Mm.2436	basic helix-loop-helix domain containing, class B2	Bhlhb2
1434284_at	B double prime 1, subunit of RNA polymerase III transcription initiation factor IIIB	Bdp1	1626.23	3029.3	3216.4	1590.12	2281	2876.07	1.86277	1.97782	0.941829	1.90508	1.32806	1.05328	1434284_at	Mm.288546	B double prime 1, subunit of RNA polymerase III transcription initiation factor IIIB	Bdp1
1418133_at	B-cell leukemia/lymphoma 3	Bcl3	57.6	334.067	216.233	373.46	814.2	2967.2	5.79977	3.75405	1.54494	0.894518	0.4103	0.112587	1418133_at	Mm.235309	B-cell leukemia/lymphoma 3	Bcl3
1456005_a_at	BCL2-like 11 (apoptosis facilitator)	Bcl2l11	2234.07	5958.5	6997.17	11669	5416.63	4284.3	2.66711	3.13203	0.851559	0.510626	1.10004	1.39078	1456005_a_at	Mm.141083	BCL2-like 11 (apoptosis facilitator)	Bcl2l11
1435448_at	BCL2-like 11 (apoptosis facilitator)	Bcl2l11	745.433	1540.23	1517.27	2927.18	1914.17	1394.37	2.06623	2.03542	1.01514	0.526183	0.80465	1.10461	1435448_at	Mm.141083	BCL2-like 11 (apoptosis facilitator)	Bcl2l11
1420888_at	Bcl2-like 1	Bcl2l1	2158.47	5526.6	4443.6	1150.32	1691.33	2724.53	2.56043	2.05868	1.24372	4.8044	3.2676	2.02846	1420888_at	Mm.238213	Bcl2-like 1	Bcl2l1
1418970_a_at	B-cell leukemia/lymphoma 10	Bcl10	1757.8	4149.5	5350.83	9336.66	5287.2	5463.1	2.36062	3.04405	0.775487	0.444431	0.78482	0.75955	1418970_a_at	Mm.239141	B-cell leukemia/lymphoma 10	Bcl10
1418971_x_at	B-cell leukemia/lymphoma 10	Bcl10	1168.5	2607.37	3056.67	6078.2	3645.6	3806.33	2.23138	2.61589	0.85301	0.42897	0.715209	0.685007	1418971_x_at	Mm.239141	B-cell leukemia/lymphoma 10	Bcl10
1443524_x_at	B-cell leukemia/lymphoma 10	Bcl10	907.3	1772.13	2552.93	3060.32	2626.67	2341.53	1.95319	2.81377	0.694156	0.579068	0.67467	0.756826	1443524_x_at	Mm.239141	B-cell leukemia/lymphoma 10	Bcl10
1436098_at	butyrylcholinesterase	Bche	517.7	2581.4	2638.07	766.5	69.3667	161.233	4.98629	5.09574	0.97852	3.36778	37.2138	16.0103	1436098_at	Mm.250719	butyrylcholinesterase	Bche
1439388_s_at	breast cancer anti-estrogen resistance 1	Bcar1	1544.37	2463.6	3974.13	3397.62	5905.23	5100.33	1.59522	2.57331	0.619909	0.725096	0.417189	0.483027	1439388_s_at	Mm.3758	breast cancer anti-estrogen resistance 1	Bcar1
1433943_at	cDNA sequence BC063749	BC063749	234.933	763.9	1070.47	1144.52	1717.3	1444.7	3.25156	4.55647	0.713614	0.667441	0.444826	0.52876	1433943_at	Mm.29457	cDNA sequence BC063749	BC063749
1435918_at	cDNA sequence BC055107	BC055107	302.333	1029.8	714.7	55.02	22.2333	631.767	3.40617	2.36395	1.44088	18.7168	46.3178	1.63003	1435918_at	Mm.256058	cDNA sequence BC055107	BC055107
1436698_x_at	cDNA sequence BC054438	BC054438	1553.73	23552.9	24559.5	10914.7	23711.7	11877.1	15.1589	15.8067	0.959014	2.1579	0.993303	1.98304	1436698_x_at	Mm.34379	cDNA sequence BC054438	BC054438
1434621_at	cDNA sequence BC054438	BC054438	696.6	11627.7	9052.5	7243.9	14508.1	5184.2	16.6921	12.9953	1.28448	1.60518	0.801467	2.24292	1434621_at	Mm.34379	cDNA sequence BC054438	BC054438
1447915_x_at	cDNA sequence BC054438	BC054438	323.933	4680.7	6422.63	1739.98	4778.17	2925.4	14.4496	19.827	0.728782	2.69009	0.979602	1.60002	1447915_x_at	Mm.34379	cDNA sequence BC054438	BC054438
1435794_at	cDNA sequence BC050254	BC050254	316	808.3	1007.23	539.74	646.3	715.167	2.55791	3.18745	0.802495	1.49757	1.25066	1.13023	1435794_at	Mm.436103	cDNA sequence BC050254	BC050254
1434410_at	cDNA sequence BC043118	BC043118	408.7	2825.4	1988.13	1772.52	1588.9	1521.63	6.91314	4.86453	1.42113	1.594	1.77821	1.85682	1434410_at	Mm.246424	cDNA sequence BC043118	BC043118
1435087_at	cDNA sequence BC039093	BC039093	1305.83	2450.73	2707.87	4268.38	1507.9	1181.2	1.87676	2.07367	0.905042	0.57416	1.62526	2.07478	1435087_at	Mm.22616	cDNA sequence BC039093	BC039093
1434835_at	cDNA sequence BC037674	BC037674	774.6	2008.47	1805.33	1519.68	1426.23	1986.23	2.59291	2.33067	1.11252	1.32164	1.40823	1.01119	1434835_at	Mm.27957	wings apart-like homolog (Drosophila)	Wapal
1459853_x_at	CDNA sequence BC031781 (BC031781), mRNA	BC031781	2442.9	3605.5	7247.37	2723.32	3788	5738.23	1.47591	2.96671	0.497491	1.32394	0.951822	0.628329	1459853_x_at	---	---	---
1436511_at	cDNA sequence BC031781	BC031781	746.267	1220.57	1596.1	1476.2	1989.6	1398.07	1.63556	2.13878	0.764718	0.82683	0.613473	0.873039	1436511_at	Mm.272625	cDNA sequence BC031781	BC031781
1427996_at	cDNA sequence BC028528	BC028528	511.067	6674.23	6985.33	11264.8	2375.33	10962.2	13.0594	13.6681	0.955464	0.592487	2.80981	0.608841	1427996_at	Mm.89556	cDNA sequence BC028528	BC028528
1438316_a_at	cDNA sequence BC027663	BC027663	104.267	1092.97	747.3	637.18	114.933	428.533	10.4824	7.1672	1.46255	1.71532	9.50957	2.55048	1438316_a_at	Mm.277871	coiled-coil domain containing 102A /// similar to CG31638-PA	Ccdc102a /// LOC672218
1436034_at	cDNA sequence BC027174	BC027174	825.267	2006.6	1977	1843.8	948.233	773.567	2.43146	2.39559	1.01497	1.0883	2.11615	2.59396	1436034_at	---	centrosomal protein 68	Cep68
1426880_at	cDNA sequence BC026657	BC026657	325.3	1038.4	1252.4	648.2	780.133	1596.4	3.19213	3.84998	0.829128	1.60197	1.33105	0.650464	1426880_at	Mm.237935	enhancer trap locus 4	Etl4
1427367_at	cDNA sequence BC026645	BC026645	67.2333	856.667	830.367	624.12	1361.83	1226.77	12.7417	12.3505	1.03167	1.3726	0.629054	0.698313	1427367_at	---	EF-hand calcium binding domain 4A	Efcab4a
1426232_at	cDNA sequence BC024479	BC024479	399.467	1383.43	970.933	1486.6	1145.53	1061.17	3.4632	2.43057	1.42485	0.930602	1.20768	1.30369	1426232_at	Mm.127892	cDNA sequence BC024479	BC024479
1426734_at	cDNA sequence BC022623	BC022623	172.667	1741.53	1416	3553.34	3916.57	1417.37	10.0861	8.20077	1.2299	0.490112	0.444658	1.22871	1426734_at	Mm.28244	cDNA sequence BC022623	BC022623
1435600_s_at	cDNA sequence BC020535	BC020535	92.1667	3130.67	2289.27	1790.5	2845.43	2674.17	33.9675	24.8383	1.36754	1.74849	1.10024	1.17071	1435600_s_at	Mm.299979	cDNA sequence BC020535	BC020535
1460382_at	cDNA sequence BC020535	BC020535	185.367	2075.83	2175.83	1257.96	2080.57	1981.7	11.1985	11.738	0.954041	1.65016	0.997725	1.0475	1460382_at	Mm.299979	cDNA sequence BC020535	BC020535
1424663_at	cDNA sequence BC017647	BC017647	975.767	2468.27	1966.37	1399.34	4343.33	1392.63	2.52957	2.0152	1.25524	1.76388	0.568289	1.77237	1424663_at	Mm.119387	cDNA sequence BC017647	BC017647
1419403_at	cDNA sequence BC017612	BC017612	128.533	511.067	676.2	286.44	1600.3	263.133	3.97614	5.26089	0.755792	1.7842	0.319357	1.94223	1419403_at	Mm.86572	cDNA sequence BC017612	BC017612
1424026_s_at	cDNA sequence BC013529	BC013529	969.8	3104.7	3162.37	2761	1806.4	2378.2	3.20138	3.26084	0.981765	1.12448	1.71872	1.30548	1424026_s_at	Mm.33716	cDNA sequence BC013529	BC013529
1424025_at	cDNA sequence BC013529	BC013529	819.867	2394.47	2485.1	2008.88	1372.47	1850.43	2.92056	3.0311	0.963529	1.19194	1.74464	1.294	1424025_at	Mm.33716	cDNA sequence BC013529	BC013529
1424123_at	cDNA sequence BC011209	BC011209	153.467	2620.7	2234.37	4290.82	68.2	357.033	17.0767	14.5593	1.17291	0.610769	38.4267	7.34021	1424123_at	Mm.301076	cDNA sequence BC011209	BC011209
1435454_a_at	cDNA sequence BC006779	BC006779	196.867	3334.8	3350.8	815.4	3674.93	7347.23	16.9394	17.0207	0.995225	4.08977	0.907445	0.453885	1435454_a_at	Mm.315872	cDNA sequence BC006779	BC006779
1425108_a_at	cDNA sequence BC004728	BC004728	175.967	1980.03	1567.3	1650.68	7413.37	2631.97	11.2523	8.9068	1.26334	1.19953	0.26709	0.752302	1425108_a_at	Mm.26282	cDNA sequence BC004728	BC004728
1446957_s_at	cDNA sequence BC004022	BC004022	660.5	2129	2767.47	1563.54	1584.3	2711.83	3.22332	4.18996	0.769296	1.36165	1.34381	0.785078	1446957_s_at	Mm.25117	cDNA sequence BC004022	BC004022
1418154_at	cDNA sequence BC004022	BC004022	653.667	1663.8	1966.23	1591.7	1569.2	1733.4	2.54533	3.00801	0.846186	1.0453	1.06029	0.959848	1418154_at	Mm.25117	cDNA sequence BC004022	BC004022
1443816_s_at	expressed sequence BB220380	BB220380	567.167	5459.1	5737.73	4701.48	2538.2	1702.23	9.62521	10.1165	0.951438	1.16115	2.15078	3.20702	1443816_s_at	Mm.234573	expressed sequence BB220380	BB220380
1437956_at	expressed sequence BB220380	BB220380	124.367	1155.5	1158.4	1117.16	673.333	362.267	9.29107	9.31439	0.997497	1.03432	1.71609	3.18964	1437956_at	Mm.234573	expressed sequence BB220380	BB220380
1423753_at	BMP and activin membrane-bound inhibitor, homolog (Xenopus laevis)	Bambi	331.567	1333.27	1464.57	3945.4	966.333	819.333	4.02111	4.41711	0.910349	0.337929	1.37972	1.62726	1423753_at	Mm.284863	BMP and activin membrane-bound inhibitor, homolog (Xenopus laevis)	Bambi
1452628_at	BCL2-associated athanogene 5	Bag5	484.433	2087.27	1260.53	1340.4	2773.73	1952.2	4.30868	2.60208	1.65586	1.5572	0.752512	1.06919	1452628_at	Mm.44239	BCL2-associated athanogene 5	Bag5
1422452_at	Bcl2-associated athanogene 3	Bag3	1012.8	1592.07	2831.3	1391.84	8646.9	2856.63	1.57195	2.79552	0.562309	1.14386	0.18412	0.557323	1422452_at	Mm.84073	Bcl2-associated athanogene 3	Bag3
1449311_at	BTB and CNC homology 1	Bach1	921.2	1170.1	2211.73	1976.66	508.467	949.933	1.27019	2.40093	0.529042	0.591958	2.30123	1.23177	1449311_at	Mm.26147	BTB and CNC homology 1	Bach1
1428657_at	RIKEN cDNA B930013M22 gene	B930013M22Rik	391.2	1372.83	1171	1129.96	2416.13	1341.27	3.50929	2.99335	1.17236	1.21494	0.568194	1.02353	1428657_at	Mm.132634	ras responsive element binding protein 1	Rreb1
1425934_a_at	UDP-Gal:betaGlcNAc beta 1,4-galactosyltransferase, polypeptide 4	B4galt4	74.6	1018.9	498.2	148.26	412.7	268.433	13.6582	6.67828	2.04516	6.87239	2.46886	3.79573	1425934_a_at	Mm.182377	UDP-Gal:betaGlcNAc beta 1,4-galactosyltransferase, polypeptide 4	B4galt4
1418014_a_at	UDP-Gal:betaGlcNAc beta 1,4- galactosyltransferase, polypeptide 1	B4galt1	508.267	1106.67	1186.27	1278.3	1543	2405.63	2.17733	2.33395	0.932899	0.865733	0.717218	0.460031	1418014_a_at	Mm.15622	UDP-Gal:betaGlcNAc beta 1,4- galactosyltransferase, polypeptide 1	B4galt1
1451469_at	RIKEN cDNA B430108F07 gene	B430108F07Rik	453.433	1058.07	1282.9	923	1119.73	1224.57	2.33346	2.8293	0.824746	1.14633	0.944927	0.864034	1451469_at	Mm.235934	RIKEN cDNA D530005L17 gene	D530005L17Rik
1450026_a_at	UDP-GlcNAc:betaGal beta-1,3-N-acetylglucosaminyltransferase 1	B3gnt1	869.2	9530.63	5276.8	4163.92	2289.07	2434.83	10.9648	6.07087	1.80614	2.28886	4.16355	3.91429	1450026_a_at	Mm.258094	UDP-GlcNAc:betaGal beta-1,3-N-acetylglucosaminyltransferase 2	B3gnt2
1449289_a_at	beta-2 microglobulin	B2m	7540.1	19555.5	19923.5	17073.1	30940.4	28991.3	2.59354	2.64234	0.981531	1.1454	0.632038	0.67453	1449289_a_at	Mm.163	beta-2 microglobulin	B2m
1435029_at	RIKEN cDNA B230120H23 gene, mRNA (cDNA clone MGC:35825 IMAGE:5346593)	B230120H23Rik	1087.23	7999.67	4566.17	3380.74	806.167	2438.27	7.35782	4.1998	1.75194	2.36625	9.92309	3.28088	1435029_at	---	---	---
1422702_at	antizyme inhibitor 1	Azin1	956.867	1536.43	2201.93	1352.64	2199	4441.17	1.60569	2.30119	0.697766	1.13588	0.698696	0.345953	1422702_at	Mm.250214	antizyme inhibitor 1	Azin1
1434350_at	AXIN1 up-regulated 1	Axud1	1591.47	6564.53	9494.43	5123.38	15147.7	8665.37	4.12483	5.96584	0.691409	1.28129	0.433367	0.75756	1434350_at	Mm.125196	AXIN1 up-regulated 1	Axud1
1436845_at	axin2	Axin2	553.667	3406.33	2507.33	1207.16	178.1	394.333	6.15232	4.5286	1.35855	2.82177	19.126	8.63821	1436845_at	Mm.71710	axin2	Axin2
1457266_at	expressed sequence AW322671	AW322671	333.6	794.833	1250.57	739.54	5318.43	1377.87	2.38259	3.7487	0.635579	1.07477	0.149449	0.576858	1457266_at	Mm.37829	expressed sequence AW322671	AW322671
1434701_at	expressed sequence AW215868	AW215868	5046.17	8938.7	11149.2	6315.54	6689.03	7638.17	1.77138	2.20945	0.801732	1.41535	1.33632	1.17027	1434701_at	Mm.391595	expressed sequence AW215868	AW215868
1455166_at	expressed sequence AW146430	AW146430	1406.13	3769	3935.73	4827.18	1874.23	6022.37	2.6804	2.79898	0.957636	0.780787	2.01096	0.625834	1455166_at	Mm.174068	ADP-ribosylation factor-like 5B	Arl5b
1434372_at	expressed sequence AW112010	AW112010	95.2667	1044.93	899.767	113.24	1385.63	1050.23	10.9685	9.44472	1.16134	9.2276	0.75412	0.994954	1434372_at	Mm.6381	expressed sequence AW112010	AW112010
1451261_s_at	expressed sequence AW049765	AW049765	72.4667	2137.2	1504.03	4321.14	2217	1571.7	29.4922	20.7548	1.42098	0.494592	0.964005	1.3598	1451261_s_at	Mm.204991	expressed sequence AW049765	AW049765
1423122_at	arginine vasopressin-induced 1	Avpi1	230.8	364.333	462.9	232.9	417.833	1495.63	1.57857	2.00563	0.787067	1.56433	0.871959	0.243598	1423122_at	Mm.30060	arginine vasopressin-induced 1	Avpi1
1433697_at	expressed sequence AV312086	AV312086	788.533	1502.13	1815.1	1591.76	1610.47	2080.4	1.90497	2.30187	0.827576	0.943693	0.932732	0.722041	1433697_at	Mm.42711	expressed sequence AV312086	AV312086
1437073_x_at	expressed sequence AV025504	AV025504	1583.4	5518.93	8235.9	2847.5	5566.87	3878.87	3.4855	5.2014	0.670107	1.93817	0.99139	1.42282	1437073_x_at	Mm.396080	expressed sequence AV025504	AV025504
1456410_at	expressed sequence AU045128	AU045128	167.267	1802.6	1188.97	1289.18	261.9	148.133	10.7768	7.10821	1.51611	1.39825	6.88278	12.1688	1456410_at	---	expressed sequence AU045128	AU045128
1436870_s_at	expressed sequence AU041783	AU041783	1015.3	6716.27	6448.03	1411.26	75.7333	835.433	6.61506	6.35087	1.0416	4.75906	88.6831	8.03926	1436870_s_at	Mm.226284	actin filament associated protein 1-like 2	Afap1l2
1455833_at	expressed sequence AU041783	AU041783	323.9	2653.97	1868.13	619.34	139.467	320.367	8.19378	5.76762	1.42065	4.28515	19.0294	8.28415	1455833_at	Mm.226284	actin filament associated protein 1-like 2	Afap1l2
1437661_at	expressed sequence AU021092	AU021092	98.6	1936.07	1908.6	4887.6	1448.73	402.133	19.6356	19.357	1.01439	0.396118	1.33639	4.81449	1437661_at	Mm.325639	expressed sequence AU021092	AU021092
1433935_at	expressed sequence AU020206	AU020206	328.533	828.867	855.1	232	1692.87	2989.6	2.52293	2.60278	0.969321	3.5727	0.489623	0.27725	1433935_at	Mm.200422	expressed sequence AU020206	AU020206
1458969_at	expressed sequence AU019559	AU019559	177.867	449.9	701.367	437.74	2198.43	2771.67	2.52942	3.94322	0.641462	1.02778	0.204646	0.162321	1458969_at	---	expressed sequence AU019559	AU019559
1420947_at	alpha thalassemia/mental retardation syndrome X-linked homolog (human)	Atrx	380.6	600.6	1039.5	656.58	482.567	958.567	1.57803	2.73121	0.577778	0.91474	1.24459	0.62656	1420947_at	Mm.10141	alpha thalassemia/mental retardation syndrome X-linked homolog (human)	Atrx
1418774_a_at	ATPase, Cu++ transporting, alpha polypeptide	Atp7a	910.3	2948.27	2836.4	2599.06	2002.43	3669.37	3.23879	3.1159	1.03944	1.13436	1.47234	0.803481	1418774_a_at	Mm.392688	ATPase, Cu++ transporting, alpha polypeptide	Atp7a
1442145_at	ATPase type 13A3	Atp13a3	245.067	534.733	668.933	531.76	250.267	2057.8	2.18199	2.7296	0.799382	1.00559	2.13665	0.259857	1442145_at	---	ATPase type 13A3	Atp13a3
1451388_a_at	ATPase, Class VI, type 11B	Atp11b	1906.33	5863.6	7055.87	5040.24	1539.17	2495.83	3.07585	3.70128	0.831025	1.16336	3.80959	2.34936	1451388_a_at	Mm.239416	ATPase, Class VI, type 11B	Atp11b
1436544_at	ATPase, Class V, type 10D	Atp10d	332.4	3373.83	3391.1	2096.04	1319.17	2658.87	10.1499	10.2019	0.994908	1.60962	2.55755	1.2689	1436544_at	Mm.32775	ATPase, Class V, type 10D	Atp10d
1447851_x_at	---	Atp10a	540.9	16691.2	16222.2	877.34	52.4	676.033	30.8582	29.9911	1.02891	19.0248	318.534	24.6899	1447851_x_at	---	---	Atp10a
1452013_at	ATPase, class V, type 10A	Atp10a	157.1	7718.37	6372.37	404.02	39.2333	236.667	49.1303	40.5625	1.21122	19.1039	196.73	32.6128	1452013_at	Mm.135129	ATPase, class V, type 10A	Atp10a
1447272_s_at	ATPase, class V, type 10A	Atp10a	155.4	8295.03	4970.6	521.78	15.7333	194	53.3786	31.9858	1.66882	15.8976	527.227	42.7579	1447272_s_at	Mm.135129	ATPase, class V, type 10A	Atp10a
1415760_s_at	ATX1 (antioxidant protein 1) homolog 1 (yeast)	Atox1	1742.67	5482.17	7204.6	6940.52	2739.2	1753.2	3.14585	4.13424	0.760926	0.789878	2.00138	3.12695	1415760_s_at	Mm.217759	ATX1 (antioxidant protein 1) homolog 1 (yeast)	Atox1
1460639_a_at	ATX1 (antioxidant protein 1) homolog 1 (yeast)	Atox1	966.4	2318.7	2375.43	2974.76	1421.03	804.133	2.39932	2.45802	0.976117	0.779458	1.6317	2.88348	1460639_a_at	Mm.217759	ATX1 (antioxidant protein 1) homolog 1 (yeast)	Atox1
1434662_at	autophagy-related 4A (yeast)	Atg4a	395.433	1153.57	1029.63	731.88	1161.97	924.633	2.91722	2.60381	1.12037	1.57617	0.992771	1.24759	1434662_at	Mm.393320	autophagy-related 4A (yeast)	Atg4a
1449192_at	activating transcription factor 7 interacting protein	Atf7ip	580.1	693.033	1189.1	551.06	1089.47	710.733	1.19468	2.04982	0.582822	1.25764	0.636122	0.975096	1449192_at	Mm.173271	activating transcription factor 7 interacting protein	Atf7ip
1438992_x_at	activating transcription factor 4	Atf4	5227.5	11447.2	17044.6	5319.12	12142.7	16115.7	2.1898	3.26056	0.671603	2.15209	0.94272	0.710314	1438992_x_at	Mm.641	activating transcription factor 4	Atf4
1448135_at	activating transcription factor 4	Atf4	4211.57	8186.67	11564.9	8746.48	11804.7	9030.43	1.94385	2.74599	0.707889	0.935996	0.693507	0.906564	1448135_at	Mm.641	activating transcription factor 4	Atf4
1449363_at	activating transcription factor 3	Atf3	6213.4	20367	24998.6	9768.32	24450.9	16039.1	3.27791	4.02334	0.814723	2.085	0.832975	1.26983	1449363_at	Mm.2706	activating transcription factor 3	Atf3
1417296_at	activating transcription factor 1	Atf1	726.1	1553.03	1464.73	1306.12	1721.5	2094.23	2.13887	2.01726	1.06028	1.18904	0.90214	0.741576	1417296_at	Mm.676	activating transcription factor 1	Atf1
1435077_at	additional sex combs like 1 (Drosophila)	Asxl1	524.867	1116.03	1254.5	1539.38	2065.37	2618	2.12632	2.39013	0.889624	0.724989	0.540356	0.426292	1435077_at	Mm.330677	additional sex combs like 1 (Drosophila)	Asxl1
1450071_at	ash1 (absent, small, or homeotic)-like (Drosophila)	Ash1l	1627.7	1868.73	3970.1	966.74	1088.6	1930.63	1.14808	2.43909	0.470702	1.93303	1.71664	0.967938	1450071_at	Mm.130752	ash1 (absent, small, or homeotic)-like (Drosophila)	Ash1l
1433919_at	ankyrin repeat and SOCS box-containing protein 4	Asb4	191	3321.43	5586.5	7429.18	5656.9	233.267	17.3897	29.2487	0.594546	0.447079	0.587147	14.2388	1433919_at	Mm.51340	ankyrin repeat and SOCS box-containing protein 4	Asb4
1423422_at	ankyrin repeat and SOCS box-containing protein 4	Asb4	102.4	1287.73	1672.57	3405.72	2507.53	158.733	12.5755	16.3337	0.769915	0.378109	0.513546	8.11256	1423422_at	Mm.51340	ankyrin repeat and SOCS box-containing protein 4	Asb4
1422608_at	cAMP-regulated phosphoprotein 19	Arpp19	927.067	2356.73	3008.3	3182.84	2222.2	2164.67	2.54214	3.24497	0.78341	0.74045	1.06054	1.08873	1422608_at	Mm.247837	cAMP-regulated phosphoprotein 19 /// RIKEN cDNA 2700024H10 gene	2700024H10Rik /// Arpp19
1448279_at	actin related protein 2/3 complex, subunit 3	Arpc3	1941.63	4550.13	4984.6	9917.26	8903.93	5105.93	2.34346	2.56722	0.912838	0.45881	0.511025	0.891146	1448279_at	Mm.275942	actin related protein 2/3 complex, subunit 3	Arpc3
1425099_a_at	aryl hydrocarbon receptor nuclear translocator-like	Arntl	363.433	1270.73	976.2	500.58	890.133	673.433	3.49647	2.68605	1.30171	2.53852	1.42758	1.88695	1425099_a_at	Mm.12177	aryl hydrocarbon receptor nuclear translocator-like	Arntl
1426740_s_at	armadillo repeat containing 5	Armc5	524.733	1283.7	1641.57	1669.44	1804.53	1201.1	2.44639	3.12838	0.781997	0.76894	0.711375	1.06877	1426740_s_at	Mm.183647	armadillo repeat containing 5	Armc5
1424020_at	ADP-ribosylation factor-like 6 interacting protein 6	Arl6ip6	590.4	1128.23	1186.47	1020.3	808.067	1290.7	1.91096	2.0096	0.950919	1.10579	1.39621	0.874125	1424020_at	Mm.37623	ADP-ribosylation factor-like 6 interacting protein 6 /// similar to ADP-ribosylation-like factor 6-interacting protein 6	Arl6ip6 /// LOC674449
1431429_a_at	ADP-ribosylation factor-like 4	Arl4	1127.13	17411.5	17161.6	10347.9	3302.27	2121.07	15.4476	15.2259	1.01456	1.68261	5.27259	8.20884	1431429_a_at	Mm.12723	ADP-ribosylation factor-like 4A	Arl4a
1435092_at	ADP-ribosylation factor-like 4	Arl4	572.533	4760.97	7986.07	1199.44	565	554.233	8.31561	13.9486	0.596159	3.96932	8.42649	8.59018	1435092_at	Mm.12723	ADP-ribosylation factor-like 4A	Arl4a
1434283_at	Modulator recognition factor 2 (Mrf2)	Arid5b	1821.6	4751.9	6981.8	2209.86	2721.5	11401.6	2.60864	3.83278	0.680612	2.15032	1.74606	0.416776	1434283_at	Mm.222464	AT rich interactive domain 5B (Mrf1 like)	Arid5b
1420973_at	AT rich interactive domain 5B (Mrf1 like)	Arid5b	371.333	682.367	2415.87	300.96	382.267	2674.3	1.83761	6.50592	0.282452	2.2673	1.78505	0.255157	1420973_at	Mm.222464	AT rich interactive domain 5B (Mrf1 like)	Arid5b
1442176_at	AT rich interactive domain 5B (Mrf1 like)	Arid5b	196.667	808.9	919.467	331.62	484.167	2805.17	4.11305	4.67525	0.879749	2.43924	1.67071	0.288361	1442176_at	Mm.222464	AT rich interactive domain 5B (Mrf1 like)	Arid5b
1451340_at	AT rich interactive domain 5A (Mrf1 like)	Arid5a	499.567	2121.13	1745.07	1955	778.633	5446.57	4.24595	3.49316	1.2155	1.08498	2.72417	0.389444	1451340_at	Mm.34316	AT rich interactive domain 5A (Mrf1 like)	Arid5a
1436191_at	AT rich interactive domain 4A (Rbp1 like)	Arid4a	508.533	1307.67	1066.63	599.62	1225.57	1010.23	2.57145	2.09747	1.22598	2.18083	1.06699	1.29442	1436191_at	Mm.241601	AT rich interactive domain 4A (Rbp1 like)	Arid4a
1452304_a_at	Rho guanine nucleotide exchange factor (GEF) 5	Arhgef5	151.8	1539.4	1130.6	2508.22	1745.17	704.467	10.141	7.44796	1.36158	0.613742	0.882093	2.1852	1452304_a_at	Mm.320978	Rho guanine nucleotide exchange factor (GEF) 5	Arhgef5
1424250_a_at	Rho guanine nucleotide exchange factor (GEF) 3	Arhgef3	216.1	2092.07	1504.83	415.26	1687.87	3870.57	9.68101	6.9636	1.39023	5.03797	1.23947	0.540507	1424250_a_at	Mm.248606	Rho guanine nucleotide exchange factor (GEF) 3	Arhgef3
1455522_at	Rho guanine nucleotide exchange factor (GEF) 15	Arhgef15	179.733	3569.43	2550.83	1768.42	7671.4	2856.8	19.8596	14.1923	1.39932	2.01843	0.465291	1.24945	1455522_at	Mm.376147	Rho guanine nucleotide exchange factor (GEF) 15	Arhgef15
1440358_at	Rho guanine nucleotide exchange factor (GEF) 15	Arhgef15	58.9667	709.467	586.933	612.9	1283.47	631.3	12.0317	9.95365	1.20877	1.15756	0.552774	1.12382	1440358_at	Mm.376147	Rho guanine nucleotide exchange factor (GEF) 15	Arhgef15
1423902_s_at	Rho guanine nucleotide exchange factor (GEF) 12	Arhgef12	4005.27	11697.7	10929.8	8944.14	9596.17	12507.6	2.92058	2.72887	1.07025	1.30786	1.219	0.935247	1423902_s_at	Mm.275266	Rho guanine nucleotide exchange factor (GEF) 12	Arhgef12
1454745_at	Rho GTPase activating protein 29	Arhgap29	1290.2	12368.7	13403.6	7628.1	6535.67	9218.4	9.58663	10.3888	0.922785	1.62146	1.89249	1.34174	1454745_at	Mm.229287	Rho GTPase activating protein 29	Arhgap29
1426952_at	Rho GTPase activating protein 18	Arhgap18	196.967	688.367	480.7	3576.56	599.967	476.5	3.49484	2.44051	1.43201	0.192466	1.14734	1.44463	1426952_at	Mm.356496	Rho GTPase activating protein 18	Arhgap18
1426623_a_at	Rho GTPase activating protein 17	Arhgap17	475.367	845.433	1140.37	581.7	1530.93	890.967	1.77849	2.39892	0.74137	1.45338	0.552234	0.948894	1426623_a_at	Mm.403318	Rho GTPase activating protein 17	Arhgap17
1451526_at	Rho GTPase activating protein 12	Arhgap12	575.6	1847.33	1719.33	605.04	1351.8	809.433	3.2094	2.98703	1.07445	3.05324	1.36657	2.28226	1451526_at	Mm.239675	Rho GTPase activating protein 12	Arhgap12
1438473_at	ADP-ribosylation factor related protein 2	Arfrp2	115.533	752.2	887.9	827.92	549.933	2283.77	6.51068	7.68523	0.847167	0.908542	1.3678	0.329368	1438473_at	Mm.79837	ADP-ribosylation factor-like 15	Arl15
1441769_at	ADP-ribosylation factor related protein 2 (Arfrp2), mRNA	Arfrp2	107.3	309.333	448.233	80.32	322.533	1393.13	2.88288	4.17738	0.690117	3.85126	0.959074	0.222041	1441769_at	Mm.79837	ADP-ribosylation factor-like 15	Arl15
1418250_at	ADP-ribosylation factor 4-like	Arfl4	479.867	2173.1	1094.9	416.84	1349.63	1044.1	4.52855	2.28168	1.98475	5.21327	1.61014	2.08131	1418250_at	---	ADP-ribosylation factor-like 4D	Arl4d
1418822_a_at	ADP-ribosylation factor 6	Arf6	7703.67	23168.8	27841.2	17027.9	15413	16910.8	3.0075	3.61402	0.832177	1.36063	1.5032	1.37006	1418822_a_at	Mm.27308	ADP-ribosylation factor 6	Arf6
1455411_at	Aquaporin 11, mRNA (cDNA clone IMAGE:5126527)	Aqp11	83	1378.4	1573.67	282.54	100.7	116.567	16.6072	18.9598	0.875916	4.8786	13.6882	11.825	1455411_at	---	aquaporin 11	Aqp11
1429254_at	aquaporin 11	Aqp11	130.733	1332.73	1508.97	546.76	41.6333	97.5333	10.1943	11.5423	0.883209	2.43751	32.0112	13.6644	1429254_at	Mm.29756	aquaporin 11	Aqp11
1447606_x_at	aquaporin 11	Aqp11	299.4	682.3	1318.87	416.62	220.867	264.367	2.27889	4.40503	0.517338	1.6377	3.08919	2.58089	1447606_x_at	Mm.29756	aquaporin 11	Aqp11
1435242_at	androgen-induced proliferation inhibitor	Aprin	660.333	1339	1537.07	1285.02	847.433	1427.2	2.02776	2.32771	0.87114	1.04201	1.58007	0.938201	1435242_at	Mm.32959	androgen-induced proliferation inhibitor	Aprin
1441054_at	apolipoprotein L, 2	Apol2	121.633	217.667	597.2	452.32	222.433	1878.63	1.78953	4.90984	0.364479	0.481223	0.97857	0.115864	1441054_at	Mm.125650	apolipoprotein L, 2	Apol2
1454822_x_at	adenomatosis polyposis coli down-regulated 1	Apcdd1	3447.8	40271.6	42724.2	38739.9	21	814.7	11.6804	12.3917	0.942595	1.03954	1917.7	49.4312	1454822_x_at	Mm.391102	adenomatosis polyposis coli down-regulated 1	Apcdd1
1449070_x_at	adenomatosis polyposis coli down-regulated 1	Apcdd1	1382.47	25522.7	21723	26598.6	8.26667	339.233	18.4617	15.7132	1.17492	0.959552	3087.42	75.2364	1449070_x_at	Mm.391102	adenomatosis polyposis coli down-regulated 1	Apcdd1
1418382_at	adenomatosis polyposis coli down-regulated 1	Apcdd1	729.767	12911.6	11765.4	20350.3	32.4667	227.333	17.6928	16.1221	1.09742	0.634467	397.688	56.7959	1418382_at	Mm.391102	adenomatosis polyposis coli down-regulated 1	Apcdd1
1437604_x_at	adenomatosis polyposis coli down-regulated 1	Apcdd1	550.867	9469.9	10082.4	10446	179.1	278.067	17.1909	18.3029	0.939247	0.906558	52.8749	34.0562	1437604_x_at	Mm.391102	adenomatosis polyposis coli down-regulated 1	Apcdd1
1418383_at	adenomatosis polyposis coli down-regulated 1	Apcdd1	160.5	3781.03	2302.27	11695.6	8.43333	39.5667	23.5578	14.3443	1.64231	0.323287	448.344	95.5611	1418383_at	Mm.391102	adenomatosis polyposis coli down-regulated 1	Apcdd1
1447903_x_at	adaptor-related protein complex 1, sigma 2 subunit	Ap1s2	3438.93	10596.7	13644.3	8146.04	3526.33	4840.8	3.0814	3.96759	0.776644	1.30084	3.00503	2.18905	1447903_x_at	Mm.426783	adaptor-related protein complex 1, sigma 2 subunit	Ap1s2
1452657_at	adaptor-related protein complex 1, sigma 2 subunit	Ap1s2	2583.6	7242.33	8186.2	5953.06	2365.23	3227.73	2.80319	3.16852	0.8847	1.21657	3.062	2.24378	1452657_at	Mm.426783	adaptor-related protein complex 1, sigma 2 subunit	Ap1s2
1460036_at	adaptor-related protein complex 1, sigma 2 subunit	Ap1s2	375.433	1107.47	1078.9	1000.66	414.267	559.4	2.94984	2.87375	1.02648	1.10674	2.67332	1.97974	1460036_at	Mm.426783	adaptor-related protein complex 1, sigma 2 subunit	Ap1s2
1416138_at	annexin A7	Anxa7	749.967	3216.27	2574.4	2139.96	2846.33	2581.37	4.28855	3.43269	1.24933	1.50296	1.12997	1.24595	1416138_at	Mm.280231	annexin A7	Anxa7
1425567_a_at	annexin A5	Anxa5	2352.47	6448.2	5774.97	5672.14	11878.2	6285.17	2.74104	2.45486	1.11658	1.13682	0.54286	1.02594	1425567_a_at	Mm.1620	annexin A5	Anxa5
1421223_a_at	annexin A4	Anxa4	459.833	4213.9	3896.87	2517.24	1508.83	4400.4	9.16397	8.47452	1.08136	1.67402	2.79282	0.957617	1421223_a_at	Mm.259702	annexin A4	Anxa4
1460330_at	annexin A3	Anxa3	834.267	14121.6	13228.6	10242.5	3016.8	11672.4	16.9269	15.8566	1.0675	1.37872	4.68098	1.20983	1460330_at	Mm.7214	annexin A3	Anxa3
1419091_a_at	annexin A2	Anxa2	1302.43	9091.6	5812.63	9149.5	9213.17	18026.8	6.98047	4.4629	1.56411	0.993672	0.986805	0.504337	1419091_a_at	Mm.238343	annexin A2	Anxa2
1452204_at	ankyrin repeat and SAM domain containing 1	Anks1	547.9	2785.87	2184.37	1302.18	2336.43	2923.23	5.08463	3.9868	1.27537	2.13939	1.19236	0.953009	1452204_at	Mm.32556	ankyrin repeat and SAM domain containing 1	Anks1
1448839_at	ankyrin repeat domain 47	Ankrd47	247.667	10684.5	4748.03	4744.62	4421.23	3234.27	43.1408	19.1711	2.25031	2.25193	2.41664	3.30354	1448839_at	Mm.196330	ankyrin repeat domain 47	Ankrd47
1456629_at	ankyrin repeat domain 47	Ankrd47	124.967	4225.83	1543.83	835.68	651.5	2596.3	33.8157	12.354	2.73723	5.05676	6.48631	1.62764	1456629_at	Mm.196330	ankyrin repeat domain 47	Ankrd47
1436425_at	ankyrin repeat domain 38	Ankrd38	171.067	1580.03	1246.43	2392.78	61.0667	1088.03	9.23636	7.28624	1.26764	0.660334	25.8739	1.45219	1436425_at	Mm.71924	ankyrin repeat domain 38	Ankrd38
1425991_a_at	ankyrin repeat domain 25	Ankrd25	339.1	1122.13	997	644.82	381.3	449.567	3.30915	2.94014	1.12551	1.74023	2.94291	2.49603	1425991_a_at	Mm.257371	ankyrin repeat domain 25	Ankrd25
1419867_a_at	ankyrin repeat and KH domain containing 1	Ankhd1	924.067	1286.4	2000.97	989.98	1832.53	1725.8	1.39211	2.16539	0.642889	1.29942	0.701979	0.745393	1419867_a_at	Mm.24790	ankyrin repeat and KH domain containing 1	Ankhd1
1417130_s_at	angiopoietin-like 4	Angptl4	484.833	1733.03	1304.27	9100.7	160.367	1239.57	3.57449	2.69013	1.32874	0.190429	10.8067	1.3981	1417130_s_at	Mm.196189	angiopoietin-like 4	Angptl4
1453410_at	angiopoietin-like 4	Angptl4	45.3333	340.6	489.133	1652.1	48.2667	415.033	7.51324	10.7897	0.696334	0.206162	7.05663	0.820657	1453410_at	Mm.196189	angiopoietin-like 4	Angptl4
1448831_at	angiopoietin 2	Angpt2	236.467	859.167	1068.63	6889.92	1055.1	1359.63	3.63335	4.51917	0.803986	0.124699	0.814299	0.631911	1448831_at	---	angiopoietin 2	Angpt2
1452387_a_at	angiomotin like 2	Amotl2	971.567	2714.77	2377.23	1542	5359.03	2375.63	2.79422	2.4468	1.14199	1.76055	0.506578	1.14275	1452387_a_at	Mm.21145	angiomotin like 2	Amotl2
1428785_at	angiomotin-like 1	Amotl1	798.833	1989.53	1963.77	2405.76	6058.07	2486.13	2.49055	2.45829	1.01312	0.826987	0.328411	0.800252	1428785_at	Mm.159552	angiomotin-like 1	Amotl1
1455247_at	angiomotin-like 1	Amotl1	325.133	1200.3	642.667	1565.8	3904.67	1155.3	3.69172	1.97662	1.86769	0.766573	0.307401	1.03895	1455247_at	Mm.159552	angiomotin-like 1	Amotl1
1454890_at	angiomotin	Amot	999.933	5943.5	5821.8	2405.04	3708.77	835.5	5.9439	5.82219	1.0209	2.47127	1.60255	7.1137	1454890_at	Mm.100068	angiomotin	Amot
1434010_at	amyotrophic lateral sclerosis 2 (juvenile) chromosome region, candidate 13 (human)	Als2cr13	1257.83	4057.8	2802.47	1480.84	3741.4	3325.6	3.22602	2.22801	1.44794	2.7402	1.08457	1.22017	1434010_at	Mm.258250	amyotrophic lateral sclerosis 2 (juvenile) chromosome region, candidate 13 (human)	Als2cr13
1433769_at	ALS2 C-terminal like	Als2cl	299.3	1347.93	899.1	578.22	931.1	2092.17	4.50362	3.00401	1.4992	2.33118	1.44768	0.644276	1433769_at	Mm.86338	ALS2 C-terminal like	Als2cl
1422699_at	arachidonate 12-lipoxygenase	Alox12	69.7333	314.1	369.967	78.54	1227.6	58.6667	4.5043	5.30545	0.848995	3.99924	0.255865	5.35398	1422699_at	Mm.12286	arachidonate 12-lipoxygenase	Alox12
1419114_at	asparagine-linked glycosylation 14 homolog (yeast)	Alg14	674.6	2194.4	1754.3	2044.12	1575.67	1132.63	3.25289	2.6005	1.25087	1.07352	1.39268	1.93743	1419114_at	Mm.269881	asparagine-linked glycosylation 14 homolog (yeast)	Alg14
1419115_at	asparagine-linked glycosylation 14 homolog (yeast)	Alg14	528.4	1364.47	1198.1	1130.9	547.633	473.6	2.58226	2.26741	1.13886	1.20653	2.49157	2.88105	1419115_at	Mm.269881	asparagine-linked glycosylation 14 homolog (yeast)	Alg14
1448143_at	aldehyde dehydrogenase 2, mitochondrial	Aldh2	2130.7	5327.3	7574.97	1306.8	11976.9	9345.47	2.50026	3.55515	0.703277	4.0766	0.444798	0.570041	1448143_at	Mm.284446	aldehyde dehydrogenase 2, mitochondrial	Aldh2
1416468_at	aldehyde dehydrogenase family 1, subfamily A1	Aldh1a1	1427.7	7180.7	8983.6	387.98	283.5	6792	5.02956	6.29236	0.799312	18.5079	25.3287	1.05723	1416468_at	Mm.250866	aldehyde dehydrogenase family 1, subfamily A1	Aldh1a1
1451675_a_at	aminolevulinic acid synthase 2, erythroid	Alas2	137.3	1009.03	1188.07	1801.46	164.733	39.8	7.34911	8.65307	0.849307	0.56012	6.12525	25.3526	1451675_a_at	Mm.302724	aminolevulinic acid synthase 2, erythroid	Alas2
1424126_at	aminolevulinic acid synthase 1	Alas1	1522.7	8808.2	4933.43	5454.28	1387.47	2918.37	5.78459	3.23992	1.78541	1.61492	6.3484	3.0182	1424126_at	Mm.290578	aminolevulinic acid synthase 1	Alas1
1455282_x_at	aminolevulinic acid synthase 1	Alas1	253.867	1527.67	1268.6	684	171.767	619.867	6.01759	4.99711	1.20421	2.23343	8.89385	2.46451	1455282_x_at	Mm.290578	aminolevulinic acid synthase 1	Alas1
1424877_a_at	aminolevulinate, delta-, dehydratase	Alad	1624.4	5265.73	3437.93	5114.24	5300.8	1100.63	3.24165	2.11643	1.53166	1.02962	0.993385	4.78428	1424877_a_at	Mm.6988	aminolevulinate, delta-, dehydratase	Alad
1423611_at	alkaline phosphatase 2, liver	Akp2	255.567	1415.37	1287.5	53.3	54	263.533	5.53815	5.03782	1.09931	26.5547	26.2105	5.37073	1423611_at	Mm.288186	alkaline phosphatase 2, liver	Akp2
1433669_at	A kinase (PRKA) anchor protein 8	Akap8	1872.13	3276.1	3731.5	1688.24	2372.33	1922.87	1.74993	1.99318	0.877958	1.94054	1.38096	1.70376	1433669_at	Mm.328945	A kinase (PRKA) anchor protein 8	Akap8
1449168_a_at	A kinase (PRKA) anchor protein 2	Akap2	520.5	7535.37	6114.9	4984.62	4977.2	4775.2	14.4772	11.7481	1.2323	1.51172	1.51398	1.57802	1449168_a_at	Mm.331630	A kinase (PRKA) anchor protein 2	Akap2
1455870_at	A kinase (PRKA) anchor protein 2	Akap2	674.567	6564	4566.3	4629.64	5227.63	4650.7	9.73069	6.76923	1.43749	1.41782	1.25564	1.4114	1455870_at	Mm.331630	A kinase (PRKA) anchor protein 2	Akap2
1443923_at	A kinase (PRKA) anchor protein 13	Akap13	201	768.267	1358.17	737.08	164.7	2049.6	3.82222	6.75705	0.565664	1.04231	4.66464	0.374837	1443923_at	Mm.216107	A kinase (PRKA) anchor protein 13	Akap13
1419706_a_at	A kinase (PRKA) anchor protein (gravin) 12	Akap12	1540.77	14989.4	12643.7	10497.6	4842.8	17612.4	9.72851	8.20609	1.18552	1.42789	3.09519	0.851069	1419706_a_at	Mm.27481	A kinase (PRKA) anchor protein (gravin) 12	Akap12
1434570_at	cDNA sequence AK122525	AK122525	633.067	1021.63	1482.7	1511.92	845.433	1435.8	1.61378	2.34209	0.689036	0.675719	1.20841	0.711543	1434570_at	Mm.26897	cDNA sequence AK122525	AK122525
1435123_at	expressed sequence AI852640	AI852640	1219.77	5545.07	5870.8	3330.24	105.5	106.267	4.54601	4.81305	0.944516	1.66507	52.5599	52.1807	1435123_at	Mm.210266	RIKEN cDNA C030014M07 gene	C030014M07Rik
1439046_at	expressed sequence AI851076	AI851076	531.033	878.7	1397.63	850.52	788.3	720.667	1.6547	2.63191	0.628706	1.03313	1.11468	1.21929	1439046_at	Mm.156195	coiled-coil domain containing 55	Ccdc55
1455738_at	expressed sequence AI851076	AI851076	319.567	784.767	1191.27	565.4	649.133	793.7	2.45572	3.72776	0.658767	1.38798	1.20895	0.988745	1455738_at	Mm.156195	coiled-coil domain containing 55	Ccdc55
1455599_at	expressed sequence AI850995	AI850995	352.733	692.033	1200.17	651.32	754.7	970.3	1.96192	3.40248	0.576614	1.06251	0.916965	0.713216	1455599_at	Mm.127508	glucose-fructose oxidoreductase domain containing 1	Gfod1
1436614_at	expressed sequence AI843639	AI843639	307.167	794.3	1284.8	477.22	236.667	705.2	2.58589	4.18275	0.618229	1.66443	3.3562	1.12635	1436614_at	---	expressed sequence AI843639	AI843639
1435589_at	expressed sequence AI842788	AI842788	553.133	1381.87	1775.93	2610.88	1060.13	685.4	2.49825	3.21068	0.778107	0.529272	1.30348	2.01615	1435589_at	Mm.329657	coiled-coil domain containing 85B	Ccdc85b
1452152_at	expressed sequence AI642036	AI642036	2940.77	6065.9	6467.93	7421.82	5030.87	6136.8	2.06269	2.1994	0.937842	0.817306	1.20574	0.988447	1452152_at	Mm.169673	clathrin interactor 1	Clint1
1440220_at	expressed sequence AI503564	AI503564	149.5	6161.27	4765.67	1942.66	43.9333	517.667	41.2125	31.8774	1.29284	3.17156	140.241	11.902	1440220_at	Mm.380807	expressed sequence AI503564	AI503564
1455320_at	expressed sequence AI480535	AI480535	1591.9	5448.9	6646.4	10563.3	1503	1657.9	3.42289	4.17514	0.819827	0.515831	3.62535	3.28663	1455320_at	---	---	---
1433465_a_at	expressed sequence AI467606	AI467606	394.7	9309.93	8058.5	1949.94	321.467	1202.4	23.5874	20.4168	1.15529	4.77447	28.9608	7.74279	1433465_a_at	Mm.284102	expressed sequence AI467606	AI467606
1433466_at	expressed sequence AI467606	AI467606	23.5667	1434.07	481.867	329.86	19.5667	157.267	60.8515	20.447	2.97607	4.3475	73.2913	9.11869	1433466_at	Mm.284102	expressed sequence AI467606	AI467606
1438705_at	expressed sequence AI465270	AI465270	243.6	987.7	1544.2	529.14	1178.9	2338.27	4.0546	6.33908	0.639619	1.86661	0.837815	0.422407	1438705_at	Mm.392244	expressed sequence AI465270	AI465270
1440964_s_at	expressed sequence AI465270	AI465270	194.133	672.433	637.567	282.06	1060.93	1064.13	3.46377	3.28417	1.05469	2.38401	0.633813	0.631907	1440964_s_at	Mm.392244	expressed sequence AI465270	AI465270
1419584_at	expressed sequence AI428795	AI428795	1157.7	1648.27	2910.37	1878.88	3669.17	3433.03	1.42374	2.51392	0.566343	0.87726	0.449221	0.48012	1419584_at	Mm.295660	tetratricopeptide repeat domain 28	Ttc28
[truncated: 304 more rows]
