# Supplementary material for: The Mouse Blood-Brain Barrier Transcriptome: A New Resource for Understanding the Development and Function of Brain Endothelial Cells
Source: PLoS One. 2010 Oct 29;5(10):e13741. doi: 10.1371/journal.pone.0013741 (PMC2966423; doi:10.1371/journal.pone.0013741)
Supplement: Table S3 — Pericyte specific genes. A data set containing probe sets from the mouse 430–2 GeneChip statistically enriched in CNS pericytes compared with CNS endothelial cells as identified by probe sets with GFP+:GFP+PDGFRbeta−>2 with expression value in GFP+>200. SAM algorithms were utilized to identify significance. (0.10 MB XLS) [file pone.0013741.s003.xls]

## Sheet: Pericyte Specific
Probe set	Gene Title	Gene Symbol	Brain GFP- Avg	Brain GFP+ Avg	Brain G+P- Avg	Postnatal G+ Avg	Liver GFP+ Avg	Lung GFP+ Avg	Brain GFP+/GFP-	Brain G+P-/GFP-	Brain G+/G+P-	Adult/Postnatal	Brain/Liver	Brain/Lung	Probe Set ID	UniGene ID	Gene Title	Gene Symbol
1439627_at	zinc finger protein of the cerebellum 1	Zic1	3630.73	4240.33	497.4	1934.88	17.3667	24.8667	1.1679	0.136997	8.525	2.19152	244.165	170.523	1439627_at	Mm.335350	zinc finger protein of the cerebellum 1	Zic1
1423477_at	zinc finger protein of the cerebellum 1	Zic1	1881.6	2429.5	183.333	2536.6	38.1	12.9	1.29119	0.0974348	13.2518	0.957778	63.7664	188.333	1423477_at	Mm.335350	zinc finger protein of the cerebellum 1	Zic1
1448134_at	cDNA sequence X99384	X99384	647.4	1789.7	609.8	3810.92	1029.57	1696.03	2.76444	0.941922	2.9349	0.469624	1.7383	1.05523	1448134_at	Mm.269699	cDNA sequence X99384	X99384
1420484_a_at	vitronectin	Vtn	10658.2	21755.3	1001.47	11805.8	158.033	155.967	2.04117	0.0939618	21.7234	1.84277	137.663	139.487	1420484_a_at	Mm.3667	vitronectin	Vtn
1455098_a_at	vitronectin	Vtn	3979.03	8035.8	245.6	3862.96	40.5	70.7	2.01954	0.0617235	32.7191	2.08022	198.415	113.661	1455098_a_at	Mm.3667	vitronectin	Vtn
1448260_at	ubiquitin carboxy-terminal hydrolase L1	Uchl1	1329.87	230.267	91.3333	808.94	33.1667	68.3	0.17315	0.0686786	2.52117	0.284652	6.94271	3.3714	1448260_at	Mm.29807	ubiquitin carboxy-terminal hydrolase L1	Uchl1
1452149_at	ubiquitin protein ligase E3B	Ube3b	814.5	966.7	444.767	1103.66	1046.43	793.033	1.18686	0.546061	2.1735	0.875904	0.923805	1.21899	1452149_at	Mm.28792	ubiquitin protein ligase E3B	Ube3b
1416532_at	transformation/transcription domain-associated protein	Trrap	1055.73	1364.2	625.2	1308.54	1099.07	899.767	1.29218	0.592195	2.18202	1.04254	1.24123	1.51617	1416532_at	Mm.273570	transformation/transcription domain-associated protein	Trrap
1421096_at	transient receptor potential cation channel, subfamily C, member 1	Trpc1	1169.07	555.2	121.467	392.52	81.7333	587.167	0.474909	0.103901	4.5708	1.41445	6.79282	0.945558	1421096_at	Mm.149633	transient receptor potential cation channel, subfamily C, member 1	Trpc1
1455333_at	tensin 3	Tns3	7342.8	2165.6	842.867	2727.38	19506.6	7665.1	0.294928	0.114788	2.56933	0.794022	0.111019	0.282527	1455333_at	Mm.337820	tensin 3	Tns3
1450731_s_at	tumor necrosis factor receptor superfamily, member 21	Tnfrsf21	1296.7	1185	435.467	2956.02	164.5	212.933	0.913858	0.335827	2.72122	0.400877	7.20365	5.56512	1450731_s_at	Mm.200792	tumor necrosis factor receptor superfamily, member 21	Tnfrsf21
1442143_at	transmembrane protein 16D (eight membrane-spanning domains)	Tmem16d	2498.83	206.367	31.5	148.5	4.9	22.3667	0.0825852	0.0126059	6.55132	1.38967	42.1156	9.22653	1442143_at	Mm.236464	transmembrane protein 16D (eight membrane-spanning domains)	Tmem16d
1459713_s_at	transmembrane protein 16A	Tmem16a	1904.33	4152.23	160.933	1551.74	101.1	823.567	2.18041	0.084509	25.801	2.67586	41.0706	5.04177	1459713_s_at	Mm.26700	transmembrane protein 16A	Tmem16a
1456250_x_at	transforming growth factor, beta induced	Tgfbi	1248.07	569	51.1667	201.76	2619.37	3350.9	0.455905	0.0409967	11.1205	2.82018	0.217228	0.169805	1456250_x_at	Mm.14455	transforming growth factor, beta induced	Tgfbi
1448123_s_at	transforming growth factor, beta induced	Tgfbi	1035.03	373.233	29.9667	230.9	2862.83	2291.4	0.3606	0.0289524	12.4549	1.61643	0.130372	0.162884	1448123_s_at	Mm.14455	transforming growth factor, beta induced	Tgfbi
1437463_x_at	transforming growth factor, beta induced	Tgfbi	870.933	356.833	119.967	275.02	1646.27	1501.63	0.409714	0.137745	2.97444	1.29748	0.216753	0.23763	1437463_x_at	Mm.14455	transforming growth factor, beta induced	Tgfbi
1452264_at	tensin like C1 domain-containing phosphatase	Tenc1	207.733	1715.57	624.733	677.28	2156.27	1099.27	8.2585	3.00738	2.74608	2.53302	0.795619	1.56065	1452264_at	Mm.29389	tensin like C1 domain-containing phosphatase	Tenc1
1422545_at	T-box 2	Tbx2	253.033	360.4	35.7667	605.72	1797	1419.1	1.42432	0.141352	10.0764	0.594994	0.200556	0.253964	1422545_at	Mm.287052	T-box 2	Tbx2
1449135_at	SRY-box containing gene 18	Sox18	171.8	8058.97	3618.8	5365.2	7045.33	2831.87	46.909	21.064	2.22697	1.50208	1.14387	2.84581	1449135_at	Mm.264904	SRY-box containing gene 18	Sox18
1434537_at	solute carrier organic anion transporter family, member 3a1	Slco3a1	2616.83	587.2	83	290.34	2087.83	1692.07	0.224393	0.0317177	7.0747	2.02246	0.281249	0.347031	1434537_at	Mm.425467	solute carrier organic anion transporter family, member 3a1	Slco3a1
1448918_at	solute carrier organic anion transporter family, member 3a1	Slco3a1	1084.7	474.133	36.2667	255.22	1067.93	1114.73	0.43711	0.0334347	13.0735	1.85774	0.443973	0.425333	1448918_at	Mm.425467	solute carrier organic anion transporter family, member 3a1	Slco3a1
1438751_at	solute carrier family 30, member 10	Slc30a10	1326.5	824	42.0667	663.26	4.33333	25.0333	0.621184	0.0317125	19.588	1.24235	190.154	32.9161	1438751_at	Mm.227117	solute carrier family 30, member 10	Slc30a10
1420138_at	solute carrier family 19 (sodium/hydrogen exchanger), member 1	Slc19a1	1693.5	2658.97	308.3	2680.72	58.4333	284.633	1.5701	0.182049	8.62461	0.991885	45.5043	9.34173	1420138_at	Mm.265060	solute carrier family 19 (sodium/hydrogen exchanger), member 1	Slc19a1
1448132_at	solute carrier family 19 (sodium/hydrogen exchanger), member 1	Slc19a1	733.833	1108.03	86.3667	1693.5	18.1667	85.5	1.50993	0.117692	12.8294	0.654286	60.9927	12.9595	1448132_at	Mm.265060	solute carrier family 19 (sodium/hydrogen exchanger), member 1	Slc19a1
1417622_at	solute carrier family 12, member 2	Slc12a2	13580.9	8112.87	2419.8	6288.62	704.7	1754.3	0.597372	0.178176	3.3527	1.29009	11.5125	4.62456	1417622_at	Mm.399997	solute carrier family 12, member 2	Slc12a2
1448780_at	solute carrier family 12, member 2	Slc12a2	2253.67	784.433	241.333	791.66	56.5	209.9	0.34807	0.107085	3.25041	0.990872	13.8838	3.73718	1448780_at	Mm.399997	solute carrier family 12, member 2	Slc12a2
1420688_a_at	sarcoglycan, epsilon	Sgce	3369.7	733.4	84.5333	2601.26	4587.37	3592	0.217645	0.0250863	8.67587	0.28194	0.159874	0.204176	1420688_a_at	Mm.8739	sarcoglycan, epsilon	Sgce
1448443_at	serine (or cysteine) peptidase inhibitor, clade I, member 1	Serpini1	2466.43	823.5	126.9	152.9	19.3667	76.8333	0.333883	0.0514508	6.48936	5.38587	42.5215	10.718	1448443_at	Mm.41560	serine (or cysteine) peptidase inhibitor, clade I, member 1	Serpini1
1416625_at	serine (or cysteine) peptidase inhibitor, clade G, member 1	Serping1	1042.1	248.6	49.4333	138.72	622.9	6901.83	0.238557	0.0474363	5.029	1.7921	0.399101	0.0360194	1416625_at	Mm.38888	serine (or cysteine) peptidase inhibitor, clade G, member 1	Serping1
1448545_at	syndecan 2	Sdc2	2086.17	1128.73	219.467	919.84	120.633	1002.73	0.541056	0.105201	5.14307	1.2271	9.35673	1.12566	1448545_at	Mm.234266	syndecan 2	Sdc2
1417011_at	syndecan 2	Sdc2	1490.5	1062.5	85.8	1169.14	75.7667	660.5	0.712848	0.0575646	12.3834	0.908788	14.0233	1.60863	1417011_at	Mm.234266	syndecan 2	Sdc2
1436134_at	sodium channel, voltage-gated, type II, beta	Scn2b	1205.87	380.6	187.6	132.76	47.4667	22.6333	0.315624	0.155573	2.02878	2.86683	8.01826	16.8159	1436134_at	---	sodium channel, voltage-gated, type II, beta	Scn2b
1416286_at	regulator of G-protein signaling 4	Rgs4	2362.27	5360.87	192.867	3636.52	167.633	274.5	2.26937	0.0816447	27.7957	1.47417	31.9797	19.5296	1416286_at	Mm.41642	regulator of G-protein signaling 4	Rgs4
1437902_s_at	retinoic acid receptor responder (tazarotene induced) 2	Rarres2	731.733	400.433	14.7667	190.8	185.233	1695.5	0.547239	0.0201804	27.1174	2.09871	2.16178	0.236174	1437902_s_at	Mm.28231	retinoic acid receptor responder (tazarotene induced) 2	Rarres2
1434302_at	Ras association (RalGDS/AF-6) and pleckstrin homology domains 1	Raph1	970.9	2434.5	1191.7	6084.44	7125.9	5385.97	2.50747	1.22742	2.04288	0.400119	0.341641	0.452008	1434302_at	Mm.212066	Ras association (RalGDS/AF-6) and pleckstrin homology domains 1	Raph1
1451037_at	protein tyrosine phosphatase, non-receptor type 9	Ptpn9	660.333	1004.17	339.967	1136.86	1220.23	662.867	1.5207	0.514841	2.95372	0.883281	0.82293	1.51488	1451037_at	Mm.325643	protein tyrosine phosphatase, non-receptor type 9	Ptpn9
1422553_at	phosphatase and tensin homolog	Pten	2035	5333.47	2587.4	4153.34	1820.53	2920.83	2.62087	1.27145	2.06132	1.28414	2.92962	1.82601	1422553_at	Mm.245395	phosphatase and tensin homolog	Pten
1434325_x_at	protein kinase, cAMP dependent regulatory, type I beta	Prkar1b	6846.3	581.033	146.333	715.5	38.9667	416.133	0.0848682	0.0213741	3.97062	0.812066	14.911	1.39627	1434325_x_at	Mm.306163	protein kinase, cAMP dependent regulatory, type I beta	Prkar1b
1440132_s_at	protein kinase, cAMP dependent regulatory, type I beta	Prkar1b	3112.73	275.533	65.8	462.5	62.6	240.933	0.0885181	0.021139	4.18744	0.595748	4.40149	1.14361	1440132_s_at	Mm.306163	protein kinase, cAMP dependent regulatory, type I beta	Prkar1b
1428808_at	prickle-like 2 (Drosophila)	Prickle2	2566.87	348.633	104.467	449.92	1341.2	8418.03	0.135821	0.0406981	3.33727	0.774878	0.259941	0.0414151	1428808_at	Mm.248820	prickle-like 2 (Drosophila)	Prickle2
1416321_s_at	proline arginine-rich end leucine-rich repeat	Prelp	1606.23	399.567	55.2667	75.06	9757.63	3479.43	0.24876	0.0344076	7.22979	5.3233	0.0409491	0.114837	1416321_s_at	Mm.214514	proline arginine-rich end leucine-rich repeat	Prelp
1416292_at	peroxiredoxin 3	Prdx3	1027.9	947.9	441.933	2043.64	474.5	411.267	0.922171	0.429938	2.14489	0.463829	1.99768	2.30483	1416292_at	Mm.29821	peroxiredoxin 3	Prdx3
1418086_at	protein phosphatase 1, regulatory (inhibitor) subunit 14A	Ppp1r14a	4085.33	259.167	41.6333	229.86	1060.13	423.3	0.0634383	0.0101909	6.22498	1.1275	0.244466	0.612253	1418086_at	Mm.2343	protein phosphatase 1, regulatory (inhibitor) subunit 14A	Ppp1r14a
1416683_at	plexin B2	Plxnb2	1643.7	511.933	78.5333	1067.62	1524.97	681.033	0.311452	0.0477784	6.51868	0.479509	0.335701	0.751701	1416683_at	Mm.267514	plexin B2	Plxnb2
1435254_at	plexin B1	Plxnb1	2130.9	425.2	120.6	603.8	65.2333	203.533	0.19954	0.0565958	3.5257	0.704207	6.51814	2.08909	1435254_at	Mm.53862	plexin B1	Plxnb1
1418912_at	plexin domain containing 2	Plxdc2	2864.2	1595.97	220.6	1556.04	46.0667	2364.2	0.557212	0.0770198	7.23466	1.02566	34.6447	0.675056	1418912_at	Mm.313938	plexin domain containing 2	Plxdc2
1424902_at	plexin domain containing 1	Plxdc1	838.267	2136.5	142.9	1642.46	3966.8	580.9	2.54871	0.170471	14.951	1.30079	0.538595	3.67791	1424902_at	Mm.39617	plexin domain containing 1	Plxdc1
1437113_s_at	phospholipase D1	Pld1	1337.77	1348.9	320.933	453.32	1055.13	1141.27	1.00832	0.239902	4.20305	2.9756	1.27842	1.18193	1437113_s_at	Mm.212039	phospholipase D1	Pld1
1452398_at	phospholipase C, epsilon 1	Plce1	875.567	1748.8	441.133	957.26	74.4667	479.2	1.99734	0.503826	3.96433	1.82688	23.4843	3.64942	1452398_at	Mm.34031	phospholipase C, epsilon 1	Plce1
1430700_a_at	phospholipase A2, group VII (platelet-activating factor acetylhydrolase, plasma)	Pla2g7	3351.8	248.967	21.2333	768.72	8209.9	518.833	0.0742785	0.0063349	11.7253	0.323872	0.0303252	0.479859	1430700_a_at	Mm.9277	phospholipase A2, group VII (platelet-activating factor acetylhydrolase, plasma)	Pla2g7
1455204_at	phosphatidylinositol transfer protein, cytoplasmic 1	Pitpnc1	1537.8	5971.43	2896.57	2277.94	8317.17	8144.1	3.8831	1.88358	2.06156	2.62142	0.717965	0.733222	1455204_at	Mm.340968	phosphatidylinositol transfer protein, cytoplasmic 1	Pitpnc1
1416271_at	PERP, TP53 apoptosis effector	Perp	944.433	1711.17	194.367	316.2	33.1333	851.167	1.81184	0.205802	8.80381	5.41166	51.6449	2.01038	1416271_at	Mm.28209	PERP, TP53 apoptosis effector	Perp
1436970_a_at	platelet derived growth factor receptor, beta polypeptide	Pdgfrb	5266.1	8529.67	623.933	7529.64	285.233	2285.67	1.61973	0.118481	13.6708	1.13281	29.9042	3.73181	1436970_a_at	Mm.4146	platelet derived growth factor receptor, beta polypeptide	Pdgfrb
1417148_at	platelet derived growth factor receptor, beta polypeptide	Pdgfrb	579.7	1223.13	60.9667	2361.08	30.0333	245.2	2.10994	0.105169	20.0623	0.51804	40.7259	4.98831	1417148_at	Mm.4146	platelet derived growth factor receptor, beta polypeptide	Pdgfrb
1435741_at	phosphodiesterase 8B	Pde8b	766.867	1101.9	111.467	667.28	46.3667	392.933	1.43689	0.145353	9.88547	1.65133	23.7649	2.80429	1435741_at	Mm.100167	phosphodiesterase 8B	Pde8b
1437165_a_at	procollagen C-endopeptidase enhancer protein	Pcolce	1155.47	905.9	70.6333	1040.3	2656.57	2930.63	0.784012	0.0611297	12.8254	0.870806	0.341004	0.309114	1437165_a_at	Mm.262345	procollagen C-endopeptidase enhancer protein	Pcolce
1448433_a_at	procollagen C-endopeptidase enhancer protein	Pcolce	465.9	474.867	162.4	480.8	1048	533.733	1.01925	0.348573	2.92406	0.987659	0.453117	0.889708	1448433_a_at	Mm.262345	procollagen C-endopeptidase enhancer protein	Pcolce
1431375_s_at	parvin, alpha	Parva	470.867	738.9	359.967	1385.88	1509.6	1467.27	1.56923	0.764477	2.05269	0.533163	0.489467	0.503589	1431375_s_at	Mm.143763	parvin, alpha	Parva
1452094_at	procollagen-proline, 2-oxoglutarate 4-dioxygenase (proline 4-hydroxylase), alpha 1 polypeptide	P4ha1	1307.8	1327.43	435.367	658.96	1704.97	705.1	1.01501	0.3329	3.049	2.01444	0.778568	1.88262	1452094_at	Mm.2212	procollagen-proline, 2-oxoglutarate 4-dioxygenase (proline 4-hydroxylase), alpha 1 polypeptide	P4ha1
1424733_at	purinergic receptor P2Y, G-protein coupled, 14	P2ry14	524	2359.1	161.5	1243.08	100.8	196.233	4.5021	0.308206	14.6074	1.89779	23.4038	12.0219	1424733_at	---	purinergic receptor P2Y, G-protein coupled, 14	P2ry14
1419663_at	osteoglycin	Ogn	704.9	513.7	50.8667	268.86	67.7667	8635.33	0.728756	0.0721615	10.099	1.91066	7.58042	0.0594881	1419663_at	Mm.4258	osteoglycin	Ogn
1454974_at	netrin 1	Ntn1	329.1	1002.37	249.667	677.14	363.3	2903	3.04578	0.758635	4.01482	1.48029	2.75906	0.345286	1454974_at	Mm.39095	netrin 1	Ntn1
1416158_at	nuclear receptor subfamily 2, group F, member 2	Nr2f2	139.433	372.167	180.833	342	1159.13	229.133	2.66914	1.29692	2.05806	1.08821	0.321073	1.62424	1416158_at	Mm.158143	nuclear receptor subfamily 2, group F, member 2	Nr2f2
1418157_at	nuclear receptor subfamily 2, group F, member 1	Nr2f1	2640.5	726.6	95.8	557.7	1502.47	295.1	0.275175	0.036281	7.58455	1.30285	0.483605	2.46222	1418157_at	---	nuclear receptor subfamily 2, group F, member 1	Nr2f1
1421965_s_at	Notch gene homolog 3 (Drosophila)	Notch3	1349.63	3260.47	455.1	1724.6	115.5	1009	2.41582	0.337203	7.16429	1.89056	28.2291	3.23138	1421965_s_at	Mm.4945	Notch gene homolog 3 (Drosophila)	Notch3
1416808_at	nidogen 1	Nid1	1187.5	3781.33	1840.87	13472.8	8322.67	3387.93	3.18428	1.5502	2.0541	0.280664	0.454342	1.11612	1416808_at	Mm.4691	nidogen 1	Nid1
1435737_a_at	nuclear distribution gene E homolog 1 (A nidulans)	Nde1	954.3	1765.43	816.967	805.6	2385.57	828.667	1.84998	0.85609	2.16096	2.19145	0.740048	2.13045	1435737_a_at	Mm.24105	nuclear distribution gene E homolog 1 (A nidulans)	Nde1
1422671_s_at	N-acetylated alpha-linked acidic dipeptidase 2	Naalad2	484.967	1081.23	149.633	1784.66	88.6333	246.8	2.2295	0.308544	7.22589	0.605848	12.1989	4.38101	1422671_s_at	Mm.7060	N-acetylated alpha-linked acidic dipeptidase 2	Naalad2
1459679_s_at	myosin IB	Myo1b	569.967	5244.1	2455.03	8526.62	52.2333	1718.97	9.20071	4.30733	2.13606	0.615027	100.398	3.05073	1459679_s_at	Mm.3390	myosin IB	Myo1b
1448989_a_at	myosin IB	Myo1b	661.9	4367	1914.77	8226.68	126.467	1630.97	6.59767	2.89283	2.2807	0.530834	34.5308	2.67755	1448989_a_at	Mm.3390	myosin IB	Myo1b
1427450_x_at	myosin IB	Myo1b	507.8	3352.33	1374.07	6365.32	77.7667	1262.23	6.60168	2.70592	2.43972	0.526656	43.1076	2.65587	1427450_x_at	Mm.3390	myosin IB	Myo1b
1425505_at	myosin, light polypeptide kinase	Mylk	1103.77	844.5	384.633	890.72	304	2293.37	0.765107	0.348473	2.1956	0.948109	2.77796	0.368236	1425505_at	Mm.33360	myosin, light polypeptide kinase	Mylk
1452670_at	myosin, light polypeptide 9, regulatory	Myl9	3317.23	2171.93	494.733	2640.28	152.233	928.1	0.654742	0.14914	4.39011	0.822615	14.2671	2.34019	1452670_at	Mm.271770	myosin, light polypeptide 9, regulatory	Myl9
1423265_at	multiple inositol polyphosphate histidine phosphatase 1	Minpp1	1111.67	1150.4	535.767	1041.4	799.833	932.933	1.03484	0.481949	2.1472	1.10467	1.4383	1.2331	1423265_at	Mm.255116	multiple inositol polyphosphate histidine phosphatase 1	Minpp1
1427221_at	X transporter protein 3 similar 1 gene	MGI:2143217	1643.27	6880.37	364.467	2462.62	2.33333	6.76667	4.18701	0.221794	18.8779	2.79392	2948.73	1016.8	1427221_at	Mm.41963	X transporter protein 3 similar 1 gene	Xtrp3s1
1434225_at	SWA-70 protein	MGI:1298390	608.333	6174.7	3005.6	5914.88	2363.97	3056.73	10.1502	4.94071	2.0544	1.04393	2.61201	2.02003	1434225_at	Mm.334144	SWA-70 protein	Swap70
1448172_at	malate dehydrogenase 1, NAD (soluble)	Mdh1	5332.9	1531	735.033	2342.52	1299.23	985.333	0.287086	0.13783	2.0829	0.65357	1.17839	1.55379	1448172_at	Mm.212703	malate dehydrogenase 1, NAD (soluble)	Mdh1
1437061_at	methyl-CpG binding domain protein 1	Mbd1	644.6	1473.1	749.833	871.74	2122.1	1017.7	2.28529	1.16325	1.96457	1.68984	0.694171	1.44748	1437061_at	Mm.22522	methyl-CpG binding domain protein 1	Mbd1
1415972_at	myristoylated alanine rich protein kinase C substrate	Marcks	1960.17	522.367	249.067	2776.3	1440.67	1010.7	0.266491	0.127064	2.0973	0.188152	0.362587	0.516837	1415972_at	Mm.435518	myristoylated alanine rich protein kinase C substrate	Marcks
1436766_at	LUC7-like 2 (S. cerevisiae) (Luc7l2), mRNA	Luc7l2	1308.17	1655.1	453.3	690.68	686.467	2557.97	1.26521	0.346515	3.65122	2.39633	2.41104	0.647037	1436766_at	Mm.276133	LUC7-like 2 (S. cerevisiae)	Luc7l2
1438312_s_at	latent transforming growth factor beta binding protein 3	Ltbp3	3057.27	948.133	281.533	572.04	461.133	3548.37	0.310125	0.0920866	3.36775	1.65746	2.05609	0.267203	1438312_s_at	Mm.182396	latent transforming growth factor beta binding protein 3	Ltbp3
1448655_at	low density lipoprotein receptor-related protein 1	Lrp1	3383.13	572.333	91.5	679.78	321.333	1126.57	0.169173	0.0270459	6.25501	0.841939	1.78112	0.508033	1448655_at	Mm.271854	low density lipoprotein receptor-related protein 1	Lrp1
1436714_at	LIM domain containing preferred translocation partner in lipoma	Lpp	236.233	1190.23	396.267	1723.74	1894.07	1122.93	5.03838	1.67744	3.00362	0.690495	0.628401	1.05993	1436714_at	Mm.391933	LIM domain containing preferred translocation partner in lipoma	Lpp
1435805_at	lin 7 homolog a (C. elegans)	Lin7a	1049.8	1425.47	177.1	384.42	5.13333	10.1667	1.35785	0.168699	8.04894	3.7081	277.688	140.21	1435805_at	Mm.268025	lin-7 homolog A (C. elegans)	Lin7a
1433776_at	lipoma HMGIC fusion partner	Lhfp	2022.63	2989.27	459.133	5266.24	1093.4	8125.83	1.47791	0.226998	6.51067	0.567628	2.73392	0.367872	1433776_at	Mm.118617	lipoma HMGIC fusion partner	Lhfp
1424594_at	lectin, galactose binding, soluble 7	Lgals7	2715.9	619.767	316.3	412.34	781.933	1365.67	0.228199	0.116462	1.95943	1.50305	0.792608	0.45382	1424594_at	Mm.269139	lectin, galactose binding, soluble 7	Lgals7
1455439_a_at	lectin, galactose binding, soluble 1	Lgals1	2176.9	514.833	210.233	1400.86	17769.4	4921.17	0.236498	0.0965746	2.44887	0.367512	0.028973	0.104616	1455439_a_at	Mm.43831	lectin, galactose binding, soluble 1	Lgals1
1426285_at	laminin, alpha 2	Lama2	1411	1574.63	71	1200.36	34.4667	622.9	1.11597	0.0503189	22.1779	1.3118	45.6857	2.52791	1426285_at	Mm.256087	laminin, alpha 2	Lama2
1418142_at	potassium inwardly-rectifying channel, subfamily J, member 8	Kcnj8	618.067	3334.57	188.067	5757.12	559.767	108.7	5.39516	0.304282	17.7308	0.579207	5.95707	30.6768	1418142_at	Mm.1482	potassium inwardly-rectifying channel, subfamily J, member 8	Kcnj8
1418156_at	potassium voltage-gated channel, Isk-related subfamily, gene 4	Kcne4	1255.6	853.767	138.933	2238.26	130.967	574.433	0.679967	0.110651	6.14515	0.381442	6.51896	1.48628	1418156_at	Mm.24386	potassium voltage-gated channel, Isk-related subfamily, gene 4	Kcne4
1421344_a_at	ajuba	Jub	440.633	1254.77	527.8	2892.02	215.433	664.133	2.84764	1.19782	2.37735	0.433872	5.82438	1.88933	1421344_a_at	Mm.100253	ajuba	Jub
1423503_at	junction adhesion molecule 3	Jam3	3151.2	361.133	126.233	485.78	726.3	291.567	0.114602	0.0400588	2.86084	0.743409	0.497223	1.2386	1423503_at	Mm.28770	junction adhesion molecule 3	Jam3
1417533_a_at	integrin beta 5	Itgb5	6275.07	1472.47	262.367	1390.9	471.933	2265	0.234654	0.041811	5.61225	1.05864	3.12007	0.650096	1417533_a_at	Mm.6424	integrin beta 5	Itgb5
1456133_x_at	integrin beta 5	Itgb5	5989.57	1188.2	513.433	978.64	822.233	2262.87	0.198378	0.0857213	2.31422	1.21413	1.44509	0.525086	1456133_x_at	Mm.6424	integrin beta 5	Itgb5
1456195_x_at	integrin beta 5	Itgb5	4252.1	886.867	196.833	563.2	281.167	1874.93	0.208571	0.0462909	4.50567	1.57469	3.15424	0.473012	1456195_x_at	Mm.6424	integrin beta 5	Itgb5
1417534_at	Integrin beta 5 (Itgb5), mRNA	Itgb5	3249.3	548.567	47.2333	581.12	235.2	953.6	0.168826	0.0145365	11.614	0.943982	2.33234	0.575259	1417534_at	Mm.6424	integrin beta 5	Itgb5
1454966_at	integrin alpha 8	Itga8	627.333	657.267	67.1667	732.1	10752.9	7644.73	1.04772	0.107067	9.78561	0.897783	0.0611248	0.0859764	1454966_at	Mm.329997	integrin alpha 8	Itga8
1423104_at	insulin receptor substrate 1	Irs1	1302.6	221.433	68.7667	241.36	46.1	730.7	0.169993	0.0527919	3.22007	0.91744	4.80333	0.303043	1423104_at	Mm.4952	insulin receptor substrate 1	Irs1
1454783_at	interleukin 13 receptor, alpha 1	Il13ra1	328.933	1214.57	588.667	873.44	2503.73	887.767	3.69244	1.78962	2.06325	1.39056	0.485102	1.36811	1454783_at	Mm.24208	interleukin 13 receptor, alpha 1	Il13ra1
1448152_at	insulin-like growth factor 2	Igf2	1870.43	836.867	419.733	7156.42	193.867	912.267	0.447419	0.224404	1.99381	0.116939	4.31671	0.917349	1448152_at	Mm.3862	insulin-like growth factor 2	Igf2
1437219_at	Insulin-like growth factor I receptor (Igf1r), mRNA	Igf1r	308.4	2046.17	770.767	326.88	303.4	675.167	6.63478	2.49924	2.65472	6.25969	6.74412	3.03061	1437219_at	Mm.436787	Adult male pituitary gland cDNA, RIKEN full-length enriched library, clone:5330403E07 product:unclassifiable, full insert sequence	---
1424254_at	interferon induced transmembrane protein 1	Ifitm1	821.933	1666.6	402.667	1839.76	1449.93	1005.87	2.02766	0.489902	4.13891	0.905879	1.14943	1.65688	1424254_at	Mm.175661	interferon induced transmembrane protein 1	Ifitm1
1422476_at	interferon gamma inducible protein 30	Ifi30	1213.03	460.333	172.9	356.46	1127.13	1905.93	0.379489	0.142535	2.66243	1.2914	0.408411	0.241526	1422476_at	Mm.30241	interferon gamma inducible protein 30	Ifi30
1460009_at	Immediate early response 5 (Ier5), mRNA	Ier5	246.467	1340.8	641.733	159.12	658.467	703.567	5.44009	2.60373	2.08934	8.42634	2.03625	1.90572	1460009_at	Mm.396294	Transcribed locus	---
1449860_at	HIG1 domain family, member 1B	Higd1b	471.567	1369.6	145.167	1384.66	13.3333	115.667	2.90436	0.307839	9.43467	0.989124	102.72	11.8409	1449860_at	Mm.44408	HIG1 domain family, member 1B	Higd1b
1420872_at	guanylate cyclase 1, soluble, beta 3	Gucy1b3	1422.3	1730.23	172.867	1609.24	559.033	1121	1.2165	0.12154	10.0091	1.07519	3.09505	1.54347	1420872_at	Mm.9445	guanylate cyclase 1, soluble, beta 3	Gucy1b3
1434141_at	guanylate cyclase 1, soluble, alpha 3	Gucy1a3	1179.13	1316.13	59.8	2244.58	256	2269.03	1.11619	0.0507152	22.0089	0.586361	5.14115	0.580041	1434141_at	Mm.143831	guanylate cyclase 1, soluble, alpha 3	Gucy1a3
1421817_at	glutathione reductase 1	Gsr	378.9	504.767	249.2	572.42	935.733	689.067	1.33219	0.657693	2.02555	0.881812	0.539434	0.732537	1421817_at	Mm.283573	glutathione reductase 1	Gsr
1425891_a_at	GH regulated TBC protein 1	Grtp1	378.533	226.367	81.0333	160.6	42.1	1171.1	0.59801	0.214072	2.7935	1.40951	5.37688	0.193294	1425891_a_at	Mm.34901	GH regulated TBC protein 1	Grtp1
1430136_at	glutamate receptor, metabotropic 3	Grm3	5223.7	679.367	82.5667	683.94	12.4667	4.96667	0.130055	0.0158062	8.2281	0.993313	54.4947	136.785	1430136_at	Mm.318966	glutamate receptor, metabotropic 3	Grm3
1447583_x_at	G protein-coupled receptor 30	Gpr30	1735.07	3338.57	886.167	2943.58	39.5667	142.133	1.92417	0.510739	3.76743	1.13419	84.3783	23.489	1447583_x_at	Mm.389706	G protein-coupled receptor 30	Gpr30
1428250_at	G protein-coupled receptor 30	Gpr30	798.767	1454.87	279.3	2086.78	50.3667	99.7	1.82139	0.349664	5.20897	0.697183	28.8855	14.5924	1428250_at	Mm.389706	G protein-coupled receptor 30	Gpr30
1460276_a_at	G protein-coupled receptor 175	Gpr175	440.667	1345.23	578.167	1600.84	1655.87	448.433	3.05272	1.31203	2.32672	0.84033	0.812404	2.99985	1460276_a_at	Mm.284480	G protein-coupled receptor 175	Gpr175
1417432_a_at	guanine nucleotide binding protein, beta 1	Gnb1	890.7	3748.87	1906.03	5291.2	2594.47	2822.2	4.2089	2.13993	1.96684	0.70851	1.44495	1.32835	1417432_a_at	Mm.2344	guanine nucleotide binding protein, beta 1	Gnb1
1416221_at	follistatin-like 1	Fstl1	1090.47	789.9	158.767	4897.86	878.467	5548.93	0.724369	0.145595	4.97523	0.161275	0.89918	0.142352	1416221_at	Mm.182434	follistatin-like 1	Fstl1
1448259_at	follistatin-like 1	Fstl1	826.4	526.7	90.6667	4083.9	328.367	3581.4	0.637343	0.109713	5.80919	0.12897	1.604	0.147065	1448259_at	Mm.182434	follistatin-like 1	Fstl1
1426677_at	filamin, alpha	Flna	982.867	1378.6	476.6	2342.26	780.967	2089.7	1.40263	0.484908	2.89257	0.588577	1.76525	0.659712	1426677_at	Mm.295533	filamin, alpha	Flna
1418773_at	fatty acid desaturase 3	Fads3	364.067	258.567	6.66667	662.36	1858.17	834.167	0.710218	0.0183117	38.785	0.390372	0.139151	0.30997	1418773_at	Mm.253875	fatty acid desaturase 3	Fads3
1436048_at	exocyst complex component 8	Exoc8	563.767	1223.63	593.8	731.28	1122.83	410.333	2.17046	1.05327	2.06068	1.67328	1.08977	2.98205	1436048_at	Mm.347360	exocyst complex component 8	Exoc8
1422607_at	ets variant gene 1	Etv1	3618.47	216.133	75.5	322.58	314.4	185.6	0.0597306	0.0208652	2.86269	0.670015	0.687447	1.16451	1422607_at	Mm.4866	ets variant gene 1	Etv1
1422824_s_at	epidermal growth factor receptor pathway substrate 8	Eps8	2020.8	1120.33	477.467	646.88	132.3	489.167	0.554401	0.236276	2.34641	1.7319	8.46813	2.29029	1422824_s_at	Mm.235346	epidermal growth factor receptor pathway substrate 8	Eps8
1422823_at	epidermal growth factor receptor pathway substrate 8	Eps8	1900.33	928.133	392.367	535.08	90.1333	561.767	0.488406	0.206473	2.36547	1.73457	10.2973	1.65217	1422823_at	Mm.235346	epidermal growth factor receptor pathway substrate 8	Eps8
1433490_s_at	erythrocyte protein band 4.1-like 2	Epb4.1l2	4776.9	2879.87	1326.5	2546.3	8962.37	5629.67	0.602874	0.277691	2.17103	1.131	0.321329	0.511552	1433490_s_at	Mm.306026	erythrocyte protein band 4.1-like 2	Epb4.1l2
1448649_at	glutamyl aminopeptidase	Enpep	1062.17	5224.53	241.533	2113.46	17534.4	2632.27	4.91875	0.227397	21.6307	2.47203	0.297958	1.9848	1448649_at	Mm.1193	glutamyl aminopeptidase	Enpep
1448151_at	ELAV (embryonic lethal, abnormal vision, Drosophila)-like 1 (Hu antigen R)	Elavl1	483.733	1571.63	593.967	1501.44	1183.93	1018.97	3.24897	1.22788	2.646	1.04675	1.32747	1.54238	1448151_at	Mm.432010	ELAV (embryonic lethal, abnormal vision, Drosophila)-like 1 (Hu antigen R)	Elavl1
1431339_a_at	EF hand domain containing 2	Efhd2	2804.17	964.6	423.233	1876.6	805.067	915.967	0.343988	0.15093	2.27912	0.514015	1.19816	1.0531	1431339_a_at	Mm.395598	EF hand domain containing 2	Efhd2
1433525_at	endothelin receptor type A	Ednra	454.167	793.833	32.6667	1953.16	114.067	520.833	1.74789	0.0719266	24.301	0.406435	6.95938	1.52416	1433525_at	Mm.283168	endothelin receptor type A	Ednra
1438658_a_at	endothelial differentiation, sphingolipid G-protein-coupled receptor, 3	Edg3	2078.97	5718	285.667	5991.76	280.6	2910.2	2.7504	0.137408	20.0163	0.954311	20.3778	1.96481	1438658_a_at	Mm.136736	endothelial differentiation, sphingolipid G-protein-coupled receptor, 3	Edg3
1437173_at	endothelial differentiation, sphingolipid G-protein-coupled receptor, 3	Edg3	287.033	698.833	44.6667	1409.96	84.0333	280.733	2.43468	0.155615	15.6455	0.495641	8.31614	2.48931	1437173_at	Mm.136736	endothelial differentiation, sphingolipid G-protein-coupled receptor, 3	Edg3
1455050_at	RIKEN cDNA E130203B14 gene	E130203B14Rik	368.033	1486.17	104.2	1483.6	2964.13	352	4.03813	0.283127	14.2626	1.00173	0.501383	4.22206	1455050_at	Mm.187910	RIKEN cDNA E130203B14 gene	E130203B14Rik
1435343_at	dedicator of cytokinesis 10	Dock10	7988.1	673.033	103.7	497.4	210.933	1582.13	0.0842545	0.0129818	6.4902	1.3531	3.19074	0.425396	1435343_at	Mm.133473	dedicator of cytokinesis 10 /// similar to Dedicator of cytokinesis protein 10 (Protein zizimin 3)	Dock10 /// LOC630691
1448665_at	dystrophin, muscular dystrophy	Dmd	1921.9	2063.37	350.8	969.66	1375	423.133	1.07361	0.182528	5.88189	2.12793	1.50063	4.8764	1448665_at	Mm.275608	dystrophin, muscular dystrophy	Dmd
1433500_at	DENN/MADD domain containing 2A	Dennd2a	459.5	468.5	197.8	703.8	1141.97	510.867	1.01959	0.430468	2.36855	0.665672	0.410257	0.917069	1433500_at	Mm.125693	DENN/MADD domain containing 2A	Dennd2a
1455717_s_at	dishevelled associated activator of morphogenesis 2	Daam2	1380.7	356.7	147.967	322.28	96.3	119.633	0.258347	0.107168	2.41068	1.1068	3.70405	2.98161	1455717_s_at	Mm.211275	dishevelled associated activator of morphogenesis 2	Daam2
1455244_at	dishevelled associated activator of morphogenesis 1	Daam1	4242.1	3451.23	1471.07	4200.58	2063.73	5072.6	0.813567	0.346778	2.34608	0.821609	1.67233	0.680368	1455244_at	Mm.87417	dishevelled associated activator of morphogenesis 1	Daam1
1452200_at	DNA segment, Chr 11, ERATO Doi 497, expressed	D11Ertd497e	683.833	912.633	441.1	1614.5	1031.87	654.967	1.33458	0.64504	2.06899	0.565273	0.884449	1.3934	1452200_at	Mm.289456	DNA segment, Chr 11, ERATO Doi 497, expressed	D11Ertd497e
1419978_s_at	DNA segment, Chr 10, ERATO Doi 610, expressed	D10Ertd610e	1045.23	688.233	116.767	286.3	163.733	457.367	0.658449	0.111713	5.89409	2.40389	4.20338	1.50477	1419978_s_at	Mm.272230	DNA segment, Chr 10, ERATO Doi 610, expressed	D10Ertd610e
1415753_at	DNA segment, Chr 10, Brigham & Women's Genetics 1364 expressed	D10Bwg1364e	2034.4	3360.47	1687.9	7987.16	2609	1018.67	1.65182	0.82968	1.99092	0.420734	1.28803	3.29889	1415753_at	Mm.29802	DNA segment, Chr 10, Brigham & Women's Genetics 1364 expressed	D10Bwg1364e
1442883_s_at	DNA segment, Chr 10, Brigham & Women's Genetics 1364 expressed	D10Bwg1364e	1510.07	2026.83	955.1	6082.14	1982.23	751.833	1.34221	0.632489	2.12212	0.333243	1.0225	2.69585	1442883_s_at	Mm.29802	DNA segment, Chr 10, Brigham & Women's Genetics 1364 expressed	D10Bwg1364e
1422510_at	CTD (carboxy-terminal domain, RNA polymerase II, polypeptide A) small phosphatase-like	Ctdspl	767.3	1914.27	351.733	1552.16	7250.83	2294.73	2.49481	0.458404	5.44238	1.23329	0.264006	0.8342	1422510_at	Mm.47093	CTD (carboxy-terminal domain, RNA polymerase II, polypeptide A) small phosphatase-like	Ctdspl
1423341_at	chondroitin sulfate proteoglycan 4	Cspg4	1987.83	1321.07	32.2667	2190.22	5.96667	185.467	0.664576	0.0162321	40.9421	0.603166	221.408	7.12293	1423341_at	---	chondroitin sulfate proteoglycan 4	Cspg4
1437056_x_at	cysteine-rich secretory protein LCCL domain containing 2	Crispld2	3640.43	563.967	116.467	60.24	38.1667	5935.93	0.154917	0.0319925	4.8423	9.362	14.7764	0.0950089	1437056_x_at	Mm.264680	cysteine-rich secretory protein LCCL domain containing 2	Crispld2
1434758_at	cysteine-rich secretory protein LCCL domain containing 2	Crispld2	1578.17	371.267	131.7	63.6	82.9	1916.33	0.235252	0.0834513	2.81903	5.83753	4.47849	0.193738	1434758_at	Mm.264680	cysteine-rich secretory protein LCCL domain containing 2	Crispld2
1429413_at	carboxypeptidase M	Cpm	1685.73	792.233	237.067	233.22	48.2667	587.367	0.469964	0.140631	3.34182	3.39694	16.4137	1.34879	1429413_at	Mm.339332	carboxypeptidase M	Cpm
1453009_at	carboxypeptidase M	Cpm	1906.07	445.167	67.4333	123.14	4.5	325.667	0.233553	0.0353783	6.60158	3.61513	98.9259	1.36694	1453009_at	Mm.339332	carboxypeptidase M	Cpm
1422437_at	procollagen, type V, alpha 2	Col5a2	398.667	412.4	57.1	2768.02	328.933	2403.4	1.03445	0.143227	7.22242	0.148987	1.25375	0.17159	1422437_at	Mm.10299	procollagen, type V, alpha 2	Col5a2
1427883_a_at	procollagen, type III, alpha 1	Col3a1	884.4	345.333	46.7333	2349.78	790.8	4501.33	0.390472	0.0528419	7.38944	0.146964	0.436689	0.076718	1427883_a_at	Mm.249555	procollagen, type III, alpha 1	Col3a1
1450857_a_at	procollagen, type I, alpha 2	Col1a2	1812.83	656.033	168.333	2179.92	438.267	4771.27	0.361883	0.0928565	3.89723	0.300944	1.49688	0.137497	1450857_a_at	Mm.277792	procollagen, type I, alpha 2	Col1a2
1450757_at	cadherin 11	Cdh11	1472.73	229.633	54.3333	3832.78	30.7333	1853.77	0.155923	0.0368929	4.22638	0.059913	7.4718	0.123874	1450757_at	Mm.1571	cadherin 11	Cdh11
1433430_s_at	CDC23 (cell division cycle 23, yeast, homolog)	Cdc23	729.4	1713.7	869.367	1938.48	792.6	525.233	2.34947	1.19189	1.97121	0.884043	2.16212	3.26274	1433430_s_at	Mm.196638	CDC23 (cell division cycle 23, yeast, homolog)	Cdc23
1448919_at	CD302 antigen	Cd302	961.733	363.9	184.7	1097.06	4455.2	2350.33	0.378379	0.192049	1.97022	0.331705	0.0816798	0.154829	1448919_at	Mm.227281	CD302 antigen	Cd302
1417439_at	CD248 antigen, endosialin	Cd248	294.4	543.033	24.8333	1831.16	32.7	137.133	1.84454	0.0843524	21.8671	0.296552	16.6065	3.95989	1417439_at	Mm.29597	CD248 antigen, endosialin	Cd248
1422529_s_at	calsequestrin 2	Casq2	630.4	1659.13	232.533	335.62	40.9	58.2	2.63187	0.368866	7.13503	4.94349	40.5656	28.5074	1422529_s_at	Mm.15343	calsequestrin 2	Casq2
1426710_at	calmodulin 3	Calm3	3511.6	1678.6	597.2	3068.12	1818.9	454.867	0.478016	0.170065	2.81078	0.54711	0.922865	3.69031	1426710_at	Mm.288630	calmodulin 3	Calm3
1424769_s_at	caldesmon 1	Cald1	5721.9	12937.7	4405.4	8885.26	4501.13	10136	2.26109	0.769919	2.93679	1.45609	2.87433	1.27642	1424769_s_at	Mm.308134	caldesmon 1	Cald1
1424768_at	caldesmon 1	Cald1	866.1	2206.5	718.867	1345.28	498.067	2246.93	2.54763	0.830004	3.06941	1.64018	4.43013	0.982005	1424768_at	Mm.308134	caldesmon 1	Cald1
1425492_at	bone morphogenetic protein receptor, type 1A	Bmpr1a	2463.4	662	154.8	568.24	147.7	1223.57	0.268734	0.06284	4.27649	1.165	4.48206	0.541041	1425492_at	Mm.237825	bone morphogenetic protein receptor, type 1A	Bmpr1a
1437889_x_at	biglycan	Bgn	1815.57	2664.53	357.633	11305.9	11221	11305.6	1.4676	0.196982	7.45046	0.235676	0.237459	0.235683	1437889_x_at	Mm.2608	biglycan	Bgn
1416405_at	biglycan	Bgn	1496.17	2485.83	421.6	10715.7	9445.8	9371.83	1.66147	0.281787	5.89619	0.231981	0.263168	0.265245	1416405_at	Mm.2608	biglycan	Bgn
1448323_a_at	biglycan	Bgn	1599.6	2340.8	379.2	10096.8	10593.7	10689.5	1.46337	0.237059	6.173	0.231835	0.220961	0.218982	1448323_a_at	Mm.2608	biglycan	Bgn
1438454_at	RIKEN cDNA B430203M17 gene	B430203M17Rik	789.5	1053.4	320.667	347.18	473.867	936.633	1.33426	0.406164	3.28503	3.03416	2.22299	1.12467	1438454_at	---	RIKEN cDNA B430203M17 gene	B430203M17Rik
1434647_at	expressed sequence AU040377	AU040377	325.467	1134.8	541.4	1463.38	45.2	870.433	3.48669	1.66346	2.09605	0.775465	25.1062	1.30372	1434647_at	Mm.203208	EGF-like, fibronectin type III and laminin G domains	Egflam
1421129_a_at	ATPase, Ca++ transporting, ubiquitous	Atp2a3	743.167	1456.13	651.967	1306.42	152.733	1951.27	1.95936	0.877282	2.23345	1.1146	9.53383	0.74625	1421129_a_at	Mm.6306	ATPase, Ca++ transporting, ubiquitous	Atp2a3
1435148_at	ATPase, Na+/K+ transporting, beta 2 polypeptide	Atp1b2	7475.5	1477.57	247.467	1550.76	9.06667	80.3667	0.197655	0.0331037	5.97077	0.952802	162.967	18.3853	1435148_at	Mm.235204	ATPase, Na+/K+ transporting, beta 2 polypeptide	Atp1b2
1443823_s_at	Transcribed locus	Atp1a2	25632.3	30835.5	6400.93	14859.4	40.8333	1989.57	1.203	0.249722	4.81735	2.07516	755.156	15.4986	1443823_s_at	Mm.207432	ATPase, Na+/K+ transporting, alpha 2 polypeptide	Atp1a2
1455136_at	ATPase, Na+/K+ transporting, alpha 2 polypeptide, mRNA (cDNA clone MGC:36347 IMAGE:4955003)	Atp1a2	7783.4	3024.13	352.467	2296.92	16.3333	366.567	0.388536	0.0452844	8.57991	1.3166	185.151	8.24989	1455136_at	Mm.207432	ATPase, Na+/K+ transporting, alpha 2 polypeptide	Atp1a2
1434893_at	ATPase, Na+/K+ transporting, alpha 2 polypeptide, mRNA (cDNA clone MGC:36347 IMAGE:4955003)	Atp1a2	4926.63	2744.33	221.933	1233.92	5.4	185.933	0.55704	0.0450477	12.3656	2.22408	508.21	14.7598	1434893_at	Mm.207432	ATPase, Na+/K+ transporting, alpha 2 polypeptide	Atp1a2
1427465_at	ATPase, Na+/K+ transporting, alpha 2 polypeptide	Atp1a2	4766.2	1739.6	240.8	1611.7	38.1667	157.867	0.364987	0.0505224	7.22425	1.07936	45.579	11.0194	1427465_at	Mm.207432	ATPase, Na+/K+ transporting, alpha 2 polypeptide	Atp1a2
1452308_a_at	ATPase, Na+/K+ transporting, alpha 2 polypeptide	Atp1a2	1218.1	266.233	73.5333	358.6	32.2667	78	0.218564	0.0603672	3.62058	0.742424	8.25103	3.41325	1452308_a_at	Mm.207432	ATPase, Na+/K+ transporting, alpha 2 polypeptide	Atp1a2
1436411_at	ATPase type 13A5	Atp13a5	1565	5209	260.3	3828.32	13.7667	14.3667	3.32843	0.166326	20.0115	1.36065	378.378	362.575	1436411_at	Mm.9823	ATPase type 13A5	Atp13a5
1448421_s_at	asporin	Aspn	468.133	1350.3	74.0333	487.92	16.2333	396.933	2.88443	0.158146	18.2391	2.76746	83.1807	3.40183	1448421_s_at	Mm.383216	asporin	Aspn
1452474_a_at	ADP-ribosyltransferase 3	Art3	524.933	2762.67	181.567	2777.28	1231.5	283.367	5.26289	0.345885	15.2157	0.994738	2.24333	9.74944	1452474_a_at	Mm.263514	ADP-ribosyltransferase 3	Art3
1426762_s_at	amine oxidase (flavin containing) domain 2	Aof2	1584.73	3268.03	1547	2822.52	1967.93	2016.57	2.0622	0.976189	2.1125	1.15784	1.66064	1.62059	1426762_s_at	Mm.28540	amine oxidase (flavin containing) domain 2	Aof2
1426761_at	amine oxidase (flavin containing) domain 2	Aof2	443.867	1086.4	355.633	1097.86	785.267	491.133	2.44758	0.801217	3.05483	0.989562	1.38348	2.21203	1426761_at	Mm.28540	amine oxidase (flavin containing) domain 2	Aof2
1436999_at	expressed sequence AL024069	AL024069	1097.73	442.567	124.167	882.22	99.6	481	0.403164	0.113112	3.5643	0.501651	4.44344	0.920097	1436999_at	Mm.187470	RIKEN cDNA 5033414K04 gene	5033414K04Rik
1445723_at	Aldo-keto reductase family 1, member B3 (aldose reductase), mRNA (cDNA clone MGC:14038 IMAGE:3708927)	Akr1b3	2657.37	356.3	55.7333	386.42	8.06667	179.767	0.13408	0.0209731	6.39294	0.922054	44.1694	1.98201	1445723_at	Mm.194183	phospholipase C-like 1	Plcl1
1460003_at	expressed sequence AI956758	AI956758	1542.93	564.333	88	294.1	41.3667	1025.93	0.365754	0.0570342	6.41288	1.91885	13.6422	0.550068	1460003_at	Mm.384304	expressed sequence AI956758	AI956758
1433466_at	expressed sequence AI467606	AI467606	23.5667	1434.07	481.867	329.86	19.5667	157.267	60.8515	20.447	2.97607	4.3475	73.2913	9.11869	1433466_at	Mm.284102	expressed sequence AI467606	AI467606
1434450_s_at	adrenergic receptor kinase, beta 2	Adrbk2	1135.43	334.1	146.667	166.96	147.467	599.9	0.294249	0.129172	2.27795	2.00108	2.2656	0.556926	1434450_s_at	Mm.285619	adrenergic receptor kinase, beta 2	Adrbk2
1425103_at	angiotensin I converting enzyme (peptidyl-dipeptidase A) 2	Ace2	535.033	2416.8	98.2	1095.06	33.8	21.5333	4.5171	0.18354	24.611	2.207	71.503	112.235	1425103_at	Mm.13451	angiotensin I converting enzyme (peptidyl-dipeptidase A) 2	Ace2
1425102_a_at	angiotensin I converting enzyme (peptidyl-dipeptidase A) 2	Ace2	490.167	2279.33	143.2	299.94	40.8333	21.5667	4.65012	0.292146	15.9171	7.5993	55.8204	105.688	1425102_a_at	Mm.13451	angiotensin I converting enzyme (peptidyl-dipeptidase A) 2	Ace2
1452138_a_at	angiotensin I converting enzyme (peptidyl-dipeptidase A) 2	Ace2	303.5	1026.07	91.4	276.36	55.4	41.8667	3.38078	0.301153	11.2261	3.71279	18.5211	24.508	1452138_a_at	Mm.13451	angiotensin I converting enzyme (peptidyl-dipeptidase A) 2	Ace2
1435752_s_at	ATP-binding cassette, sub-family C (CFTR/MRP), member 9	Abcc9	2194.9	13159	1310.43	10264.1	3833.4	569.467	5.99528	0.597036	10.0417	1.28204	3.43273	23.1076	1435752_s_at	Mm.35670	ATP-binding cassette, sub-family C (CFTR/MRP), member 9	Abcc9
1435751_at	ATP-binding cassette, sub-family C (CFTR/MRP), member 9	Abcc9	768	7314.87	448.633	7888.84	1980.4	215	9.52457	0.584158	16.3048	0.927242	3.69363	34.0226	1435751_at	Mm.35670	ATP-binding cassette, sub-family C (CFTR/MRP), member 9	Abcc9
1420408_a_at	ATP-binding cassette, sub-family C (CFTR/MRP), member 9	Abcc9	278.833	1447.7	121.933	1880.88	497.267	40.7667	5.19199	0.437298	11.8729	0.769693	2.91132	35.5119	1420408_a_at	Mm.35670	ATP-binding cassette, sub-family C (CFTR/MRP), member 9	Abcc9
1440879_at	ATP-binding cassette transporter sub-family A member 9	Abca9	2449.8	630.567	53	663.66	162.733	246.6	0.257395	0.0216344	11.8975	0.950135	3.87485	2.55704	1440879_at	Mm.291459	ATP-binding cassette transporter sub-family A member 9	Abca9
1457682_at	RIKEN cDNA 9030420J04 gene	9030420J04Rik	700.1	1439.57	213.567	1607.92	185.133	840.067	2.05623	0.305052	6.7406	0.895297	7.77584	1.71363	1457682_at	Mm.334955	RIKEN cDNA 9030420J04 gene	9030420J04Rik
1429579_at	RIKEN cDNA 6330407I18 gene	6330407I18Rik	712.467	1008.3	246.333	593.44	69.9333	264.967	1.41522	0.345747	4.09323	1.69908	14.418	3.80538	1429579_at	Mm.91240	RIKEN cDNA 6330407I18 gene	6330407I18Rik
1439496_at	Adult male testis cDNA, RIKEN full-length enriched library, clone:4921524J06 product:similar to STONIN 1 [Homo sapiens], full insert sequence	4921524J06Rik	243.633	865.867	409.167	115.44	3655.17	2649.07	3.55397	1.67944	2.11617	7.50058	0.236888	0.326857	1439496_at	Mm.35296	RIKEN cDNA 4921524J06 gene	4921524J06Rik
1427059_at	RIKEN cDNA 4732495E13 gene	4732495E13Rik	451.8	2041.1	937.833	1533.94	899.933	1183.87	4.51771	2.07577	2.1764	1.33063	2.26806	1.7241	1427059_at	Mm.323358	RIKEN cDNA 4732495E13 gene	4732495E13Rik
1441881_x_at	RIKEN cDNA 3110032G18 gene	3110032G18Rik	307.5	433	217.6	2000.98	944	286.167	1.40813	0.707642	1.98989	0.216394	0.458686	1.5131	1441881_x_at	Mm.296138	RIKEN cDNA 3110032G18 gene	3110032G18Rik
1416892_s_at	RIKEN cDNA 3110001A13 gene	3110001A13Rik	3292.27	2526	1227.3	4951.5	9829.67	3446.47	0.767253	0.372783	2.05818	0.510148	0.256977	0.732925	1416892_s_at	Mm.277864	RIKEN cDNA 3110001A13 gene	3110001A13Rik
1424186_at	RIKEN cDNA 2610001E17 gene	2610001E17Rik	1195.67	516.867	33.6333	643.68	12566.2	3228.47	0.432283	0.0281294	15.3677	0.802987	0.0411316	0.160097	1424186_at	Mm.181074	coiled-coil domain containing 80	Ccdc80
1423672_at	RIKEN cDNA 2510042P03 gene	2510042P03Rik	1218.9	726.533	305.8	347.26	866.5	402.1	0.596057	0.250882	2.37584	2.09219	0.838469	1.80685	1423672_at	Mm.275109	tetratricopeptide repeat domain 30B	Ttc30b
1428259_at	RIKEN cDNA 2310075M15 gene	2310075M15Rik	2284.1	681.933	245.133	6860.26	16390.7	13922.3	0.298557	0.107322	2.78189	0.0994034	0.041605	0.0489815	1428259_at	Mm.251774	peroxidasin homolog (Drosophila)	Pxdn
1424099_at	RIKEN cDNA 2310016C16 gene	2310016C16Rik	1109.27	517.433	44.2667	926.72	56.4667	470.133	0.466464	0.0399062	11.689	0.558349	9.16352	1.10061	1424099_at	Mm.12715	RIKEN cDNA 2310016C16 gene	2310016C16Rik
1455271_at	RIKEN cDNA 1810020C19 gene, mRNA (cDNA clone MGC:25757 IMAGE:3993214)	1810020C19Rik	2404.27	1029.2	82.6667	1940.72	3352.33	4660.23	0.428072	0.0343833	12.45	0.530319	0.30701	0.220847	1455271_at	Mm.425110	hypothetical protein LOC620695	LOC620695
1433695_at	RIKEN cDNA 1500041B16 gene	1500041B16Rik	1759.37	367.2	159.567	585.9	2771.8	695.833	0.208711	0.0906955	2.30123	0.626728	0.132477	0.527713	1433695_at	Mm.425666	RIKEN cDNA 1500041B16 gene	1500041B16Rik
1439543_at	RIKEN cDNA 1110064A23 gene	1110064A23Rik	726.133	2879.7	728.233	1465.48	51.2	226.367	3.9658	1.00289	3.95436	1.96502	56.2441	12.7214	1439543_at	Mm.69566	RIKEN cDNA 1110064A23 gene	1110064A23Rik
1436204_at	RIKEN cDNA 1110059G02 gene	1110059G02Rik	168.967	253.667	31.6667	223.2	3435.1	1108	1.50128	0.187414	8.01053	1.1365	0.0738455	0.228941	1436204_at	Mm.437809	RIKEN cDNA 1110059G02 gene	1110059G02Rik
1436203_a_at	RIKEN cDNA 1110059G02 gene	1110059G02Rik	135.3	224.467	13.7	122.34	1771.17	832	1.65903	0.101256	16.3844	1.83478	0.126734	0.269792	1436203_a_at	Mm.437809	RIKEN cDNA 1110059G02 gene	1110059G02Rik
1429053_at	RIKEN cDNA 1110012J17 gene	1110012J17Rik	1256.4	1325.67	511.567	1675.04	64.1333	1429.07	1.05513	0.407169	2.59139	0.791424	20.6705	0.927645	1429053_at	Mm.33421	RIKEN cDNA 1110012J17 gene	1110012J17Rik
1437598_at	Acyl-Coenzyme A binding domain containing 6, mRNA (cDNA clone IMAGE:3465595)	---	2179.1	3478.67	1737.1	602.3	796.333	2474.07	1.59638	0.797164	2.00257	5.77564	4.36835	1.40605	1437598_at	Mm.136238	zinc finger and BTB domain containing 20	Zbtb20
1420942_s_at	---	---	491.333	3130.73	704.6	2674.58	93.7333	12.2	6.37191	1.43406	4.44328	1.17055	33.4004	256.617	1420942_s_at	---	---	---
1455970_at	Transcribed locus	---	571.033	1405.4	663.933	1306.56	200.733	1609.23	2.46115	1.16269	2.11678	1.07565	7.00133	0.873335	1455970_at	Mm.134911	Phosphodiesterase 5A, cGMP-specific	Pde5a
1422058_at	---	---	255.167	1086.8	93.1333	442.26	58.5333	93.3333	4.25918	0.36499	11.6693	2.45738	18.5672	11.6443	1422058_at	Mm.57195	nodal	Nodal
1458984_at	Transcribed locus	---	1463.93	670.167	320.8	459.64	425.067	454.3	0.457785	0.219136	2.08905	1.45803	1.57662	1.47516	1458984_at	Mm.45688	RIKEN cDNA E130308A19 gene	E130308A19Rik
1426910_at	---	---	213.667	544.4	276.933	2069.32	626.833	3966.53	2.54789	1.2961	1.96582	0.263082	0.868492	0.137248	1426910_at	---	---	---
1436570_at	Transcribed locus	---	3208.27	371.6	119.933	470.28	160.667	1654.07	0.115826	0.0373826	3.09839	0.790168	2.31286	0.224658	1436570_at	Mm.23897	Transcribed locus	---
1439906_at	0 day neonate eyeball cDNA, RIKEN full-length enriched library, clone:E130004J04 product:unclassifiable, full insert sequence	---	2003.6	340.467	72.3	282.82	233.6	201.867	0.169927	0.036085	4.70908	1.20383	1.45748	1.68659	1439906_at	Mm.23555	0 day neonate eyeball cDNA, RIKEN full-length enriched library, clone:E130004J04 product:unclassifiable, full insert sequence	---
1455722_at	Transcribed locus	---	1638.3	301.533	123.6	182.3	27.4	75.5667	0.184053	0.0754441	2.43959	1.65405	11.0049	3.9903	1455722_at	---	---	---
1429234_s_at	septin 11	38971	1163.17	3516.33	1791.8	4595.5	4804.33	1669.97	3.02307	1.54045	1.96246	0.765169	0.731909	2.10563	1429234_s_at	Mm.428571	septin 11	2011-09-12
1426801_at	septin 8	38968	1350.93	1172.83	484.4	1479.46	1172.17	492.967	0.868165	0.358567	2.42121	0.792744	1.00057	2.37913	1426801_at	Mm.274399	septin 8	2011-09-09
