# Supplementary material for: The Mouse Blood-Brain Barrier Transcriptome: A New Resource for Understanding the Development and Function of Brain Endothelial Cells
Source: PLoS One. 2010 Oct 29;5(10):e13741. doi: 10.1371/journal.pone.0013741 (PMC2966423; doi:10.1371/journal.pone.0013741)
Supplement: Table S4 — Developmentally up-regulated CNS vascular genes. A data set containing probe sets from the mouse 430–2 GeneChip statistically up-regulated in CNS vessels during development as identified by probe sets with adult GFP+:postnatal>2 with expression value in adult GFP+>200. Pericyte genes were eliminated from this dataset. SAM algorithms were utilized to identify significance. (0.43 MB XLS) [file pone.0013741.s004.xls]

## Sheet: Developmental Up-regulated
Probe set	Gene Title	Gene Symbol	Brain GFP- Avg	Brain GFP+ Avg	Brain G+P- Avg	Postnatal G+ Avg	Liver GFP+ Avg	Lung GFP+ Avg	Brain GFP+/GFP-	Brain G+P-/GFP-	Brain G+/G+P-	Adult/Postnatal	Brain/Liver	Brain/Lung	Probe Set ID	UniGene ID	Gene Title	Gene Symbol
1456219_at	Opr	Zic5	346.367	982.867	1044.83	427.9	37.1667	40.0667	2.83765	3.01655	0.940692	2.29695	26.4448	24.5308	1456219_at	Mm.380672	similar to zinc finger protein of the cerebellum 5	LOC624168
1456140_at	---	Zic5	392.333	1445.8	2141.9	497.44	23.5	29.7	3.68513	5.45939	0.675008	2.90648	61.5234	48.6801	1456140_at	Mm.380672	similar to zinc finger protein of the cerebellum 5	LOC624168
1452977_at	zinc fingers and homeoboxes 3	Zhx3	700.333	1100.7	712.267	355.92	939.567	611.033	1.57168	1.01704	1.54535	3.09255	1.1715	1.80137	1452977_at	Mm.431933	zinc fingers and homeoboxes 3	Zhx3
1453212_at	zinc finger protein 383	Zfp383	979.367	596	564.767	305.42	349.933	347.6	0.608557	0.576665	1.0553	1.95141	1.70318	1.71461	1453212_at	Mm.333743	zinc finger protein 383	Zfp383
1419207_at	zinc finger protein 37	Zfp37	1120.7	509.167	469.833	140.04	372.333	443.667	0.454329	0.419232	1.08372	3.63587	1.3675	1.14763	1419207_at	Mm.5011	zinc finger protein 37	Zfp37
1455778_at	zinc finger protein 192	Zfp192	1211.63	1542.13	1889.37	623.44	650.1	580.6	1.27277	1.55936	0.816217	2.47359	2.37215	2.6561	1455778_at	Mm.290601	zinc finger protein 192	Zfp192
1457285_at	zinc finger protein 187	Zfp187	1165.7	1794.57	1599.3	525.74	1830.57	1522.17	1.53948	1.37197	1.1221	3.41341	0.980334	1.17896	1457285_at	---	zinc finger protein 187	Zfp187
1420865_at	zinc finger protein 161	Zfp161	696.333	1140.4	1337.53	533.22	666.833	416.2	1.63772	1.92082	0.852614	2.1387	1.71017	2.74003	1420865_at	Mm.29434	zinc finger protein 161	Zfp161
1437237_x_at	zinc finger protein 110	Zfp110	1166.97	2049.4	2410.93	859.2	1703.2	2453.47	1.75618	2.06598	0.850044	2.38524	1.20326	0.835308	1437237_x_at	Mm.292297	zinc finger protein 110	Zfp110
1437236_a_at	zinc finger protein 110	Zfp110	1320.77	2082.8	2499.1	805.44	1382.97	2490.6	1.57696	1.89216	0.83342	2.58592	1.50604	0.836264	1437236_a_at	Mm.292297	zinc finger protein 110	Zfp110
1438619_x_at	zinc finger, DHHC domain containing 14	Zdhhc14	7539.1	1491.9	1757.73	764.52	1860.8	1674.63	0.197888	0.233149	0.848764	1.95142	0.801752	0.890882	1438619_x_at	Mm.399660	zinc finger, DHHC domain containing 14	Zdhhc14
1448037_at	Zinc finger, CCHC domain containing 6 (Zcchc6), mRNA	Zcchc6	107.3	626.367	899.333	280.04	988.3	536.967	5.83753	8.38148	0.696479	2.2367	0.633782	1.16649	1448037_at	Mm.233082	Zinc finger, CCHC domain containing 6	Zcchc6
1441986_at	zinc finger, CCHC domain containing 6	Zcchc6	284.267	1043.33	2053.27	490.02	948.533	927.833	3.67026	7.22303	0.508133	2.12916	1.09994	1.12448	1441986_at	Mm.233082	zinc finger, CCHC domain containing 6	Zcchc6
1434401_at	zinc finger, CCHC domain containing 2	Zcchc2	790.633	1012.63	991.433	497.36	1186	970.533	1.28079	1.25397	1.02138	2.03602	0.853822	1.04338	1434401_at	Mm.210188	zinc finger, CCHC domain containing 2	Zcchc2
1428779_at	zinc finger and BTB domain containing 41 homolog	Zbtb41	2162.13	1612.37	1519.17	818.96	1466.17	1513.8	0.74573	0.702624	1.06135	1.9688	1.09972	1.06511	1428779_at	Mm.395209	zinc finger and BTB domain containing 41 homolog	Zbtb41
1429722_at	zinc finger and BTB domain containing 4	Zbtb4	2120.27	5127.03	5636.7	1396.9	2908.13	6340.87	2.41811	2.65849	0.909581	3.67029	1.763	0.80857	1429722_at	Mm.426361	zinc finger and BTB domain containing 4	Zbtb4
1422064_a_at	zinc finger and BTB domain containing 20	Zbtb20	1188.3	1401.7	1429.47	269.5	517.8	1448.1	1.17958	1.20295	0.980576	5.20111	2.70703	0.967958	1422064_a_at	Mm.136238	zinc finger and BTB domain containing 20	Zbtb20
1443471_at	zinc finger and BTB domain containing 20	Zbtb20	396.6	507.067	569.5	133.28	296.667	1473.3	1.27853	1.43596	0.890372	3.80452	1.70921	0.344171	1443471_at	Mm.136238	zinc finger and BTB domain containing 20	Zbtb20
1438443_at	zinc finger and BTB domain containing 20	Zbtb20	3383.2	3477.47	4094.23	635.36	1123.17	3363.03	1.02786	1.21017	0.849357	5.47322	3.09613	1.03403	1438443_at	Mm.136238	zinc finger and BTB domain containing 20	Zbtb20
1438708_x_at	tyrosine 3-monooxygenase/tryptophan 5-monooxygenase activation protein, beta polypeptide	Ywhab	881.733	1300.77	1093.47	539.6	873.233	661.7	1.47524	1.24013	1.18958	2.41061	1.4896	1.9658	1438708_x_at	Mm.34319	tyrosine 3-monooxygenase/tryptophan 5-monooxygenase activation protein, beta polypeptide	Ywhab
1451006_at	xanthine dehydrogenase	Xdh	59.5	1226.8	655.6	8.98	976.233	1951.4	20.6185	11.0185	1.87126	136.615	1.25667	0.628677	1451006_at	Mm.11223	xanthine dehydrogenase	Xdh
1433676_at	WNK lysine deficient protein kinase 1	Wnk1	15589.4	15543.9	14398.4	7808.62	10052.6	12021.5	0.997086	0.923602	1.07956	1.99061	1.54625	1.29301	1433676_at	Mm.333349	WNK lysine deficient protein kinase 1	Wnk1
1436746_at	WNK lysine deficient protein kinase 1	Wnk1	5743.3	3968.27	7313.5	1927.78	4309.57	3704.9	0.690938	1.2734	0.542595	2.05846	0.920804	1.07109	1436746_at	Mm.333349	WNK lysine deficient protein kinase 1	Wnk1
1431335_a_at	WAP four-disulfide core domain 1	Wfdc1	167.067	4104.3	2802.7	1162.78	99.3333	378.567	24.5668	16.7759	1.46441	3.52973	41.3185	10.8417	1431335_a_at	Mm.87599	WAP four-disulfide core domain 1	Wfdc1
1437901_a_at	vacuolar protein sorting 41 (yeast)	Vps41	1306.83	615.1	580.733	229	503	485.233	0.47068	0.444382	1.05918	2.68603	1.22286	1.26764	1437901_a_at	Mm.27389	vacuolar protein sorting 41 (yeast)	Vps41
1452898_at	vacuolar protein sorting 36 (yeast)	Vps36	717.6	1016.5	1310.63	466.38	433.867	705.6	1.41653	1.82641	0.775579	2.17955	2.34289	1.44062	1452898_at	---	---	---
1448162_at	vascular cell adhesion molecule 1	Vcam1	3304.83	1385.27	2730.67	551.82	5356.3	9565.8	0.419164	0.826265	0.5073	2.51036	0.258624	0.144815	1448162_at	Mm.76649	vascular cell adhesion molecule 1	Vcam1
1434796_at	vesicle-associated membrane protein 4	Vamp4	2194.47	1529.83	1831.97	642.14	701.833	699.333	0.697132	0.834812	0.835077	2.3824	2.17977	2.18756	1434796_at	Mm.10699	vesicle-associated membrane protein 4	Vamp4
1452222_at	utrophin	Utrn	2741.17	19774.4	17790	7599.3	3981.83	10580.1	7.21386	6.48994	1.11155	2.60213	4.96615	1.86902	1452222_at	Mm.331784	utrophin	Utrn
1428731_at	ubiquitin specific peptidase 54	Usp54	3920.6	3913.13	2694.57	678.42	1710.5	936.667	0.998096	0.687284	1.45223	5.76801	2.28771	4.17772	1428731_at	Mm.301173	ubiquitin specific peptidase 54	Usp54
1418191_at	ubiquitin specific peptidase 18	Usp18	72.6667	1476.97	1154.63	169.5	413.233	196.9	20.3252	15.8894	1.27917	8.71367	3.57417	7.5011	1418191_at	Mm.326911	ubiquitin specific peptidase 18	Usp18
1426666_a_at	unc-84 homolog A (C. elegans)	Unc84a	1652.2	3831.93	3812.47	1582.08	2861.2	3223.57	2.31929	2.30751	1.00511	2.42209	1.33927	1.18872	1426666_a_at	Mm.210845	unc-84 homolog A (C. elegans)	Unc84a
1417757_at	unc-13 homolog B (C. elegans)	Unc13b	376.9	2772.13	3551.97	1249.8	882.467	2239.43	7.35509	9.42416	0.78045	2.21806	3.14135	1.23787	1417757_at	Mm.128892	unc-13 homolog B (C. elegans)	Unc13b
1447046_at	Uncoupling protein 2 (mitochondrial, proton carrier), mRNA (cDNA clone MGC:13955 IMAGE:4205625)	Ucp2	249.133	1013.9	748.4	162.9	1815.3	2916.53	4.06971	3.00401	1.35476	6.22406	0.55853	0.347639	1447046_at	Mm.278554	DnaJ (Hsp40) related, subfamily B, member 13	Dnajb13
1424539_at	ubiquitin-like 4	Ubl4	1652.4	1524.03	1302.13	750.16	1127.93	936.367	0.922315	0.788025	1.17041	2.03161	1.35117	1.6276	1424539_at	Mm.3979	ubiquitin-like 4	Ubl4
1423461_a_at	ubiquitin-like 3	Ubl3	5394.63	8308.5	9179.83	3964.48	5458.37	6183.5	1.54014	1.70166	0.905082	2.09574	1.52216	1.34366	1423461_a_at	Mm.21846	ubiquitin-like 3	Ubl3
1435384_at	ubiquitin-conjugating enzyme E2N	Ube2n	984.933	672.133	550.6	299.74	604.333	402.7	0.682415	0.559023	1.22073	2.24239	1.11219	1.66907	1435384_at	---	ubiquitin-conjugating enzyme E2N	Ube2n
1423106_at	ubiquitin-conjugating enzyme E2B, RAD6 homology (S. cerevisiae)	Ube2b	3499.47	3783.23	3391.6	1869.38	2460.03	2579.53	1.08109	0.969176	1.11547	2.02379	1.53788	1.46663	1423106_at	Mm.397314	ubiquitin-conjugating enzyme E2B, RAD6 homology (S. cerevisiae)	Ube2b
1426971_at	ubiquitin-activating enzyme E1-like	Ube1l	128.333	1100.73	755.367	307.76	1462.57	1110.83	8.57714	5.88597	1.45722	3.5766	0.752604	0.990908	1426971_at	Mm.277125	ubiquitin-activating enzyme E1-like	Ube1l
1416743_at	UDP-N-acetylglucosamine pyrophosphorylase 1	Uap1	1692.77	2580.63	2147.2	1308.04	1799.63	3191.3	1.52451	1.26846	1.20186	1.9729	1.43398	0.808646	1416743_at	Mm.27969	UDP-N-acetylglucosamine pyrophosphorylase 1 /// similar to UDP-N-acetylhexosamine pyrophosphorylase	LOC640502 /// Uap1
1456516_x_at	UDP-N-acetylglucosamine pyrophosphorylase 1	Uap1	957.667	1195.13	1448.7	496.24	936.4	1913.53	1.24796	1.51274	0.82497	2.40838	1.27631	0.624569	1456516_x_at	Mm.27969	UDP-N-acetylglucosamine pyrophosphorylase 1 /// similar to UDP-N-acetylhexosamine pyrophosphorylase	LOC640502 /// Uap1
1437490_x_at	UDP-N-acetylglucosamine pyrophosphorylase 1	Uap1	1035.7	1181.3	1577.43	435.7	772.467	1782.1	1.14058	1.52306	0.748875	2.71127	1.52926	0.66287	1437490_x_at	Mm.27969	UDP-N-acetylglucosamine pyrophosphorylase 1 /// similar to UDP-N-acetylhexosamine pyrophosphorylase	LOC640502 /// Uap1
1449354_at	U2 small nuclear ribonucleoprotein auxiliary factor (U2AF) 1, related sequence 1	U2af1-rs1	1394.97	1783.2	1884.63	856.06	1660.67	1448.5	1.27831	1.35102	0.946179	2.08303	1.07379	1.23107	1449354_at	Mm.29542	zinc finger (CCCH type), RNA binding motif and serine/arginine rich 1	Zrsr1
1450484_a_at	thymidylate kinase family LPS-inducible member	Tyki	435.9	2982.53	2032.17	153.24	1030.4	780.6	6.84224	4.662	1.46766	19.4632	2.89454	3.82082	1450484_a_at	Mm.271839	thymidylate kinase family LPS-inducible member	Tyki
1415996_at	thioredoxin interacting protein	Txnip	3511.37	10462.6	6569.93	2782.76	21322	12877.5	2.97965	1.87105	1.5925	3.7598	0.490696	0.812476	1415996_at	Mm.410189	thioredoxin interacting protein	Txnip
1417373_a_at	tubulin, alpha 4	Tuba4	10314.6	2561.27	7033.1	1077.06	2355.53	4285.57	0.248315	0.681859	0.364173	2.37802	1.08734	0.597649	1417373_a_at	Mm.1155	tubulin, alpha 4A	Tuba4a
1451932_a_at	thrombospondin repeat containing 1	Tsrc1	1113.13	443.5	324.267	61.92	139.433	671.567	0.398425	0.29131	1.3677	7.16247	3.18073	0.660396	1451932_a_at	Mm.242781	ADAMTS-like 4	Adamtsl4
1424029_at	TSPY-like 4	Tspyl4	4979.73	594.2	383.733	273.14	272.133	268.9	0.119324	0.077059	1.54847	2.17544	2.18349	2.20974	1424029_at	Mm.21485	TSPY-like 4	Tspyl4
1415908_at	testis-specific protein, Y-encoded-like 1	Tspyl1	2147.17	2516.17	2387.73	1164.96	2047.1	1544.17	1.17185	1.11204	1.05379	2.15987	1.22914	1.62947	1415908_at	Mm.20445	testis-specific protein, Y-encoded-like 1	Tspyl1
1425281_a_at	TSC22 domain family 3	Tsc22d3	566.3	3520.27	2594.3	1267	1080.8	797.833	6.21626	4.58114	1.35692	2.77843	3.25709	4.41228	1425281_a_at	Mm.22216	TSC22 domain family 3	Tsc22d3
1416926_at	transformation related protein 53 inducible nuclear protein 1	Trp53inp1	1798.9	9424.87	7374.07	2621.82	3785.63	7668.2	5.23924	4.09921	1.27811	3.59478	2.48964	1.22908	1416926_at	Mm.393018	transformation related protein 53 inducible nuclear protein 1	Trp53inp1
1426784_at	tripartite motif protein 47	Trim47	289.6	2122.93	1315.43	560.96	1884.57	806.867	7.33057	4.54224	1.61387	3.78446	1.12648	2.63108	1426784_at	Mm.347770	tripartite motif protein 47	Trim47
1451860_a_at	tripartite motif protein 30	Trim30	133.2	613.533	381.333	270.28	1163.2	709.667	4.60611	2.86286	1.60892	2.26999	0.527453	0.864537	1451860_a_at	Mm.295578	tripartite motif protein 30	Trim30
1419493_a_at	tumor protein D52	Tpd52	3681.1	6695.83	7995.47	3146.54	1635.2	1166.13	1.81898	2.17203	0.837454	2.128	4.09481	5.74191	1419493_a_at	Mm.371590	tumor protein D52	Tpd52
1421998_at	torsin family 3, member A	Tor3a	279.8	793.833	626.233	210.48	1336.2	1017.4	2.83715	2.23815	1.26763	3.77154	0.594098	0.780257	1421998_at	Mm.206737	torsin family 3, member A	Tor3a
1423176_at	transducer of ErbB-2.1	Tob1	3239.2	9663.9	11254	2282.26	1417.8	2421.27	2.98342	3.4743	0.858711	4.23436	6.81612	3.99126	1423176_at	Mm.259673	transducer of ErbB-2.1	Tob1
1419283_s_at	tensin 1	Tns1	974.133	8167.7	5074.13	2928.5	3660.13	4298.6	8.38458	5.20887	1.60967	2.78904	2.23153	1.90008	1419283_s_at	Mm.309975	tensin 1	Tns1
1428650_at	tensin 1	Tns1	1102.3	3919.3	3836.37	1617.32	2082.83	2643.07	3.55557	3.48033	1.02162	2.42333	1.88172	1.48286	1428650_at	Mm.309975	tensin 1	Tns1
1460363_at	trinucleotide repeat containing 6C	Tnrc6c	851.967	1894.3	1140.93	693.16	984.8	832.567	2.22344	1.33918	1.66031	2.73285	1.92354	2.27525	1460363_at	Mm.40272	trinucleotide repeat containing 6C	Tnrc6c
1424645_at	trinucleotide repeat containing 6C	Tnrc6c	930.567	1677.8	1493.07	798.42	783.467	1203.6	1.80299	1.60447	1.12373	2.1014	2.14151	1.39398	1424645_at	Mm.40272	trinucleotide repeat containing 6C	Tnrc6c
1418345_at	tumor necrosis factor (ligand) superfamily, member 13 /// tumor necrosis factor (ligand) superfamily, member 12-member 13	Tnfsf13 /// Tnfsf12-tnfsf13	221.4	1315.3	1615.87	220.1	1588.63	1011.6	5.94083	7.2984	0.81399	5.97592	0.827944	1.30022	1418345_at	---	tumor necrosis factor (ligand) superfamily, member 13 /// tumor necrosis factor (ligand) superfamily, member 12-member 13	Tnfsf12-tnfsf13 /// Tnfsf13
1452440_at	tumor necrosis factor (ligand) superfamily, member 12 /// tumor necrosis factor (ligand) superfamily, member 12-member 13	Tnfsf12 /// Tnfsf12-tnfsf13	354.5	712.533	1123.2	151.06	866.967	541.4	2.00997	3.16841	0.634378	4.71689	0.821869	1.31609	1452440_at	Mm.8983	tumor necrosis factor (ligand) superfamily, member 12 /// tumor necrosis factor (ligand) superfamily, member 12-member 13	Tnfsf12 /// Tnfsf12-tnfsf13
1439680_at	tumor necrosis factor (ligand) superfamily, member 10	Tnfsf10	55.4	1414.13	1014.8	435.34	1818.17	2931.5	25.5259	18.3177	1.39351	3.24834	0.77778	0.482392	1439680_at	Mm.1062	tumor necrosis factor (ligand) superfamily, member 10	Tnfsf10
1459913_at	Tumor necrosis factor (ligand) superfamily, member 10 (Tnfsf10), mRNA	Tnfsf10	79.2	694.4	610.833	293.96	884.967	1081.9	8.76768	7.71254	1.13681	2.36223	0.784662	0.641834	1459913_at	Mm.1062	tumor necrosis factor (ligand) superfamily, member 10	Tnfsf10
1448340_at	transmembrane protein 30A	Tmem30a	1798.4	1117.73	901.433	235.7	807.367	694.867	0.621515	0.501242	1.23995	4.74219	1.38442	1.60856	1448340_at	Mm.355034	transmembrane protein 30A	Tmem30a
1416446_at	transmembrane protein 30A	Tmem30a	6177.8	8024.93	6848.97	3613.86	7392.57	5579.13	1.299	1.10864	1.1717	2.2206	1.08554	1.43838	1416446_at	Mm.355034	transmembrane protein 30A	Tmem30a
1426575_at	transmembrane protein 23	Tmem23	289.633	7349.43	4366.83	2207.56	653.367	790.767	25.375	15.0771	1.68301	3.32921	11.2486	9.29406	1426575_at	Mm.329810	sphingomyelin synthase 1	Sgms1
1426576_at	transmembrane protein 23	Tmem23	804.467	16632.3	13956	3657.06	2661.5	5503.73	20.675	17.3482	1.19177	4.54801	6.24923	3.02201	1426576_at	Mm.329810	sphingomyelin synthase 1	Sgms1
1436499_at	transmembrane protein 23	Tmem23	3792.57	36860.7	37297.5	14433.7	10789	17894.5	9.71919	9.83436	0.988289	2.55379	3.4165	2.05989	1436499_at	Mm.329810	sphingomyelin synthase 1	Sgms1
1426649_at	transmembrane protein with EGF-like and two follistatin-like domains 1	Tmeff1	3631.03	3036.4	1889.03	305.38	4.53333	879.1	0.836236	0.520247	1.60738	9.94302	669.794	3.45399	1426649_at	Mm.422686	transmembrane protein with EGF-like and two follistatin-like domains 1	Tmeff1
1451794_at	transmembrane and coiled coil domains 3	Tmcc3	705.167	2488.1	1834	128.24	752.3	594.1	3.52839	2.6008	1.35665	19.4019	3.30732	4.18802	1451794_at	Mm.23047	transmembrane and coiled coil domains 3	Tmcc3
1435554_at	transmembrane and coiled coil domains 3	Tmcc3	14163.1	25022.5	24902.3	2919.94	16316	22131	1.76674	1.75825	1.00483	8.56953	1.53361	1.13065	1435554_at	Mm.23047	transmembrane and coiled coil domains 3	Tmcc3
1454889_x_at	transmembrane and coiled coil domains 3	Tmcc3	3302.03	5892.63	6255.8	664.06	3577	4497.83	1.78455	1.89453	0.941947	8.87365	1.64737	1.3101	1454889_x_at	Mm.23047	transmembrane and coiled coil domains 3	Tmcc3
1434253_s_at	transmembrane and coiled coil domains 3	Tmcc3	974.233	2017.03	2230.5	244.28	1247	1312	2.07038	2.28949	0.904296	8.25705	1.61751	1.53737	1434253_s_at	Mm.23047	transmembrane and coiled coil domains 3	Tmcc3
1434252_at	transmembrane and coiled coil domains 3	Tmcc3	5530.5	7649.5	9023.27	663.06	5089.97	6808.9	1.38315	1.63155	0.847753	11.5367	1.50286	1.12346	1434252_at	Mm.23047	transmembrane and coiled coil domains 3	Tmcc3
1452666_a_at	transmembrane and coiled-coil domains 2	Tmcc2	3390.8	302	272.233	135.84	12099.7	5872.87	0.0890645	0.0802859	1.10934	2.2232	0.0249592	0.0514229	1452666_a_at	Mm.273785	transmembrane and coiled-coil domains 2	Tmcc2
1452664_a_at	transmembrane 7 superfamily member 3	Tm7sf3	7069.73	7646.33	8205.57	2474.94	3612.7	4222.07	1.08156	1.16066	0.931847	3.0895	2.11651	1.81104	1452664_a_at	Mm.278037	transmembrane 7 superfamily member 3	Tm7sf3
1450881_s_at	transmembrane 7 superfamily member 1	Tm7sf1	3774.2	2810.47	2683.4	1280.62	4363.77	6180.87	0.744652	0.710985	1.04735	2.19461	0.644046	0.454704	1450881_s_at	Mm.379269	G protein-coupled receptor 137B	Gpr137b
1450958_at	transmembrane 4 superfamily member 1	Tm4sf1	2615.37	16782	20057.2	8444.2	16054.9	19456.9	6.4167	7.66899	0.836707	1.9874	1.04529	0.862523	1450958_at	Mm.856	transmembrane 4 superfamily member 1	Tm4sf1
1439233_at	Translocation protein 1, mRNA (cDNA clone IMAGE:5347105)	Tloc1	393.067	1287.6	817.433	248.48	349.3	1031.43	3.27578	2.07963	1.57517	5.18191	3.68623	1.24836	1439233_at	Mm.26017	Translocation protein 1	Tloc1
1455698_at	translocation protein 1	Tloc1	2487.97	1347.27	958.833	478.38	736.8	675.467	0.541513	0.385388	1.40511	2.81631	1.82854	1.99457	1455698_at	Mm.26017	translocation protein 1	Tloc1
1437967_at	PREDICTED: Mus musculus similar to hypothetical protein FLJ39502 (LOC546765), mRNA	Titin	585.667	13462.5	11843.1	5860.54	14.2	210.767	22.9866	20.2216	1.13673	2.29714	948.061	63.8738	1437967_at	Mm.380256	Transcribed locus, moderately similar to XP_001066067.1 hypothetical protein [Rattus norvegicus]	---
1417109_at	tubulointerstitial nephritis antigen-like	Tinagl	410.933	3920.9	2980.2	365.12	15138.3	2470.73	9.54145	7.25227	1.31565	10.7387	0.259006	1.58694	1417109_at	Mm.15801	tubulointerstitial nephritis antigen-like	Tinagl
1449335_at	tissue inhibitor of metalloproteinase 3	Timp3	2080.27	17830.7	10853.5	1597.52	7075.07	9814.17	8.57135	5.21738	1.64285	11.1615	2.52022	1.81683	1449335_at	Mm.4871	tissue inhibitor of metalloproteinase 3	Timp3
1449334_at	tissue inhibitor of metalloproteinase 3	Timp3	319.833	2144.33	1505.07	351.48	1314.97	1172.63	6.70453	4.70578	1.42474	6.10087	1.63071	1.82865	1449334_at	Mm.4871	tissue inhibitor of metalloproteinase 3	Timp3
1419089_at	tissue inhibitor of metalloproteinase 3	Timp3	1702.63	9573.53	7235.03	1340.72	6984.3	8256.37	5.62278	4.24932	1.32322	7.14059	1.37072	1.15953	1419089_at	Mm.4871	tissue inhibitor of metalloproteinase 3	Timp3
1424737_at	thyroid hormone responsive SPOT14 homolog (Rattus)	Thrsp	2491.13	486.8	571.633	55.52	2285.77	143.233	0.195413	0.229467	0.851595	8.76801	0.21297	3.39865	1424737_at	Mm.28585	thyroid hormone responsive SPOT14 homolog (Rattus)	Thrsp
1448529_at	thrombomodulin	Thbd	404.833	8944.33	9576.6	1206.16	5581.1	17578	22.0939	23.6557	0.933978	7.41554	1.60261	0.508838	1448529_at	Mm.24096	thrombomodulin	Thbd
1449009_at	T-cell specific GTPase	Tgtp	173.8	4005.03	2711.8	385.94	13133.8	13474.4	23.0439	15.603	1.47689	10.3773	0.304942	0.297233	1449009_at	Mm.15793	T-cell specific GTPase	Tgtp
1433428_x_at	transglutaminase 2, C polypeptide	Tgm2	6493.93	21536.1	23259.2	7347.66	25222.4	30226.2	3.31634	3.58168	0.925919	2.93101	0.853848	0.712498	1433428_x_at	Mm.330731	transglutaminase 2, C polypeptide	Tgm2
1437277_x_at	transglutaminase 2, C polypeptide	Tgm2	4327.1	17268.3	18685.5	5637.02	19973.1	26076.9	3.99074	4.31824	0.924159	3.06338	0.86458	0.662207	1437277_x_at	Mm.330731	transglutaminase 2, C polypeptide	Tgm2
1455900_x_at	transglutaminase 2, C polypeptide	Tgm2	3977.43	18713.8	21136.1	4699.48	20724.5	27534.8	4.70499	5.314	0.885394	3.98209	0.902979	0.679641	1455900_x_at	Mm.330731	transglutaminase 2, C polypeptide	Tgm2
1433795_at	transforming growth factor, beta receptor III	Tgfbr3	1105.67	10642.9	14564	3219.3	15469.1	11316.2	9.62581	13.1722	0.730768	3.30598	0.688012	0.940501	1433795_at	Mm.200775	transforming growth factor, beta receptor III	Tgfbr3
1434548_at	tumor differentially expressed 1	Tde1	1920.8	5433.67	5842.7	2713.88	8132.03	5941.83	2.82886	3.04181	0.929992	2.00218	0.668181	0.914476	1434548_at	Mm.218473	serine incorporator 3	Serinc3
1421078_at	transcription factor 23	Tcf23	11.2	901.733	1076.7	68.9	26.0667	198.4	80.5119	96.1339	0.837497	13.0876	34.5934	4.54503	1421078_at	Mm.57874	transcription factor 23	Tcf23
1437479_x_at	T-box 3	Tbx3	73.6	1357.63	1304.43	674.68	8.3	759.633	18.4461	17.7233	1.04078	2.01226	163.57	1.78722	1437479_x_at	Mm.219139	T-box 3	Tbx3
1448029_at	T-box 3	Tbx3	205.1	3149.4	3269.9	1291.82	44.9	2456.1	15.3554	15.943	0.963149	2.43796	70.1425	1.28228	1448029_at	Mm.219139	T-box 3	Tbx3
1425779_a_at	T-box 1	Tbx1	116.567	2221.7	2077.17	1125.04	4.73333	88.3333	19.0595	17.8196	1.06958	1.97477	469.373	25.1513	1425779_a_at	Mm.295194	T-box 1	Tbx1
1435292_at	TBC1 domain family, member 4	Tbc1d4	122.5	2057.33	1417.13	224.4	434.267	284.7	16.7946	11.5684	1.45176	9.16815	4.73749	7.22632	1435292_at	Mm.320639	TBC1 domain family, member 4	Tbc1d4
1434960_at	TAF9-like RNA polymerase II, TATA box binding protein (TBP)-associated factor	Taf9l	1469	2066.63	1065.87	806.78	755.4	883.933	1.40683	0.725573	1.93892	2.56158	2.73581	2.338	1434960_at	Mm.19440	TAF9B RNA polymerase II, TATA box binding protein (TBP)-associated factor	Taf9b
1425745_a_at	transforming, acidic coiled-coil containing protein 2	Tacc2	1421.3	2697.57	2213.67	724.8	2668.47	1786.4	1.89796	1.55749	1.2186	3.72181	1.01091	1.51006	1425745_a_at	Mm.86322	transforming, acidic coiled-coil containing protein 2	Tacc2
1460081_at	Synaptotagmin VII (Syt7), transcript variant 1, mRNA	Syt7	988	692.2	1297.2	135.68	409.7	738.167	0.700607	1.31296	0.533611	5.10171	1.68953	0.937729	1460081_at	Mm.182654	Synaptotagmin VII	Syt7
1455493_at	synaptic nuclear envelope 1	Syne1	2032.13	5241.63	4548.6	427.56	2375.33	3112.4	2.57937	2.23834	1.15236	12.2594	2.20669	1.68411	1455493_at	Mm.331626	synaptic nuclear envelope 1	Syne1
1435870_at	Synaptonemal complex protein 3 (Sycp3), mRNA	Sycp3	2162.23	577.467	721.3	212.68	374.833	678.033	0.26707	0.33359	0.800592	2.71519	1.5406	0.851679	1435870_at	Mm.297977	Synaptonemal complex protein 3	Sycp3
1442408_at	Sulfatase 2 (Sulf2), mRNA	Sulf2	2748.93	9636.87	5374.1	2847.56	26070.9	8197.27	3.50567	1.95498	1.79321	3.38425	0.36964	1.17562	1442408_at	Mm.383702	sulfatase 2	Sulf2
1435396_at	syntaxin binding protein 6 (amisyn)	Stxbp6	3190.33	3091.4	2637.63	255.6	17.8667	3405.17	0.96899	0.826758	1.17204	12.0947	173.026	0.907856	1435396_at	Mm.285400	syntaxin binding protein 6 (amisyn)	Stxbp6
1425536_at	syntaxin 3	Stx3	299.7	3215.27	4507.83	752.12	567.1	4799.07	10.7283	15.0412	0.713262	4.27494	5.66966	0.669977	1425536_at	Mm.272264	syntaxin 3	Stx3
1435982_at	syntaxin 12	Stx12	871.033	2521.73	3153.17	1147.4	1193.83	1077.6	2.89511	3.62003	0.799746	2.19778	2.1123	2.34014	1435982_at	Mm.28237	syntaxin 12	Stx12
1419097_a_at	stomatin	Stom	330.333	1829.63	1472.4	903.96	840.833	1119.57	5.53875	4.45732	1.24262	2.02402	2.17598	1.63423	1419097_a_at	Mm.295284	stomatin	Stom
1438910_a_at	stomatin	Stom	679.2	4532.67	4292.47	1938.22	1927.47	2684.07	6.67354	6.31989	1.05596	2.33857	2.35162	1.68873	1438910_a_at	Mm.295284	stomatin	Stom
1439349_at	strawberry notch homolog (Drosophila)	Stno	292.6	760.833	513.233	260.04	7194.4	7318.3	2.60025	1.75404	1.48243	2.92583	0.105754	0.103963	1439349_at	Mm.262102	strawberry notch homolog 2 (Drosophila)	Sbno2
1443721_x_at	strawberry notch homolog (Drosophila)	Stno	214	328.567	320.533	147.9	4310.7	2775.93	1.53536	1.49782	1.02506	2.22155	0.0762212	0.118363	1443721_x_at	Mm.262102	strawberry notch homolog 2 (Drosophila)	Sbno2
1458308_at	strawberry notch homolog (Drosophila)	Stno	244.6	318.333	328.633	147.2	4659.33	3043.67	1.30144	1.34355	0.968658	2.16259	0.0683216	0.104589	1458308_at	Mm.262102	strawberry notch homolog 2 (Drosophila)	Sbno2
1423281_at	stathmin-like 2	Stmn2	747.833	713.833	736.067	221.46	39.9333	1807.07	0.954535	0.984266	0.969794	3.22331	17.8756	0.395023	1423281_at	Mm.29580	stathmin-like 2	Stmn2
1459961_a_at	Signal transducer and activator of transcription 3, mRNA (cDNA clone IMAGE:3665873)	Stat3	378.967	523.833	347.033	215.26	1349.77	1439.13	1.38227	0.915736	1.50946	2.43349	0.388092	0.363992	1459961_a_at	Mm.249934	Signal transducer and activator of transcription 3	Stat3
1450034_at	signal transducer and activator of transcription 1	Stat1	419.733	1680.83	1137.77	677.58	1169.6	838.567	4.00453	2.71069	1.47731	2.48064	1.4371	2.00441	1450034_at	Mm.277406	signal transducer and activator of transcription 1	Stat1
1448956_at	START domain containing 10	Stard10	1002.6	861.867	883.267	260.14	340.467	388.2	0.859632	0.880976	0.975772	3.31309	2.53143	2.22016	1448956_at	Mm.28896	START domain containing 10	Stard10
1438566_at	ST8 alpha-N-acetyl-neuraminide alpha-2,8-sialyltransferase 6	st8sia6	118.867	959	725.4	97.62	74.7333	53.5333	8.06786	6.10264	1.32203	9.82381	12.8323	17.9141	1438566_at	Mm.393036	ST8 alpha-N-acetyl-neuraminide alpha-2,8-sialyltransferase 6	St8sia6
1456147_at	ST8 alpha-N-acetyl-neuraminide alpha-2,8-sialyltransferase 6	st8sia6	339.767	5558.97	5181.57	314.32	58.1	150.533	16.3611	15.2504	1.07284	17.6857	95.6793	36.9285	1456147_at	Mm.330004	ST8 alpha-N-acetyl-neuraminide alpha-2,8-sialyltransferase 6	St8sia6
1456440_s_at	ST8 alpha-N-acetyl-neuraminide alpha-2,8-sialyltransferase 6	st8sia6	102.667	2258.93	2376.3	150.26	24.6333	69.1	22.0026	23.1458	0.950609	15.0335	91.7023	32.6908	1456440_s_at	Mm.393036	ST8 alpha-N-acetyl-neuraminide alpha-2,8-sialyltransferase 6	St8sia6
1420903_at	ST6 (alpha-N-acetyl-neuraminyl-2,3-beta-galactosyl-1,3)-N-acetylgalactosaminide alpha-2,6-sialyltransferase 3	St6galnac3	769.7	2213.27	2287.57	608.08	1920.63	903.633	2.87549	2.97202	0.96752	3.63976	1.15236	2.4493	1420903_at	Mm.296453	ST6 (alpha-N-acetyl-neuraminyl-2,3-beta-galactosyl-1,3)-N-acetylgalactosaminide alpha-2,6-sialyltransferase 3	St6galnac3
1417616_at	ST6 (alpha-N-acetyl-neuraminyl-2,3-beta-galactosyl-1,3)-N-acetylgalactosaminide alpha-2,6-sialyltransferase 2	St6galnac2	35.2	1843.73	1294.23	688.44	21.3667	592.733	52.3788	36.768	1.42458	2.67813	86.2902	3.11056	1417616_at	Mm.3947	ST6 (alpha-N-acetyl-neuraminyl-2,3-beta-galactosyl-1,3)-N-acetylgalactosaminide alpha-2,6-sialyltransferase 2	St6galnac2
1420928_at	beta galactoside alpha 2,6 sialyltransferase 1	St6gal1	5900.77	10512.9	14284.7	4613.24	5930.7	3998.8	1.78161	2.42082	0.735953	2.27885	1.77262	2.62901	1420928_at	Mm.149029	beta galactoside alpha 2,6 sialyltransferase 1	St6gal1
1434704_at	serine/arginine-rich protein specific kinase 2	Srpk2	2345.23	4119.73	4759.3	2094.9	2993.73	3377.03	1.75664	2.02935	0.865617	1.96655	1.37612	1.21993	1434704_at	Mm.288728	myeloid/lymphoid or mixed-lineage leukemia 5	Mll5
1436892_at	sprouty-related, EVH1 domain containing 2	Spred2	270.667	949.833	650.8	471.44	554.2	614.133	3.50924	2.40443	1.45949	2.01475	1.71388	1.54662	1436892_at	Mm.266627	sprouty-related, EVH1 domain containing 2	Spred2
1419255_at	spectrin beta 2	Spnb2	3165.73	3876.83	5094.6	1785.58	1182.4	4226.07	1.22462	1.6093	0.760969	2.17119	3.27878	0.917362	1419255_at	Mm.123110	spectrin beta 2	Spnb2
1444089_at	spectrin beta 2	Spnb2	4412.97	4129	6666.47	1648.96	1241.03	3550.67	0.935652	1.51065	0.619369	2.504	3.32707	1.16288	1444089_at	Mm.123110	spectrin beta 2	Spnb2
1424210_at	SPFH domain family, member 1	Spfh1	1128.57	1888.63	1489.53	962.14	1736.73	1199.47	1.67348	1.31985	1.26794	1.96295	1.08746	1.57456	1424210_at	Mm.279865	ER lipid raft associated 1	Erlin1
1429177_x_at	SRY-box containing gene 17	Sox17	897.7	30844.1	31695.7	9503.28	7441.1	12153.8	34.3591	35.3077	0.973132	3.24563	4.1451	2.53781	1429177_x_at	Mm.279103	SRY-box containing gene 17	Sox17
1437197_at	sorbin and SH3 domain containing 2	Sorbs2	727.667	4140.03	3011.83	1483.64	88.7	215.267	5.68946	4.13903	1.37459	2.79046	46.6746	19.2321	1437197_at	Mm.211096	sorbin and SH3 domain containing 2	Sorbs2
1428471_at	sorbin and SH3 domain containing 1	Sorbs1	3014.3	8123.6	6490.53	3264.9	1986.77	4072.4	2.69502	2.15325	1.25161	2.48816	4.08885	1.99479	1428471_at	Mm.210815	sorbin and SH3 domain containing 1	Sorbs1
1443983_at	Sorbin and SH3 domain containing 1, mRNA (cDNA clone MGC:13971 IMAGE:3602997)	Sorbs1	505.5	679.967	783.2	164.18	259.567	1416.3	1.34514	1.54936	0.86819	4.14159	2.61962	0.480101	1443983_at	Mm.210815	Sorbin and SH3 domain containing 1	Sorbs1
1436737_a_at	sorbin and SH3 domain containing 1	Sorbs1	3243.5	9251.2	10997	3086.9	2157.17	5052.43	2.85223	3.39048	0.841245	2.99692	4.28859	1.83104	1436737_a_at	Mm.210815	sorbin and SH3 domain containing 1	Sorbs1
1423350_at	suppressor of cytokine signaling 5	Socs5	1890.43	2433.57	2417.93	956.86	1669.3	2578.43	1.28731	1.27904	1.00647	2.54328	1.45784	0.943816	1423350_at	Mm.126885	suppressor of cytokine signaling 5	Socs5
1455142_at	suppressor of cytokine signaling 4	Socs4	960.367	1941.57	1604.57	926.24	1415.17	983.767	2.02169	1.67079	1.21003	2.09618	1.37197	1.9736	1455142_at	Mm.425886	suppressor of cytokine signaling 4	Socs4
1440047_at	suppressor of cytokine signaling 1	Socs1	95.0667	265.5	291.433	135.6	1313.8	207.8	2.79278	3.06557	0.911015	1.95796	0.202086	1.27767	1440047_at	Mm.130	suppressor of cytokine signaling 1	Socs1
1438803_s_at	sorting nexin 16	Snx16	1426.6	1544.77	1466.8	538.9	933.733	683.267	1.08283	1.02818	1.05315	2.86652	1.6544	2.26085	1438803_s_at	Mm.18110	sorting nexin 16	Snx16
1435251_at	sorting nexin 13	Snx13	2278.97	4138.07	3519.37	1614.74	4125.07	2656.57	1.81576	1.54428	1.1758	2.56268	1.00315	1.55767	1435251_at	Mm.213991	sorting nexin 13	Snx13
1450889_at	SWI/SNF related, matrix associated, actin dependent regulator of chromatin, subfamily a, member 3	Smarca3	940.433	1574.83	1210.17	649.58	1254.17	1003.63	1.67458	1.28682	1.30134	2.42439	1.25568	1.56913	1450889_at	Mm.209650	helicase-like transcription factor	Hltf
1423389_at	MAD homolog 7 (Drosophila)	Smad7	1535.23	3537.07	2473.7	941.3	2784.3	1489.87	2.30393	1.61129	1.42987	3.75764	1.27036	2.37408	1423389_at	Mm.34407	MAD homolog 7 (Drosophila)	Smad7
1422771_at	MAD homolog 6 (Drosophila)	Smad6	157.3	2851.43	2787.47	728.94	7020.4	9323.2	18.1274	17.7207	1.02295	3.91175	0.406164	0.305843	1422771_at	---	similar to Mothers against decapentaplegic homolog 6 (SMAD 6) (Mothers against DPP homolog 6) (Smad6) (Mad homolog 7)	LOC670044
1456288_at	schlafen 5	Slfn5	40.3	1139.4	995.033	380	670.2	929.667	28.273	24.6907	1.14509	2.99842	1.70009	1.2256	1456288_at	Mm.42147	schlafen 5	Slfn5
1442640_at	Schlafen 5 (Slfn5), mRNA	Slfn5	34.2	692.633	751.667	298.96	693.033	1639.97	20.2524	21.9786	0.921463	2.31681	0.999423	0.422346	1442640_at	Mm.42147	Schlafen 5	Slfn5
1420405_at	solute carrier organic anion transporter family, member 1a4	Slco1a4	1452.47	38443.9	38011.9	7864.64	45.3667	85.4	26.468	26.1706	1.01137	4.8882	847.405	450.163	1420405_at	Mm.255586	solute carrier organic anion transporter family, member 1a4	Slco1a4
1447227_at	Solute carrier family 40 (iron-regulated transporter), member 1, mRNA (cDNA clone MGC:6489 IMAGE:2647365)	Slc40a1	279.233	953.667	871.367	323.5	116.067	22.8333	3.4153	3.12057	1.09445	2.94796	8.21654	41.7664	1447227_at	Mm.28756	Solute carrier family 40 (iron-regulated transporter), member 1	Slc40a1
1453300_at	solute carrier family 35, member D2	Slc35d2	109.867	1199.17	1314.97	299.52	912.8	421.233	10.9147	11.9688	0.911937	4.00363	1.31372	2.8468	1453300_at	Mm.133731	solute carrier family 35, member D2	Slc35d2
1452717_at	solute carrier family 25 (mitochondrial carrier, phosphate carrier), member 24	Slc25a24	220.067	3275.37	2867.2	1254.22	2221.37	2520.13	14.8835	13.0288	1.14236	2.61148	1.47448	1.29968	1452717_at	Mm.33574	solute carrier family 25 (mitochondrial carrier, phosphate carrier), member 24	Slc25a24
1450395_at	solute carrier family 22 (organic cation transporter), member 5	Slc22a5	996.533	2034.3	2127.17	942.6	1478.27	1606.73	2.04138	2.13457	0.956343	2.15818	1.37614	1.26611	1450395_at	Mm.42253	solute carrier family 22 (organic cation transporter), member 5	Slc22a5
1448299_at	solute carrier family 1 (neuronal/epithelial high affinity glutamate transporter, system Xag), member 1	Slc1a1	1778.33	8321.13	6059.57	2869.58	61.9333	521.2	4.67918	3.40744	1.37322	2.89977	134.356	15.9653	1448299_at	Mm.246670	solute carrier family 1 (neuronal/epithelial high affinity glutamate transporter, system Xag), member 1	Slc1a1
1425415_a_at	solute carrier family 1 (neuronal/epithelial high affinity glutamate transporter, system Xag), member 1	Slc1a1	627.8	7413.6	5618.4	2816.14	19.9	590.833	11.8089	8.94935	1.31952	2.63254	372.543	12.5477	1425415_a_at	Mm.246670	solute carrier family 1 (neuronal/epithelial high affinity glutamate transporter, system Xag), member 1	Slc1a1
1436417_at	---	Slc19a3	262	9686.57	8146.7	2203.6	38.8	91.5667	36.9716	31.0943	1.18902	4.39579	249.654	105.787	1436417_at	Mm.261542	solute carrier family 19 (sodium/hydrogen exchanger), member 3	Slc19a3
1418446_at	solute carrier family 16 (monocarboxylic acid transporters), member 2	Slc16a2	362.3	2343.5	2146.8	1170.04	876.3	249.233	6.4684	5.92548	1.09162	2.00292	2.67431	9.40284	1418446_at	---	solute carrier family 16 (monocarboxylic acid transporters), member 2	Slc16a2
1449878_a_at	solute carrier family 12, member 6	Slc12a6	975.1	1303.37	924.367	512.66	1099.83	804.433	1.33665	0.947971	1.41001	2.54236	1.18506	1.62023	1449878_a_at	Mm.261614	solute carrier family 12, member 6	Slc12a6
1456547_at	Sloan-Kettering viral oncogene homolog (Ski), mRNA	Ski	676.367	785.3	447.9	215.6	833.933	1398.5	1.16106	0.662215	1.75329	3.64239	0.941682	0.56153	1456547_at	---	---	---
1444785_at	Sloan-Kettering viral oncogene homolog (Ski), mRNA	Ski	646.9	476.433	556.067	125.8	431.867	1357.97	0.736487	0.859587	0.856792	3.78723	1.1032	0.350843	1444785_at	---	---	---
1418640_at	sirtuin 1 ((silent mating type information regulation 2, homolog) 1 (S. cerevisiae)	Sirt1	869.7	2179.83	3190	837.4	2356.33	2116.63	2.50642	3.66793	0.683333	2.6031	0.925095	1.02986	1418640_at	Mm.351459	sirtuin 1 ((silent mating type information regulation 2, homolog) 1 (S. cerevisiae)	Sirt1
1423390_at	seven in absentia 1A	Siah1a	535.467	2641.2	2227.63	1161.92	1023.3	1668.8	4.93252	4.16017	1.18565	2.27313	2.58106	1.58269	1423390_at	Mm.324553	seven in absentia 1A	Siah1a
1455149_at	SH3 multiple domains 2	Sh3md2	403.5	925.4	1030.27	447.32	2980.8	715.733	2.29343	2.55333	0.898214	2.06877	0.310454	1.29294	1455149_at	Mm.27949	SH3 domain containing ring finger 1	Sh3rf1
1457867_at	sphingosine-1-phosphate phosphotase 2	Sgpp2	257.767	8639.93	9511.8	1044.36	20.1	925.8	33.5184	36.9008	0.908338	8.27295	429.847	9.3324	1457867_at	Mm.276248	sphingosine-1-phosphate phosphotase 2	Sgpp2
1420821_at	sphingosine-1-phosphate phosphatase 1	Sgpp1	721.133	346.833	194.533	139.48	3553.73	198.4	0.480956	0.269761	1.7829	2.48662	0.0975969	1.74815	1420821_at	Mm.280199	sphingosine-1-phosphate phosphatase 1	Sgpp1
1420822_s_at	sphingosine-1-phosphate phosphatase 1	Sgpp1	1718.33	886.6	849.067	422.18	7683.3	687.133	0.515965	0.494122	1.04421	2.10005	0.115393	1.29029	1420822_s_at	Mm.280199	sphingosine-1-phosphate phosphatase 1	Sgpp1
1424033_at	splicing factor, arginine/serine-rich 7	Sfrs7	2493.43	917.167	660.8	239.98	1181	421.533	0.367833	0.265016	1.38796	3.82185	0.776602	2.17579	1424033_at	Mm.292016	splicing factor, arginine/serine-rich 7	Sfrs7
1416151_at	splicing factor, arginine/serine-rich 3 (SRp20)	Sfrs3	1560.13	1878.53	1215.6	687.08	1179.9	1044	1.20409	0.779164	1.54535	2.73408	1.59211	1.79936	1416151_at	Mm.6787	splicing factor, arginine/serine-rich 3 (SRp20)	Sfrs3
1454699_at	sestrin 1	Sesn1	727.5	2618.03	2134.7	889.38	1015.33	802.567	3.59867	2.9343	1.22642	2.94366	2.5785	3.26208	1454699_at	Mm.139418	sestrin 1	Sesn1
1433711_s_at	sestrin 1	Sesn1	2529.97	11222.6	10873.1	4543.52	4451.87	3279.47	4.43587	4.29774	1.03214	2.47002	2.52088	3.42208	1433711_s_at	Mm.139418	sestrin 1	Sesn1
1438931_s_at	sestrin 1	Sesn1	2261.13	7892	8267.93	2476.64	2546.07	2765.2	3.49029	3.65654	0.954531	3.18658	3.09968	2.85404	1438931_s_at	Mm.139418	sestrin 1	Sesn1
1439790_at	Serine (or cysteine) peptidase inhibitor, clade B, member 9, mRNA (cDNA clone MGC:36172 IMAGE:4925100)	Serpinb9	92.1333	1295.3	1088.7	315.8	424.933	825.3	14.059	11.8166	1.18977	4.10165	3.04824	1.56949	1439790_at	Mm.272569	serine (or cysteine) peptidase inhibitor, clade B, member 9	Serpinb9
1422601_at	serine (or cysteine) peptidase inhibitor, clade B, member 9	Serpinb9	320.167	2339.53	2789.1	1185.84	1184.93	2242.23	7.30724	8.7114	0.838813	1.97289	1.9744	1.04339	1422601_at	Mm.272569	serine (or cysteine) peptidase inhibitor, clade B, member 9	Serpinb9
1416318_at	serine (or cysteine) peptidase inhibitor, clade B, member 1a	Serpinb1a	4648.37	247.5	241.433	31.98	32.5667	2581.17	0.0532445	0.0519394	1.02513	7.73921	7.5998	0.0958869	1416318_at	Mm.20144	serine (or cysteine) peptidase inhibitor, clade B, member 1a	Serpinb1a
1418282_x_at	serine (or cysteine) preptidase inhibitor, clade A, member 1b /// serine (or cysteine) peptidase inhibitor, clade A, member 1d /// serine (or cysteine) peptidase inhibitor, clade A, member 1e	Serpina1b /// Serpina1d /// Serpina1e	438.533	2228.67	2391.67	770.6	965.7	2009.1	5.08209	5.45379	0.931847	2.89212	2.30783	1.10929	1418282_x_at	---	serine (or cysteine) preptidase inhibitor, clade A, member 1b	Serpina1b
1451513_x_at	serine (or cysteine) preptidase inhibitor, clade A, member 1b	Serpina1b	341.6	2039.63	2085.3	603.94	805.867	1798.97	5.97082	6.10451	0.978101	3.37721	2.53098	1.13378	1451513_x_at	Mm.312593	serine (or cysteine) peptidase inhibitor, clade A, member 1a /// serine (or cysteine) preptidase inhibitor, clade A, member 1b	Serpina1a /// Serpina1b
1459903_at	sema domain, immunoglobulin domain (Ig), and GPI membrane anchor, (semaphorin) 7A	Sema7a	1150.9	13296.2	9659.57	6140.04	68.4333	3192.7	11.5529	8.39305	1.37648	2.16549	194.294	4.16456	1459903_at	Mm.335187	sema domain, immunoglobulin domain (Ig), and GPI membrane anchor, (semaphorin) 7A	Sema7a
1437422_at	sema domain, seven thrombospondin repeats (type 1 and type 1-like), transmembrane domain (TM) and short cytoplasmic domain, (semaphorin) 5A	Sema5a	1070.23	524.733	312.733	114.28	14.7333	408.2	0.490298	0.29221	1.67789	4.59165	35.6154	1.28548	1437422_at	Mm.260374	sema domain, seven thrombospondin repeats (type 1 and type 1-like), transmembrane domain (TM) and short cytoplasmic domain, (semaphorin) 5A	Sema5a
1435361_at	sema domain, immunoglobulin domain (Ig), short basic domain, secreted, (semaphorin) 3G	Sema3g	195.533	2409.23	1775.9	1012.32	71.5667	6096.03	12.3213	9.08234	1.35663	2.37991	33.6642	0.395213	1435361_at	---	---	---
1420696_at	sema domain, immunoglobulin domain (Ig), short basic domain, secreted, (semaphorin) 3C	Sema3c	88.2667	1513.97	1196.9	123.3	47.8	3089	17.1522	13.56	1.26491	12.2787	31.6729	0.490115	1420696_at	Mm.5071	sema domain, immunoglobulin domain (Ig), short basic domain, secreted, (semaphorin) 3C	Sema3c
1429348_at	sema domain, immunoglobulin domain (Ig), short basic domain, secreted, (semaphorin) 3C	Sema3c	875.133	24117.1	20800.2	1297.4	47.2	18213.3	27.5582	23.768	1.15947	18.5888	510.956	1.32415	1429348_at	Mm.5071	sema domain, immunoglobulin domain (Ig), short basic domain, secreted, (semaphorin) 3C	Sema3c
1460576_at	SEC15-like 1 (S. cerevisiae)	Sec15l1	924.8	2163.43	2234.97	889.12	3678.73	1768.57	2.33935	2.4167	0.967994	2.43323	0.588092	1.22327	1460576_at	Mm.24865	exocyst complex component 6	Exoc6
1424230_at	SEC15-like 1 (S. cerevisiae)	Sec15l1	148.5	1174.27	1285.2	424.1	2064.17	1591.83	7.90752	8.65455	0.913684	2.76884	0.568882	0.737682	1424230_at	Mm.24865	exocyst complex component 6	Exoc6
1416778_at	serum deprivation response	Sdpr	1102.7	21253.5	21704.7	5735.98	27785.3	26681.1	19.274	19.6832	0.979212	3.70529	0.764919	0.796574	1416778_at	Mm.398690	serum deprivation response	Sdpr
1416779_at	serum deprivation response	Sdpr	275.1	6205.47	10682.6	1348.78	7562.73	12384.1	22.5571	38.8316	0.580897	4.6008	0.820532	0.501085	1416779_at	Mm.398690	serum deprivation response	Sdpr
1443832_s_at	serum deprivation response	Sdpr	362.567	9170.17	17380.2	2303.28	10093.6	18746.2	25.2924	47.9365	0.527622	3.98135	0.90851	0.489174	1443832_s_at	Mm.398690	serum deprivation response	Sdpr
1455584_at	stromal cell derived factor 4	Sdf4	1941.5	3738.27	3885.83	927.58	2598.73	2348	1.92545	2.00146	0.962024	4.03013	1.4385	1.59211	1455584_at	Mm.293517	stromal cell derived factor 4	Sdf4
1453486_a_at	signal peptide, CUB domain, EGF-like 2	Scube2	52.4	980.167	1067.27	141.04	26.4333	1341.77	18.7055	20.3677	0.91839	6.94957	37.0807	0.730505	1453486_a_at	Mm.40447	signal peptide, CUB domain, EGF-like 2	Scube2
1435767_at	sodium channel, voltage-gated, type III, beta	Scn3b	1268.53	773.633	931.2	370.26	57.3667	5464.53	0.609864	0.734076	0.830792	2.08943	13.4858	0.141574	1435767_at	Mm.290083	sodium channel, voltage-gated, type III, beta	Scn3b
1460623_at	src family associated phosphoprotein 2	Scap2	1455.2	1004.03	1086.93	249.32	4022.37	4699.6	0.689962	0.746931	0.92373	4.02709	0.249613	0.213642	1460623_at	Mm.392558	src family associated phosphoprotein 2	Skap2
1434520_at	sterol-C5-desaturase (fungal ERG3, delta-5-desaturase) homolog (S. cerevisae)	Sc5d	1486.07	589.767	584.633	274.34	211.433	314.733	0.396864	0.39341	1.00878	2.14977	2.78937	1.87386	1434520_at	---	sterol-C5-desaturase (fungal ERG3, delta-5-desaturase) homolog (S. cerevisae)	Sc5d
1419443_at	Sin3-associated polypeptide 18	Sap18	2630.2	2702.9	3249.63	1373.44	2320.6	1871.6	1.02764	1.23551	0.831755	1.96798	1.16474	1.44417	1419443_at	---	Sin3-associated polypeptide 18	Sap18
1434438_at	SAM domain and HD domain, 1	Samhd1	312.8	1100.3	1187.7	504.2	765.333	1082.83	3.51758	3.79699	0.926412	2.18227	1.43767	1.01613	1434438_at	Mm.248478	SAM domain and HD domain, 1	Samhd1
1460603_at	sterile alpha motif domain containing 9-like	Samd9l	225.033	3105.3	2508.97	686.82	3007.13	2858.43	13.7993	11.1493	1.23768	4.52127	1.03264	1.08636	1460603_at	Mm.196013	sterile alpha motif domain containing 9-like	Samd9l
1416500_at	SAC1 (supressor of actin mutations 1, homolog)-like (S. cerevisiae)	Sacm1l	3307.23	5331.73	4690.5	2688.42	3858.5	4057.1	1.61214	1.41825	1.13671	1.98322	1.38182	1.31417	1416500_at	Mm.273671	SAC1 (suppressor of actin mutations 1, homolog)-like (S. cerevisiae)	Sacm1l
1416762_at	S100 calcium binding protein A10 (calpactin)	S100a10	208.267	244.967	207.533	23.26	2035	2206.93	1.17622	0.996479	1.18037	10.5317	0.120377	0.110999	1416762_at	Mm.1	S100 calcium binding protein A10 (calpactin)	S100a10
1456642_x_at	S100 calcium binding protein A10 (calpactin)	S100a10	687.433	1329.7	1269.27	200.06	8663.13	12238.1	1.9343	1.84639	1.04761	6.64651	0.153489	0.108652	1456642_x_at	Mm.1	S100 calcium binding protein A10 (calpactin)	S100a10
1419814_s_at	S100 calcium binding protein A1	S100a1	4786.43	1512.93	1900.53	580.8	3913.23	1549.67	0.316088	0.397067	0.796057	2.60491	0.38662	0.976296	1419814_s_at	Mm.24662	S100 calcium binding protein A1	S100a1
1428219_at	RING1 and YY1 binding protein	Rybp	4135.67	11537.4	11802	4684.66	6744.9	6224.8	2.78972	2.8537	0.97758	2.4628	1.71053	1.85345	1428219_at	Mm.321633	RING1 and YY1 binding protein /// predicted gene, EG628746	EG628746 /// Rybp
1452929_at	restin (Reed-Steinberg cell-expressed intermediate filament-associated protein)	Rsn	1596.8	9201.37	6743.2	2922.74	3915.03	3612.23	5.76238	4.22295	1.36454	3.1482	2.35027	2.54728	1452929_at	Mm.241109	CAP-GLY domain containing linker protein 1	Clip1
1459981_s_at	rosbin, round spermatid basic protein 1	Rsbn1	1214.57	1865.33	1825.97	646.6	1022.03	1306.93	1.5358	1.50339	1.02156	2.88483	1.82512	1.42726	1459981_s_at	Mm.29366	rosbin, round spermatid basic protein 1	Rsbn1
1436058_at	radical S-adenosyl methionine domain containing 2	Rsad2	487	6539.33	7583.5	1200.88	4336.17	365.767	13.4278	15.5719	0.862311	5.44545	1.50809	17.8784	1436058_at	Mm.24045	radical S-adenosyl methionine domain containing 2	Rsad2
1421009_at	radical S-adenosyl methionine domain containing 2	Rsad2	91.9333	1268.73	1909.93	221.8	1237.1	93.5	13.8006	20.7752	0.664281	5.72017	1.02557	13.5693	1421009_at	Mm.24045	radical S-adenosyl methionine domain containing 2	Rsad2
1433773_at	ribonucleotide reductase M2 B (TP53 inducible)	Rrm2b	1216.5	2300.5	1962.7	633.86	825.1	1216.6	1.89108	1.6134	1.17211	3.62935	2.78815	1.89093	1433773_at	Mm.24738	ribonucleotide reductase M2 B (TP53 inducible)	Rrm2b
1440343_at	ribosomal protein S6 kinase, polypeptide 5	Rps6ka5	961.667	323.767	397.8	117.96	68.3	152.967	0.336672	0.413657	0.813893	2.74472	4.74036	2.11658	1440343_at	Mm.392855	ribosomal protein S6 kinase, polypeptide 5	Rps6ka5
1454703_x_at	RNA, U22 small nucleolar	Rnu22	345.7	562.733	311.167	242.9	494.3	1264.23	1.62781	0.900106	1.80846	2.31673	1.13844	0.445118	1454703_x_at	Mm.292489	small nucleolar RNA, C/D box 22	Snord22
1439316_at	RNA-binding region (RNP1, RRM) containing 2	Rnpc2	282.067	465.5	360.067	190.76	482.933	1433.77	1.65032	1.27653	1.29282	2.44024	0.963901	0.324669	1439316_at	Mm.392436	RNA binding motif protein 39	Rbm39
1438420_at	RNA-binding region (RNP1, RRM) containing 2	Rnpc2	2448.9	2677.7	2263.33	1042.96	2261.33	5876.17	1.09343	0.924224	1.18308	2.5674	1.18412	0.455688	1438420_at	Mm.392436	RNA binding motif protein 39	Rbm39
1429108_at	ring finger protein 184	Rnf184	1211.87	1999.47	1937.47	637.42	1040.1	1366.83	1.64991	1.59875	1.032	3.13681	1.92238	1.46285	1429108_at	Mm.436586	male-specific lethal 2-like 1 (Drosophila)	Msl2l1
1433655_at	Ring finger protein 141, mRNA (cDNA clone MGC:19457 IMAGE:3582546)	Rnf141	4792.7	2705.27	2193.8	1316.58	2616.7	5714.07	0.564456	0.457738	1.23314	2.05477	1.03385	0.47344	1433655_at	Mm.96867	ring finger protein 141	Rnf141
1429399_at	ring finger protein 125	Rnf125	282.567	7283.8	7797.33	3079.24	1125.63	8881.67	25.7773	27.5947	0.93414	2.36545	6.47085	0.820094	1429399_at	Mm.45980	ring finger protein 125	Rnf125
1440850_at	ring finger protein 12	Rnf12	401.633	767.833	722	272.22	649.033	1222.73	1.91178	1.79766	1.06348	2.82064	1.18304	0.627965	1440850_at	Mm.435574	ring finger protein 12	Rnf12
1448434_at	ring finger protein 103	Rnf103	2388.77	5030.23	4666.93	1671.5	1974.8	1852.07	2.10579	1.9537	1.07785	3.00941	2.54721	2.71601	1448434_at	Mm.422969	ring finger protein 103	Rnf103
1443830_x_at	ring finger protein 103	Rnf103	2969.77	6508.1	7605.6	2664.08	2847.53	2285.6	2.19145	2.56101	0.855698	2.44291	2.28552	2.84744	1443830_x_at	Mm.422969	ring finger protein 103	Rnf103
1422603_at	ribonuclease, RNase A family 4	Rnase4	5164.63	748.033	1293.57	256.64	2298.83	4621.5	0.144838	0.250466	0.578272	2.91472	0.325397	0.161859	1422603_at	Mm.202665	ribonuclease, RNase A family 4	Rnase4
1434628_a_at	rhophilin, Rho GTPase binding protein 2	Rhpn2	866.467	1828.87	2044.63	90	238.5	2389.5	2.11072	2.35974	0.894472	20.3207	7.6682	0.765376	1434628_a_at	Mm.286600	rhophilin, Rho GTPase binding protein 2	Rhpn2
1438511_a_at	RIKEN cDNA 1190002H23 gene	RGC-32h	1910.17	9141.7	10717.7	1980.82	110.733	1558.8	4.78581	5.61085	0.852956	4.61511	82.556	5.86458	1438511_a_at	Mm.29811	RIKEN cDNA 1190002H23 gene	1190002H23Rik
1416230_at	riboflavin kinase	Rfk	705.6	1616.63	1769.37	640.32	2718.33	1390.83	2.29115	2.50761	0.913679	2.52473	0.594715	1.16235	1416230_at	Mm.7013	riboflavin kinase	Rfk
1415737_at	riboflavin kinase	Rfk	2557.17	3817.4	4762.87	1614.02	7262.5	4644.23	1.49282	1.86256	0.801492	2.36515	0.525632	0.821966	1415737_at	Mm.7013	riboflavin kinase	Rfk
1450784_at	reversion-inducing-cysteine-rich protein with kazal motifs	Reck	1171.73	11284.5	10186.2	1641	335.933	2822.03	9.63063	8.69327	1.10783	6.87662	33.5916	3.99872	1450784_at	Mm.331573	reversion-inducing-cysteine-rich protein with kazal motifs	Reck
1416179_a_at	radixin	Rdx	7751.5	11037.5	9774.73	4846.4	3473.93	11195.9	1.42392	1.26101	1.12919	2.27746	3.17723	0.985855	1416179_a_at	Mm.245746	radixin	Rdx
1417850_at	retinoblastoma 1	Rb1	2411.6	2506.97	3309.8	1186.94	2304.73	4795.57	1.03954	1.37245	0.757438	2.11213	1.08775	0.522768	1417850_at	Mm.273862	retinoblastoma 1	Rb1
1439622_at	Ras association (RalGDS/AF-6) domain family 4	Rassf4	317.367	276	366.233	83.84	117.667	917.167	0.869657	1.15398	0.753618	3.29198	2.34561	0.300927	1439622_at	Mm.257931	Ras association (RalGDS/AF-6) domain family 4	Rassf4
1438933_x_at	RAS, guanyl releasing protein 2 /// similar to calcium and DAG-regulated guanine nucleotide exchange factor I	Rasgrp2 /// LOC381240	265.9	1231.07	884.1	504.58	523.433	563.467	4.62981	3.32493	1.39245	2.43978	2.35191	2.18481	1438933_x_at	Mm.77017	RAS, guanyl releasing protein 2	Rasgrp2
1437012_x_at	Rap guanine nucleotide exchange factor (GEF) 3	Rapgef3	1317.87	3829.57	3128.17	1447.76	3483.13	4164.2	2.90588	2.37366	1.22422	2.64517	1.09946	0.91964	1437012_x_at	Mm.24028	Rap guanine nucleotide exchange factor (GEF) 3	Rapgef3
1424470_a_at	Rap guanine nucleotide exchange factor (GEF) 3	Rapgef3	2350.23	6488.23	8464.77	3096.78	7377.93	8774.53	2.76068	3.60167	0.766499	2.09515	0.879411	0.739439	1424470_a_at	Mm.24028	Rap guanine nucleotide exchange factor (GEF) 3	Rapgef3
1434734_at	RAD54 homolog B (S. cerevisiae)	Rad54b	141.133	3447.17	3235.47	95.06	20.5	20.6333	24.4249	22.9249	1.06543	36.2631	168.154	167.068	1434734_at	Mm.249437	RIKEN cDNA E130016E03 gene	E130016E03Rik
1417661_at	RAD52 homolog B (S. cerevisiae)	Rad52b	804.367	1698.37	1997.13	787.54	1074.93	732.867	2.11143	2.48286	0.850402	2.15655	1.57997	2.31743	1417661_at	Mm.41449	RAD52 motif 1	Rdm1
1434314_s_at	RAB11 family interacting protein 5 (class I)	Rab11fip5	1942.1	6777.57	10634.7	1851.78	147.1	2261.47	3.48981	5.47589	0.637305	3.66003	46.0746	2.99698	1434314_s_at	Mm.220334	RAB11 family interacting protein 5 (class I)	Rab11fip5
1436616_at	expressed sequence R74740	R74740	1399.33	1150.73	751.167	535.3	614.5	789.933	0.822344	0.536803	1.53193	2.1497	1.87263	1.45675	1436616_at	Mm.5294	expressed sequence R74740	R74740
1438417_at	PWWP domain containing 2	Pwwp2	230.8	1063.17	1028.97	445.98	647.933	534.7	4.60644	4.45826	1.03324	2.38389	1.64086	1.98834	1438417_at	Mm.334300	PWWP domain containing 2	Pwwp2
1420628_at	purine rich element binding protein A /// RIKEN cDNA 6330411E07 gene	Pura /// 6330411E07Rik	4385.03	4145.53	3724.43	1878.74	2698.37	1862.7	0.945382	0.849351	1.11306	2.20655	1.53631	2.22555	1420628_at	---	purine rich element binding protein A	Pura
1456898_at	Purine rich element binding protein A (Pura), mRNA	Pura	1406.9	1678.8	1420.23	507.58	1190.37	702.767	1.19326	1.00948	1.18206	3.30746	1.41032	2.38884	1456898_at	---	purine rich element binding protein A	Pura
1426047_a_at	protein tyrosine phosphatase, receptor type, R	Ptprr	315.6	4000.57	2974.83	282.06	96.1	282.8	12.6761	9.42596	1.3448	14.1834	41.6292	14.1463	1426047_a_at	Mm.336316	protein tyrosine phosphatase, receptor type, R	Ptprr
1416211_a_at	pleiotrophin	Ptn	4034.1	5194.77	5133.5	2190.24	6.66667	91.6333	1.28771	1.27253	1.01193	2.37178	779.215	56.6908	1416211_a_at	Mm.279690	pleiotrophin	Ptn
1424208_at	prostaglandin E receptor 4 (subtype EP4)	Ptger4	734.8	315.267	301.867	109.32	216.933	1632.63	0.429051	0.410815	1.04439	2.88389	1.45329	0.193103	1424208_at	Mm.18509	prostaglandin E receptor 4 (subtype EP4)	Ptger4
1448632_at	proteasome (prosome, macropain) subunit, beta type 10	Psmb10	563.667	1854.13	2090.27	857.06	3484.17	2227.2	3.28941	3.70834	0.887032	2.16336	0.53216	0.832495	1448632_at	Mm.787	proteasome (prosome, macropain) subunit, beta type 10	Psmb10
1418758_a_at	pleckstrin homology, Sec7 and coiled-coil domains 3	Pscd3	1710.2	11990.1	8123.77	3467.14	7858.37	21111.5	7.01091	4.75019	1.47592	3.4582	1.52577	0.567939	1418758_a_at	Mm.281003	pleckstrin homology, Sec7 and coiled-coil domains 3	Pscd3
1431057_a_at	protease, serine, 23	Prss23	610.1	4245.8	2934.57	720.88	267.5	6405.77	6.95919	4.80998	1.44682	5.88975	15.8721	0.662809	1431057_a_at	Mm.250438	protease, serine, 23	Prss23
1437671_x_at	protease, serine, 23	Prss23	2195.03	12492.4	14972.9	1774.18	611.133	17279	5.6912	6.82125	0.834334	7.04121	20.4413	0.722978	1437671_x_at	Mm.250438	protease, serine, 23	Prss23
1455696_a_at	PRP4 pre-mRNA processing factor 4 homolog B (yeast)	Prpf4b	2831.43	2849.67	2370.27	996.8	1506.97	3961.83	1.00644	0.837126	1.20226	2.85881	1.891	0.71928	1455696_a_at	Mm.10027	PRP4 pre-mRNA processing factor 4 homolog B (yeast)	Prpf4b
1428172_at	PRP39 pre-mRNA processing factor 39 homolog (yeast)	Prpf39	755.867	1121.8	781.967	562.78	920.6	1542.5	1.48412	1.03453	1.43459	1.99332	1.21855	0.727261	1428172_at	Mm.283339	PRP39 pre-mRNA processing factor 39 homolog (yeast)	Prpf39
1419700_a_at	prominin 1	Prom1	3319.07	36904.2	40092.8	15509.8	62.6	528.433	11.1189	12.0795	0.920471	2.37942	589.524	69.8371	1419700_a_at	Mm.6250	prominin 1	Prom1
1434248_at	protein kinase C, eta	Prkch	360.467	7559.63	6819.03	3598.68	8194.97	10352	20.9718	18.9172	1.10861	2.10067	0.922473	0.730261	1434248_at	Mm.341677	protein kinase C, eta	Prkch
1452249_at	prickle like 1 (Drosophila)	Prickle1	1899.83	5847.83	5968.87	1359.08	6056.83	3308.43	3.07808	3.14178	0.979723	4.30279	0.965494	1.76755	1452249_at	Mm.150314	prickle like 1 (Drosophila)	Prickle1
1440870_at	MKIAA1675 protein	Prdm16	865.067	1813.57	1346.13	418.42	42.4	487.233	2.09645	1.5561	1.34724	4.33432	42.7728	3.72217	1440870_at	Mm.257785	PR domain containing 16	Prdm16
1430025_at	protein phosphatase 3, catalytic subunit, gamma isoform	Ppp3cc	71.4333	882.333	1421.2	209.06	82	163.4	12.3518	19.8955	0.620837	4.22048	10.7602	5.39984	1430025_at	Mm.245742	protein phosphatase 3, catalytic subunit, gamma isoform	Ppp3cc
1448888_at	protein phosphatase 1, regulatory (inhibitor) subunit 7	Ppp1r7	1247.73	1856.33	2252.1	683.4	1404.53	941.867	1.48776	1.80495	0.824268	2.71632	1.32167	1.97091	1448888_at	Mm.88704	protein phosphatase 1, regulatory (inhibitor) subunit 7	Ppp1r7
1447706_at	Protein phosphatase 1, regulatory (inhibitor) subunit 2 (Ppp1r2), mRNA	Ppp1r2	303.267	818.7	790.467	274.52	522.6	3464.47	2.6996	2.60651	1.03572	2.9823	1.56659	0.236313	1447706_at	---	---	---
1425537_at	protein phosphatase 1A, magnesium dependent, alpha isoform	Ppm1a	1271.4	1562.6	1556.97	676.54	762.233	1112.1	1.22904	1.22461	1.00362	2.30969	2.05003	1.40509	1425537_at	Mm.261045	protein phosphatase 1A, magnesium dependent, alpha isoform	Ppm1a
1449483_at	polymerase (DNA directed), kappa	Polk	400.467	7319.4	9748.57	669.84	952.6	517.567	18.2772	24.343	0.750818	10.9271	7.6836	14.1419	1449483_at	Mm.89926	polymerase (DNA directed), kappa	Polk
1450816_at	polymerase (DNA directed), gamma 2, accessory subunit	Polg2	698.8	829.267	996.3	425.24	1557.73	438.1	1.1867	1.42573	0.832346	1.95011	0.532355	1.89287	1450816_at	Mm.859	polymerase (DNA directed), gamma 2, accessory subunit	Polg2
1423371_at	polymerase (DNA-directed), epsilon 4 (p12 subunit)	Pole4	1181.27	1383.67	1054.63	681.02	607.567	608.967	1.17134	0.892799	1.31199	2.03176	2.27739	2.27216	1423371_at	Mm.195753	polymerase (DNA-directed), epsilon 4 (p12 subunit)	Pole4
1456103_at	promyelocytic leukemia	Pml	219.567	490.233	464.667	161.88	1823	557.267	2.23273	2.11629	1.05502	3.02837	0.268916	0.87971	1456103_at	Mm.392123	promyelocytic leukemia	Pml
1418203_at	phorbol-12-myristate-13-acetate-induced protein 1	Pmaip1	527.933	11711.5	7906.13	2995.1	106.933	1975.13	22.1836	14.9756	1.48131	3.91021	109.521	5.92946	1418203_at	Mm.271878	phorbol-12-myristate-13-acetate-induced protein 1	Pmaip1
1453286_at	plexin A2	Plxna2	604.067	3882	1999.27	1362.74	2762.47	2104.03	6.42644	3.30968	1.94171	2.84867	1.40527	1.84503	1453286_at	Mm.2251	plexin A2	Plxna2
1451753_at	plexin A2	Plxna2	171.667	1546.87	871.567	544.16	1398.9	1225.8	9.01087	5.07709	1.77481	2.84267	1.10577	1.26192	1451753_at	Mm.2251	plexin A2	Plxna2
1433626_at	phospholipid scramblase 4	Plscr4	56.1333	1066.67	1324.33	11.82	132.833	1962.8	19.0024	23.5926	0.805437	90.2425	8.03011	0.543441	1433626_at	Mm.55289	phospholipid scramblase 4	Plscr4
1429527_a_at	phospholipid scramblase 1 /// similar to phospholipid scramblase 1	Plscr1 /// LOC433328	167.067	1152.3	1172.27	121.94	154.2	4171.07	6.89725	7.01676	0.982967	9.44973	7.47276	0.27626	1429527_a_at	Mm.337113	phospholipid scramblase 1 /// hypothetical LOC433328 /// hypothetical protein LOC677340	LOC433328 /// LOC677340 /// Plscr1
1453181_x_at	phospholipid scramblase 1	Plscr1	132.867	1077.37	975.967	133.96	133.667	3882.27	8.10863	7.34546	1.1039	8.04245	8.0601	0.27751	1453181_x_at	Mm.10306	phospholipid scramblase 1	Plscr1
1448945_at	plasma membrane proteolipid	Pllp	3772.73	2453.4	2529.8	457.92	74.2667	760.1	0.650298	0.670548	0.9698	5.3577	33.035	3.22773	1448945_at	Mm.279977	plasma membrane proteolipid	Pllp
1456253_s_at	pleckstrin homology domain containing, family N member 1 /// kelch-like 17 (Drosophila)	Plekhn1 /// Klhl17	2531.87	2429.13	2775.33	947	1354.1	1847.5	0.959424	1.09616	0.875258	2.56508	1.79391	1.31482	1456253_s_at	Mm.423038	pleckstrin homology domain containing, family N member 1 /// kelch-like 17 (Drosophila)	Klhl17 /// Plekhn1
1460341_at	pleckstrin homology domain containing, family B (evectins) member 2	Plekhb2	3616.53	1204.17	850.6	510.08	1385.93	1510.8	0.332962	0.235198	1.41567	2.36074	0.868849	0.797039	1460341_at	Mm.292751	pleckstrin homology domain containing, family B (evectins) member 2	Plekhb2
1417288_at	pleckstrin homology domain-containing, family A (phosphoinositide binding specific) member 2	Plekha2	1850.47	2040.67	1485.03	571.04	2717.83	4786.4	1.10278	0.802518	1.37416	3.5736	0.750843	0.426347	1417288_at	Mm.261122	pleckstrin homology domain-containing, family A (phosphoinositide binding specific) member 2	Plekha2
1452178_at	plectin 1	Plec1	120.1	1010.47	585.533	495.34	1654.27	1309.33	8.41354	4.87538	1.72572	2.03995	0.610825	0.771741	1452178_at	Mm.234912	plectin 1 /// similar to poly (ADP-ribose) polymerase family, member 10	LOC671535 /// Plec1
1419835_s_at	plectin 1	Plec1	1104.53	5982.57	5101.43	2449.78	2227.07	8151.4	5.41637	4.61863	1.17272	2.44208	2.6863	0.733931	1419835_s_at	Mm.234912	plectin 1	Plec1
1457252_x_at	phospholipase D2	Pld2	1165.97	1202.97	1277.8	514.64	1575.03	1000.77	1.03173	1.09591	0.941436	2.33749	0.763772	1.20205	1457252_x_at	Mm.260177	phospholipase D2	Pld2
1435771_at	phospholipase C, beta 4	Plcb4	1761.13	7288.73	7355.47	3448.7	6542.9	7696.1	4.13866	4.17655	0.990927	2.11347	1.11399	0.947068	1435771_at	Mm.38009	phospholipase C, beta 4	Plcb4
1435043_at	phospholipase C, beta 1	Plcb1	3273.4	8722.47	9161.9	1352.72	838.067	3708.17	2.66465	2.79889	0.952037	6.44809	10.4078	2.35223	1435043_at	Mm.330607	phospholipase C, beta 1	Plcb1
1434820_s_at	protein kinase inhibitor, gamma	Pkig	1362.93	5439.67	6465.43	2119.88	452	2095	3.99115	4.74376	0.841346	2.56603	12.0347	2.5965	1434820_s_at	Mm.415944	protein kinase inhibitor, gamma	Pkig
1435066_at	phosphatidylinositol transfer protein, cytoplasmic 1	Pitpnc1	1245.77	3586.1	2266.77	1583.4	3807.3	5277.37	2.87863	1.81958	1.58203	2.26481	0.941901	0.679525	1435066_at	Mm.340968	phosphatidylinositol transfer protein, cytoplasmic 1	Pitpnc1
1428025_s_at	phosphatidylinositol transfer protein, cytoplasmic 1	Pitpnc1	491.767	833.933	629.6	408.44	775.967	1633.3	1.69579	1.28028	1.32454	2.04175	1.0747	0.510582	1428025_s_at	Mm.340968	phosphatidylinositol transfer protein, cytoplasmic 1	Pitpnc1
1429001_at	pirin	Pir	178.4	1280.3	1366.37	307	133.133	605.267	7.17657	7.65901	0.937011	4.17036	9.61668	2.11527	1429001_at	Mm.293463	pirin	Pir
1455773_at	Phosphatidylinositol binding clathrin assembly protein, mRNA (cDNA clone MGC:36616 IMAGE:5346041)	Picalm	944.467	549.6	550.267	156.8	399.167	1072.1	0.581916	0.582622	0.998788	3.5051	1.37687	0.512639	1455773_at	---	---	---
1422581_at	protein inhibitor of activated STAT 1	Pias1	1561.7	2665.8	2540.1	1319.62	3659.93	2930.6	1.70699	1.6265	1.04949	2.02013	0.728374	0.909643	1422581_at	Mm.306663	protein inhibitor of activated STAT 1	Pias1
1437062_s_at	phytanoyl-CoA hydroxylase interacting protein-like	Phyhipl	5716.33	201.033	209.733	99.18	2.26667	36.0667	0.0351682	0.0366902	0.958519	2.02695	88.6912	5.57394	1437062_s_at	Mm.181061	phytanoyl-CoA hydroxylase interacting protein-like	Phyhipl
1426961_at	PHD finger protein 20	Phf20	1930.7	2298.27	1731.9	831.54	1929.47	848.867	1.19038	0.897032	1.32702	2.76387	1.19114	2.70745	1426961_at	Mm.427078	PHD finger protein 20	Phf20
1426752_at	PHD finger protein 17	Phf17	1068.3	2316.97	2282.6	855.12	1010.5	1082.63	2.16884	2.13667	1.01506	2.70952	2.29289	2.14012	1426752_at	Mm.286285	PHD finger protein 17	Phf17
1455345_at	PHD finger protein 15	Phf15	1669.4	2447.67	2286.57	585	1487.23	5523.5	1.4662	1.36969	1.07045	4.18405	1.64579	0.443137	1455345_at	Mm.259996	PHD finger protein 15	Phf15
1455312_at	polyhomeotic-like 3 (Drosophila)	Phc3	1823.6	2462.07	2703.03	918.2	1788.63	1461.9	1.35011	1.48225	0.910853	2.68141	1.37651	1.68416	1455312_at	Mm.233173	polyhomeotic-like 3 (Drosophila)	Phc3
1434258_s_at	phosphatase and actin regulator 4	Phactr4	1972.5	9675.47	9161.17	3632.86	3125.93	2475.6	4.90518	4.64444	1.05614	2.66332	3.09522	3.90833	1434258_s_at	Mm.158361	phosphatase and actin regulator 4	Phactr4
1454832_at	phosphatase and actin regulator 1	Phactr1	1193.87	313.267	356.333	82.62	147.367	766.633	0.262397	0.29847	0.879139	3.79166	2.12576	0.408626	1454832_at	Mm.160124	phosphatase and actin regulator 1	Phactr1
1427931_s_at	pyridoxal (pyridoxine, vitamin B6) kinase	Pdxk	357.333	1264.6	756.067	398.48	40.7333	28.9333	3.53899	2.11586	1.6726	3.17356	31.0458	43.7074	1427931_s_at	Mm.206159	pyridoxal (pyridoxine, vitamin B6) kinase	Pdxk
1427929_a_at	pyridoxal (pyridoxine, vitamin B6) kinase	Pdxk	2827.63	10374.2	7844.03	2386.66	418.3	534.233	3.66886	2.77406	1.32256	4.34674	24.8009	19.4189	1427929_a_at	Mm.206159	pyridoxal (pyridoxine, vitamin B6) kinase	Pdxk
1442710_at	PDZ and LIM domain 5, mRNA (cDNA clone MGC:46824 IMAGE:4457868)	Pdlim5	595.933	2055.37	1594.37	337.12	1267.4	3739.17	3.44899	2.67541	1.28914	6.09684	1.62172	0.549686	1442710_at	Mm.117709	PDZ and LIM domain 5	Pdlim5
1437175_at	PDLIM1 interacting kinase 1 like	Pdik1l	744.433	1366.13	1032.7	588.58	626.4	453.867	1.83513	1.38723	1.32288	2.32107	2.18093	3.00999	1437175_at	Mm.22778	PDLIM1 interacting kinase 1 like	Pdik1l
1452202_at	phosphodiesterase 2A, cGMP-stimulated	Pde2a	659.5	7505.17	5507.67	2044.78	11278.6	249.467	11.3801	8.35128	1.36268	3.6704	0.665432	30.0848	1452202_at	Mm.247564	phosphodiesterase 2A, cGMP-stimulated	Pde2a
1447707_s_at	phosphodiesterase 2A, cGMP-stimulated	Pde2a	5988.47	31432.1	35066.1	13981.6	34792.9	2292.2	5.24877	5.85561	0.896366	2.2481	0.903404	13.7126	1447707_s_at	Mm.247564	phosphodiesterase 2A, cGMP-stimulated	Pde2a
1452913_at	Purkinje cell protein 4-like 1	Pcp4l1	513.433	2849.3	2052.63	218.44	720.367	221.267	5.5495	3.99786	1.38812	13.0439	3.95535	12.8772	1452913_at	Mm.273087	Purkinje cell protein 4-like 1	Pcp4l1
1427075_s_at	protein-L-isoaspartate (D-aspartate) O-methyltransferase domain containing 2	Pcmtd2	1610.37	2720.83	1884.33	1102.76	1267.17	1521.3	1.68957	1.17013	1.44392	2.46729	2.14718	1.78849	1427075_s_at	Mm.271986	protein-L-isoaspartate (D-aspartate) O-methyltransferase domain containing 2	Pcmtd2
1434666_at	polycomb group ring finger 5	Pcgf5	726.267	866.167	810.1	269.66	564.467	996.067	1.19263	1.11543	1.06921	3.21207	1.53449	0.869587	1434666_at	Mm.436891	polycomb group ring finger 5	Pcgf5
1448733_at	polycomb group ring finger 4	Pcgf4	1511.17	2071.13	2844.97	957.84	1089.17	1853.73	1.37055	1.88263	0.727999	2.1623	1.90158	1.11728	1448733_at	Mm.289584	Bmi1 polycomb ring finger oncogene	Bmi1
1440037_at	pre B-cell leukemia transcription factor 1	Pbx1	1053.5	282.767	233.067	113.22	226.467	582.567	0.268407	0.221231	1.21324	2.4975	1.2486	0.485381	1440037_at	Mm.43358	pre B-cell leukemia transcription factor 1	Pbx1
1416897_at	poly (ADP-ribose) polymerase family, member 9	Parp9	217.4	1518.43	1258.67	718.06	2199.93	1793.5	6.98451	5.78964	1.20638	2.11463	0.690218	0.846631	1416897_at	Mm.49074	poly (ADP-ribose) polymerase family, member 9	Parp9
1451564_at	poly (ADP-ribose) polymerase family, member 14	Parp14	161.7	1528.13	1281.13	374.48	4028.33	3748.17	9.45042	7.9229	1.1928	4.08068	0.379346	0.407702	1451564_at	Mm.244406	poly (ADP-ribose) polymerase family, member 14	Parp14
1426774_at	poly (ADP-ribose) polymerase family, member 12	Parp12	434.9	2635.67	1833.9	655.28	1988.4	2272.87	6.0604	4.21683	1.43719	4.0222	1.32552	1.15962	1426774_at	Mm.268462	poly (ADP-ribose) polymerase family, member 12	Parp12
1460459_at	progestin and adipoQ receptor family member V	Paqr5	94.1	3307.3	2980.13	147.08	45.7333	41.2333	35.1467	31.6699	1.10978	22.4864	72.3171	80.2094	1460459_at	Mm.273267	progestin and adipoQ receptor family member V	Paqr5
1423967_at	paralemmin	Palm	218	1653.67	1034.9	673.8	92.8667	140.133	7.58563	4.74725	1.5979	2.45424	17.8069	11.8007	1423967_at	Mm.34650	paralemmin	Palm
1437834_s_at	protein kinase C and casein kinase substrate in neurons 3	Pacsin3	1567.57	396.3	248.2	163.02	117.233	204.567	0.252812	0.158335	1.5967	2.43099	3.38044	1.93727	1437834_s_at	Mm.236650	protein kinase C and casein kinase substrate in neurons 3	Pacsin3
1428615_at	purinergic receptor P2Y, G-protein coupled, 5	P2ry5	735.4	5824.33	5544.03	2414.78	10666.2	4744.17	7.91995	7.5388	1.05056	2.41195	0.546053	1.22768	1428615_at	Mm.390681	purinergic receptor P2Y, G-protein coupled, 5	P2ry5
1425525_a_at	purinergic receptor P2X, ligand-gated ion channel 4	P2rx4	842.867	639.4	636	236.62	4661.37	1737	0.758602	0.754568	1.00535	2.70222	0.13717	0.368106	1425525_a_at	Mm.290884	purinergic receptor P2X, ligand-gated ion channel 4	P2rx4
1418501_a_at	oxidation resistance 1	Oxr1	5507.47	4811.63	4627.77	2275.24	3857.3	3643.83	0.873656	0.840271	1.03973	2.11478	1.24741	1.32049	1418501_a_at	Mm.254267	oxidation resistance 1	Oxr1
1453119_at	OTU domain containing 1	Otud1	709.6	884.467	1185.63	301.52	420.033	801.4	1.24643	1.67085	0.745987	2.93336	2.10571	1.10365	1453119_at	Mm.83981	OTU domain containing 1	Otud1
1450964_a_at	oxysterol binding protein-like 9	Osbpl9	1732.2	7013.93	6454.97	3368.86	5875.63	4606.67	4.04915	3.72646	1.08659	2.08199	1.19373	1.52256	1450964_a_at	Mm.366315	oxysterol binding protein-like 9	Osbpl9
1423383_a_at	oxysterol binding protein-like 9	Osbpl9	2020	8150.7	9846.27	3095.76	6194.33	6022.07	4.035	4.87439	0.827796	2.63286	1.31583	1.35347	1423383_a_at	Mm.366315	oxysterol binding protein-like 9	Osbpl9
1451974_at	oxysterol binding protein-like 2	Osbpl2	2677.43	3268.07	3065.17	1471.82	2487	3755.97	1.2206	1.14482	1.0662	2.22043	1.31406	0.8701	1451974_at	Mm.253578	oxysterol binding protein-like 2	Osbpl2
1460192_at	oxysterol binding protein-like 1A	Osbpl1a	8889.13	7674.2	10572	1384.34	556.9	650.867	0.863324	1.18931	0.725901	5.54358	13.7802	11.7907	1460192_at	Mm.259470	oxysterol binding protein-like 1A	Osbpl1a
1416823_a_at	oxysterol binding protein-like 1A	Osbpl1a	1873.27	1341.1	2478.87	355.56	189.267	214.5	0.715915	1.32329	0.541013	3.7718	7.08577	6.25221	1416823_a_at	Mm.259470	oxysterol binding protein-like 1A	Osbpl1a
1424319_at	oral cancer overexpressed 1	Oraov1	737.533	1212.33	1264.67	621.32	1115.07	564.033	1.64377	1.71472	0.958619	1.95122	1.08723	2.1494	1424319_at	---	oral cancer overexpressed 1	Oraov1
1460631_at	O-linked N-acetylglucosamine (GlcNAc) transferase (UDP-N-acetylglucosamine:polypeptide-N-acetylglucosaminyl transferase)	Ogt	3762.63	1990.97	1081.23	764.98	826.233	1063.17	0.529142	0.287361	1.84138	2.60264	2.40969	1.87268	1460631_at	Mm.259191	O-linked N-acetylglucosamine (GlcNAc) transferase (UDP-N-acetylglucosamine:polypeptide-N-acetylglucosaminyl transferase)	Ogt
1453196_a_at	2'-5' oligoadenylate synthetase-like 2	Oasl2	75.0667	1212.13	852.2	324.22	825.167	746.367	16.1474	11.3526	1.42236	3.73861	1.46896	1.62405	1453196_a_at	Mm.228363	2'-5' oligoadenylate synthetase-like 2	Oasl2
1424775_at	2'-5' oligoadenylate synthetase 1A	Oas1a	147.7	1317.43	1731.8	366.08	1553.8	495.033	8.91966	11.7251	0.760731	3.59876	0.847878	2.6613	1424775_at	Mm.14301	2'-5' oligoadenylate synthetase 1A	Oas1a
1439154_at	nucleoporin 98	Nup98	475.233	1192.73	1044.2	568.78	976.733	1829.17	2.50978	2.19724	1.14225	2.097	1.22115	0.652064	1439154_at	Mm.215288	nucleoporin 98	Nup98
1439794_at	Netrin 4 (Ntn4), mRNA	Ntn4	1096.77	1653.13	2397.37	120.36	6635.57	3223.23	1.50728	2.18585	0.689562	13.7349	0.249132	0.51288	1439794_at	---	---	---
1417201_at	5'-nucleotidase, cytosolic II	Nt5c2	852.3	1465.6	932.4	377.6	451.733	446.233	1.71958	1.09398	1.57186	3.88136	3.24439	3.28438	1417201_at	Mm.248652	5'-nucleotidase, cytosolic II	Nt5c2
1424544_at	nuclear receptor binding protein 2	Nrbp2	2867.3	507.733	550.167	116.48	91.9	656.533	0.177077	0.191876	0.922872	4.35897	5.52485	0.773355	1424544_at	Mm.101946	nuclear receptor binding protein 2	Nrbp2
1457635_s_at	nuclear receptor subfamily 3, group C, member 1	Nr3c1	2245.57	4490.23	3590.27	1327.78	2263.03	2691.73	1.9996	1.59882	1.25067	3.38176	1.98417	1.66816	1457635_s_at	Mm.129481	nuclear receptor subfamily 3, group C, member 1	Nr3c1
1460303_at	nuclear receptor subfamily 3, group C, member 1	Nr3c1	3163.17	5930.3	5910.03	2554.32	3618.57	4322.9	1.8748	1.86839	1.00343	2.32167	1.63885	1.37183	1460303_at	Mm.129481	nuclear receptor subfamily 3, group C, member 1	Nr3c1
1426464_at	nuclear receptor subfamily 1, group D, member 1	Nr1d1	571.5	3245.57	5734.7	1076.94	1306.8	1575.83	5.67903	10.0345	0.565952	3.01369	2.4836	2.05959	1426464_at	Mm.390397	nuclear receptor subfamily 1, group D, member 1	Nr1d1
1427191_at	natriuretic peptide receptor 2	Npr2	944.667	682.433	669.8	200.9	4877.9	783.733	0.722406	0.709033	1.01886	3.39688	0.139903	0.870747	1427191_at	Mm.103477	natriuretic peptide receptor 2	Npr2
1426852_x_at	nephroblastoma overexpressed gene	Nov	1790.57	2571.67	1648.4	302.94	26.9667	995.6	1.43623	0.920602	1.5601	8.48903	95.3646	2.58303	1426852_x_at	Mm.5167	nephroblastoma overexpressed gene	Nov
1426851_a_at	nephroblastoma overexpressed gene	Nov	1468.4	1842.17	1310.8	227.16	31.9	822.067	1.25454	0.892672	1.40538	8.10956	57.7482	2.2409	1426851_a_at	Mm.5167	nephroblastoma overexpressed gene	Nov
1416709_a_at	neugrin, neurite outgrowth associated	Ngrn	783.7	923.167	686.033	418.66	1153.07	734.233	1.17796	0.875377	1.34566	2.20505	0.800619	1.25732	1416709_a_at	Mm.21175	neugrin, neurite outgrowth associated	Ngrn
1436364_x_at	nuclear factor I/X	Nfix	8476.13	1872.4	3422.33	531.12	2267.9	4654.67	0.220903	0.403761	0.547112	3.52538	0.82561	0.402263	1436364_x_at	Mm.9394	nuclear factor I/X	Nfix
1436363_a_at	nuclear factor I/X	Nfix	9816.03	1981.6	3979.53	700.66	2697.07	5134.6	0.201874	0.405412	0.497948	2.82819	0.734724	0.385931	1436363_a_at	Mm.9394	nuclear factor I/X	Nfix
1442214_at	Strain C57BL/6J nuclear factor I/B (Nfib)	Nfib	367.967	577.7	600.3	231.46	428.667	2304.23	1.56998	1.6314	0.962352	2.4959	1.34767	0.250712	1442214_at	Mm.317947	Nuclear factor I/B	Nfib
1428479_at	nuclear factor of activated T-cells, cytoplasmic, calcineurin-dependent 1	Nfatc1	340.767	1464.67	945	287.14	1199.93	1932.6	4.29815	2.77316	1.54991	5.10088	1.22062	0.757874	1428479_at	Mm.329560	nuclear factor of activated T-cells, cytoplasmic, calcineurin-dependent 1	Nfatc1
1417621_at	nuclear factor of activated T-cells, cytoplasmic, calcineurin-dependent 1	Nfatc1	290.733	783.7	614.933	324.3	750.833	1034.87	2.6956	2.11511	1.27445	2.41659	1.04377	0.757296	1417621_at	Mm.329560	nuclear factor of activated T-cells, cytoplasmic, calcineurin-dependent 1	Nfatc1
1448474_at	NIMA (never in mitosis gene a)-related expressed kinase 7	Nek7	1868.4	3678.03	3029.97	1411.12	2252.4	2004.73	1.96855	1.62169	1.21389	2.60646	1.63294	1.83467	1448474_at	Mm.143817	NIMA (never in mitosis gene a)-related expressed kinase 7	Nek7
1416816_at	NIMA (never in mitosis gene a)-related expressed kinase 7	Nek7	5448.5	7101.2	8056.07	3475.16	5775.5	4598.23	1.30333	1.47858	0.881472	2.04342	1.22954	1.54433	1416816_at	Mm.143817	NIMA (never in mitosis gene a)-related expressed kinase 7	Nek7
1434267_at	NIMA (never in mitosis gene a)-related expressed kinase 1	Nek1	1047.8	1556.53	1485.23	782.34	575	990.8	1.48553	1.41748	1.04801	1.98959	2.70701	1.57099	1434267_at	Mm.116649	NIMA (never in mitosis gene a)-related expressed kinase 1	Nek1
1437132_x_at	neural precursor cell expressed, developmentally down-regulated gene 9	Nedd9	707.1	6425.4	10614	2242.6	3286.13	11167.1	9.08697	15.0107	0.605368	2.86516	1.95531	0.575388	1437132_x_at	Mm.288980	neural precursor cell expressed, developmentally down-regulated gene 9	Nedd9
1438452_at	nebulette	Nebl	1609.2	9734.33	9763.5	2015.64	38.4667	2057.87	6.04918	6.0673	0.997013	4.8294	253.059	4.7303	1438452_at	Mm.256298	nebulette	Nebl
1420760_s_at	N-myc downstream regulated-like	Ndrl	14599	27544.8	20442.8	794.3	14614.6	3655.77	1.88676	1.40028	1.34741	34.6781	1.88475	7.53462	1420760_s_at	Mm.30837	N-myc downstream regulated gene 1	Ndrg1
1450977_s_at	N-myc downstream regulated gene 1 /// N-myc downstream regulated-like	Ndrg1 /// Ndrl	2472.07	3891.07	2966.4	67.38	775.233	238.367	1.57401	1.19997	1.31171	57.7481	5.01922	16.3239	1450977_s_at	Mm.30837	N-myc downstream regulated gene 1	Ndrg1
1450976_at	N-myc downstream regulated gene 1	Ndrg1	3693.53	4314.27	2684.8	72.24	1848.73	517.6	1.16806	0.726892	1.60692	59.7213	2.33363	8.33514	1450976_at	Mm.30837	N-myc downstream regulated gene 1	Ndrg1
1456174_x_at	N-myc downstream regulated gene 1	Ndrg1	15908.8	31148	28713.4	734.3	12861.1	4796.93	1.95791	1.80487	1.08479	42.4187	2.42188	6.49332	1456174_x_at	Mm.30837	N-myc downstream regulated gene 1	Ndrg1
1423413_at	N-myc downstream regulated gene 1	Ndrg1	3680.1	5505.57	6723.4	170.18	1468.3	524.9	1.49604	1.82696	0.818866	32.3514	3.74962	10.4888	1423413_at	Mm.30837	N-myc downstream regulated gene 1	Ndrg1
1424893_at	nuclear distribution gene E-like homolog 1 (A. nidulans)	Ndel1	455.233	726.033	669.233	165.18	469.367	1582.27	1.59486	1.47009	1.08487	4.39541	1.54684	0.458856	1424893_at	Mm.31979	nuclear distribution gene E-like homolog 1 (A. nidulans)	Ndel1
1455694_at	neurobeachin-like 2	Nbeal2	194.233	1049.2	550.567	303.82	1012.33	359.3	5.40175	2.83456	1.90567	3.45336	1.03642	2.92012	1455694_at	Mm.335481	neurobeachin-like 2	Nbeal2
1426536_at	NMDA receptor-regulated gene 2	Narg2	905.333	1149.57	952.733	551.54	801	475.867	1.26977	1.05236	1.2066	2.08429	1.43516	2.41573	1426536_at	Mm.35911	NMDA receptor-regulated gene 2	Narg2
1418500_at	nucleosome assembly protein 1-like 3	Nap1l3	1376.23	499.9	629.967	214.04	73	52.5667	0.363238	0.457747	0.793534	2.33554	6.84795	9.50983	1418500_at	Mm.71004	nucleosome assembly protein 1-like 3	Nap1l3
1460601_at	myosin VIIA and Rab interacting protein	Myrip	700.467	3571.67	3007.27	190	505.333	3394.17	5.09898	4.29323	1.18768	18.7982	7.06794	1.0523	1460601_at	Mm.100936	myosin VIIA and Rab interacting protein	Myrip
1435463_s_at	myosin ID	Myo1d	2682	2486.1	1773.93	1122.78	1343.73	2351.67	0.926957	0.661422	1.40146	2.21424	1.85014	1.05717	1435463_s_at	Mm.151948	myosin ID	Myo1d
1456586_x_at	major vault protein	Mvp	392.233	1222.73	1402.23	392.26	2250.83	1784.2	3.11736	3.575	0.87199	3.11715	0.543236	0.685312	1456586_x_at	Mm.228797	major vault protein	Mvp
1436501_at	mitochondrial tumor suppressor 1	Mtus1	570.667	1554.8	879	457.88	728.167	429.433	2.72453	1.5403	1.76883	3.39565	2.13523	3.62059	1436501_at	Mm.149438	mitochondrial tumor suppressor 1	Mtus1
1454824_s_at	mitochondrial tumor suppressor 1	Mtus1	1748.13	5152.47	4667.67	1109.3	2131.53	1447.57	2.94741	2.67009	1.10386	4.64479	2.41726	3.5594	1454824_s_at	Mm.149438	mitochondrial tumor suppressor 1	Mtus1
1455058_at	myotubularin related protein 9	Mtmr9	1114.9	1141.7	1167.1	268.3	581.967	680.2	1.02404	1.04682	0.978237	4.25531	1.9618	1.67848	1455058_at	Mm.390684	myotubularin related protein 9	Mtmr9
1451536_at	mitochondrial fission regulator 1	Mtfr1	653.067	1386.97	1505.83	689.68	531.8	872.933	2.12378	2.30579	0.921063	2.01103	2.60806	1.58886	1451536_at	Mm.45125	mitochondrial fission regulator 1	Mtfr1
1416091_at	microtubule-associated protein 4	Mtap4	4167.8	2941.67	2733.17	1441.78	2047.3	1313.83	0.705808	0.655782	1.07629	2.0403	1.43685	2.239	1416091_at	Mm.217318	microtubule-associated protein 4	Mtap4
1428942_at	metallothionein 2	Mt2	7834.9	9157.2	13956.4	533.58	15661	4109.3	1.16877	1.78132	0.656128	17.1618	0.584714	2.22841	1428942_at	Mm.147226	metallothionein 2	Mt2
1451612_at	metallothionein 1	Mt1	252.233	204.533	270.033	42.28	1660.8	105.933	0.810889	1.07057	0.757437	4.83759	0.123154	1.93077	1451612_at	Mm.192991	metallothionein 1	Mt1
1422557_s_at	metallothionein 1	Mt1	10539.6	14146.9	19015.4	809.02	26021.4	5784.4	1.34225	1.80418	0.74397	17.4864	0.543663	2.44569	1422557_s_at	Mm.192991	metallothionein 1	Mt1
1447927_at	macrophage activation 2 like	Mpa2l	107.233	591.733	782.933	173.08	978.1	2492	5.51818	7.30121	0.75579	3.41884	0.604982	0.237453	1447927_at	Mm.275893	macrophage activation 2 like	Mpa2l
1424124_at	motile sperm domain containing 2	Mospd2	3182.93	5212.27	4679.53	2225.12	1848.23	8078.53	1.63757	1.4702	1.11384	2.34247	2.82013	0.6452	1424124_at	Mm.291758	motile sperm domain containing 2	Mospd2
1452224_at	microrchidia 3	Morc3	659	1289.6	764.067	536.24	1144.07	787.733	1.9569	1.15943	1.68781	2.40489	1.12721	1.6371	1452224_at	Mm.287329	microrchidia 3	Morc3
1420091_s_at	microrchidia 3	Morc3	1242.53	1935.33	1645.1	820.08	1955.93	1316.63	1.55757	1.32399	1.17642	2.35993	0.989468	1.46991	1420091_s_at	Mm.287329	microrchidia 3	Morc3
1439108_at	myeloid/lymphoid or mixed-lineage leukemia 5	Mll5	2278.27	5910.57	6580.83	2829.46	7466.23	4985.63	2.59433	2.88853	0.898149	2.08894	0.79164	1.18552	1439108_at	Mm.205190	myeloid/lymphoid or mixed-lineage leukemia 5	Mll5
1434178_at	myeloid/lymphoid or mixed-lineage leukemia 3	Mll3	2116.4	3476.77	2352.27	1635.52	1894.9	2263.5	1.64277	1.11145	1.47805	2.12579	1.8348	1.53601	1434178_at	Mm.332268	myeloid/lymphoid or mixed-lineage leukemia 3	Mll3
1427150_at	myeloid/lymphoid or mixed-lineage leukemia 3	Mll3	1354.63	1611.83	1660.63	781.88	975.6	1612.13	1.18987	1.22589	0.970614	2.06148	1.65215	0.999814	1427150_at	Mm.332268	myeloid/lymphoid or mixed-lineage leukemia 3	Mll3
1418434_at	makorin, ring finger protein, 1	Mkrn1	2147.77	3159.87	1785.2	470.58	768.2	592.767	1.47123	0.831189	1.77004	6.71483	4.11334	5.33071	1418434_at	Mm.270484	makorin, ring finger protein, 1	Mkrn1
1451425_a_at	makorin, ring finger protein, 1	Mkrn1	1277.67	1567.37	1309.27	616.26	421.733	630.833	1.22674	1.02473	1.19713	2.54335	3.71649	2.4846	1451425_a_at	Mm.270484	makorin, ring finger protein, 1	Mkrn1
1434853_x_at	makorin, ring finger protein, 1	Mkrn1	7903.43	9399.3	10500.7	1716.86	1888.77	2846.53	1.18927	1.32863	0.895112	5.4747	4.97642	3.30202	1434853_x_at	Mm.270484	makorin, ring finger protein, 1	Mkrn1
1435547_at	MKL/myocardin-like 2 (Mkl2), mRNA	Mkl2	2680.23	11928.4	12282.4	5635.6	3367.17	8955.7	4.45052	4.58259	0.971181	2.11662	3.54257	1.33194	1435547_at	---	predicted gene, ENSMUSG00000075401	ENSMUSG00000075401
1433755_at	mesoderm induction early response 1 homolog (Xenopus laevis	Mier1	1078.4	3264.43	2440.87	1216.24	1606.53	2144.27	3.02711	2.26341	1.33741	2.68404	2.03197	1.5224	1433755_at	Mm.288721	mesoderm induction early response 1 homolog (Xenopus laevis	Mier1
1415897_a_at	microsomal glutathione S-transferase 1	Mgst1	2014.57	2081	2944.1	923	4113.33	7507.43	1.03298	1.46141	0.706837	2.2546	0.505916	0.277192	1415897_a_at	Mm.14796	microsomal glutathione S-transferase 1	Mgst1
1448416_at	matrix Gla protein	Mgp	2526.8	1583.87	950.567	726.52	229.3	9789.5	0.626827	0.376194	1.66623	2.18007	6.9074	0.161792	1448416_at	Mm.243085	matrix Gla protein	Mgp
1419027_s_at	glycolipid transfer protein	MGI:1929253	8163	5453.93	7680.8	2371.02	2956.83	5297.2	0.668129	0.940929	0.710074	2.30025	1.84452	1.02959	1419027_s_at	Mm.275766	glycolipid transfer protein	Gltp
1424431_at	chondroitin sulfate GalNAcT-2	MGI:1926002	747.6	1704.53	1308.7	834	819.333	1904.6	2.28001	1.75054	1.30246	2.0438	2.08039	0.894956	1424431_at	Mm.300317	chondroitin sulfate GalNAcT-2	Galnact2
1425582_a_at	endomucin	MGI:1891716	175.1	3537.37	3563.87	1785.14	2413.57	1887.3	20.202	20.3533	0.992564	1.98156	1.46562	1.8743	1425582_a_at	Mm.27343	endomucin	Emcn
1449444_a_at	microfibrillar-associated protein 1	Mfap1	1138.17	1595.1	1316.33	720.12	1039.93	826.8	1.40146	1.15654	1.21178	2.21505	1.53385	1.92925	1449444_a_at	Mm.435451	microfibrillar-associated protein 1A	Mfap1a
1419370_a_at	microfibrillar-associated protein 1	Mfap1	988.367	2319.97	2506.27	916.5	1254.43	910.633	2.34727	2.53577	0.925666	2.53133	1.84941	2.54764	1419370_a_at	Mm.435451	microfibrillar-associated protein 1A	Mfap1a
1449445_x_at	microfibrillar-associated protein 1	Mfap1	1746.17	3916.4	5255.67	1635.98	2806	2414.2	2.24286	3.00983	0.745177	2.39392	1.39572	1.62224	1449445_x_at	Mm.435451	microfibrillar-associated protein 1A	Mfap1a
1422869_at	c-mer proto-oncogene tyrosine kinase	Mertk	2945.93	2043.43	3238.87	481.1	10681.7	3631.93	0.693645	1.09944	0.63091	4.24742	0.191302	0.56263	1422869_at	Mm.239655	c-mer proto-oncogene tyrosine kinase	Mertk
1438930_s_at	methyl CpG binding protein 2	Mecp2	1917.07	1130.17	1136.47	279.36	435.133	593.067	0.589529	0.592815	0.994457	4.04556	2.59729	1.90563	1438930_s_at	Mm.131408	methyl CpG binding protein 2	Mecp2
1456381_x_at	myeloid cell leukemia sequence 1	Mcl1	5682.27	21113.6	27723.2	9559.18	14349.1	22695.9	3.71569	4.8789	0.761585	2.20872	1.47142	0.930282	1456381_x_at	Mm.1639	myeloid cell leukemia sequence 1	Mcl1
1434140_at	mcf.2 transforming sequence-like	Mcf2l	1032.47	8430.87	7094.53	4170.42	61.3333	3011.13	8.16575	6.87144	1.18836	2.02159	137.46	2.7999	1434140_at	Mm.334413	mcf.2 transforming sequence-like	Mcf2l
1438081_at	mutated in colorectal cancers	Mcc	371.167	3416.63	3119.77	694.52	1407.5	4887.43	9.20512	8.4053	1.09516	4.91942	2.42745	0.699065	1438081_at	Mm.312511	mutated in colorectal cancers	Mcc
1456228_x_at	myelin basic protein	Mbp	33912.4	281.933	7435.13	56.14	14.0667	39.3667	0.00831358	0.219245	0.0379191	5.02197	20.0427	7.16173	1456228_x_at	Mm.252063	myelin basic protein	Mbp
1453678_at	methyl-CpG binding domain protein 1	Mbd1	88.9667	300.4	513.5	126.46	7091.47	6522.33	3.37655	5.77182	0.585005	2.37545	0.0423608	0.0460571	1453678_at	Mm.22522	methyl-CpG binding domain protein 1	Mbd1
1438386_x_at	methionine adenosyltransferase II, alpha	Mat2a	6531.13	5358.13	5154.2	2574.46	5289.73	7450.13	0.820399	0.789174	1.03957	2.08126	1.01293	0.7192	1438386_x_at	Mm.29815	methionine adenosyltransferase II, alpha	Mat2a
1445866_at	microtubule associated serine/threonine kinase family member 4	Mast4	273.667	605.6	624.133	290.62	76.9333	1742.37	2.21291	2.28063	0.970305	2.08382	7.87175	0.347573	1445866_at	Mm.202606	microtubule associated serine/threonine kinase family member 4	Mast4
1439381_x_at	MARVEL (membrane-associating) domain containing 1	Marveld1	3008.1	5061.4	6014.13	2212.9	11628.2	16992.4	1.68259	1.99931	0.841584	2.28722	0.435271	0.297863	1439381_x_at	Mm.206250	MARVEL (membrane-associating) domain containing 1	Marveld1
1434354_at	monoamine oxidase B	Maob	682.067	1947.2	1921.13	229	18.2667	615.267	2.85485	2.81664	1.01357	8.50306	106.599	3.16481	1434354_at	Mm.241656	monoamine oxidase B	Maob
1429060_at	metastasis associated lung adenocarcinoma transcript 1 (non-coding RNA)	Malat1	2701.27	1702.5	1334.33	745.18	759.067	2659	0.63026	0.493966	1.27592	2.28468	2.24289	0.640278	1429060_at	---	---	---
1418188_a_at	metastasis associated lung adenocarcinoma transcript 1 (non-coding RNA)	Malat1	3051.2	717.8	1276.97	272.92	387.933	2617.87	0.235252	0.418513	0.562113	2.63007	1.85032	0.274193	1418188_a_at	Mm.298256	Metastasis associated lung adenocarcinoma transcript 1 (non-coding RNA)	Malat1
1432558_a_at	myelin and lymphocyte protein, T-cell differentiation protein	Mal	8348.53	3670.83	2397.43	431.08	503.333	97.3333	0.439698	0.287168	1.53115	8.51543	7.29305	37.714	1432558_a_at	Mm.39040	myelin and lymphocyte protein, T-cell differentiation protein	Mal
1417275_at	myelin and lymphocyte protein, T-cell differentiation protein	Mal	22117.6	14745.7	12349.2	1756.9	1890.43	224.867	0.666694	0.558343	1.19406	8.39302	7.80017	65.5753	1417275_at	Mm.39040	myelin and lymphocyte protein, T-cell differentiation protein	Mal
1428626_at	LysM, putative peptidoglycan-binding, domain containing 2	Lysmd2	647.5	1736.6	1675.17	536.5	55.4	1749.57	2.68201	2.58713	1.03667	3.23691	31.3466	0.992589	1428626_at	Mm.19119	LysM, putative peptidoglycan-binding, domain containing 2	Lysmd2
1441952_x_at	Ly6/neurotoxin 1	Lynx1	1182.03	1235.13	1700.07	336.46	183.1	477.8	1.04492	1.43826	0.726521	3.67097	6.74568	2.58504	1441952_x_at	Mm.257067	Ly6/neurotoxin 1	Lynx1
1439773_at	lymphocyte antigen 6 complex, locus E	Ly6e	131.967	810.233	597.267	216.64	254	1405.97	6.13968	4.52589	1.35657	3.74	3.1899	0.576282	1439773_at	Mm.788	lymphocyte antigen 6 complex, locus E	Ly6e
1417185_at	lymphocyte antigen 6 complex, locus A	Ly6a	3390.27	34187.5	37349.2	9514.86	19459.2	30081.1	10.084	11.0166	0.915348	3.59306	1.75688	1.13651	1417185_at	Mm.425949	lymphocyte antigen 6 complex, locus A	Ly6a
1436767_at	LUC7-like 2 (S. cerevisiae)	Luc7l2	1268.03	905.5	797.7	182.5	602.267	1121.03	0.714098	0.629084	1.13514	4.96164	1.50349	0.807737	1436767_at	Mm.276133	LUC7-like 2 (S. cerevisiae)	Luc7l2
1436665_a_at	latent transforming growth factor beta binding protein 4	Ltbp4	297.9	3238.07	2878.13	1286.72	2327.97	2228.03	10.8696	9.66141	1.12506	2.51653	1.39094	1.45333	1436665_a_at	Mm.272251	latent transforming growth factor beta binding protein 4	Ltbp4
1451986_s_at	leucine-rich repeat kinase 1	Lrrk1	152.7	1967.5	1135.87	517.56	597.7	600.1	12.8847	7.43855	1.73216	3.80149	3.29179	3.27862	1451986_s_at	Mm.33284	leucine-rich repeat kinase 1	Lrrk1
1451173_at	leucine rich repeat containing 49	Lrrc49	189.733	1234.07	643.733	361.42	110.2	213.267	6.50422	3.39283	1.91705	3.41449	11.1984	5.7865	1451173_at	Mm.269413	leucine rich repeat containing 49	Lrrc49
1442757_at	leucine-rich repeats and calponin homology (CH) domain containing 1	Lrch1	600.2	2647.87	2888.77	1188.06	2094.93	1422.7	4.41164	4.81301	0.916608	2.22873	1.26394	1.86116	1442757_at	Mm.288868	leucine-rich repeats and calponin homology (CH) domain containing 1	Lrch1
1426368_at	similar to Ras and Rab interactor 2 (Ras interaction/interference protein 2)	LOC547368	478.933	575.733	663.767	192.66	1162.33	1060.23	1.20212	1.38593	0.867373	2.98834	0.495325	0.543025	1426368_at	---	Ras and Rab interactor 2	Rin2
1442027_at	similar to neurobeachin-like 1	LOC545323	1158.37	2995.13	2360.47	1151.08	1077.07	2383.47	2.58565	2.03775	1.26887	2.60202	2.78082	1.25663	1442027_at	Mm.205224	neurobeachin like 1	Nbeal1
1456846_at	similar to RP58 protein	LOC382639	168.6	1427.9	1271.57	535.56	429.867	738.467	8.46916	7.54191	1.12295	2.66618	3.32173	1.9336	1456846_at	Mm.11350	predicted gene, EG382639	EG382639
1441075_at	nitric oxide synthase trafficker	LOC329416	151.167	8207.23	4495.27	3177.98	4106.7	4045.57	54.2926	29.7372	1.82575	2.58253	1.9985	2.0287	1441075_at	Mm.90047	nitric oxide synthase trafficker	Nostrin
1460249_at	ligand of numb-protein X 2	Lnx2	237.667	3009.83	2574.87	1442	3272.5	1359.9	12.6641	10.8339	1.16893	2.08726	0.919735	2.21328	1460249_at	Mm.272203	ligand of numb-protein X 2	Lnx2
1433747_at	leucyl/cystinyl aminopeptidase	Lnpep	4103.17	4664.1	4386.3	2337.02	4194.8	3792.3	1.13671	1.069	1.06333	1.99575	1.11188	1.22989	1433747_at	Mm.393452	leucyl/cystinyl aminopeptidase	Lnpep
1455056_at	LIM domain only 7	Lmo7	445.633	2209.33	2198.07	226.38	135.167	3643.73	4.95774	4.93246	1.00513	9.7594	16.3453	0.606338	1455056_at	Mm.218981	LIM domain only 7	Lmo7
1424596_s_at	LIM and cysteine-rich domains 1	Lmcd1	467.433	684.233	689.733	300.54	1251.83	942.867	1.46381	1.47558	0.992026	2.27668	0.546585	0.725695	1424596_s_at	Mm.234441	LIM and cysteine-rich domains 1	Lmcd1
1424408_at	LIM and senescent cell antigen like domains 2	Lims2	2196.6	9131.37	5578.1	1025.56	761.867	2811.07	4.15705	2.53942	1.637	8.90379	11.9855	3.24836	1424408_at	Mm.24551	LIM and senescent cell antigen like domains 2	Lims2
1425107_a_at	leukemia inhibitory factor receptor	Lifr	60.9333	403.4	486.5	155.56	7741.5	966.067	6.62035	7.98414	0.829188	2.59321	0.0521088	0.41757	1425107_a_at	Mm.149720	leukemia inhibitory factor receptor	Lifr
1448380_at	lectin, galactoside-binding, soluble, 3 binding protein	Lgals3bp	279.867	848.567	641.833	298.26	3776.03	942.567	3.03204	2.29335	1.3221	2.84506	0.224724	0.900272	1448380_at	Mm.3152	lectin, galactoside-binding, soluble, 3 binding protein	Lgals3bp
1439441_x_at	large tumor suppressor 2	Lats2	2683.97	7869.33	10899.7	3473.16	5777.93	7939.1	2.93198	4.06105	0.721975	2.26576	1.36196	0.991212	1439441_x_at	Mm.347899	large tumor suppressor 2	Lats2
1438634_x_at	LIM and SH3 protein 1	Lasp1	7751.13	13938.3	15812.3	6859.82	12167	11064.1	1.79822	2.04	0.881481	2.03187	1.14558	1.25977	1438634_x_at	Mm.271967	LIM and SH3 protein 1	Lasp1
1437268_at	LanC lantibiotic synthetase component C-like 3 (bacterial)	Lancl3	78.6	966.467	761.1	200.22	18.1667	34.5	12.296	9.68321	1.26983	4.82702	53.2	28.0135	1437268_at	Mm.245119	LanC lantibiotic synthetase component C-like 3 (bacterial)	Lancl3
1427010_s_at	laminin, alpha 5	Lama5	212.267	1288.07	800.4	596.08	460.1	1003.77	6.06815	3.77073	1.60928	2.1609	2.79954	1.28323	1427010_s_at	Mm.4339	laminin, alpha 5 /// similar to Laminin alpha-5 chain precursor	Lama5 /// LOC671909
1427009_at	laminin, alpha 5	Lama5	256.7	1394.83	871.233	672.72	446.3	815.4	5.43371	3.39397	1.60099	2.07342	3.12533	1.71061	1427009_at	Mm.4339	laminin, alpha 5 /// similar to Laminin alpha-5 chain precursor	Lama5 /// LOC671909
1426530_a_at	kelch-like 5 (Drosophila)	Klhl5	2903.97	11313.2	11461.4	5330.82	7112.4	12720.2	3.89579	3.9468	0.987075	2.12223	1.59064	0.889391	1426530_a_at	Mm.10281	kelch-like 5 (Drosophila)	Klhl5
1426978_at	kelch-like 2, Mayven (Drosophila)	Klhl2	8003.37	4498.37	3796	1745.58	1559.4	1314.33	0.562059	0.4743	1.18503	2.577	2.88468	3.42255	1426978_at	Mm.350347	kelch-like 2, Mayven (Drosophila)	Klhl2
1458351_s_at	kelch-like 2, Mayven (Drosophila)	Klhl2	5033.93	2511.47	2591.27	804.04	644.633	712.533	0.498907	0.51476	0.969204	3.12356	3.89596	3.5247	1458351_s_at	Mm.350347	kelch-like 2, Mayven (Drosophila)	Klhl2
1436763_a_at	Kruppel-like factor 9	Klf9	410.4	783.833	524.1	249.7	462.867	1095.3	1.90993	1.27705	1.49558	3.1391	1.69343	0.715633	1436763_a_at	Mm.291595	Kruppel-like factor 9	Klf9
1456341_a_at	Kruppel-like factor 9	Klf9	18277.1	33966.1	36610.5	10086.2	24921.8	41435.5	1.8584	2.00309	0.927769	3.36757	1.36291	0.819735	1456341_a_at	Mm.291595	Kruppel-like factor 9	Klf9
1428289_at	Kruppel-like factor 9	Klf9	6567.57	12615.4	18424.5	3478	8512.07	18190.7	1.92086	2.80537	0.684707	3.62719	1.48206	0.693506	1428289_at	Mm.291595	Kruppel-like factor 9	Klf9
1422264_s_at	Kruppel-like factor 9	Klf9	185.533	459.3	852.1	97.46	294.433	1035.9	2.47557	4.59271	0.539021	4.7127	1.55995	0.443383	1422264_s_at	Mm.291595	Kruppel-like factor 9	Klf9
1419356_at	Kruppel-like factor 7 (ubiquitous)	Klf7	942.667	2780.87	3737.67	1411.44	1676.7	5985.17	2.95	3.96499	0.744011	1.97023	1.65854	0.464626	1419356_at	Mm.29466	Kruppel-like factor 7 (ubiquitous)	Klf7
1417394_at	Kruppel-like factor 4 (gut)	Klf4	6602.33	37135.9	41447.5	17282.9	33695.7	33160.4	5.62466	6.27771	0.895974	2.14871	1.1021	1.11989	1417394_at	Mm.4325	Kruppel-like factor 4 (gut)	Klf4
1417395_at	Kruppel-like factor 4 (gut)	Klf4	2160.57	15796.9	22348.4	5186.44	19062.7	16866.7	7.31145	10.3438	0.706847	3.0458	0.828679	0.936573	1417395_at	Mm.4325	Kruppel-like factor 4 (gut)	Klf4
1439847_s_at	Kruppel-like factor 12	Klf12	949.733	2651.63	2833.7	759.78	346.333	452.367	2.79198	2.98368	0.935749	3.49	7.6563	5.86169	1439847_s_at	Mm.201493	Kruppel-like factor 12	Klf12
1455521_at	Kruppel-like factor 12	Klf12	1364.97	2693.27	3195	973.94	628.333	586.667	1.97314	2.34072	0.842963	2.76533	4.28637	4.5908	1455521_at	Mm.396499	Kruppel-like factor 12	Klf12
1415855_at	kit ligand	Kitl	1078.6	19785.9	22786.5	10019	141.9	12139.7	18.3441	21.126	0.868317	1.97483	139.436	1.62985	1415855_at	Mm.45124	kit ligand	Kitl
1426152_a_at	kit ligand	Kitl	118.9	887.167	1123.73	449.28	69.2333	647.767	7.46145	9.45108	0.789481	1.97464	12.8142	1.36958	1426152_a_at	Mm.45124	kit ligand	Kitl
1448117_at	kit ligand	Kitl	263.7	7062.17	13786.4	2534.7	26.9667	5825.63	26.7811	52.2806	0.512256	2.78619	261.885	1.21226	1448117_at	Mm.45124	kit ligand	Kitl
1416199_at	kinesin family member C3	Kifc3	574.2	1953.53	1686	795.36	1371.47	655.933	3.40218	2.93626	1.15868	2.45616	1.42441	2.97825	1416199_at	Mm.378951	kinesin family member C3	Kifc3
1429063_s_at	kinesin family member 16B	Kif16b	321.6	903.9	971.867	412.66	858.467	840.133	2.81063	3.02197	0.930066	2.19042	1.05292	1.0759	1429063_s_at	Mm.251934	kinesin family member 16B	Kif16b
1434881_s_at	potassium channel tetramerisation domain containing 12	Kctd12	3157.87	8441.6	9455.4	3017.66	3604.2	4005.13	2.6732	2.99424	0.892781	2.7974	2.34216	2.1077	1434881_s_at	Mm.246466	potassium channel tetramerisation domain containing 12	Kctd12
1435342_at	potassium inwardly-rectifying channel, subfamily K, member 6	Kcnk6	899.933	702.3	720.367	262.08	7799.57	3385.97	0.780391	0.800467	0.97492	2.67972	0.0900435	0.207415	1435342_at	Mm.24877	potassium inwardly-rectifying channel, subfamily K, member 6	Kcnk6
1452700_s_at	kelch repeat and BTB (POZ) domain containing 7	Kbtbd7	1901.37	1836.03	2369.97	714.18	1069.43	1440.57	0.965639	1.24645	0.774709	2.57083	1.71683	1.27452	1452700_s_at	Mm.284526	kelch repeat and BTB (POZ) domain containing 7	Kbtbd7
1448694_at	Jun oncogene	Jun	6069.27	29224.3	27110.8	9198.86	20702.4	20374.3	4.81513	4.4669	1.07796	3.17695	1.41164	1.43437	1448694_at	Mm.275071	Jun oncogene	Jun
1417409_at	Jun oncogene	Jun	5474.17	23711.6	31714.1	11227.8	30468.4	18297.9	4.33155	5.79342	0.747667	2.11187	0.778235	1.29586	1417409_at	Mm.275071	Jun oncogene	Jun
1436568_at	junction adhesion molecule 2	Jam2	2125.33	11440.3	13580	3956.02	11372	3897.77	5.38283	6.38957	0.842439	2.89187	1.00601	2.93509	1436568_at	Mm.41758	junction adhesion molecule 2	Jam2
1450084_s_at	influenza virus NS1A binding protein	Ivns1abp	4687.37	8464.33	7711.17	3965.48	6981.33	9256.93	1.80578	1.6451	1.09767	2.1345	1.21242	0.914378	1450084_s_at	Mm.33764	influenza virus NS1A binding protein	Ivns1abp
1435885_s_at	intersectin 1 (SH3 domain protein 1A)	Itsn1	1330.3	1770.33	2180	802.66	8290.5	533.733	1.33078	1.63873	0.81208	2.20558	0.213538	3.31689	1435885_s_at	Mm.40546	intersectin 1 (SH3 domain protein 1A)	Itsn1
1435884_at	intersectin 1 (SH3 domain protein 1A)	Itsn1	465.3	448.433	682.967	149.44	1978.23	219.367	0.963751	1.4678	0.656596	3.00076	0.226684	2.04422	1435884_at	Mm.40546	intersectin 1 (SH3 domain protein 1A)	Itsn1
1417297_at	inositol 1,4,5-triphosphate receptor 3	Itpr3	251.7	1977.53	1790.7	577.82	437.2	1086.37	7.85671	7.11442	1.10434	3.4224	4.52318	1.82032	1417297_at	Mm.328900	inositol 1,4,5-triphosphate receptor 3	Itpr3
1436755_at	inter-alpha (globulin) inhibitor H5	Itih5	309.2	3201.67	2379.33	245.24	10.4333	23.7667	10.3547	7.69513	1.34562	13.0552	306.869	134.712	1436755_at	Mm.313876	inter-alpha (globulin) inhibitor H5	Itih5
1441946_at	inter-alpha (globulin) inhibitor H5	Itih5	1512.7	14582.5	19926.3	1069.04	4.66667	68.3667	9.64003	13.1726	0.731821	13.6407	3124.81	213.298	1441946_at	Mm.313876	inter-alpha (globulin) inhibitor H5	Itih5
1422445_at	integrin alpha 6	Itga6	861.133	9556.3	6361.2	3025.84	1832.7	4756.57	11.0974	7.38701	1.50228	3.15823	5.21433	2.00908	1422445_at	Mm.225096	integrin alpha 6	Itga6
1422444_at	integrin alpha 6	Itga6	490.8	6152.23	4187.73	1249.66	725.167	2118.2	12.5351	8.53246	1.46911	4.92313	8.48389	2.90446	1422444_at	Mm.225096	integrin alpha 6	Itga6
1421322_a_at	interferon dependent positive acting transcription factor 3 gamma	Isgf3g	199.633	1290.9	941.733	552.36	1055.37	1134.7	6.46635	4.71732	1.37077	2.33706	1.22318	1.13766	1421322_a_at	Mm.2032	interferon dependent positive acting transcription factor 3 gamma	Isgf3g
1418825_at	immunity-related GTPase family, M	Irgm	243.767	1124.5	855.433	434.1	13157.1	3559.13	4.61302	3.50923	1.31454	2.59042	0.0854672	0.315948	1418825_at	Mm.29938	immunity-related GTPase family, M	Irgm
1417244_a_at	interferon regulatory factor 7	Irf7	118.667	724.067	1033.57	353.32	944.933	489.1	6.10169	8.70983	0.700551	2.04932	0.766262	1.48041	1417244_a_at	Mm.3233	interferon regulatory factor 7	Irf7
1417980_a_at	insulin induced gene 2	Insig2	1362.6	1916.37	2133.37	801	2055.9	1484.47	1.4064	1.56566	0.898283	2.39247	0.93213	1.29095	1417980_a_at	Mm.27136	insulin induced gene 2	Insig2
1447757_x_at	inositol polyphosphate-5-phosphatase F	Inpp5f	2263.67	1648.17	1818.27	414.6	348.033	458.567	0.728096	0.80324	0.906449	3.97532	4.73566	3.59417	1447757_x_at	Mm.434349	inositol polyphosphate-5-phosphatase F	Inpp5f
1433542_at	inositol polyphosphate-5-phosphatase F	Inpp5f	5743.43	3672.8	4495.43	1642.76	1188.33	1310.33	0.639478	0.782708	0.817007	2.23575	3.09072	2.80295	1433542_at	Mm.434349	inositol polyphosphate-5-phosphatase F	Inpp5f
1436069_at	inhibitor of growth family, member 5	Ing5	648.667	1719.7	1955.2	654.62	1127.17	1426.37	2.65113	3.01418	0.879552	2.62702	1.52568	1.20565	1436069_at	Mm.64065	inhibitor of growth family, member 5	Ing5
1415911_at	imprinted and ancient	Impact	3035.4	914.467	699.033	401.82	1594.73	1003.67	0.301267	0.230294	1.30819	2.27581	0.573429	0.911126	1415911_at	Mm.8154	imprinted and ancient	Impact
1417932_at	interleukin 18	Il18	3246.8	272.2	286.3	112.76	231.4	2566.2	0.0838364	0.0881791	0.950751	2.41398	1.17632	0.106071	1417932_at	Mm.1410	interleukin 18	Il18
1419455_at	interleukin 10 receptor, beta	Il10rb	482.167	7545.4	6360.53	1835.64	3105	1664.4	15.6489	13.1916	1.18628	4.1105	2.43008	4.53341	1419455_at	Mm.4154	interleukin 10 receptor, beta	Il10rb
1419042_at	interferon inducible GTPase 1	Iigp1	51.7	677.2	534.8	97.42	3144	4156.83	13.0986	10.3443	1.26627	6.95134	0.215394	0.162912	1419042_at	Mm.261140	interferon inducible GTPase 1	Iigp1
1419043_a_at	interferon inducible GTPase 1	Iigp1	187.233	1729.4	2188.1	362.56	9521.77	13012.7	9.2366	11.6865	0.790366	4.76997	0.181626	0.132901	1419043_a_at	Mm.261140	interferon inducible GTPase 1	Iigp1
1417141_at	interferon gamma induced GTPase	Igtp	419	2351.27	1953.07	722.2	2156.67	4564.9	5.61161	4.66126	1.20388	3.2557	1.09023	0.515075	1417141_at	Mm.33902	interferon gamma induced GTPase	Igtp
1449025_at	interferon-induced protein with tetratricopeptide repeats 3	Ifit3	190.767	645.233	524.7	86.62	1711.1	457.867	3.38232	2.75048	1.22972	7.44901	0.377087	1.40922	1449025_at	Mm.426079	interferon-induced protein with tetratricopeptide repeats 3	Ifit3
1450783_at	interferon-induced protein with tetratricopeptide repeats 1	Ifit1	58.1	1627.07	1093.6	59.46	1195.43	502.733	28.0046	18.8227	1.48781	27.3641	1.36107	3.23644	1450783_at	Mm.371956	interferon-induced protein with tetratricopeptide repeats 1	Ifit1
1426276_at	interferon induced with helicase C domain 1	Ifih1	214.333	3853.7	3230.8	924.32	1715.37	2858.57	17.9799	15.0737	1.1928	4.16923	2.24658	1.34812	1426276_at	Mm.136224	interferon induced with helicase C domain 1	Ifih1
1417292_at	interferon gamma inducible protein 47	Ifi47	201.5	2699.2	2121.6	911.18	8959.13	12693.2	13.3955	10.529	1.27225	2.96231	0.301279	0.212649	1417292_at	---	interferon gamma inducible protein 47	Ifi47
1424617_at	interferon-induced protein 35	Ifi35	81.0333	975.467	690.5	498.12	685	695.933	12.0378	8.52118	1.4127	1.9583	1.42404	1.40167	1424617_at	Mm.45558	interferon-induced protein 35	Ifi35
1459151_x_at	interferon-induced protein 35	Ifi35	310.067	1951.9	1500.5	851.68	1109.97	1531.47	6.2951	4.83928	1.30083	2.29182	1.75852	1.27453	1459151_x_at	Mm.45558	interferon-induced protein 35	Ifi35
1445897_s_at	interferon-induced protein 35	Ifi35	878.633	12710.2	12484.5	3719.18	7599.37	10058.5	14.4659	14.209	1.01808	3.41747	1.67253	1.26363	1445897_s_at	Mm.45558	interferon-induced protein 35	Ifi35
1416630_at	inhibitor of DNA binding 3	Id3	1978.17	11449.8	7221.67	3856.44	14357.1	2950.13	5.78809	3.65069	1.58548	2.96901	0.797501	3.88111	1416630_at	Mm.110	inhibitor of DNA binding 3	Id3
1422537_a_at	inhibitor of DNA binding 2	Id2	1334.1	417.567	476.7	140.76	1736.2	299.867	0.312995	0.35732	0.875953	2.96652	0.240506	1.39251	1422537_a_at	Mm.34871	inhibitor of DNA binding 2	Id2
1435176_a_at	inhibitor of DNA binding 2	Id2	8589.03	6470.33	8771.63	1194.52	14508.3	5859.03	0.753325	1.02126	0.737643	5.41668	0.445975	1.10433	1435176_a_at	Mm.34871	inhibitor of DNA binding 2	Id2
1425895_a_at	inhibitor of DNA binding 1	Id1	373.033	4505.27	2595.93	765.94	1351.9	1010.07	12.0774	6.95898	1.73551	5.88201	3.33254	4.46037	1425895_a_at	Mm.444	inhibitor of DNA binding 1	Id1
1439153_at	IBR domain containing 2	Ibrdc2	1018.73	14322.8	11577.8	5813.72	6146.13	2107.1	14.0595	11.3649	1.2371	2.46363	2.33038	6.79742	1439153_at	Mm.287609	IBR domain containing 2	Ibrdc2
1425282_at	IBR domain containing 2	Ibrdc2	63.2333	764.5	1071.87	281.08	453.933	262.967	12.0901	16.951	0.713242	2.71987	1.68417	2.90721	1425282_at	Mm.287609	IBR domain containing 2	Ibrdc2
1449954_at	hyaluronidase 1 /// N-acetyltransferase 6	Hyal1 /// Nat6	282.467	669.467	977.833	189.14	659.867	804.7	2.37007	3.46177	0.684643	3.53953	1.01455	0.831946	1449954_at	Mm.1590	hyaluronoglucosaminidase 1 /// N-acetyltransferase 6	Hyal1 /// Nat6
1451814_a_at	HIV-1 tat interactive protein 2, homolog (human)	Htatip2	199.233	391.067	497.3	167.82	1411.83	616.5	1.96286	2.49607	0.78638	2.33027	0.276992	0.634334	1451814_a_at	Mm.20801	HIV-1 tat interactive protein 2, homolog (human)	Htatip2
1417013_at	heat shock 27kDa protein 8	Hspb8	190.1	1407.6	1704.73	496.68	42.1333	482.433	7.40452	8.96756	0.825701	2.83402	33.4082	2.91771	1417013_at	Mm.21549	heat shock protein 8	Hspb8
1425964_x_at	heat shock protein 1	Hspb1	3487.97	33352.5	31505.6	9017.14	11997.7	13082.4	9.56217	9.03266	1.05862	3.69879	2.77992	2.54942	1425964_x_at	Mm.13849	heat shock protein 1	Hspb1
1422943_a_at	heat shock protein 1	Hspb1	4669.63	29695.7	28445.9	8701.7	11658	12038.5	6.35932	6.09168	1.04394	3.41263	2.54725	2.46672	1422943_a_at	Mm.13849	heat shock protein 1	Hspb1
1452318_a_at	heat shock protein 1A	Hspa1a	17969.4	34208.5	32590.3	10416	31101.6	16695.4	1.9037	1.81365	1.04965	3.28422	1.0999	2.04897	1452318_a_at	Mm.372314	heat shock protein 1B	Hspa1b
1452388_at	heat shock protein 1A	Hspa1a	13175.7	33552.8	31974.6	6837.18	33003.4	9779.83	2.54656	2.42678	1.04936	4.9074	1.01665	3.43081	1452388_at	Mm.6388	heat shock protein 1A	Hspa1a
1427126_at	heat shock protein 1A	Hspa1a	17864.7	40938.1	39917.1	10972.4	39174.5	7905.33	2.29156	2.23441	1.02558	3.73099	1.04502	5.17854	1427126_at	Mm.372314	heat shock protein 1B	Hspa1b
1427127_x_at	heat shock protein 1A	Hspa1a	20129	39742.5	38758.4	12900.4	39254.9	10265.9	1.97439	1.9255	1.02539	3.08071	1.01242	3.8713	1427127_x_at	Mm.372314	heat shock protein 1B	Hspa1b
1425993_a_at	heat shock protein 110	Hsp110	7590.87	5804.7	6973.07	1712.28	6146.43	1061.87	0.764695	0.918613	0.832446	3.39004	0.944401	5.46651	1425993_a_at	Mm.270681	heat shock protein 110	Hsp110
1423566_a_at	heat shock protein 110	Hsp110	1470.93	707.367	862.467	297.26	1148.47	138.1	0.480896	0.58634	0.820167	2.37962	0.615923	5.12213	1423566_a_at	Mm.270681	heat shock protein 110	Hsp110
1423450_a_at	heparan sulfate (glucosamine) 3-O-sulfotransferase 1	Hs3st1	843.867	1004.23	1166.43	226.86	138.633	1678.93	1.19004	1.38225	0.860944	4.42667	7.24381	0.598138	1423450_a_at	Mm.12559	heparan sulfate (glucosamine) 3-O-sulfotransferase 1	Hs3st1
1433843_at	HS1 binding protein 3 (Hs1bp3), mRNA	Hs1bp3	380.033	536.433	393.967	220.68	1795.03	314.567	1.41154	1.03666	1.36162	2.43082	0.298843	1.70531	1433843_at	Mm.309954	HCLS1 binding protein 3	Hs1bp3
1437234_x_at	heterogeneous nuclear ribonucleoprotein methyltransferase-like 1 (S. cerevisiae)	Hrmt1l1	4257.8	3739.1	5067.87	1911.32	1574.27	3825.6	0.878177	1.19025	0.737806	1.95629	2.37514	0.977389	1437234_x_at	Mm.32020	protein arginine N-methyltransferase 2	Prmt2
1434840_at	HIV-1 Rev binding protein	Hrb	1289.83	3184.7	2866.5	1308	1120.3	2524.07	2.46908	2.22238	1.11101	2.43479	2.84272	1.26173	1434840_at	Mm.392569	HIV-1 Rev binding protein	Hrb
1455491_at	heterogeneous nuclear ribonucleoprotein H3	Hnrph3	1733.03	2040.4	1740.83	909.34	1286.97	1110	1.17736	1.0045	1.17208	2.24383	1.58543	1.8382	1455491_at	Mm.274784	heterogeneous nuclear ribonucleoprotein H3 /// similar to heterogeneous nuclear ribonucleoprotein H3 isoform a	Hnrph3 /// LOC669773
1452774_at	heterogeneous nuclear ribonucleoprotein A3 /// similar to heterogeneous nuclear ribonucleoprotein A3	Hnrpa3 /// LOC545592	5717.73	8423.87	10673.5	4067.98	4984.6	6935.3	1.47329	1.86674	0.789229	2.07077	1.68998	1.21464	1452774_at	Mm.379375	heterogeneous nuclear ribonucleoprotein A3	Hnrpa3
1434735_at	hepatic leukemia factor	Hlf	1344.57	893.267	658.667	335.76	139.333	117.4	0.664353	0.489873	1.35617	2.66043	6.411	7.60875	1434735_at	Mm.158903	hepatic leukemia factor	Hlf
1434736_at	hepatic leukemia factor	Hlf	1410.73	451.633	635.267	223.94	45.1667	91.9	0.320141	0.45031	0.710935	2.01676	9.99926	4.9144	1434736_at	Mm.158903	hepatic leukemia factor	Hlf
1447854_s_at	histone 2, H2be	Hist2h2be	1263	1711.07	2039.63	347.6	601.667	550.267	1.35476	1.61491	0.838909	4.92252	2.84388	3.10952	1447854_s_at	Mm.5220	histone cluster 2, H2be	Hist2h2be
1418072_at	histone 1, H2bc	Hist1h2bc	4069.5	1426.23	1396.43	625.58	383.733	1599.03	0.350469	0.343146	1.02134	2.27986	3.71673	0.891935	1418072_at	Mm.261676	histone cluster 1, H2bc	Hist1h2bc
1416101_a_at	histone 1, H1c	Hist1h1c	9068.8	12891.3	13406	5636.84	2860.7	5826.6	1.4215	1.47826	0.961607	2.28697	4.50634	2.21249	1416101_a_at	Mm.193539	histone cluster 1, H1c	Hist1h1c
1436994_a_at	histone 1, H1c	Hist1h1c	4473.43	5769.07	6613.83	1985.38	999.333	3085.13	1.28963	1.47847	0.872273	2.90577	5.77292	1.86996	1436994_a_at	Mm.193539	histone cluster 1, H1c	Hist1h1c
1425553_s_at	huntingtin interacting protein 1 related	Hip1r	1835.43	2221.83	2342.97	817.4	72.9333	933.633	1.21052	1.27652	0.948299	2.71817	30.4639	2.37977	1425553_s_at	Mm.149954	huntingtin interacting protein 1 related	Hip1r
1416481_s_at	HIG1 domain family, member 1A	Higd1a	1651.2	933.833	932.4	459	283.8	464.7	0.565548	0.56468	1.00154	2.0345	3.29046	2.00954	1416481_s_at	Mm.347915	HIG1 domain family, member 1A	Higd1a
1419359_at	hexamethylene bis-acetamide inducible 1	Hexim1	759.8	3587.87	4652.63	1269	3269.13	2349.1	4.72212	6.1235	0.771148	2.82732	1.0975	1.52734	1419359_at	Mm.8763	hexamethylene bis-acetamide inducible 1	Hexim1
1425937_a_at	hexamethylene bis-acetamide inducible 1	Hexim1	1673.8	3072.47	4990.83	1497.04	3183	2605.77	1.83562	2.98174	0.615622	2.05236	0.965274	1.1791	1425937_a_at	Mm.8763	hexamethylene bis-acetamide inducible 1	Hexim1
1434478_at	headcase homolog (Drosophila)	Heca	1600.1	2113	2087.13	1075.3	1262.6	2011.57	1.32054	1.30438	1.01239	1.96503	1.67353	1.05043	1434478_at	Mm.276430	headcase homolog (Drosophila)	Heca
1435977_at	hepatoma-derived growth factor, related protein 3	Hdgfrp3	2085.7	1725.87	1611.33	258.58	246.667	928.833	0.827476	0.772562	1.07108	6.6744	6.99676	1.8581	1435977_at	Mm.392934	hepatoma-derived growth factor, related protein 3	Hdgfrp3
1430357_at	H3 histone, family 3B	H3f3b	745.767	2376.23	1691.4	676.78	3114.43	1861.27	3.1863	2.268	1.40489	3.51109	0.762975	1.27668	1430357_at	Mm.371563	H3 histone, family 3B	H3f3b
1449556_at	histocompatibility 2, T region locus 23	H2-T23	315.133	2309.23	2049.1	612.2	5287.5	3581.33	7.3278	6.50233	1.12695	3.77202	0.436734	0.644797	1449556_at	---	histocompatibility 2, T region locus 23 /// RIKEN cDNA C920025E04 gene /// similar to H-2 class I histocompatibility antigen, D-37 alpha chain precursor	C920025E04Rik /// H2-T23 /// LOC672711
1436596_at	H2A histone family, member V, mRNA (cDNA clone MGC:41420 IMAGE:3369668)	H2afv	1351.9	1570.8	1343.23	645.26	399.167	616.733	1.16192	0.993589	1.16942	2.43437	3.9352	2.54697	1436596_at	Mm.27624	H2A histone family, member V	H2afv
1429184_at	GTPase, very large interferon inducible 1	Gvin1	634.333	7013.57	5775.3	1225.8	1498.3	9181.13	11.0566	9.10452	1.21441	5.72162	4.68102	0.763911	1429184_at	Mm.425473	GTPase, very large interferon inducible 1	Gvin1
1434423_at	---	GULP	360.667	2162.7	1998.07	663.4	22.5667	1909.43	5.9964	5.53993	1.0824	3.26002	95.836	1.13264	1434423_at	---	---	---
1425627_x_at	glutathione S-transferase, mu 1 /// similar to Glutathione S-transferase Mu 1 (GST class-mu 1) (Glutathione S-transferase GT8.7) (pmGT10) (GST 1-1) /// similar to Glutathione S-transferase Mu 1 (GST class-mu 1) (Glutathione S-transferase GT8.7) (pmGT10) (GST 1-1) /// similar to Glutathione S-transferase Mu 1 (GST class-mu 1) (Glutathione S-transferase GT8.7) (pmGT10) (GST 1-1)	Gstm1 /// LOC433943 /// LOC436518 /// LOC547390	898.1	690.667	1075.27	309.36	428.333	1223.23	0.769031	1.19727	0.642321	2.23257	1.61245	0.564624	1425627_x_at	Mm.37199	glutathione S-transferase, mu 1 /// similar to Glutathione S-transferase Mu 1 (GST class-mu 1) (Glutathione S-transferase GT8.7) (pmGT10) (GST 1-1)	Gstm1 /// LOC433943 /// LOC674086
1416416_x_at	glutathione S-transferase, mu 1	Gstm1	4211.47	4506.7	6266	2178.04	2575.17	6983.47	1.0701	1.48784	0.719231	2.06915	1.75006	0.645339	1416416_x_at	Mm.37199	glutathione S-transferase, mu 1	Gstm1
1429843_at	glycine/arginine rich protein 1	Grrp1	93.5	1791.43	1894.6	872.82	167.867	2638	19.1597	20.2631	0.945547	2.05247	10.6718	0.679088	1429843_at	Mm.100168	glycine/arginine rich protein 1	Grrp1
1417673_at	growth factor receptor bound protein 14	Grb14	5519.53	7851.27	9469.2	3385.42	75.2333	2265.17	1.42245	1.71558	0.829137	2.31914	104.359	3.46609	1417673_at	Mm.214554	growth factor receptor bound protein 14	Grb14
1441894_s_at	GRP1 (general receptor for phosphoinositides 1)-associated scaffold protein	Grasp	3387.43	25965.3	30061.9	9928.92	15252.9	11638.4	7.66519	8.87453	0.86373	2.61512	1.70232	2.23101	1441894_s_at	Mm.276573	GRP1 (general receptor for phosphoinositides 1)-associated scaffold protein	Grasp
1434073_at	G protein-coupled receptor associated sorting protein 2	Gprasp2	2091.93	625.833	435.267	190.16	44.2333	85.5333	0.299165	0.208069	1.43782	3.29109	14.1485	7.31684	1434073_at	---	G protein-coupled receptor associated sorting protein 2	Gprasp2
1424455_at	G protein-coupled receptor associated sorting protein 1	Gprasp1	6849.07	968.9	804.167	450.98	411.533	437.333	0.141465	0.117413	1.20485	2.14843	2.35437	2.21547	1424455_at	Mm.271980	G protein-coupled receptor associated sorting protein 1	Gprasp1
1433485_x_at	G protein-coupled receptor 56	Gpr56	1294.27	1959.83	1164.53	270.6	743.533	388.2	1.51424	0.899763	1.68293	7.24255	2.63584	5.04851	1433485_x_at	Mm.290834	G protein-coupled receptor 56	Gpr56
1421118_a_at	G protein-coupled receptor 56	Gpr56	1099.33	1299.43	808.867	157.08	583.733	199.067	1.18202	0.735779	1.60649	8.27243	2.22607	6.52763	1421118_a_at	Mm.290834	G protein-coupled receptor 56	Gpr56
1453072_at	G protein-coupled receptor 160	Gpr160	129.567	1637.1	1174.77	184.2	151.867	9.9	12.6352	9.06689	1.39355	8.88762	10.7799	165.364	1453072_at	Mm.272019	G protein-coupled receptor 160	Gpr160
1452353_at	G protein-coupled receptor 155	Gpr155	5452.53	4753.33	5726.27	2151.28	8231.73	1313.3	0.871766	1.0502	0.830093	2.20954	0.57744	3.61938	1452353_at	Mm.241098	G protein-coupled receptor 155	Gpr155
1454685_at	G protein-coupled receptor 146	Gpr146	1100.8	5131.53	4055.9	2568.74	4856.5	6105.47	4.66164	3.6845	1.2652	1.99768	1.05663	0.840482	1454685_at	Mm.270003	G protein-coupled receptor 146	Gpr146
1428323_at	glycerol phosphate dehydrogenase 2, mitochondrial	Gpd2	1634.47	8039.57	5568.1	3354.14	749.767	900.533	4.91877	3.40668	1.44386	2.39691	10.7228	8.92756	1428323_at	Mm.3711	glycerol phosphate dehydrogenase 2, mitochondrial	Gpd2
1417434_at	glycerol phosphate dehydrogenase 2, mitochondrial	Gpd2	2707.17	9968.4	11517.8	4821.08	1166.7	1812.9	3.68223	4.25456	0.865478	2.06767	8.5441	5.49859	1417434_at	Mm.3711	glycerol phosphate dehydrogenase 2, mitochondrial	Gpd2
1428875_at	golgi phosphoprotein 4	Golph4	1456.9	20204.8	20375.7	6269.7	1720.6	3314.57	13.8683	13.9857	0.991611	3.22261	11.7429	6.09575	1428875_at	Mm.249232	golgi phosphoprotein 4	Golph4
1417674_s_at	golgi autoantigen, golgin subfamily a, 4	Golga4	1721.03	2611.77	2789.6	1291.58	1801.53	2099.5	1.51756	1.62089	0.936251	2.02215	1.44975	1.24399	1417674_s_at	Mm.10409	golgi autoantigen, golgin subfamily a, 4	Golga4
1448803_at	golgi autoantigen, golgin subfamily a, 4	Golga4	782.6	940.4	1203.6	429.88	547	910.667	1.20164	1.53795	0.781323	2.18759	1.7192	1.03265	1448803_at	Mm.10409	golgi autoantigen, golgin subfamily a, 4	Golga4
1435188_at	gene model 129, (NCBI)	Gm129	346.367	886.333	1616.87	353.76	172.667	463.333	2.55895	4.66808	0.54818	2.50547	5.1332	1.91295	1435188_at	Mm.331218	gene model 129, (NCBI)	Gm129
1428269_a_at	glycosyltransferase 8 domain containing 1	Glt8d1	3426.17	3315.43	3056.43	1682.92	3767.93	4034.73	0.96768	0.892085	1.08474	1.97005	0.879908	0.821723	1428269_a_at	Mm.8766	glycosyltransferase 8 domain containing 1	Glt8d1
1439678_at	MKIAA0838 protein	Gls	476.433	1247.33	1076.2	323.76	1039.3	1664.63	2.61806	2.25887	1.15902	3.85265	1.20017	0.749314	1439678_at	Mm.244215	Glutaminase	Gls
1428603_at	glucocorticoid induced transcript 1	Glcci1	1205.63	685.267	516.433	317.98	403.4	489.4	0.568387	0.42835	1.32692	2.15506	1.69873	1.40022	1428603_at	---	hypothetical gene LOC100036521	LOC100036521
1447787_x_at	gap junction membrane channel protein alpha 7	Gja7	312.033	2806.63	4089.03	1220.42	3.4	735.933	8.99466	13.1045	0.686381	2.29973	825.48	3.81371	1447787_x_at	Mm.390369	gap junction membrane channel protein alpha 7	Gja7
1456061_at	GTPase, IMAP family member 8	Gimap8	269.933	9679.97	10989.8	4026.54	10707.6	9424.3	35.8606	40.7131	0.880811	2.40404	0.904025	1.02713	1456061_at	Mm.86514	GTPase, IMAP family member 8	Gimap8
1449526_a_at	glycerophosphodiester phosphodiesterase domain containing 3	Gdpd3	6135.93	9874.87	10230.8	2963.88	12229.9	13406.4	1.60935	1.66735	0.965213	3.33174	0.807439	0.73658	1449526_a_at	Mm.246881	glycerophosphodiester phosphodiesterase domain containing 3	Gdpd3
1420342_at	ganglioside-induced differentiation-associated-protein 10	Gdap10	461.933	1947.5	1354.57	803.4	2545.43	1532.8	4.21598	2.93239	1.43773	2.42407	0.765096	1.27055	1420342_at	---	ganglioside-induced differentiation-associated-protein 10	Gdap10
1425503_at	glucosaminyl (N-acetyl) transferase 2, I-branching enzyme	Gcnt2	1451.13	8515.37	7599.6	1423.36	132.033	3253.97	5.86808	5.23701	1.1205	5.98258	64.4941	2.61692	1425503_at	Mm.314757	glucosaminyl (N-acetyl) transferase 2, I-branching enzyme	Gcnt2
1429692_s_at	GTP cyclohydrolase 1	Gch1	95.8667	2264.9	1663.13	399.04	554.733	690.6	23.6255	17.3484	1.36183	5.67587	4.08286	3.27961	1429692_s_at	Mm.10651	GTP cyclohydrolase 1	Gch1
1418392_a_at	guanylate nucleotide binding protein 4	Gbp4	245.667	3577.47	5300.3	1600.28	1430.83	2657.6	14.5623	21.5752	0.674956	2.23553	2.50027	1.34613	1418392_a_at	---	guanylate nucleotide binding protein 3	Gbp3
1418240_at	guanylate nucleotide binding protein 2	Gbp2	274.933	3160.23	2541.13	626.94	2155.17	5551.53	11.4945	9.24273	1.24363	5.04073	1.46635	0.569254	1418240_at	Mm.24038	guanylate nucleotide binding protein 2	Gbp2
1435906_x_at	guanylate nucleotide binding protein 2	Gbp2	342.333	5407.07	7574.4	602.04	3371.83	9950.17	15.7947	22.1258	0.713861	8.98124	1.6036	0.543415	1435906_x_at	Mm.24038	guanylate nucleotide binding protein 2	Gbp2
1450333_a_at	GATA binding protein 2	Gata2	291.2	4717.63	4078.07	1180.66	1702.03	2586.03	16.2007	14.0043	1.15683	3.99576	2.77176	1.82427	1450333_a_at	Mm.272747	GATA binding protein 2	Gata2
1428816_a_at	GATA binding protein 2	Gata2	67.7333	1315.83	1254.17	396.24	440.8	753.4	19.4267	18.5162	1.04917	3.3208	2.9851	1.74653	1428816_a_at	Mm.272747	GATA binding protein 2	Gata2
1417399_at	growth arrest specific 6	Gas6	936.7	2700.1	2099.03	744.72	6279.97	990.433	2.88257	2.24088	1.28635	3.62566	0.429955	2.72618	1417399_at	Mm.3982	growth arrest specific 6	Gas6
1455904_at	growth arrest specific 5	Gas5	1013.6	2019.03	1219.73	628.2	1442.93	1994	1.99194	1.20337	1.65531	3.214	1.39926	1.01255	1455904_at	Mm.270065	growth arrest specific 5	Gas5
1428594_at	GTPase activating RANGAP domain-like 1	Garnl1	813.2	1561.1	1495.9	672.98	504.5	957.933	1.9197	1.83952	1.04359	2.31968	3.09435	1.62965	1428594_at	Mm.292180	GTPase activating RANGAP domain-like 1	Garnl1
1429236_at	UDP-N-acetyl-alpha-D-galactosamine:polypeptide N-acetylgalactosaminyltransferase-like 2	Galntl2	43.8667	1527.93	813	200.56	594.5	402.233	34.8313	18.5334	1.87938	7.61834	2.57011	3.79862	1429236_at	Mm.40681	UDP-N-acetyl-alpha-D-galactosamine:polypeptide N-acetylgalactosaminyltransferase-like 2	Galntl2
1453851_a_at	growth arrest and DNA-damage-inducible 45 gamma	Gadd45g	2992.23	5403.23	6868.13	2122.28	20927.5	11618.9	1.80575	2.29532	0.786711	2.54596	0.258188	0.465037	1453851_a_at	Mm.281298	growth arrest and DNA-damage-inducible 45 gamma	Gadd45g
1440817_x_at	RIKEN cDNA G630024C07 gene	G630024C07Rik	2771.6	3134.87	2826.07	1281.12	1575.03	1007.27	1.13107	1.01965	1.10927	2.44697	1.99035	3.11225	1440817_x_at	Mm.41038	zinc finger protein 771	Zfp771
1419301_at	frizzled homolog 4 (Drosophila)	Fzd4	579.1	6668.2	4387.73	2473.76	2730.73	9148.33	11.5148	7.57681	1.51974	2.69557	2.44191	0.728898	1419301_at	Mm.387968	frizzled homolog 4 (Drosophila)	Fzd4
1427177_at	FYVE and coiled-coil domain containing 1	Fyco1	1502.63	8762.73	9302.63	3440.62	2603.77	1619.2	5.83158	6.19089	0.941963	2.54685	3.36541	5.41177	1427177_at	Mm.252941	FYVE and coiled-coil domain containing 1	Fyco1
1418296_at	FXYD domain-containing ion transport regulator 5	Fxyd5	387.333	4705.8	8029.47	1831.7	2187.23	3138.43	12.1492	20.7301	0.586066	2.56909	2.15149	1.49941	1418296_at	Mm.1870	FXYD domain-containing ion transport regulator 5	Fxyd5
1455831_at	fusion, derived from t(12;16) malignant liposarcoma (human)	Fus	1078.03	1110.17	1434.33	322.3	1431.33	2882.3	1.02981	1.33051	0.773995	3.44451	0.775617	0.385167	1455831_at	Mm.277680	fusion, derived from t(12;16) malignant liposarcoma (human)	Fus
1437767_s_at	fused toes	Fts	1370.7	797.333	889.933	284.74	241.3	376.433	0.581698	0.649255	0.895947	2.80022	3.30432	2.11813	1437767_s_at	Mm.324588	thymoma viral proto-oncogene 1 interacting protein	Aktip
1429519_at	fucose-1-phosphate guanylyltransferase	Fpgt	1524.07	681.567	548.967	192.26	749.433	457.2	0.447203	0.360199	1.24154	3.54503	0.909443	1.49074	1429519_at	Mm.35218	fucose-1-phosphate guanylyltransferase	Fpgt
1435221_at	Forkhead box P1 (Foxp1), mRNA	Foxp1	759.967	3792.4	4379.03	1890.24	1180.4	5370.77	4.99022	5.76214	0.866036	2.00631	3.21281	0.706119	1435221_at	Mm.392884	Adult male corpora quadrigemina cDNA, RIKEN full-length enriched library, clone:B230341P20 product:inferred: forkhead box P1, full insert sequence	---
1455242_at	forkhead box P1	Foxp1	584.467	2388.27	3306.53	1095.26	867.767	2879.03	4.08623	5.65735	0.722287	2.18055	2.7522	0.829538	1455242_at	Mm.234965	forkhead box P1	Foxp1
1435222_at	forkhead box P1	Foxp1	1336.87	4861.53	7985.33	2426.04	1566.63	8883.33	3.63651	5.97317	0.608808	2.0039	3.10317	0.547265	1435222_at	Mm.234965	forkhead box P1	Foxp1
1416982_at	forkhead box O1	Foxo1	489.7	2042.93	1889.2	1001.5	1467.07	950.333	4.17181	3.85787	1.08137	2.03987	1.39253	2.1497	1416982_at	Mm.29891	forkhead box O1	Foxo1
1454831_at	forkhead box N2	Foxn2	1441.5	1549.57	1771.33	768.22	1273.77	1669.57	1.07497	1.22881	0.874802	2.01709	1.21652	0.928125	1454831_at	Mm.112824	forkhead box N2	Foxn2
1434939_at	forkhead box F1a	Foxf1a	153.2	1669.27	1180.47	666.54	145.333	4526.97	10.896	7.7054	1.41407	2.50438	11.4858	0.368738	1434939_at	Mm.33897	forkhead box F1a	Foxf1a
1426903_at	fibronectin type III domain containing 3a	Fndc3a	2205.3	2906	2510.53	1378.9	2914.7	3847.03	1.31773	1.13841	1.15752	2.10748	0.997015	0.755387	1426903_at	Mm.205421	fibronectin type III domain containing 3a	Fndc3a
1434339_at	formin binding protein 1-like	Fnbp1l	3579.83	17619.4	15025.9	6716.24	7421.47	9243.27	4.92184	4.19736	1.1726	2.6234	2.37411	1.90618	1434339_at	Mm.209491	formin binding protein 1-like	Fnbp1l
1453435_a_at	flavin containing monooxygenase 2	Fmo2	32.5333	387.233	294.9	21.74	154.5	1585.73	11.9027	9.06455	1.3131	17.812	2.50636	0.244198	1453435_a_at	Mm.10929	flavin containing monooxygenase 2	Fmo2
1435459_at	flavin containing monooxygenase 2	Fmo2	36.0667	1771.47	1544.3	7.1	455.233	8956.07	49.1165	42.8179	1.1471	249.502	3.89134	0.197795	1435459_at	Mm.10929	flavin containing monooxygenase 2	Fmo2
1422905_s_at	flavin containing monooxygenase 2	Fmo2	19.5667	1315.9	1215.87	27.66	252.2	5763.9	67.2521	62.1397	1.08227	47.5741	5.21768	0.2283	1422905_s_at	Mm.10929	flavin containing monooxygenase 2	Fmo2
1422904_at	flavin containing monooxygenase 2	Fmo2	20.4333	418.667	499.833	36.88	198.267	2270.3	20.4894	24.4617	0.837613	11.3521	2.11163	0.18441	1422904_at	Mm.10929	flavin containing monooxygenase 2	Fmo2
1417429_at	flavin containing monooxygenase 1	Fmo1	449.8	2037.77	2282.43	293.32	2879.93	19917.4	4.53038	5.07433	0.892804	6.94725	0.707574	0.102311	1417429_at	Mm.976	flavin containing monooxygenase 1	Fmo1
1451756_at	FMS-like tyrosine kinase 1	Flt1	705.1	25896.7	24003.7	10449.4	2392.37	3653.97	36.7277	34.0429	1.07886	2.4783	10.8247	7.08728	1451756_at	Mm.389712	FMS-like tyrosine kinase 1	Flt1
1440926_at	FMS-like tyrosine kinase 1, mRNA (cDNA clone MGC:36074 IMAGE:5368921)	Flt1	398.5	17275.1	16241.6	7003.58	1578.2	2021.6	43.3503	40.7568	1.06364	2.46661	10.9461	8.54526	1440926_at	Mm.389712	FMS-like tyrosine kinase 1	Flt1
1419300_at	FMS-like tyrosine kinase 1	Flt1	770.8	21327	20747.6	6174.04	8061.73	5754.07	27.6687	26.9169	1.02793	3.4543	2.64546	3.70642	1419300_at	Mm.389712	FMS-like tyrosine kinase 1	Flt1
1448189_a_at	flightless I homolog (Drosophila)	Fliih	2018.03	5627.17	3842.83	2801.2	3551.87	3233.17	2.78844	1.90425	1.46433	2.00884	1.58428	1.74045	1448189_a_at	Mm.339755	flightless I homolog (Drosophila)	Flii
1428280_at	FIP1 like 1 (S. cerevisiae)	Fip1l1	1301.33	1383.2	1258.77	579.82	833.3	909.333	1.06291	0.96729	1.09885	2.38557	1.65991	1.52111	1428280_at	Mm.272468	FIP1 like 1 (S. cerevisiae)	Fip1l1
1436650_at	filamin A interacting protein 1	Filip1	243.9	2157.67	2395.83	1022.4	697.767	371.867	8.84652	9.82301	0.900591	2.11039	3.09225	5.80226	1436650_at	Mm.23049	filamin A interacting protein 1	Filip1
1417872_at	four and a half LIM domains 1	Fhl1	6852.73	488.2	970.4	242.8	549	17643.3	0.0712416	0.141608	0.503092	2.01071	0.889253	0.0276706	1417872_at	Mm.3126	four and a half LIM domains 1	Fhl1
1421841_at	fibroblast growth factor receptor 3	Fgfr3	3815.33	718.8	843.967	150.38	868.3	3613.73	0.188398	0.221204	0.851692	4.77989	0.827824	0.198908	1421841_at	Mm.6904	fibroblast growth factor receptor 3	Fgfr3
1435801_at	Fukuyama type congenital muscular dystrophy homolog (human)	Fcmd	2141.17	676	457.367	318.86	295.5	386.067	0.315716	0.213606	1.47803	2.12005	2.28765	1.75099	1435801_at	Mm.247210	Fukuyama type congenital muscular dystrophy homolog (human)	Fcmd
1437200_at	FCH domain only 2	Fcho2	1807	4704.23	4437.4	2233.62	3618.27	4316.73	2.60334	2.45567	1.06013	2.1061	1.30013	1.08977	1437200_at	Mm.23928	FCH domain only 2	Fcho2
1452739_at	F-box only protein 7	Fbxo7	2386.8	1461.6	1221.6	622.2	1223.23	795.5	0.612368	0.511815	1.19646	2.34908	1.19487	1.83734	1452739_at	Mm.44236	F-box protein 7	Fbxo7
1426593_a_at	F-box only protein 22	Fbxo22	1099.83	1978.53	2075.37	946.3	1167.3	1048.67	1.79894	1.88698	0.953342	2.09081	1.69497	1.88671	1426593_a_at	Mm.276429	F-box protein 22	Fbxo22
1449023_a_at	enhancer of zeste homolog 1 (Drosophila)	Ezh1	1594.2	2838.27	3261.17	949.9	2440.57	1748.43	1.78037	2.04564	0.870322	2.98796	1.16295	1.62332	1449023_a_at	Mm.5027	enhancer of zeste homolog 1 (Drosophila)	Ezh1
1424324_at	establishment of cohesion 1 homolog 1 (S. cerevisiae)	Esco1	1420.53	2754.93	2533	1117.68	1849.7	1451.2	1.93937	1.78313	1.08762	2.46487	1.48939	1.89838	1424324_at	Mm.210996	establishment of cohesion 1 homolog 1 (S. cerevisiae)	Esco1
1434714_at	ERO1-like beta (S. cerevisiae)	Ero1lb	924.5	1737.37	1204.2	805.34	738.167	1006.03	1.87925	1.30254	1.44276	2.15731	2.35362	1.72695	1434714_at	Mm.358706	ERO1-like beta (S. cerevisiae)	Ero1lb
1437119_at	Endoplasmic reticulum (ER) to nucleus signalling 1 (Ern1), mRNA	Ern1	619.867	1373.93	1478.5	643.6	1489.23	1539.73	2.2165	2.38519	0.929275	2.13476	0.922578	0.892319	1437119_at	Mm.340943	Endoplasmic reticulum (ER) to nucleus signalling 1	Ern1
1417843_s_at	EPS8-like 2	Eps8l2	194	1035.07	1169	105.56	162.1	396.7	5.3354	6.02577	0.885429	9.80548	6.38536	2.60919	1417843_s_at	Mm.27451	EPS8-like 2	Eps8l2
1422438_at	epoxide hydrolase 1, microsomal	Ephx1	1541.27	5132.83	4661.77	735.22	1060.77	4766.3	3.33027	3.02463	1.10105	6.98136	4.8388	1.0769	1422438_at	Mm.9075	epoxide hydrolase 1, microsomal	Ephx1
1421929_at	Eph receptor A4	Epha4	693.3	1589.13	1407.07	452.34	105.767	520.2	2.29213	2.02952	1.12939	3.51314	15.0249	3.05485	1421929_at	Mm.400747	Eph receptor A4	Epha4
1429021_at	Eph receptor A4	Epha4	824.767	1513.1	1376.57	403.18	59.9	640.3	1.83458	1.66904	1.09918	3.75291	25.2604	2.36311	1429021_at	Mm.400747	Eph receptor A4	Epha4
1439757_s_at	Eph receptor A4	Epha4	620.5	1624.3	1719.87	288.7	35.9	555.2	2.61773	2.77174	0.944434	5.62626	45.2451	2.92561	1439757_s_at	Mm.400747	Eph receptor A4	Epha4
1421928_at	Eph receptor A4	Epha4	229.567	748.4	1055.17	337.54	105.233	344.667	3.26006	4.59634	0.709272	2.21722	7.11182	2.17137	1421928_at	Mm.400747	Eph receptor A4	Epha4
1455317_at	enhancer of polycomb homolog 2 (Drosophila)	Epc2	1896.5	3028.27	3078.23	1260.24	1872.5	3008.2	1.59677	1.62311	0.983768	2.40293	1.61723	1.00667	1455317_at	Mm.29167	enhancer of polycomb homolog 2 (Drosophila)	Epc2
1440742_at	Enhancer of polycomb homolog 1 (Drosophila) (Epc1), transcript variant 1, mRNA	Epc1	190.767	1178.9	1132.53	423.82	585.4	557.567	6.1798	5.93675	1.04094	2.78161	2.01384	2.11437	1440742_at	Mm.312133	Enhancer of polycomb homolog 1 (Drosophila)	Epc1
1434580_at	ectonucleotide pyrophosphatase/phosphodiesterase 4	Enpp4	4766.8	3542.33	3904.33	363.94	3491.47	6445.6	0.743126	0.819068	0.907283	9.73329	1.01457	0.549574	1434580_at	Mm.255971	ectonucleotide pyrophosphatase/phosphodiesterase 4	Enpp4
1433670_at	epithelial membrane protein 2	Emp2	1032.93	3871.57	3445.97	757.8	96.5333	19289.8	3.74813	3.3361	1.12351	5.10896	40.106	0.200705	1433670_at	Mm.246009	epithelial membrane protein 2	Emp2
1425272_at	epithelial membrane protein 2	Emp2	258.133	464.367	417.267	119.02	16.9	3524.83	1.79894	1.61648	1.11288	3.90159	27.4773	0.131741	1425272_at	Mm.246009	epithelial membrane protein 2	Emp2
1444525_at	EGF, latrophilin seven transmembrane domain containing 1 (Eltd1), mRNA	Eltd1	89.7667	888.967	1914.33	225.72	631.367	1289.93	9.90308	21.3257	0.464374	3.93836	1.408	0.689157	1444525_at	Mm.317261	EGF, latrophilin seven transmembrane domain containing 1	Eltd1
1424097_at	ELOVL family member 7, elongation of long chain fatty acids (yeast)	Elovl7	3921.47	4722.37	3642.93	832.7	130	163.9	1.20423	0.928972	1.29631	5.67115	36.3259	28.8125	1424097_at	Mm.286127	ELOVL family member 7, elongation of long chain fatty acids (yeast)	Elovl7
1440312_at	ELOVL family member 7, elongation of long chain fatty acids (yeast) (Elovl7), mRNA	Elovl7	1030.5	1181.7	1063.5	205.56	32.9333	49.8667	1.14672	1.03202	1.11114	5.74869	35.8816	23.6972	1440312_at	Mm.286127	ELOVL family member 7, elongation of long chain fatty acids (yeast)	Elovl7
1441891_x_at	ELOVL family member 7, elongation of long chain fatty acids (yeast)	Elovl7	4648.47	6832.2	7776.7	896.08	60.8	192.867	1.46977	1.67296	0.878547	7.62454	112.372	35.4245	1441891_x_at	Mm.286127	ELOVL family member 7, elongation of long chain fatty acids (yeast)	Elovl7
1424098_at	ELOVL family member 7, elongation of long chain fatty acids (yeast)	Elovl7	3147.3	2400.4	3136.7	319.14	32.8667	55.9	0.762685	0.996632	0.765263	7.52146	73.0345	42.941	1424098_at	Mm.286127	ELOVL family member 7, elongation of long chain fatty acids (yeast)	Elovl7
1456256_at	eukaryotic translation initiation factor 5	Eif5	1155.5	2817.17	2391.27	1352.4	2985.63	4155.17	2.43805	2.06946	1.17811	2.08309	0.943574	0.677991	1456256_at	Mm.271222	eukaryotic translation initiation factor 5	Eif5
1418285_at	ephrin B1	Efnb1	207.633	406.7	324.033	117.38	1649.27	1575.47	1.95874	1.5606	1.25512	3.46482	0.246594	0.258146	1418285_at	Mm.3374	ephrin B1	Efnb1
1418286_a_at	ephrin B1	Efnb1	367.6	649.333	584.567	324.24	2153.1	2309.97	1.76641	1.59022	1.11079	2.00263	0.301581	0.281101	1418286_a_at	Mm.3374	ephrin B1	Efnb1
1451924_a_at	endothelin 1	Edn1	716.233	8062.37	8517.27	2392.58	973.633	7696.37	11.2566	11.8917	0.946591	3.36974	8.2807	1.04755	1451924_a_at	Mm.14543	endothelin 1	Edn1
1451024_at	endothelial differentiation, G-protein-coupled receptor 6	Edg6	161	1224.73	826.367	374.46	353.833	1235.73	7.60704	5.13271	1.48207	3.27067	3.46133	0.991098	1451024_at	Mm.33065	endothelial differentiation, G-protein-coupled receptor 6	Edg6
1416301_a_at	early B-cell factor 1	Ebf1	572.367	7462.03	7487.37	2833.46	19.6333	631.933	13.0372	13.0814	0.996617	2.63354	380.07	11.8083	1416301_a_at	Mm.215971	early B-cell factor 1	Ebf1
1448293_at	early B-cell factor 1	Ebf1	281.367	2131.53	2850.27	1093.06	8.33333	330.467	7.57564	10.1301	0.747836	1.95006	255.784	6.45007	1448293_at	---	---	Ebf1
1447488_at	PREDICTED: fibrinogen silencer binding protein [Mus musculus], mRNA sequence	E130016E03Rik	96.5667	1970.4	1407.8	62.58	55.6	41.6333	20.4046	14.5785	1.39963	31.4861	35.4388	47.3275	1447488_at	Mm.438638	Transcribed locus, weakly similar to XP_232785.4 similar to DNA repair and recombination protein RAD54B (RAD54 homolog B) [Rattus norvegicus]	---
1434856_at	RIKEN cDNA E130014H08 gene	E130014H08Rik	1516.73	1115.8	929.367	383.64	4298.43	6093.63	0.73566	0.612742	1.2006	2.90846	0.259583	0.183109	1434856_at	Mm.397910	ankyrin repeat domain 44	Ankrd44
1427157_at	RIKEN cDNA E030025D05 gene	E030025D05Rik	229.467	1327.5	1164.77	490.22	3.4	1597.5	5.78515	5.07597	1.13971	2.70797	390.441	0.830986	1427157_at	Mm.93759	coiled-coil domain containing 85A	Ccdc85a
1435777_at	RIKEN cDNA E030018N11 gene	E030018N11Rik	883.4	5658.57	4955	2901.58	2581.97	7070.37	6.40544	5.60901	1.14199	1.95017	2.19157	0.800322	1435777_at	Mm.426301	RIKEN cDNA E030018N11 gene	E030018N11Rik
1437301_a_at	dishevelled, dsh homolog 1 (Drosophila)	Dvl1	5924.73	8511.7	9998.07	3842.14	4827.87	9528.67	1.43664	1.68751	0.851335	2.21535	1.76304	0.893273	1437301_a_at	Mm.3400	dishevelled, dsh homolog 1 (Drosophila)	Dvl1
1423626_at	dystonin	Dst	3175.07	1541.63	1555.57	781.56	333.8	3556.17	0.485544	0.489932	0.991043	1.97251	4.61843	0.43351	1423626_at	Mm.336625	dystonin	Dst
1435494_s_at	desmoplakin	Dsp	171.233	885.1	1206.37	317.04	41.7667	492.567	5.16897	7.04516	0.733691	2.79176	21.1915	1.79691	1435494_s_at	Mm.355327	desmoplakin	Dsp
1435493_at	desmoplakin	Dsp	186.4	949.8	2072.27	282.64	50.8333	470.967	5.09549	11.1173	0.458339	3.36046	18.6846	2.0167	1435493_at	Mm.355327	desmoplakin	Dsp
1421425_a_at	Down syndrome critical region gene 1-like 1	Dscr1l1	8325.93	2099.27	2768.23	422.62	53.2	405.733	0.252136	0.332483	0.758342	4.96727	39.4599	5.17401	1421425_a_at	Mm.251242	Down syndrome critical region gene 1-like 1	Dscr1l1
1434203_at	cDNA sequence BC055107	Drr1h	6146.97	9857.57	7740.77	308.86	86.0667	7829.87	1.60365	1.25928	1.27346	31.916	114.534	1.25897	1434203_at	Mm.256058	cDNA sequence BC055107	BC055107
1448657_a_at	DnaJ (Hsp40) homolog, subfamily B, member 10	Dnajb10	5991.83	1343.93	1060.67	343.7	830.533	593.433	0.224294	0.177019	1.26706	3.91019	1.61816	2.26467	1448657_a_at	Mm.248776	DnaJ (Hsp40) homolog, subfamily B, member 10	Dnajb10
1416756_at	DnaJ (Hsp40) homolog, subfamily B, member 1	Dnajb1	1828.2	5992.73	5345.03	2700.24	13531.4	1950.23	3.27794	2.92366	1.12118	2.21933	0.442875	3.07283	1416756_at	Mm.282092	DnaJ (Hsp40) homolog, subfamily B, member 1	Dnajb1
1416755_at	DnaJ (Hsp40) homolog, subfamily B, member 1	Dnajb1	9823.3	13272.9	19793	6064.42	15366.8	6505.57	1.35117	2.0149	0.670587	2.18866	0.863739	2.04024	1416755_at	Mm.282092	DnaJ (Hsp40) homolog, subfamily B, member 1	Dnajb1
1418591_at	DnaJ (Hsp40) homolog, subfamily A, member 4	Dnaja4	699.2	1300.57	876.433	472.66	909.2	415.067	1.86008	1.25348	1.48393	2.75159	1.43045	3.13339	1418591_at	Mm.52319	DnaJ (Hsp40) homolog, subfamily A, member 4	Dnaja4
1434196_at	DnaJ (Hsp40) homolog, subfamily A, member 4	Dnaja4	1004.8	1571.33	1157.27	496.76	1137.43	617.133	1.56383	1.15174	1.3578	3.16316	1.38147	2.54618	1434196_at	Mm.52319	DnaJ (Hsp40) homolog, subfamily A, member 4	Dnaja4
1428749_at	Dmx-like 2	Dmxl2	3409.73	1971.23	2034.03	908.98	1925.23	3329.03	0.57812	0.596537	0.969125	2.16862	1.02389	0.592134	1428749_at	Mm.93636	Dmx-like 2	Dmxl2
1419204_at	delta-like 1 (Drosophila)	Dll1	1027.53	423.133	411.2	145.16	1288.87	5949.6	0.411795	0.400182	1.02902	2.91494	0.328299	0.0711196	1419204_at	Mm.4875	delta-like 1 (Drosophila)	Dll1
1435207_at	DIX domain containing 1	Dixdc1	7359.63	2082.77	2077.4	187.7	30.8333	179.167	0.282999	0.282269	1.00258	11.0963	67.5492	11.6247	1435207_at	Mm.82598	DIX domain containing 1	Dixdc1
1437821_at	Diaphanous homolog 1 (Drosophila) (Diap1), mRNA	Diap1	187.533	383.6	440.7	103.58	171.3	1166.03	2.0455	2.34998	0.870433	3.70342	2.23935	0.328979	1437821_at	Mm.195916	Diaphanous homolog 1 (Drosophila)	Diap1
1424549_at	degenerative spermatocyte homolog 2 (Drosophila), lipid desaturase	Degs2	226.467	7558.23	6656.87	304.6	48.3333	151.167	33.3746	29.3945	1.1354	24.8136	156.377	49.9993	1424549_at	---	degenerative spermatocyte homolog 2 (Drosophila), lipid desaturase	Degs2
1426215_at	dopa decarboxylase	Ddc	1528.6	17201.1	15298.9	6784.92	121.133	100.167	11.2528	10.0084	1.12433	2.53519	142.001	171.724	1426215_at	Mm.12906	dopa decarboxylase	Ddc
1437763_at	DCN1, defective in cullin neddylation 1, domain containing 3 (S. cerevisiae)	Dcun1d3	321.933	1877.3	1198.8	587.8	447.2	579.2	5.83133	3.72375	1.56598	3.19377	4.1979	3.24119	1437763_at	Mm.31539	DCN1, defective in cullin neddylation 1, domain containing 3 (S. cerevisiae)	Dcun1d3
1437635_at	discoidin, CUB and LCCL domain containing 2	Dcbld2	1231.9	1027.83	780.633	355.02	421.5	682.433	0.834348	0.633682	1.31667	2.89514	2.43851	1.50613	1437635_at	Mm.373589	discoidin, CUB and LCCL domain containing 2	Dcbld2
1438211_s_at	D site albumin promoter binding protein	Dbp	6133.63	3055.33	5806.23	1507.48	1801.3	1139.53	0.498128	0.946622	0.526216	2.02678	1.69618	2.68121	1438211_s_at	Mm.378235	D site albumin promoter binding protein	Dbp
1433558_at	disabled homolog 2 (Drosophila) interacting protein	Dab2ip	967.8	7203.37	3982.03	3693.46	3916.97	1593.3	7.44303	4.11452	1.80897	1.9503	1.83902	4.52104	1433558_at	Mm.29629	disabled homolog 2 (Drosophila) interacting protein	Dab2ip
1434788_at	RIKEN cDNA D930050A07 gene	D930050A07Rik	1738.93	311.3	278.1	135.44	6.63333	73.8667	0.179018	0.159926	1.11938	2.29843	46.9296	4.21435	1434788_at	Mm.214687	RIKEN cDNA D930050A07 gene	D930050A07Rik
1435241_at	RIKEN cDNA D930036F22 gene	D930036F22Rik	1233.27	2571.4	2262.27	1316.42	1517.23	1543.67	2.08503	1.83437	1.13665	1.95333	1.6948	1.66577	1435241_at	Mm.131941	HEAT repeat containing 5A	Heatr5a
1419687_at	RIKEN cDNA D930010J01 gene	D930010J01Rik	1143.3	241.1	272.167	77.34	437.033	259.167	0.210881	0.238054	0.885854	3.1174	0.551674	0.930289	1419687_at	Mm.135815	RIKEN cDNA D930010J01 gene	D930010J01Rik
1417196_s_at	DNA segment, Chr 8, ERATO Doi 594, expressed	D8Ertd594e	786.9	3216.13	3647.1	1608.22	1962.13	2987.7	4.08709	4.63477	0.881833	1.99981	1.6391	1.07646	1417196_s_at	Mm.235074	WW, C2 and coiled-coil domain containing 2	Wwc2
1437917_at	RIKEN cDNA D530037H12 gene	D530037H12Rik	545	1370.03	835.6	257.2	1308.87	4651.6	2.51382	1.53321	1.63958	5.32672	1.04673	0.294529	1437917_at	---	RIKEN cDNA D530037H12 gene	D530037H12Rik
1417001_a_at	DNA segment, Chr 4, Wayne State University 53, expressed	D4Wsu53e	5504.2	4593.6	3110.2	1502.56	6113.33	4160	0.834563	0.565059	1.47695	3.05718	0.751407	1.10423	1417001_a_at	Mm.331964	DNA segment, Chr 4, Wayne State University 53, expressed	D4Wsu53e
1435357_at	DNA segment, Chr 4, Wayne State University 53, expressed	D4Wsu53e	1111.33	1004.63	793.833	153.22	952	616.1	0.903989	0.714307	1.26555	6.5568	1.05529	1.63063	1435357_at	---	---	---
1443490_at	DNA segment, Chr 3, ERATO Doi 34, expressed	D3Ertd34e	245.6	1714.93	1120.7	621.64	4098.5	2065.27	6.98263	4.56311	1.53023	2.75872	0.41843	0.830369	1443490_at	---	DNA segment, Chr 3, ERATO Doi 34, expressed	D3Ertd34e
1441115_at	DNA segment, Chr 18, ERATO Doi 232, expressed	D18Ertd232e	28.1667	330.867	228.6	64.72	105.933	1495.57	11.7467	8.11598	1.44736	5.11228	3.12335	0.221232	1441115_at	---	DNA segment, Chr 18, ERATO Doi 232, expressed	D18Ertd232e
1427030_at	DNA segment, Chr 16, ERATO Doi 480, expressed	D16Ertd480e	519.733	1289.47	1063.8	286.76	685.967	802.133	2.48102	2.04682	1.21213	4.49668	1.87978	1.60755	1427030_at	Mm.24035	coiled-coil domain containing 52	Ccdc52
1427031_s_at	DNA segment, Chr 16, ERATO Doi 480, expressed	D16Ertd480e	623.567	1397.13	1262.33	390.58	816.2	901.267	2.24055	2.02438	1.10679	3.57707	1.71175	1.55019	1427031_s_at	Mm.24035	coiled-coil domain containing 52	Ccdc52
1422499_at	DNA segment, Chr 15, ERATO Doi 366, expressed	D15Ertd366e	432.167	1572.43	1150	511.82	2355.3	1368.1	3.63849	2.66101	1.36733	3.07224	0.667615	1.14936	1422499_at	Mm.33207	LIM domain and actin binding 1	Lima1
1435727_s_at	DNA segment, Chr 15, ERATO Doi 366, expressed	D15Ertd366e	542.3	2331.23	2556.53	845.24	4129.5	2548.8	4.29879	4.71424	0.911873	2.75807	0.564532	0.91464	1435727_s_at	Mm.33207	LIM domain and actin binding 1	Lima1
1450629_at	DNA segment, Chr 15, ERATO Doi 366, expressed	D15Ertd366e	658.233	1974.33	3404.33	478.08	1497.07	2362.03	2.99944	5.17192	0.579947	4.12971	1.3188	0.835862	1450629_at	Mm.33207	LIM domain and actin binding 1	Lima1
1438868_at	DNA segment, Chr 14, ERATO Doi 668, expressed	D14Ertd668e	160.3	334.6	494.733	73.14	1766.03	1635.97	2.08734	3.0863	0.676324	4.57479	0.189464	0.204527	1438868_at	Mm.205022	DNA segment, Chr 14, ERATO Doi 668, expressed	D14Ertd668e
1452956_a_at	DNA segment, Chr 12, ERATO Doi 647, expressed	D12Ertd647e	1595.17	3024.43	2767.63	1003.52	3765.4	1973.33	1.896	1.73501	1.09279	3.01382	0.803217	1.53265	1452956_a_at	Mm.2121	DNA segment, Chr 12, ERATO Doi 647, expressed	D12Ertd647e
1454757_s_at	DNA segment, Chr 12, ERATO Doi 647, expressed	D12Ertd647e	2936	5981.47	7655.47	1677.22	6989.47	3594.73	2.03728	2.60745	0.781333	3.5663	0.855783	1.66395	1454757_s_at	Mm.2121	DNA segment, Chr 12, ERATO Doi 647, expressed	D12Ertd647e
1428408_a_at	DNA segment, Chr 12, ERATO Doi 551, expressed	D12Ertd551e	527.567	6065	6627.63	2237.92	1139.73	1022.6	11.4962	12.5626	0.915108	2.71011	5.32142	5.93096	1428408_a_at	Mm.273755	DNA segment, Chr 12, ERATO Doi 551, expressed	D12Ertd551e
1442340_x_at	cysteine rich protein 61	Cyr61	1063.67	8484.7	7911.33	2253.02	2330.3	3337.23	7.97684	7.43779	1.07247	3.76592	3.64103	2.54244	1442340_x_at	Mm.1231	cysteine rich protein 61	Cyr61
1457823_at	cysteine rich protein 61	Cyr61	1053.07	8252.2	8071.83	2159.26	2304.43	3282.5	7.83635	7.66507	1.02235	3.82177	3.58101	2.514	1457823_at	Mm.1231	cysteine rich protein 61	Cyr61
1417071_s_at	cytochrome P450, family 4, subfamily v, polypeptide 3	Cyp4v3	794.8	1194.6	1562.4	461.76	415.4	1704.87	1.50302	1.96578	0.764593	2.58706	2.87578	0.7007	1417071_s_at	Mm.245297	cytochrome P450, family 4, subfamily v, polypeptide 3	Cyp4v3
1419040_at	cytochrome P450, family 2, subfamily d, polypeptide 22	Cyp2d22	1699.6	7275.23	7377.83	2024.62	4319.5	3945.9	4.28056	4.34092	0.986093	3.59338	1.68428	1.84374	1419040_at	Mm.157435	cytochrome P450, family 2, subfamily d, polypeptide 22	Cyp2d22
1419039_at	cytochrome P450, family 2, subfamily d, polypeptide 22	Cyp2d22	605.6	2474.47	2780.2	985.9	1537.57	1239.4	4.08598	4.59082	0.890032	2.50986	1.60934	1.9965	1419039_at	Mm.157435	cytochrome P450, family 2, subfamily d, polypeptide 22	Cyp2d22
1460011_at	cytochrome P450, family 26, subfamily b, polypeptide 1	Cyp26b1	197.6	245.267	296.767	81.02	6574	1674.37	1.24123	1.50186	0.826463	3.02724	0.0373086	0.146483	1460011_at	Mm.255246	cytochrome P450, family 26, subfamily b, polypeptide 1	Cyp26b1
1417507_at	cytochrome b-561	Cyb561	605.833	1461.53	1373.27	516.02	227.4	5001.13	2.41243	2.26674	1.06427	2.83232	6.42715	0.29224	1417507_at	Mm.149403	cytochrome b-561	Cyb561
1448995_at	chemokine (C-X-C motif) ligand 4	Cxcl4	489.933	943.867	1409.4	481.2	1474.03	880.433	1.92652	2.87672	0.669694	1.96149	0.640329	1.07205	1448995_at	Mm.332490	chemokine (C-X-C motif) ligand 4	Cxcl4
1448823_at	chemokine (C-X-C motif) ligand 12	Cxcl12	1201.1	4542.17	3459.47	559.84	791.267	651.067	3.78167	2.88025	1.31297	8.11333	5.74037	6.9765	1448823_at	Mm.303231	chemokine (C-X-C motif) ligand 12	Cxcl12
1417574_at	chemokine (C-X-C motif) ligand 12	Cxcl12	1412.2	29060.5	28049.3	7874.74	976.433	6240.37	20.5782	19.8621	1.03605	3.69034	29.7619	4.65685	1417574_at	Mm.303231	chemokine (C-X-C motif) ligand 12	Cxcl12
1415803_at	chemokine (C-X3-C motif) ligand 1	Cx3cl1	1229.8	2572.03	1727.67	1136.58	77.7	1284.47	2.09142	1.40484	1.48873	2.26296	33.1021	2.00241	1415803_at	Mm.103711	chemokine (C-X3-C motif) ligand 1	Cx3cl1
1456019_at	CWF19-like 2, cell cycle control (S. pombe)	Cwf19l2	963.533	1192.17	1037.1	492.32	842.167	726.267	1.23729	1.07635	1.14952	2.42153	1.41559	1.6415	1456019_at	Mm.245482	CWF19-like 2, cell cycle control (S. pombe)	Cwf19l2
1451447_at	CUE domain containing 1	Cuedc1	1346.37	727.333	1152.8	216.06	952.633	902.733	0.540219	0.85623	0.630928	3.36635	0.763498	0.805701	1451447_at	Mm.374846	CUE domain containing 1	Cuedc1
1456116_at	catenin (cadherin associated protein), delta 2	Ctnnd2	2202.7	736.967	574.467	124.24	63.6	100.133	0.334574	0.260801	1.28287	5.9318	11.5875	7.35985	1456116_at	Mm.321648	catenin (cadherin associated protein), delta 2	Ctnnd2
1422592_at	catenin (cadherin associated protein), delta 2	Ctnnd2	2665.33	882.033	779.667	154.28	50.6	93.0333	0.330928	0.292521	1.1313	5.71709	17.4315	9.48083	1422592_at	Mm.321648	catenin (cadherin associated protein), delta 2	Ctnnd2
1416953_at	connective tissue growth factor	Ctgf	2040.77	9087.37	9103.77	2342.38	2843.9	11388.4	4.45292	4.46095	0.998199	3.87954	3.19539	0.797947	1416953_at	Mm.393058	connective tissue growth factor	Ctgf
1415920_at	cleavage stimulation factor, 3' pre-RNA subunit 2, tau	Cstf2t	3282.83	2723	1731.6	1370.5	2832.8	1515.47	0.829466	0.527471	1.57253	1.98687	0.96124	1.79681	1415920_at	Mm.22031	cleavage stimulation factor, 3' pre-RNA subunit 2, tau	Cstf2t
1456216_at	Casein kinase 1, alpha 1 (Csnk1a1), mRNA	Csnk1a1	520.633	1159.47	1069.2	501.26	797.433	2940.83	2.22703	2.05365	1.08442	2.3131	1.454	0.394265	1456216_at	---	---	---
1423352_at	cysteine-rich secretory protein LCCL domain containing 1	Crispld1	94.4	1055.37	1185.9	165.76	11.5333	249.1	11.1797	12.5625	0.889929	6.36684	91.5058	4.23672	1423352_at	Mm.289625	cysteine-rich secretory protein LCCL domain containing 1	Crispld1
1416326_at	cysteine-rich protein 1 (intestinal)	Crip1	2960.33	4186.33	5991.03	667.92	827.833	7319.87	1.41414	2.02377	0.698766	6.26772	5.05698	0.571914	1416326_at	Mm.272368	cysteine-rich protein 1 (intestinal)	Crip1
1426951_at	cysteine rich transmembrane BMP regulator 1 (chordin like)	Crim1	972.267	1969.9	1553	694.96	2367.3	4241.87	2.02609	1.5973	1.26845	2.83455	0.832129	0.464395	1426951_at	Mm.311912	cysteine rich transmembrane BMP regulator 1 (chordin like)	Crim1
1418018_at	carboxypeptidase D	Cpd	3316.13	4592.77	5745.13	2248.34	1273.87	4738.17	1.38498	1.73248	0.799419	2.04274	3.60537	0.969313	1418018_at	Mm.276736	carboxypeptidase D	Cpd
1448734_at	ceruloplasmin	Cp	376.033	1483.27	787.167	348.06	65.7667	544.267	3.94451	2.09334	1.88431	4.26153	22.5535	2.72526	1448734_at	Mm.13787	ceruloplasmin	Cp
1417495_x_at	ceruloplasmin	Cp	408.333	2190.73	1393.33	377.18	99.3333	804.467	5.36506	3.41224	1.5723	5.80819	22.0544	2.72321	1417495_x_at	Mm.13787	ceruloplasmin	Cp
1417497_at	ceruloplasmin	Cp	297.267	1722.27	1669.43	203.48	69.7333	507.133	5.79368	5.61595	1.03165	8.46406	24.6979	3.39608	1417497_at	Mm.13787	ceruloplasmin	Cp
1417494_a_at	ceruloplasmin	Cp	1373.37	4707.97	4704.37	917.66	262.767	2111.4	3.42805	3.42543	1.00077	5.1304	17.9169	2.22978	1417494_a_at	Mm.13787	ceruloplasmin	Cp
1448735_at	ceruloplasmin	Cp	717.067	1930.97	2792.23	253.76	52.1667	861.367	2.69287	3.89397	0.691549	7.60942	37.0153	2.24175	1448735_at	Mm.13787	ceruloplasmin	Cp
1417496_at	ceruloplasmin	Cp	445.667	976.733	2044.87	294.64	48.2333	534	2.19162	4.58833	0.477651	3.31501	20.2502	1.82909	1417496_at	Mm.13787	ceruloplasmin	Cp
1418455_at	coatomer protein complex, subunit zeta 2	Copz2	268.533	1898.4	1862.47	724.48	1156.07	729.9	7.06951	6.9357	1.01929	2.62036	1.64212	2.6009	1418455_at	Mm.22144	coatomer protein complex, subunit zeta 2	Copz2
1452867_at	procollagen, type IV, alpha 3 (Goodpasture antigen) binding protein	Col4a3bp	2671.47	16531.3	15798.8	3442.26	4326.5	3814.33	6.1881	5.91392	1.04636	4.80246	3.82094	4.33399	1452867_at	Mm.392062	procollagen, type IV, alpha 3 (Goodpasture antigen) binding protein	Col4a3bp
1420384_at	procollagen, type IV, alpha 3 (Goodpasture antigen) binding protein	Col4a3bp	447.033	1668.73	1920.9	257.26	323.233	418.833	3.73291	4.297	0.868725	6.48656	5.16263	3.98424	1420384_at	Mm.24125	procollagen, type IV, alpha 3 (Goodpasture antigen) binding protein	Col4a3bp
1427168_a_at	procollagen, type XIV, alpha 1	Col14a1	154.033	791.9	826.233	122.56	1366.4	1547.23	5.1411	5.36399	0.958446	6.46133	0.579552	0.511817	1427168_a_at	Mm.297859	procollagen, type XIV, alpha 1	Col14a1
1459783_s_at	cappuccino	Cno	3727.87	5219.17	5976.2	2360.12	5846.17	6737.07	1.40004	1.60312	0.873325	2.2114	0.89275	0.774694	1459783_s_at	Mm.46744	cappuccino	Cno
1436436_at	cornichon homolog 4 (Drosophila)	Cnih4	992.667	784.233	966.433	330.04	506.567	398.567	0.790027	0.973573	0.811472	2.37618	1.54813	1.96763	1436436_at	---	cornichon homolog 4 (Drosophila)	Cnih4
1418013_at	camello-like 1	Cml1	1530.27	1033.3	1232.1	370.44	123.9	30.5333	0.675242	0.805154	0.838649	2.78939	8.33979	33.8417	1418013_at	Mm.13036	camello-like 1	Cml1
1417625_s_at	chemokine orphan receptor 1	Cmkor1	1909.5	10688.1	9624.03	2539.12	536.333	20584.6	5.59731	5.04008	1.11056	4.20936	19.928	0.519226	1417625_s_at	Mm.6522	chemokine (C-X-C motif) receptor 7	Cxcr7
1421861_at	calsyntenin 1	Clstn1	4609.93	4679.2	3374.47	1504.22	181.933	4349.13	1.01503	0.731999	1.38665	3.11072	25.7193	1.07589	1421861_at	Mm.38993	calsyntenin 1	Clstn1
1418659_at	circadian locomoter output cycles kaput	Clock	1003.1	1527.53	1559.93	540.96	1258.9	1740	1.52281	1.55511	0.97923	2.82375	1.21339	0.877893	1418659_at	Mm.3552	circadian locomoter output cycles kaput	Clock
1439505_at	chloride intracellular channel 5	Clic5	87.2667	2899	1704.57	272.9	8.1	3319.97	33.22	19.5328	1.70073	10.6229	357.901	0.873202	1439505_at	Mm.37666	chloride intracellular channel 5	Clic5
1456873_at	chloride intracellular channel 5	Clic5	168.967	5405.07	4988.7	657.4	18.8667	9491.7	31.989	29.5248	1.08346	8.22188	286.488	0.569452	1456873_at	Mm.37666	chloride intracellular channel 5	Clic5
1458381_at	chloride intracellular channel 5	Clic5	60.1667	1070.93	994.333	150.22	28.5	1934.8	17.7994	16.5263	1.07704	7.1291	37.5766	0.553511	1458381_at	Mm.37666	chloride intracellular channel 5	Clic5
1423393_at	chloride intracellular channel 4 (mitochondrial)	Clic4	6120.23	14633.8	12472.1	7482.58	10910.5	21147.3	2.39106	2.03784	1.17333	1.95572	1.34126	0.691995	1423393_at	Mm.257765	chloride intracellular channel 4 (mitochondrial)	Clic4
1438606_a_at	chloride intracellular channel 4 (mitochondrial)	Clic4	12589.3	28539.7	33879.7	13173.5	20249.2	33717.4	2.26698	2.69115	0.842383	2.16645	1.40942	0.846437	1438606_a_at	Mm.257765	chloride intracellular channel 4 (mitochondrial)	Clic4
1436390_a_at	chloride channel CLIC-like 1	Clcc1	876.733	1290.63	1111.93	555.26	1166.33	944.767	1.47209	1.26827	1.16071	2.32438	1.10657	1.36609	1436390_a_at	Mm.214545	chloride channel CLIC-like 1	Clcc1
1437511_x_at	chloride channel CLIC-like 1	Clcc1	1076.47	1271.5	1324.87	641.46	1299.8	874.933	1.18118	1.23075	0.959719	1.9822	0.978227	1.45325	1437511_x_at	Mm.214545	chloride channel CLIC-like 1	Clcc1
1456606_a_at	carbohydrate sulfotransferase 11 /// phosphatase and actin regulator 1	Chst11 /// Phactr1	1188.67	218.667	232.233	59.56	76.5667	457.567	0.18396	0.195373	0.941582	3.67137	2.8559	0.47789	1456606_a_at	Mm.360747	carbohydrate sulfotransferase 11 /// phosphatase and actin regulator 1	Chst11 /// Phactr1
1428573_at	chimerin (chimaerin) 2	Chn2	6268.87	1964.67	1697.5	362.06	157.067	249.467	0.313401	0.270783	1.15739	5.42636	12.5085	7.87547	1428573_at	Mm.321147	chimerin (chimaerin) 2	Chn2
1427384_at	chromodomain helicase DNA binding protein 6	Chd6	1483.9	949.767	1042.9	382.06	509.667	605.9	0.640048	0.70281	0.910698	2.48591	1.86351	1.56753	1427384_at	Mm.122738	chromodomain helicase DNA binding protein 6	Chd6
1449227_at	cholesterol 25-hydroxylase	Ch25h	169.267	559.967	562.8	127.26	491.8	2908.63	3.30819	3.32493	0.994966	4.40018	1.13861	0.192519	1449227_at	Mm.30824	cholesterol 25-hydroxylase	Ch25h
1424996_at	CASP8 and FADD-like apoptosis regulator	Cflar	607.167	2201.1	1854.17	1076.94	2719.03	2936.43	3.6252	3.0538	1.18711	2.04385	0.809516	0.749583	1424996_at	Mm.11778	CASP8 and FADD-like apoptosis regulator	Cflar
1423153_x_at	complement component factor h	Cfh	610.267	1737.97	1334.03	133.26	1313.43	2260.3	2.84788	2.18598	1.30279	13.0419	1.32322	0.76891	1423153_x_at	Mm.8655	complement component factor h	Cfh
1450876_at	complement component factor h	Cfh	661.767	1670.83	1314	111.5	1229.43	2091	2.52481	1.98559	1.27156	14.9851	1.35903	0.799059	1450876_at	Mm.8655	complement component factor h	Cfh
1416471_at	choline/ethanolaminephosphotransferase 1	Cept1	3530.6	5017.27	3463.2	2492.28	5393.63	2881.17	1.42108	0.98091	1.44874	2.01312	0.93022	1.7414	1416471_at	Mm.14816	choline/ethanolaminephosphotransferase 1	Cept1
1425262_at	CCAAT/enhancer binding protein (C/EBP), gamma	Cebpg	1174.47	3631.6	2943.33	1146.48	3852.97	1765.13	3.09213	2.5061	1.23384	3.16761	0.942546	2.05741	1425262_at	Mm.273090	CCAAT/enhancer binding protein (C/EBP), gamma	Cebpg
1460682_s_at	CEA-related cell adhesion molecule 2	Ceacam2	418.267	9160.43	7289.63	1118.9	4324.8	4559.53	21.9009	17.4282	1.25664	8.187	2.11812	2.00907	1460682_s_at	Mm.322502	CEA-related cell adhesion molecule 1 /// CEA-related cell adhesion molecule 2	Ceacam1 /// Ceacam2
1460681_at	CEA-related cell adhesion molecule 2	Ceacam2	307.667	4576.6	3797.47	665.4	2759.83	2252.63	14.8752	12.3428	1.20517	6.87797	1.65829	2.03167	1460681_at	Mm.322502	CEA-related cell adhesion molecule 1	Ceacam1
1422123_s_at	CEA-related cell adhesion molecule 1 /// CEA-related cell adhesion molecule 2	Ceacam1 /// Ceacam2	214.067	1880.67	2382.6	569.02	1146.33	1085.4	8.78543	11.1302	0.789334	3.3051	1.64059	1.73269	1422123_s_at	Mm.322502	CEA-related cell adhesion molecule 1 /// CEA-related cell adhesion molecule 2	Ceacam1 /// Ceacam2
1450494_x_at	CEA-related cell adhesion molecule 1	Ceacam1	169.6	4281.17	4655.57	511.18	1374.23	1773	25.2427	27.4503	0.91958	8.37507	3.11531	2.41465	1450494_x_at	Mm.322502	CEA-related cell adhesion molecule 1	Ceacam1
1427630_x_at	CEA-related cell adhesion molecule 1	Ceacam1	234.933	4508.93	5753.33	526.42	1503.77	2281.67	19.1924	24.4892	0.783708	8.56528	2.99843	1.97616	1427630_x_at	Mm.322502	CEA-related cell adhesion molecule 1	Ceacam1
1425538_x_at	CEA-related cell adhesion molecule 1	Ceacam1	294.833	5300.47	7299.83	649.62	2027.3	2975.1	17.9778	24.7592	0.726108	8.15933	2.61454	1.78161	1425538_x_at	Mm.322502	CEA-related cell adhesion molecule 1	Ceacam1
1452832_s_at	CDP-diacylglycerol synthase (phosphatidate cytidylyltransferase) 2	Cds2	3800.1	2533.77	1574.1	894.46	5105.57	3014.23	0.666763	0.414226	1.60966	2.83273	0.496275	0.840601	1452832_s_at	Mm.284503	CDP-diacylglycerol synthase (phosphatidate cytidylyltransferase) 2	Cds2
1438957_x_at	CDP-diacylglycerol synthase (phosphatidate cytidylyltransferase) 2	Cds2	7620.87	15478.8	14888.7	7042.82	12549.4	13715.3	2.03111	1.95368	1.03963	2.19782	1.23343	1.12858	1438957_x_at	Mm.284503	CDP-diacylglycerol synthase (phosphatidate cytidylyltransferase) 2	Cds2
1455164_at	Cdc42 GTPase-activating protein	Cdgap	976.967	14245.8	11097.1	5324.04	10638.4	11152.2	14.5817	11.3588	1.28374	2.67576	1.3391	1.2774	1455164_at	Mm.370848	Cdc42 GTPase-activating protein	Cdgap
1432022_at	Cdc42 GTPase-activating protein	Cdgap	194	790.967	780.367	320.5	532.5	972.7	4.07715	4.02251	1.01358	2.46791	1.48538	0.813166	1432022_at	Mm.370848	Cdc42 GTPase-activating protein	Cdgap
1433574_at	cell division cycle 37 homolog (S. cerevisiae)-like 1	Cdc37l1	3078.1	1556.27	1337.83	591.14	605.167	2112.83	0.505593	0.43463	1.16327	2.63265	2.57163	0.736578	1433574_at	Mm.78875	cell division cycle 37 homolog (S. cerevisiae)-like 1	Cdc37l1
1434997_at	cell division cycle 2-like 6 (CDK8-like)	Cdc2l6	1029.17	3072.43	3166.9	518.16	557.7	600.367	2.98536	3.07715	0.970171	5.92951	5.50911	5.11759	1434997_at	Mm.200924	cell division cycle 2-like 6 (CDK8-like)	Cdc2l6
1436913_at	CDC14 cell division cycle 14 homolog A (S. cerevisiae)	Cdc14a	525.167	2810.8	2911.53	473.58	1698.33	977.7	5.35221	5.54402	0.965402	5.93522	1.65503	2.87491	1436913_at	Mm.17647	CDC14 cell division cycle 14 homolog A (S. cerevisiae)	Cdc14a
1418710_at	CD59a antigen	Cd59a	1053	7879	5870.07	2299.36	8283.23	563.6	7.48243	5.57461	1.34223	3.42661	0.951199	13.9798	1418710_at	Mm.247265	CD59a antigen	Cd59a
1429830_a_at	CD59a antigen	Cd59a	190.667	2033.1	1578.93	504.7	1539	107.967	10.6631	8.28112	1.28764	4.02833	1.32105	18.8308	1429830_a_at	Mm.247265	CD59a antigen	Cd59a
1428187_at	CD47 antigen (Rh-related antigen, integrin-associated signal transducer)	Cd47	6157.3	7172.93	6479.4	2156.96	19488.1	15276.1	1.16495	1.05231	1.10704	3.32548	0.368067	0.469552	1428187_at	Mm.31752	CD47 antigen (Rh-related antigen, integrin-associated signal transducer)	Cd47
1419554_at	CD47 antigen (Rh-related antigen, integrin-associated signal transducer)	Cd47	3979.17	3173.27	3120.27	1472.08	13629.5	7681.93	0.79747	0.784151	1.01699	2.15563	0.232823	0.413082	1419554_at	Mm.390865	CD47 antigen (Rh-related antigen, integrin-associated signal transducer)	Cd47
1459908_at	CD47 antigen (Rh-related antigen, integrin-associated signal transducer), mRNA (cDNA clone MGC:13838 IMAGE:4187965)	Cd47	182.533	311.067	492.2	79.64	872.433	1016.33	1.70416	2.69649	0.631992	3.90591	0.356551	0.306068	1459908_at	Mm.31752	CD47 antigen (Rh-related antigen, integrin-associated signal transducer)	Cd47
1420908_at	CD2-associated protein	Cd2ap	189.4	1081.93	1631.9	382.28	243.733	603.567	5.71243	8.61616	0.66299	2.83021	4.439	1.79257	1420908_at	Mm.218637	CD2-associated protein	Cd2ap
1448788_at	Cd200 antigen	Cd200	1853.7	5573.47	6556.67	2653.24	381.767	8014.17	3.00667	3.53707	0.850046	2.10063	14.5991	0.695452	1448788_at	Mm.245851	Cd200 antigen	Cd200
1440825_s_at	coiled-coil domain containing 28A	Ccdc28a	1317	848.267	1167.9	374.2	443.767	436.2	0.64409	0.886788	0.726318	2.26688	1.91152	1.94467	1440825_s_at	Mm.296565	coiled-coil domain containing 28A	Ccdc28a
1427912_at	carbonyl reductase 3	Cbr3	1467.07	407.8	349.967	134	577.467	712.733	0.27797	0.238549	1.16525	3.04328	0.706188	0.572164	1427912_at	Mm.4512	carbonyl reductase 3	Cbr3
1418582_at	core-binding factor, runt domain, alpha subunit 2, translocated to, 3 homolog (human)	Cbfa2t3h	331.933	2893.53	1548.73	925.78	2353.97	3602.1	8.71721	4.6658	1.86832	3.12551	1.22922	0.803291	1418582_at	Mm.194339	core-binding factor, runt domain, alpha subunit 2, translocated to, 3 homolog (human)	Cbfa2t3h
1417327_at	caveolin 2	Cav2	1774.2	16059.8	17147.2	6909.12	10825	22715	9.05184	9.66477	0.936581	2.32443	1.48358	0.70701	1417327_at	Mm.396075	caveolin 2	Cav2
1451413_at	calpastatin	Cast	159.567	3493.1	3091.67	1588.42	2007.47	3441.07	21.8912	19.3754	1.12984	2.1991	1.74005	1.01512	1451413_at	Mm.29163	calpastatin	Cast
1449217_at	caspase 8 associated protein 2	Casp8ap2	886.867	1327.47	1401.63	602.76	1638.6	1367.63	1.49681	1.58043	0.947086	2.20231	0.810122	0.970631	1449217_at	Mm.22279	caspase 8 associated protein 2	Casp8ap2
1450691_at	cask-interacting protein 2	Caskin2	1087.63	3064.37	2174.3	1533.58	2766.23	2874.7	2.81746	1.99911	1.40936	1.99818	1.10778	1.06598	1450691_at	Mm.383737	cask-interacting protein 2	Caskin2
1454733_at	caspase recruitment domain 4	Card4	563.067	2298.7	1792.93	917.26	3251	1530.67	4.08247	3.18423	1.28209	2.50605	0.707075	1.50176	1454733_at	Mm.28498	nucleotide-binding oligomerization domain containing 1	Nod1
1449491_at	caspase recruitment domain family, member 10	Card10	704.367	8126.93	9213.97	4036.36	8919.53	3821.93	11.5379	13.0812	0.882023	2.01343	0.911139	2.12639	1449491_at	Mm.17629	caspase recruitment domain family, member 10	Card10
1416257_at	calpain 2	Capn2	3136.37	10740	8928.87	5106.28	8802.9	7184.13	3.42434	2.84688	1.20284	2.10329	1.22005	1.49496	1416257_at	Mm.19306	calpain 2	Capn2
1422477_at	Cdk5 and Abl enzyme substrate 1	Cables1	924.4	1401.9	1069.6	364.18	685.3	572.033	1.51655	1.15707	1.31068	3.84947	2.04567	2.45073	1422477_at	Mm.40717	Cdk5 and Abl enzyme substrate 1 /// similar to Cdk5 and Abl enzyme substrate 1	Cables1 /// LOC635753
1426367_at	calcium binding protein 39-like	Cab39l	844.033	1222.7	825.5	610.76	930.833	557.667	1.44864	0.978042	1.48116	2.00193	1.31355	2.19253	1426367_at	---	calcium binding protein 39-like	Cab39l
1442745_x_at	expressed sequence C79248	C79248	2520.5	2623.93	2236.07	1330.54	3515.3	8635.37	1.04104	0.887152	1.17346	1.97208	0.746432	0.303859	1442745_x_at	Mm.392436	RNA binding motif protein 39	Rbm39
1435084_at	RIKEN cDNA C730049O14 gene	C730049O14Rik	659.5	11012.3	17395.7	4992.84	1844.77	17376.3	16.6979	26.3771	0.633045	2.20561	5.96946	0.633751	1435084_at	Mm.209644	RIKEN cDNA C730049O14 gene	C730049O14Rik
1455359_at	RIKEN cDNA C130080N23 gene	C130080N23Rik	414.8	1178.33	1027.6	538.84	957.8	1593.47	2.84073	2.47734	1.14668	2.1868	1.23025	0.739478	1455359_at	Mm.4498	protein tyrosine phosphatase, non-receptor type 14	Ptpn14
1438221_at	RIKEN cDNA C130065N10 gene	C130065N10Rik	1322.23	933.267	1048.97	383.9	527.267	631.567	0.705826	0.793329	0.889701	2.43102	1.77001	1.4777	1438221_at	Mm.391747	RIKEN cDNA C130065N10 gene	C130065N10Rik
1416695_at	benzodiazepine receptor, peripheral	Bzrp	475.467	2184.13	2652.7	453.6	1744.5	2375.23	4.59366	5.57915	0.823362	4.81511	1.25201	0.919545	1416695_at	Mm.1508	translocator protein	Tspo
1456251_x_at	benzodiazepine receptor, peripheral	Bzrp	346.7	2487.8	3881.97	377.4	1744.63	2948.73	7.17566	11.1969	0.640861	6.59194	1.42597	0.843684	1456251_x_at	Mm.1508	translocator protein	Tspo
1438948_x_at	benzodiazepine receptor, peripheral	Bzrp	424.6	3113.03	5149.87	419.34	2356.03	4738.57	7.33168	12.1287	0.604488	7.42365	1.3213	0.656957	1438948_x_at	Mm.1508	translocator protein	Tspo
1448272_at	B-cell translocation gene 2, anti-proliferative	Btg2	3516.13	16523.6	13095.6	7625.76	17688.6	8220	4.69936	3.72442	1.26177	2.16681	0.934136	2.01017	1448272_at	Mm.392646	B-cell translocation gene 2, anti-proliferative	Btg2
1454884_at	BTB (POZ) domain containing 4	Btbd4	93.2333	1528.07	1367.3	298.88	2499.8	779.8	16.3897	14.6654	1.11758	5.11264	0.611276	1.95956	1454884_at	Mm.307728	BTB (POZ) domain containing 4	Btbd4
1458708_at	Bromodomain-containing protein BRD4 long variant (Brd4)	Brd4	545.367	1135.13	955.667	459.86	546	1540.47	2.08141	1.75234	1.18779	2.46843	2.079	0.736876	1458708_at	Mm.253518	Bromodomain containing 4	Brd4
1422470_at	BCL2/adenovirus E1B 19kDa-interacting protein 1, NIP3	Bnip3	4107.93	6968.43	6455.3	1515.38	2255.03	3187.93	1.69634	1.57142	1.07949	4.59847	3.09017	2.18588	1422470_at	Mm.378890	BCL2/adenovirus E1B interacting protein 1, NIP3	Bnip3
1434310_at	bone morphogenic protein receptor, type II (serine/threonine kinase)	Bmpr2	6902.67	26122.1	27735.4	12989.1	17725	30180.9	3.78434	4.01807	0.941831	2.01108	1.47374	0.865517	1434310_at	Mm.391654	bone morphogenic protein receptor, type II (serine/threonine kinase)	Bmpr2
1419616_at	bone morphogenic protein receptor, type II (serine/threonine kinase)	Bmpr2	293.033	1993.8	3946.07	375.72	365.167	4884.13	6.804	13.4663	0.505263	5.30661	5.45997	0.40822	1419616_at	Mm.7106	bone morphogenic protein receptor, type II (serine/threonine kinase)	Bmpr2
1421818_at	B-cell leukemia/lymphoma 6	Bcl6	1075.2	543.267	463.567	255.34	437.167	707.167	0.50527	0.431145	1.17193	2.12762	1.2427	0.76823	1421818_at	Mm.347398	B-cell leukemia/lymphoma 6	Bcl6
1420888_at	Bcl2-like 1	Bcl2l1	2158.47	5526.6	4443.6	1150.32	1691.33	2724.53	2.56043	2.05868	1.24372	4.8044	3.2676	2.02846	1420888_at	Mm.238213	Bcl2-like 1	Bcl2l1
1436098_at	butyrylcholinesterase	Bche	517.7	2581.4	2638.07	766.5	69.3667	161.233	4.98629	5.09574	0.97852	3.36778	37.2138	16.0103	1436098_at	Mm.250719	butyrylcholinesterase	Bche
1435918_at	cDNA sequence BC055107	BC055107	302.333	1029.8	714.7	55.02	22.2333	631.767	3.40617	2.36395	1.44088	18.7168	46.3178	1.63003	1435918_at	Mm.256058	cDNA sequence BC055107	BC055107
1434202_a_at	cDNA sequence BC055107	BC055107	11929.6	21909.7	20478.4	647.54	131.667	20665	1.83659	1.71661	1.06989	33.8353	166.403	1.06023	1434202_a_at	Mm.256058	cDNA sequence BC055107	BC055107
1436698_x_at	cDNA sequence BC054438	BC054438	1553.73	23552.9	24559.5	10914.7	23711.7	11877.1	15.1589	15.8067	0.959014	2.1579	0.993303	1.98304	1436698_x_at	Mm.34379	cDNA sequence BC054438	BC054438
1455437_at	cDNA sequence BC033915	BC033915	4703.27	2488.4	2597.37	1166.56	2274.2	2795.37	0.529079	0.552247	0.958047	2.13311	1.09419	0.890187	1455437_at	Mm.219459	cDNA sequence BC033915	BC033915
1434075_at	cDNA sequence BC030336	BC030336	2349.2	4653.03	3744.5	1911.38	2928.13	2807.9	1.98069	1.59395	1.24263	2.43438	1.58908	1.65712	1434075_at	Mm.276479	cDNA sequence BC030336	BC030336
1435454_a_at	cDNA sequence BC006779	BC006779	196.867	3334.8	3350.8	815.4	3674.93	7347.23	16.9394	17.0207	0.995225	4.08977	0.907445	0.453885	1435454_a_at	Mm.315872	cDNA sequence BC006779	BC006779
1424607_a_at	cDNA sequence BC003993 /// similar to hypothetical protein MGC37588 /// similar to hypothetical protein MGC37588 /// similar to hypothetical protein MGC37588 /// similar to novel protein /// similar to hypothetical protein /// similar to novel protein /// similar to novel protein /// similar to novel protein /// similar to novel protein /// hypothetical LOC433373 /// similar to hypothetical prote…	BC003993 /// LOC432468 /// LOC432512 /// LOC432823 /// LOC432857 /// LOC432890 /// LOC432924 /// LOC432932 /// LOC433043 /// LOC433244 /// LOC433373 /// LOC433596 /// LOC433657 /// LOC433893 /// LOC433915 /// LOC434014 /// LOC434071 /// LOC434166 /// LOC434383 /// LOC434421 /// LOC434430 /// LOC434450 /// LOC434503 /// LOC434600 /// LOC434603 /// LOC434620 /// LOC434657 /// LOC434801 /// LOC43482…	3744.97	3773.27	3145.7	673.3	3967.4	12900	1.00756	0.839981	1.1995	5.60414	0.951068	0.292502	1424607_a_at	Mm.288151	cDNA sequence BC003993 /// hypothetical LOC544818	BC003993 /// LOC544818
1424609_a_at	cDNA sequence BC003993 /// similar to hypothetical protein MGC37588 /// similar to hypothetical protein MGC37588 /// similar to hypothetical protein MGC37588 /// similar to novel protein /// similar to hypothetical protein /// similar to novel protein /// similar to novel protein /// similar to novel protein /// similar to novel protein /// similar to novel protein /// hypothetical LOC433373 /// …	BC003993 /// LOC432468 /// LOC432512 /// LOC432823 /// LOC432857 /// LOC432890 /// LOC432924 /// LOC432932 /// LOC433043 /// LOC433244 /// LOC433340 /// LOC433373 /// LOC433596 /// LOC433657 /// LOC433893 /// LOC433915 /// LOC434014 /// LOC434071 /// LOC434166 /// LOC434383 /// LOC434421 /// LOC434430 /// LOC434450 /// LOC434503 /// LOC434600 /// LOC434603 /// LOC434620 /// LOC434657 /// LOC43480…	3883.93	3985.17	3077.77	741.96	4172.73	13637.6	1.02606	0.792436	1.29482	5.37113	0.955049	0.29222	1424609_a_at	Mm.288151	cDNA sequence BC003993 /// hypothetical LOC544818	BC003993 /// LOC544818
1438403_s_at	CDNA sequence BC003324, mRNA (cDNA clone MGC:7036 IMAGE:3156139)	BC003324	6912.53	2410.7	3684.6	1096.2	1376.4	7666.9	0.348743	0.533032	0.654264	2.19914	1.75145	0.31443	1438403_s_at	---	---	---
1426234_s_at	cDNA sequence BC002199	BC002199	2142.67	3882.53	3793.07	1897.02	1976.5	1890.7	1.81201	1.77026	1.02359	2.04665	1.96435	2.05349	1426234_s_at	Mm.403486	cDNA sequence BC002199	BC002199
1452288_at	expressed sequence BB128963	BB128963	2511.27	2628.77	2760.03	1270.26	1203.63	3351.17	1.04679	1.09906	0.95244	2.06947	2.18403	0.784433	1452288_at	Mm.214959	expressed sequence BB128963	BB128963
1450026_a_at	UDP-GlcNAc:betaGal beta-1,3-N-acetylglucosaminyltransferase 1	B3gnt1	869.2	9530.63	5276.8	4163.92	2289.07	2434.83	10.9648	6.07087	1.80614	2.28886	4.16355	3.91429	1450026_a_at	Mm.258094	UDP-GlcNAc:betaGal beta-1,3-N-acetylglucosaminyltransferase 2	B3gnt2
1427511_at	Beta-2 microglobulin (B2m), mRNA	B2m	253.467	675.133	484.533	198.62	4043.47	1630.87	2.6636	1.91163	1.39337	3.39912	0.166969	0.413972	1427511_at	Mm.163	Beta-2 microglobulin	B2m
1417707_at	RIKEN cDNA B230342M21 gene	B230342M21Rik	615.867	279.1	433.2	124.36	1581.07	176.233	0.453183	0.703399	0.644275	2.24429	0.176526	1.5837	1417707_at	Mm.279932	RIKEN cDNA B230342M21 gene	B230342M21Rik
1435029_at	RIKEN cDNA B230120H23 gene, mRNA (cDNA clone MGC:35825 IMAGE:5346593)	B230120H23Rik	1087.23	7999.67	4566.17	3380.74	806.167	2438.27	7.35782	4.1998	1.75194	2.36625	9.92309	3.28088	1435029_at	---	---	---
1436845_at	axin2	Axin2	553.667	3406.33	2507.33	1207.16	178.1	394.333	6.15232	4.5286	1.35855	2.82177	19.126	8.63821	1436845_at	Mm.71710	axin2	Axin2
1437613_s_at	expressed sequence AW456874	AW456874	2462.27	519.967	761.333	247.66	240.333	459.867	0.211174	0.3092	0.682968	2.09952	2.16352	1.13069	1437613_s_at	Mm.315089	expressed sequence AW456874	AW456874
1434372_at	expressed sequence AW112010	AW112010	95.2667	1044.93	899.767	113.24	1385.63	1050.23	10.9685	9.44472	1.16134	9.2276	0.75412	0.994954	1434372_at	Mm.6381	expressed sequence AW112010	AW112010
1454984_at	expressed sequence AW061234	AW061234	3008.63	4175.57	3774.83	1033.8	23839.2	9089.73	1.38786	1.25467	1.10616	4.03905	0.175155	0.459372	1454984_at	---	expressed sequence AW061234	AW061234
1455014_at	expressed sequence AV009015	AV009015	1865.33	650.333	651.833	243.54	388.7	361.133	0.348642	0.349446	0.997699	2.67033	1.6731	1.80081	1455014_at	Mm.86217	expressed sequence AV009015	AV009015
1436870_s_at	expressed sequence AU041783	AU041783	1015.3	6716.27	6448.03	1411.26	75.7333	835.433	6.61506	6.35087	1.0416	4.75906	88.6831	8.03926	1436870_s_at	Mm.226284	actin filament associated protein 1-like 2	Afap1l2
1433935_at	expressed sequence AU020206	AU020206	328.533	828.867	855.1	232	1692.87	2989.6	2.52293	2.60278	0.969321	3.5727	0.489623	0.27725	1433935_at	Mm.200422	expressed sequence AU020206	AU020206
1433827_at	ATPase, aminophospholipid transporter (APLT), class I, type 8A, member 1	Atp8a1	3816.03	2837.7	2250.9	918.56	1538.4	2101.47	0.743626	0.589853	1.2607	3.08929	1.84458	1.35034	1433827_at	Mm.153230	ATPase, aminophospholipid transporter (APLT), class I, type 8A, member 1	Atp8a1
1454728_s_at	ATPase, aminophospholipid transporter (APLT), class I, type 8A, member 1	Atp8a1	4011.07	3220.8	2662.8	974.74	1732.33	2534.8	0.802978	0.663863	1.20955	3.30427	1.85923	1.27063	1454728_s_at	Mm.153230	ATPase, aminophospholipid transporter (APLT), class I, type 8A, member 1	Atp8a1
1433965_at	ATPase, aminophospholipid transporter (APLT), class I, type 8A, member 1	Atp8a1	3927.43	3928.27	3752.53	817.3	1157.47	2032.03	1.00021	0.955467	1.04683	4.8064	3.39385	1.93317	1433965_at	Mm.153230	ATPase, aminophospholipid transporter (APLT), class I, type 8A, member 1	Atp8a1
1423597_at	ATPase, aminophospholipid transporter (APLT), class I, type 8A, member 1	Atp8a1	4052.03	2727.7	2841.7	494.54	559.5	1852.03	0.673168	0.701302	0.959883	5.51563	4.87525	1.47281	1423597_at	Mm.153230	ATPase, aminophospholipid transporter (APLT), class I, type 8A, member 1	Atp8a1
1434386_at	ATPase, Ca++-sequestering	Atp2c1	3000.87	4548.83	4712.03	2084.04	2715.63	2036.47	1.51584	1.57022	0.965365	2.1827	1.67505	2.23369	1434386_at	Mm.326247	ATPase, Ca++-sequestering	Atp2c1
1456388_at	ATPase, class VI, type 11A	Atp11a	2544	1565.57	1505.67	626.18	1435.27	3188.9	0.615396	0.59185	1.03978	2.50019	1.09078	0.490943	1456388_at	---	ATPase, class VI, type 11A	Atp11a
1447272_s_at	ATPase, class V, type 10A	Atp10a	155.4	8295.03	4970.6	521.78	15.7333	194	53.3786	31.9858	1.66882	15.8976	527.227	42.7579	1447272_s_at	Mm.135129	ATPase, class V, type 10A	Atp10a
1452013_at	ATPase, class V, type 10A	Atp10a	157.1	7718.37	6372.37	404.02	39.2333	236.667	49.1303	40.5625	1.21122	19.1039	196.73	32.6128	1452013_at	Mm.135129	ATPase, class V, type 10A	Atp10a
1447851_x_at	---	Atp10a	540.9	16691.2	16222.2	877.34	52.4	676.033	30.8582	29.9911	1.02891	19.0248	318.534	24.6899	1447851_x_at	---	---	Atp10a
1454973_at	activating transcription factor 7 interacting protein	Atf7ip	981.767	1006.73	1046.13	365.32	1323.1	930.267	1.02543	1.06556	0.962337	2.75576	0.76089	1.0822	1454973_at	Mm.361788	activating transcription factor 7 interacting protein	Atf7ip
1438992_x_at	activating transcription factor 4	Atf4	5227.5	11447.2	17044.6	5319.12	12142.7	16115.7	2.1898	3.26056	0.671603	2.15209	0.94272	0.710314	1438992_x_at	Mm.641	activating transcription factor 4	Atf4
1452116_s_at	activating transcription factor 2	Atf2	2348.6	3063	2551.4	1539.18	1829.9	2292.53	1.30418	1.08635	1.20052	1.99002	1.67386	1.33608	1452116_s_at	Mm.209903	activating transcription factor 2	Atf2
1450072_at	ash1 (absent, small, or homeotic)-like (Drosophila)	Ash1l	787.8	1148.73	904.433	577.46	923.033	1265.1	1.45815	1.14805	1.27011	1.98929	1.24452	0.908018	1450072_at	Mm.130752	ash1 (absent, small, or homeotic)-like (Drosophila)	Ash1l
1449459_s_at	ankyrin repeat and SOCS box-containing protein 13	Asb13	1190.07	1907.83	1806.87	393.26	914.433	1673.2	1.60313	1.51829	1.05588	4.85133	2.08636	1.14023	1449459_s_at	Mm.253061	ankyrin repeat and SOCS box-containing protein 13	Asb13
1425099_a_at	aryl hydrocarbon receptor nuclear translocator-like	Arntl	363.433	1270.73	976.2	500.58	890.133	673.433	3.49647	2.68605	1.30171	2.53852	1.42758	1.88695	1425099_a_at	Mm.12177	aryl hydrocarbon receptor nuclear translocator-like	Arntl
1435092_at	ADP-ribosylation factor-like 4	Arl4	572.533	4760.97	7986.07	1199.44	565	554.233	8.31561	13.9486	0.596159	3.96932	8.42649	8.59018	1435092_at	Mm.12723	ADP-ribosylation factor-like 4A	Arl4a
1442176_at	AT rich interactive domain 5B (Mrf1 like)	Arid5b	196.667	808.9	919.467	331.62	484.167	2805.17	4.11305	4.67525	0.879749	2.43924	1.67071	0.288361	1442176_at	Mm.222464	AT rich interactive domain 5B (Mrf1 like)	Arid5b
1434283_at	Modulator recognition factor 2 (Mrf2)	Arid5b	1821.6	4751.9	6981.8	2209.86	2721.5	11401.6	2.60864	3.83278	0.680612	2.15032	1.74606	0.416776	1434283_at	Mm.222464	AT rich interactive domain 5B (Mrf1 like)	Arid5b
1420973_at	AT rich interactive domain 5B (Mrf1 like)	Arid5b	371.333	682.367	2415.87	300.96	382.267	2674.3	1.83761	6.50592	0.282452	2.2673	1.78505	0.255157	1420973_at	Mm.222464	AT rich interactive domain 5B (Mrf1 like)	Arid5b
1436191_at	AT rich interactive domain 4A (Rbp1 like)	Arid4a	508.533	1307.67	1066.63	599.62	1225.57	1010.23	2.57145	2.09747	1.22598	2.18083	1.06699	1.29442	1436191_at	Mm.241601	AT rich interactive domain 4A (Rbp1 like)	Arid4a
1424250_a_at	Rho guanine nucleotide exchange factor (GEF) 3	Arhgef3	216.1	2092.07	1504.83	415.26	1687.87	3870.57	9.68101	6.9636	1.39023	5.03797	1.23947	0.540507	1424250_a_at	Mm.248606	Rho guanine nucleotide exchange factor (GEF) 3	Arhgef3
1455522_at	Rho guanine nucleotide exchange factor (GEF) 15	Arhgef15	179.733	3569.43	2550.83	1768.42	7671.4	2856.8	19.8596	14.1923	1.39932	2.01843	0.465291	1.24945	1455522_at	Mm.376147	Rho guanine nucleotide exchange factor (GEF) 15	Arhgef15
1451867_x_at	Rho GTPase activating protein 6	Arhgap6	375.067	702.9	448.233	340.3	187.667	1072.67	1.87407	1.19508	1.56816	2.06553	3.74547	0.655283	1451867_x_at	Mm.284033	Rho GTPase activating protein 6	Arhgap6
1435694_at	Rho GTPase activating protein 26	Arhgap26	614.333	1475.73	818.733	515.9	1593.43	808.5	2.40217	1.33272	1.80246	2.8605	0.926134	1.82527	1435694_at	Mm.329396	Rho GTPase activating protein 26	Arhgap26
1451526_at	Rho GTPase activating protein 12	Arhgap12	575.6	1847.33	1719.33	605.04	1351.8	809.433	3.2094	2.98703	1.07445	3.05324	1.36657	2.28226	1451526_at	Mm.239675	Rho GTPase activating protein 12	Arhgap12
1441769_at	ADP-ribosylation factor related protein 2 (Arfrp2), mRNA	Arfrp2	107.3	309.333	448.233	80.32	322.533	1393.13	2.88288	4.17738	0.690117	3.85126	0.959074	0.222041	1441769_at	Mm.79837	ADP-ribosylation factor-like 15	Arl15
1426534_a_at	ADP-ribosylation factor GTPase activating protein 3	Arfgap3	648.367	1098.2	684.267	498	880.533	882.667	1.69379	1.05537	1.60493	2.20522	1.2472	1.24418	1426534_a_at	Mm.258910	ADP-ribosylation factor GTPase activating protein 3	Arfgap3
1429254_at	aquaporin 11	Aqp11	130.733	1332.73	1508.97	546.76	41.6333	97.5333	10.1943	11.5423	0.883209	2.43751	32.0112	13.6644	1429254_at	Mm.29756	aquaporin 11	Aqp11
1455411_at	Aquaporin 11, mRNA (cDNA clone IMAGE:5126527)	Aqp11	83	1378.4	1573.67	282.54	100.7	116.567	16.6072	18.9598	0.875916	4.8786	13.6882	11.825	1455411_at	---	aquaporin 11	Aqp11
1458525_at	Amyloid beta (A4) precursor protein, mRNA (cDNA clone IMAGE:3486773)	App	733.467	590.5	592.667	132.36	548.567	3430.23	0.805081	0.808035	0.996344	4.46132	1.07644	0.172146	1458525_at	Mm.277585	Amyloid beta (A4) precursor protein	App
1448308_at	adaptor-related protein complex 3, mu 1 subunit	Ap3m1	1872.8	2104.03	1806.93	978.74	1182.2	1017.57	1.12347	0.96483	1.16442	2.14974	1.77976	2.06771	1448308_at	Mm.386781	adaptor-related protein complex 3, mu 1 subunit	Ap3m1
1419435_at	aldehyde oxidase 1	Aox1	1025.2	729.333	664.933	114.26	1098.83	862.633	0.711406	0.648589	1.09685	6.3831	0.663734	0.845473	1419435_at	Mm.26787	aldehyde oxidase 1	Aox1
1452204_at	ankyrin repeat and SAM domain containing 1	Anks1	547.9	2785.87	2184.37	1302.18	2336.43	2923.23	5.08463	3.9868	1.27537	2.13939	1.19236	0.953009	1452204_at	Mm.32556	ankyrin repeat and SAM domain containing 1	Anks1
1437217_at	ankyrin repeat domain 6	Ankrd6	719.967	905.933	924.233	235.1	149.6	73.8333	1.2583	1.28372	0.9802	3.8534	6.0557	12.27	1437217_at	Mm.214766	ankyrin repeat domain 6	Ankrd6
1428063_at	ankyrin repeat domain 46	Ankrd46	3218.4	3430	2165.2	1564.72	2636.03	1947.9	1.06575	0.672757	1.58415	2.19209	1.3012	1.76087	1428063_at	Mm.396537	ankyrin repeat domain 46	Ankrd46
1440193_at	ankyrin repeat domain 12	Ankrd12	1641.97	1117.8	1737.97	524	1206.07	883.467	0.680769	1.05847	0.643165	2.13321	0.926814	1.26524	1440193_at	Mm.34706	ankyrin repeat domain 12	Ankrd12
1422573_at	AMP deaminase 3	Ampd3	1238.33	494.267	322.033	105.52	1263.7	3287.93	0.399139	0.260054	1.53483	4.6841	0.391127	0.150327	1422573_at	Mm.3238	AMP deaminase 3	Ampd3
1454890_at	angiomotin	Amot	999.933	5943.5	5821.8	2405.04	3708.77	835.5	5.9439	5.82219	1.0209	2.47127	1.60255	7.1137	1454890_at	Mm.100068	angiomotin	Amot
1416835_s_at	S-adenosylmethionine decarboxylase 1 /// S-adenosylmethionine decarboxylase 2 /// similar to S-adenosylmethionine decarboxylase	Amd1 /// Amd2 /// LOC432454	1539.6	931.667	1458.7	412.26	168.633	357.9	0.605136	0.947454	0.638697	2.2599	5.52481	2.60315	1416835_s_at	Mm.253533	S-adenosylmethionine decarboxylase 1 /// S-adenosylmethionine decarboxylase 2	Amd1 /// Amd2
1448484_at	S-adenosylmethionine decarboxylase 1	Amd1	5921.53	9442.57	7638.17	2025.24	1534.67	2801.1	1.59462	1.2899	1.23623	4.66244	6.15285	3.37102	1448484_at	Mm.253533	S-adenosylmethionine decarboxylase 1	Amd1
1434010_at	amyotrophic lateral sclerosis 2 (juvenile) chromosome region, candidate 13 (human)	Als2cr13	1257.83	4057.8	2802.47	1480.84	3741.4	3325.6	3.22602	2.22801	1.44794	2.7402	1.08457	1.22017	1434010_at	Mm.258250	amyotrophic lateral sclerosis 2 (juvenile) chromosome region, candidate 13 (human)	Als2cr13
1433769_at	ALS2 C-terminal like	Als2cl	299.3	1347.93	899.1	578.22	931.1	2092.17	4.50362	3.00401	1.4992	2.33118	1.44768	0.644276	1433769_at	Mm.86338	ALS2 C-terminal like	Als2cl
1422699_at	arachidonate 12-lipoxygenase	Alox12	69.7333	314.1	369.967	78.54	1227.6	58.6667	4.5043	5.30545	0.848995	3.99924	0.255865	5.35398	1422699_at	Mm.12286	arachidonate 12-lipoxygenase	Alox12
1448104_at	aldehyde dehydrogenase family 6, subfamily A1	Aldh6a1	4647.9	1766.57	1581.43	858.08	1589.5	2087.87	0.380078	0.340247	1.11707	2.05874	1.1114	0.846111	1448104_at	Mm.247510	aldehyde dehydrogenase family 6, subfamily A1	Aldh6a1
1448143_at	aldehyde dehydrogenase 2, mitochondrial	Aldh2	2130.7	5327.3	7574.97	1306.8	11976.9	9345.47	2.50026	3.55515	0.703277	4.0766	0.444798	0.570041	1448143_at	Mm.284446	aldehyde dehydrogenase 2, mitochondrial	Aldh2
1416468_at	aldehyde dehydrogenase family 1, subfamily A1	Aldh1a1	1427.7	7180.7	8983.6	387.98	283.5	6792	5.02956	6.29236	0.799312	18.5079	25.3287	1.05723	1416468_at	Mm.250866	aldehyde dehydrogenase family 1, subfamily A1	Aldh1a1
1456590_x_at	aldo-keto reductase family 1, member B3 (aldose reductase) /// similar to Aldo-keto reductase family 1, member B3 (aldose reductase)	Akr1b3 /// LOC432549	1703.67	1472.5	1549.83	752.92	6934.47	4714.27	0.864312	0.909705	0.950102	1.95572	0.212345	0.31235	1456590_x_at	Mm.451	aldo-keto reductase family 1, member B3 (aldose reductase)	Akr1b3
1423611_at	alkaline phosphatase 2, liver	Akp2	255.567	1415.37	1287.5	53.3	54	263.533	5.53815	5.03782	1.09931	26.5547	26.2105	5.37073	1423611_at	Mm.288186	alkaline phosphatase 2, liver	Akp2
1450387_s_at	adenylate kinase 3 alpha-like 1	Ak3l1	899.067	1000.63	822.5	475	17.2333	82.4333	1.11297	0.914838	1.21658	2.1066	58.0638	12.1387	1450387_s_at	Mm.42040	adenylate kinase 3 alpha-like 1	Ak3l1
1427091_at	expressed sequence AI481105	AI481105	352.5	849.133	455.1	297.22	1744.07	703.967	2.40889	1.29106	1.86582	2.85692	0.48687	1.20621	1427091_at	Mm.297074	expressed sequence AI481105	AI481105
1433465_a_at	expressed sequence AI467606	AI467606	394.7	9309.93	8058.5	1949.94	321.467	1202.4	23.5874	20.4168	1.15529	4.77447	28.9608	7.74279	1433465_a_at	Mm.284102	expressed sequence AI467606	AI467606
1440964_s_at	expressed sequence AI465270	AI465270	194.133	672.433	637.567	282.06	1060.93	1064.13	3.46377	3.28417	1.05469	2.38401	0.633813	0.631907	1440964_s_at	Mm.392244	expressed sequence AI465270	AI465270
1434389_at	expressed sequence AI449023	AI449023	2082.97	2023.7	1783.1	964.32	954.267	787.9	0.971547	0.856039	1.13493	2.09858	2.12069	2.56847	1434389_at	Mm.436658	Son of sevenless homolog 1 (Drosophila)	Sos1
1442018_at	expressed sequence AI426953	AI426953	926.6	1750.03	1592.23	842.84	1203.97	2040.43	1.88866	1.71836	1.09911	2.07635	1.45356	0.857677	1442018_at	Mm.23811	expressed sequence AI426953	AI426953
1452217_at	AHNAK nucleoprotein (desmoyokin)	Ahnak	973.9	19546	11041.6	4577.22	4765.63	11315.8	20.0699	11.3375	1.77022	4.27028	4.10146	1.72732	1452217_at	Mm.203866	AHNAK nucleoprotein (desmoyokin)	Ahnak
1438292_x_at	adenosine kinase	Adk	6050.57	4956.37	3649.1	2464.1	2164.33	4851.73	0.819157	0.603101	1.35824	2.01143	2.29002	1.02157	1438292_x_at	Mm.188734	adenosine kinase	Adk
1434329_s_at	adiponectin receptor 2	Adipor2	3032.93	6804.7	4698.43	2333.58	1827.07	3805.9	2.2436	1.54914	1.44829	2.91599	3.72439	1.78793	1434329_s_at	Mm.291826	adiponectin receptor 2	Adipor2
1418586_at	adenylate cyclase 9	Adcy9	1049.3	1847.9	1283.2	838.06	982.567	1227	1.76108	1.22291	1.44007	2.20497	1.88069	1.50603	1418586_at	Mm.310036	adenylate cyclase 9	Adcy9
1451604_a_at	activin A receptor, type II-like 1	Acvrl1	243.1	5930.1	5779.37	3010.58	954.067	8072.27	24.3937	23.7736	1.02608	1.96975	6.2156	0.734626	1451604_a_at	Mm.279542	activin A receptor, type II-like 1	Acvrl1
1451257_at	acyl-CoA synthetase long-chain family member 6	Acsl6	4715.47	680.967	683.333	62.68	23.8	6.2	0.144411	0.144913	0.996537	10.8642	28.612	109.833	1451257_at	Mm.267478	acyl-CoA synthetase long-chain family member 6	Acsl6
1427034_at	angiotensin I converting enzyme (peptidyl-dipeptidase A) 1	Ace	50.8333	303.4	314.2	108	147.3	10946.9	5.96852	6.18098	0.965627	2.80926	2.05974	0.0277156	1427034_at	Mm.754	angiotensin I converting enzyme (peptidyl-dipeptidase A) 1	Ace
1428236_at	acyl-Coenzyme A binding domain containing 5	Acbd5	4770.33	5777.93	6502.87	2599.52	1732.7	4484.5	1.21122	1.36319	0.888521	2.22269	3.33464	1.28842	1428236_at	Mm.181973	acyl-Coenzyme A binding domain containing 5	Acbd5
1453103_at	actin-binding LIM protein 1	Ablim1	397.8	10072	10190.2	3608.98	83.6333	946.2	25.3192	25.6165	0.988394	2.79081	120.43	10.6446	1453103_at	Mm.217161	actin-binding LIM protein 1	Ablim1
1454708_at	actin-binding LIM protein 1	Ablim1	1158.43	22084.1	22560.9	11245.1	248.2	2958.1	19.0638	19.4754	0.978866	1.9639	88.9772	7.46565	1454708_at	Mm.217161	actin-binding LIM protein 1	Ablim1
1443870_at	ATP-binding cassette, sub-family C (CFTR/MRP), member 4	Abcc4	796.8	17102.3	18205.9	5200.44	2475.83	872.567	21.4638	22.8487	0.939386	3.28863	6.90771	19.6	1443870_at	Mm.40537	ATP-binding cassette, sub-family C (CFTR/MRP), member 4	Abcc4
1419759_at	ATP-binding cassette, sub-family B (MDR/TAP), member 1A	Abcb1a	1769.33	42011.6	42289.9	15225.8	129.7	3931.4	23.7443	23.9016	0.993421	2.75924	323.914	10.6862	1419759_at	Mm.207354	ATP-binding cassette, sub-family B (MDR/TAP), member 1A	Abcb1a
1419758_at	ATP-binding cassette, sub-family B (MDR/TAP), member 1A	Abcb1a	771.167	23724.8	26759.5	6285.9	12.8333	1838.67	30.7649	34.7	0.886595	3.77429	1848.69	12.9033	1419758_at	Mm.207354	ATP-binding cassette, sub-family B (MDR/TAP), member 1A	Abcb1a
1434474_at	ATP-binding cassette, sub-family A (ABC1), member 5	Abca5	2022.47	729.3	634.733	199.5	37.0333	609.933	0.360599	0.313841	1.14899	3.65564	19.6931	1.1957	1434474_at	Mm.41942	ATP-binding cassette, sub-family A (ABC1), member 5	Abca5
1456763_at	expressed sequence AA536749	AA536749	951.033	2667.87	1921.2	1196	1023.43	1496.93	2.80523	2.02012	1.38865	2.23066	2.60678	1.78222	1456763_at	Mm.392074	expressed sequence AA536749	AA536749
1460733_at	expressed sequence AA407659	AA407659	899	3120.77	1979.97	1200.9	952	2060.57	3.47138	2.20241	1.57617	2.59869	3.27812	1.51452	1460733_at	Mm.29241	expressed sequence AA407659	AA407659
1460688_s_at	expressed sequence AA407659	AA407659	815.867	3555.23	2653.1	1407.12	1120.67	2392.5	4.35762	3.25188	1.34003	2.5266	3.17243	1.48599	1460688_s_at	Mm.29241	expressed sequence AA407659	AA407659
1460465_at	RIKEN cDNA A930038C07 gene	A930038C07Rik	618.867	14969.2	17073.4	2944.4	35.7	1531.13	24.1881	27.5882	0.876756	5.08396	419.305	9.77655	1460465_at	Mm.52392	RIKEN cDNA A930038C07 gene	A930038C07Rik
1454967_at	RIKEN cDNA A930001N09 gene (A930001N09Rik), mRNA	A930001N09Rik	1908.47	2574.17	2228.93	949.14	2201.1	1804.73	1.34881	1.16792	1.15489	2.7121	1.16949	1.42634	1454967_at	Mm.275414	Transcribed locus	---
1434191_at	RIKEN cDNA A530016O06 gene	A530016O06Rik	1803.6	993.567	706.9	419.78	788.6	711.1	0.55088	0.391938	1.40553	2.36687	1.25991	1.39722	1434191_at	Mm.211255	RIKEN cDNA A530016O06 gene	A530016O06Rik
1435964_a_at	RIKEN cDNA A430105I05 gene	A430105I05Rik	1545.93	812.633	745.667	360.82	3240.93	1874.4	0.525659	0.482341	1.08981	2.25218	0.250741	0.433543	1435964_a_at	Mm.248296	TAO kinase 3	Taok3
1428967_at	RIKEN cDNA A330103N21 gene	A330103N21Rik	468.767	7691.33	11327.3	3318.46	517.733	1124.8	16.4076	24.1641	0.679007	2.31774	14.8558	6.83796	1428967_at	Mm.275742	insulin-like growth factor I receptor	Igf1r
1419824_a_at	RIKEN cDNA A230062G08 gene	A230062G08Rik	1232.1	1246.7	1709.43	384.8	703.767	992.733	1.01185	1.38741	0.729306	3.23986	1.77147	1.25583	1419824_a_at	Mm.39271	RIKEN cDNA A230062G08 gene	A230062G08Rik
1435634_at	RIKEN cDNA A030012M09 gene	A030012M09Rik	779	2528.63	2607.13	689.5	758.233	1013.6	3.246	3.34677	0.96989	3.66734	3.3349	2.49471	1435634_at	Mm.21539	protein-L-isoaspartate (D-aspartate) O-methyltransferase domain containing 1	Pcmtd1
1429429_s_at	RIKEN cDNA A030012M09 gene	A030012M09Rik	1409.97	5289.83	6613.8	1609.32	1688.77	1847.17	3.75174	4.69075	0.799818	3.287	3.13236	2.86376	1429429_s_at	Mm.21539	protein-L-isoaspartate (D-aspartate) O-methyltransferase domain containing 1	Pcmtd1
1455388_at	RIKEN cDNA A030012M09 gene	A030012M09Rik	1399.73	3261.13	5490.8	1055.26	978.533	1630.7	2.32982	3.92275	0.593927	3.09036	3.33267	1.99984	1455388_at	Mm.21539	protein-L-isoaspartate (D-aspartate) O-methyltransferase domain containing 1	Pcmtd1
1443088_at	RIKEN cDNA 9930031P18 gene	9930031P18Rik	527.7	547.3	604.333	249.36	1421.67	1411.37	1.03714	1.14522	0.905626	2.19482	0.384971	0.38778	1443088_at	---	RIKEN cDNA 9930031P18 gene	9930031P18Rik
1434380_at	RIKEN cDNA 9830147J24 gene	9830147J24Rik	520.167	5240.33	5053.73	1494.84	2336.07	4396.63	10.0743	9.7156	1.03692	3.50561	2.24323	1.1919	1434380_at	Mm.45740	guanylate binding protein 6	Gbp6
1425156_at	RIKEN cDNA 9830147J24 gene	9830147J24Rik	213.333	2089.97	3739.53	752.34	942.133	1663.1	9.79672	17.5291	0.558884	2.77796	2.21833	1.25667	1425156_at	Mm.45740	guanylate binding protein 6	Gbp6
1426535_at	RIKEN cDNA 9630046K23 gene	9630046K23Rik	1605.27	1327.47	1119.03	643.6	1264.17	842.167	0.826945	0.697101	1.18626	2.06256	1.05007	1.57625	1426535_at	Mm.284366	RIKEN cDNA 9630046K23 gene	9630046K23Rik
1442427_at	RIKEN cDNA 9630026M06 gene	9630026M06Rik	166.067	452.233	703.2	229.76	126.9	1670.5	2.7232	4.23444	0.643108	1.96829	3.5637	0.270717	1442427_at	---	RIKEN cDNA 9630026M06 gene	9630026M06Rik
1441352_at	RIKEN cDNA 9430034N14 gene	9430034N14Rik	274.567	661.8	471.4	144.7	765.633	1083.57	2.41034	1.71689	1.4039	4.5736	0.864382	0.610761	1441352_at	---	RIKEN cDNA 9430034N14 gene	9430034N14Rik
1457094_at	Hypothetical protein 9430022A14 (9430022A14), mRNA	9430022A14	287.267	7905.1	9568.6	4053.74	6159	4851.47	27.5183	33.3091	0.82615	1.95008	1.2835	1.62942	1457094_at	Mm.225	src homology 2 domain-containing transforming protein E	She
1428535_at	RIKEN cDNA 9430020K01 gene	9430020K01Rik	1442.8	27927.3	24127.3	9650.72	3953.73	9000.17	19.3563	16.7225	1.1575	2.89381	7.06353	3.10298	1428535_at	Mm.33179	RIKEN cDNA 9430020K01 gene	9430020K01Rik
1456480_at	RIKEN cDNA 9330186A19 gene	9330186A19Rik	1826.7	8090.07	6474.97	3970.3	227.9	2684.2	4.42879	3.54463	1.24944	2.03765	35.4983	3.01396	1456480_at	Mm.216590	furry homolog (Drosophila)	Fry
1426862_at	RIKEN cDNA 9130023F12 gene	9130023F12Rik	851.8	1774.4	1622	867	971.333	1208.2	2.08312	1.9042	1.09396	2.0466	1.82677	1.46863	1426862_at	Mm.356580	aftiphilin	Aftph
1426861_at	RIKEN cDNA 9130023F12 gene	9130023F12Rik	1295.07	2030.83	1897.1	897.44	1374.7	1115.23	1.56813	1.46487	1.07049	2.26292	1.47729	1.82099	1426861_at	Mm.356580	aftiphilin	Aftph
1418979_at	RIKEN cDNA 9030611N15 gene	9030611N15Rik	97.7333	4569.43	3565.9	1266	25.0667	459.867	46.7541	36.486	1.28142	3.60935	182.291	9.93643	1418979_at	Mm.26838	aldo-keto reductase family 1, member C14	Akr1c14
1429809_at	RIKEN cDNA 8430438D04 gene	8430438D04Rik	713.633	5707.83	5351.77	1580.96	1450.43	3780.07	7.99827	7.49932	1.06653	3.61036	3.93526	1.50998	1429809_at	Mm.25225	transmembrane and tetratricopeptide repeat containing 2	Tmtc2
1424993_at	RIKEN cDNA 8430410K20 gene	8430410K20Rik	1939.9	2167.4	1662.17	1057.22	1647.3	1132.13	1.11727	0.856831	1.30396	2.05009	1.31573	1.91444	1424993_at	Mm.206549	RIKEN cDNA 8430410K20 gene	8430410K20Rik
1433837_at	RIKEN cDNA 8430408G22 gene	8430408G22Rik	341.767	6244.73	3751.03	1124.24	994.133	2091.5	18.2719	10.9754	1.6648	5.55463	6.28159	2.98577	1433837_at	Mm.38231	RIKEN cDNA 8430408G22 gene	8430408G22Rik
1433836_a_at	RIKEN cDNA 8430408G22 gene	8430408G22Rik	1564.6	21971.1	14453.6	3900.6	3734.4	9477.8	14.0426	9.23791	1.52011	5.63275	5.88344	2.31816	1433836_a_at	Mm.38231	RIKEN cDNA 8430408G22 gene	8430408G22Rik
1437066_at	RIKEN cDNA 7330412A13 gene	7330412A13Rik	1542.87	1799.47	1415.17	335.72	366.2	1245.3	1.16631	0.917232	1.27156	5.36002	4.91389	1.44501	1437066_at	Mm.136238	zinc finger and BTB domain containing 20	Zbtb20
1454609_x_at	RIKEN cDNA 6430527G18 gene	6430527G18Rik	558.8	1716.23	1478.87	739.14	571.367	716.767	3.07128	2.6465	1.16051	2.32193	3.00373	2.39441	1454609_x_at	Mm.248358	RIKEN cDNA 6430527G18 gene	6430527G18Rik
1455218_at	RIKEN cDNA 6330503K22 gene	6330503K22Rik	7021.27	1348.57	1251.9	269.26	301.8	344.4	0.192069	0.178301	1.07722	5.00842	4.46841	3.9157	1455218_at	Mm.23279	RIKEN cDNA 6330503K22 gene	6330503K22Rik
1438024_at	RIKEN cDNA 6230416A05 gene	6230416A05Rik	2948.9	3481.63	5263.13	1703.24	2429.43	3673.8	1.18065	1.78478	0.661513	2.04412	1.43311	0.947693	1438024_at	---	coiled-coil domain containing 90A	Ccdc90a
1440163_at	RIKEN cDNA 6030490B17 gene	6030490B17Rik	962.367	896.267	546.3	434.44	436.5	1091.37	0.931315	0.567663	1.64061	2.06304	2.0533	0.821233	1440163_at	---	RIKEN cDNA 6030490B17 gene	6030490B17Rik
1438233_at	RIKEN cDNA 6030443O07 gene	6030443O07Rik	1519.13	1655.93	1262.73	832.6	3967.03	769.667	1.09005	0.83122	1.31139	1.98887	0.417424	2.15149	1438233_at	Mm.212609	RIKEN cDNA 6030443O07 gene	6030443O07Rik
1430585_at	RIKEN cDNA 5930436O19 gene	5930436O19Rik	633.067	566.933	668.833	289.8	615.6	1584.77	0.895535	1.0565	0.847645	1.95629	0.920944	0.357739	1430585_at	Mm.436825	RIKEN cDNA 5930436O19 gene	5930436O19Rik
1418580_at	RIKEN cDNA 5830458K16 gene	5830458K16Rik	269.267	3219.53	3899.7	745.6	5208.6	2999.4	11.9567	14.4827	0.825585	4.31804	0.618119	1.07339	1418580_at	Mm.434399	receptor transporter protein 4	Rtp4
1434161_at	RIKEN cDNA 5830457H20 gene	5830457H20Rik	1704.23	1459.57	1166.83	604.06	975.533	743.7	0.856436	0.684668	1.25088	2.41626	1.49617	1.96257	1434161_at	Mm.311904	lin-52 homolog (C. elegans)	Lin52
1453287_at	RIKEN cDNA 5730557B15 gene	5730557B15Rik	310.8	1770.2	2540.27	768.72	181.067	13227.4	5.69562	8.17332	0.696856	2.30279	9.77651	0.133829	1453287_at	Mm.102470	RIKEN cDNA 5730557B15 gene	5730557B15Rik
1437041_at	RIKEN cDNA 5730406M06 gene	5730406M06Rik	2330.03	968.9	768.667	227.22	524.467	897.8	0.415831	0.329895	1.26049	4.26415	1.8474	1.07919	1437041_at	Mm.100117	RIKEN cDNA 5730406M06 gene	5730406M06Rik
1435079_at	RIKEN cDNA 5730406M06 gene	5730406M06Rik	2120.67	1978.67	1939.93	985.18	1378.37	1993.23	0.93304	0.914775	1.01997	2.00843	1.43552	0.992692	1435079_at	Mm.100117	RIKEN cDNA 5730406M06 gene	5730406M06Rik
1436987_at	RIKEN cDNA 5430433G21 gene	5430433G21Rik	36.4	1197.53	1164.57	461.72	22.3667	409.933	32.8993	31.9936	1.02831	2.59364	53.541	2.92129	1436987_at	Mm.41113	RIKEN cDNA 5430433G21 gene	5430433G21Rik
1434756_at	hypothetical protein 5430421B17	5430421B17	426.067	5240.43	3770.03	2532.56	4377.53	8125.4	12.2996	8.84846	1.39002	2.06922	1.19712	0.644945	1434756_at	Mm.86755	hypothetical protein 5430421B17	5430421B17
1452993_at	RIKEN cDNA 5430416O09 gene	5430416O09Rik	71.9667	1396.1	926.767	156.38	60.8	59.2333	19.3993	12.8777	1.50642	8.92761	22.9622	23.5695	1452993_at	Mm.33063	RIKEN cDNA 5430416O09 gene	5430416O09Rik
1456210_at	RIKEN cDNA 5430407P10 gene	5430407P10Rik	104.067	1595.03	1347.37	790.72	42.4	121.033	15.327	12.9471	1.18382	2.01719	37.6187	13.1785	1456210_at	Mm.133542	RIKEN cDNA 5430407P10 gene	5430407P10Rik
1429900_at	RIKEN cDNA 5330406M23 gene	5330406M23Rik	1192.03	688.9	1152.33	51.12	1290.2	2016.47	0.57792	0.966696	0.59783	13.4761	0.533948	0.341637	1429900_at	Mm.109877	RIKEN cDNA 5330406M23 gene	5330406M23Rik
1428663_at	RIKEN cDNA 5133401H06 gene	5133401H06Rik	286.233	4908.5	7041.27	1191.52	10.4	1023.9	17.1486	24.5997	0.697105	4.11953	471.971	4.79393	1428663_at	Mm.394321	RIKEN cDNA 5133401H06 gene	5133401H06Rik
1426387_x_at	RIKEN cDNA 4933439C20 gene /// phosphatidylserine decarboxylase	4933439C20Rik /// Pisd	3271.2	2893.97	3912.97	1361.04	6199.9	3708.6	0.88468	1.19619	0.739584	2.12629	0.466776	0.780339	1426387_x_at	Mm.273765	RIKEN cDNA 4933439C20 gene /// phosphatidylserine decarboxylase pseudogene /// phosphatidylserine decarboxylase	4933439C20Rik /// LOC236604 /// Pisd
1436944_x_at	RIKEN cDNA 4933439C20 gene	4933439C20Rik	3506.83	3386.4	3878.67	897.2	7293.83	3551.3	0.965658	1.10603	0.873084	3.77441	0.464283	0.953566	1436944_x_at	Mm.247625	RIKEN cDNA 4933439C20 gene /// phosphatidylserine decarboxylase pseudogene	4933439C20Rik /// LOC236604
1434975_x_at	RIKEN cDNA 4933439C20 gene	4933439C20Rik	4510	4208.47	5872.63	1943.98	8259.43	4963	0.933141	1.30214	0.716623	2.16487	0.509535	0.847968	1434975_x_at	Mm.247625	RIKEN cDNA 4933439C20 gene /// phosphatidylserine decarboxylase pseudogene	4933439C20Rik /// LOC236604
1435423_x_at	RIKEN cDNA 4933433P14 gene	4933433P14Rik	1127.47	1287.2	1452.43	582.66	1364.07	796.8	1.14167	1.28823	0.886237	2.20918	0.943649	1.61546	1435423_x_at	Mm.248019	RIKEN cDNA 4933433P14 gene	4933433P14Rik
1456808_at	MKIAA0247 protein	4933426M11Rik	265.633	237.667	217.8	106.46	200.2	1126.1	0.894717	0.819927	1.09122	2.23245	1.18715	0.211053	1456808_at	Mm.341776	RIKEN cDNA 4933426M11 gene	4933426M11Rik
1438587_at	RIKEN cDNA 4933417M04 gene	4933417M04Rik	22.1333	502.467	868.933	208.4	1378.73	767.667	22.7018	39.259	0.578257	2.41107	0.364441	0.654538	1438587_at	Mm.61148	RIKEN cDNA 4933417M04 gene	4933417M04Rik
1459807_x_at	RIKEN cDNA 4933406E20 gene	4933406E20Rik	3073.57	333.567	358.367	91.88	144.233	775.233	0.108528	0.116596	0.930797	3.63046	2.31269	0.430279	1459807_x_at	Mm.226534	RIKEN cDNA 4933406E20 gene	4933406E20Rik
1429029_at	RIKEN cDNA 4933405A16 gene	4933405A16Rik	101.1	937	1236.83	313.66	22.7667	151.767	9.26805	12.2338	0.75758	2.98731	41.1567	6.17395	1429029_at	Mm.273360	sphingomyelin synthase 2	Sgms2
1428344_at	RIKEN cDNA 4932443D16 gene	4932443D16Rik	292.167	3663.57	3193.33	1712.98	583.267	875.833	12.5393	10.9298	1.14725	2.13871	6.28112	4.18295	1428344_at	Mm.280653	phosphatidic acid phosphatase type 2 domain containing 2	Ppapdc2
1430805_s_at	RIKEN cDNA 4932432N11 gene	4932432N11Rik	1064.87	1280.33	1476.03	637.74	2379.33	1106.97	1.20234	1.38612	0.867415	2.00761	0.538106	1.15661	1430805_s_at	Mm.85289	RMI1, RecQ mediated genome instability 1, homolog (S. cerevisiae)	Rmi1
1428625_a_at	RIKEN cDNA 4932432N11 gene	4932432N11Rik	718.4	959.233	1381.43	419.9	1278.1	683.1	1.33524	1.92293	0.694375	2.28443	0.750515	1.40424	1428625_a_at	Mm.85289	RMI1, RecQ mediated genome instability 1, homolog (S. cerevisiae)	Rmi1
1431228_s_at	RIKEN cDNA 4930526I15 gene	4930526I15Rik	1139.6	2150.8	3182.73	1054.44	2738.73	1259.33	1.88733	2.79285	0.675771	2.03976	0.785327	1.70789	1431228_s_at	Mm.436715	RIKEN cDNA 4930526I15 gene	4930526I15Rik
1456446_at	RIKEN cDNA 4930523C07 gene	4930523C07Rik	128.767	755.167	673.433	251.7	514.733	2490.2	5.86461	5.22987	1.12137	3.00026	1.4671	0.303255	1456446_at	---	RIKEN cDNA 4930523C07 gene	4930523C07Rik
1426655_a_at	RIKEN cDNA 4930504E06 gene	4930504E06Rik	782.333	4010.9	2341.13	1545.98	1443.77	879.967	5.12684	2.9925	1.71323	2.59441	2.77808	4.55801	1426655_a_at	Mm.279287	RIKEN cDNA 4930504E06 gene	4930504E06Rik
1426656_at	RIKEN cDNA 4930504E06 gene	4930504E06Rik	1189.37	5697.93	3611.77	2502.92	2395.9	1563.9	4.79073	3.03671	1.5776	2.27651	2.3782	3.64341	1426656_at	Mm.279287	RIKEN cDNA 4930504E06 gene	4930504E06Rik
1437046_x_at	RIKEN cDNA 4930504E06 gene	4930504E06Rik	2449.47	9794.3	9731.43	4041	3755.53	3302.83	3.99854	3.97288	1.00646	2.42373	2.60797	2.96542	1437046_x_at	Mm.279287	RIKEN cDNA 4930504E06 gene	4930504E06Rik
1438321_x_at	RIKEN cDNA 4930504E06 gene	4930504E06Rik	2970.5	13304.8	13616.7	4639.78	4873.4	4544.03	4.47899	4.58398	0.977097	2.86756	2.73009	2.92798	1438321_x_at	Mm.279287	RIKEN cDNA 4930504E06 gene	4930504E06Rik
1457184_at	FERM domain containing 6 (Frmd6), mRNA	4930488L10Rik	236.9	352.333	270	171.86	156.033	1357.63	1.48727	1.13972	1.30494	2.05012	2.25806	0.25952	1457184_at	Mm.2962	FERM domain containing 6	Frmd6
1434625_at	RIKEN cDNA 4930432O21 gene	4930432O21Rik	932.533	1223.17	1187.07	488.96	682.5	803.2	1.31166	1.27295	1.03041	2.50157	1.79219	1.52287	1434625_at	Mm.26540	RIKEN cDNA 4930432O21 gene	4930432O21Rik
1455377_at	RIKEN cDNA 4921517B04 gene	4921517B04Rik	8845.8	3499.3	2712.23	481.78	1461.23	1721.73	0.395589	0.306613	1.29019	7.26327	2.39476	2.03243	1455377_at	Mm.187793	tubulin tyrosine ligase-like family, member 7	Ttll7
1435261_at	RIKEN cDNA 4732416N19 gene	4732416N19Rik	546.167	3002.6	3646.3	599.24	84.1333	4313.57	5.49759	6.67617	0.823465	5.01068	35.6886	0.696083	1435261_at	Mm.392084	RIKEN cDNA 4732416N19 gene	4732416N19Rik
1452703_at	RIKEN cDNA 4631427C17 gene	4631427C17Rik	2179.73	1818.37	2147.73	732.76	732.967	1105.57	0.834215	0.985319	0.846645	2.48153	2.48083	1.64474	1452703_at	Mm.210899	RIKEN cDNA 4631427C17 gene	4631427C17Rik
1429159_at	RIKEN cDNA 4631408O11 gene	4631408O11Rik	6167.43	31608.2	33567.8	6513.82	56.3	973.9	5.12501	5.44276	0.941621	4.85248	561.424	32.4552	1429159_at	Mm.313876	inter-alpha (globulin) inhibitor H5	Itih5
1429018_at	RIKEN cDNA 3830408D24 gene	3830408D24Rik	342.6	1581.47	1804.83	754.24	125.267	272	4.61607	5.26805	0.87624	2.09677	12.6248	5.81422	1429018_at	Mm.18796	RIKEN cDNA 3830408D24 gene	3830408D24Rik
1452901_at	RIKEN cDNA 3526402H21 gene	3526402H21Rik	2271.8	3644.43	4754.27	1571.28	2499.17	2514.73	1.60421	2.09273	0.766561	2.3194	1.45826	1.44923	1452901_at	Mm.435437	cAMP responsive element binding protein 1	Creb1
1434150_a_at	RIKEN cDNA 3300001H21 gene /// UbiE-YGHL1 fusion protein	3300001H21Rik /// MGI:3026615	762.233	343.967	248.1	51.68	717.767	4491.27	0.451262	0.325491	1.3864	6.6557	0.479218	0.0765857	1434150_a_at	Mm.268451	methyltransferase like 7A /// UbiE-YGHL1 fusion protein	Mettl7a /// Ubie
1454858_x_at	RIKEN cDNA 3300001H21 gene	3300001H21Rik	1209.9	475.1	366.333	86.66	716.1	3214.27	0.392677	0.30278	1.29691	5.48234	0.663455	0.14781	1454858_x_at	Mm.220975	methyltransferase like 7A	Mettl7a
1434151_at	RIKEN cDNA 3300001H21 gene	3300001H21Rik	2009.97	810.4	715.567	144.12	1371.77	4744.73	0.403191	0.356009	1.13253	5.62309	0.590771	0.1708	1434151_at	Mm.220975	methyltransferase like 7A	Mettl7a
1428416_at	RIKEN cDNA 3110050N22 gene	3110050N22Rik	1119.2	992.7	593.4	225.68	465.667	540.5	0.886973	0.5302	1.6729	4.39871	2.13178	1.83663	1428416_at	Mm.332366	RIKEN cDNA 3110050N22 gene	3110050N22Rik
1440076_at	RIKEN cDNA 3010026O09 gene, mRNA (cDNA clone MGC:41012 IMAGE:1315017)	3010026O09Rik	763.533	1904.1	1798.37	612.38	2436.1	3785	2.4938	2.35532	1.05879	3.10934	0.781618	0.503065	1440076_at	Mm.40828	Sequestosome 1	Sqstm1
1455159_at	RIKEN cDNA 2900057D21 gene	2900057D21Rik	1883.07	2313.9	1844.03	1118.14	1138.67	1728.9	1.22879	0.979271	1.2548	2.06942	2.03211	1.33837	1455159_at	Mm.202322	adaptor protein, phosphotyrosine interaction, PH domain and leucine zipper containing 1	Appl1
1452989_at	RIKEN cDNA 2900009J20 gene	2900009J20Rik	959.2	500.267	499.567	245.48	274.1	418.833	0.521546	0.520816	1.0014	2.03791	1.82512	1.19443	1452989_at	Mm.393972	RIKEN cDNA 2900009J20 gene	2900009J20Rik
1429588_at	RIKEN cDNA 2810474O19 gene	2810474O19Rik	411.4	756.967	573.033	365.38	1437.97	1613.67	1.83998	1.39289	1.32098	2.07172	0.526415	0.469097	1429588_at	Mm.333515	RIKEN cDNA 2810474O19 gene	2810474O19Rik
1437110_at	RIKEN cDNA 2810474O19 gene	2810474O19Rik	429.133	642.1	768.733	311.62	959.4	1543.93	1.49627	1.79136	0.83527	2.06052	0.669272	0.415886	1437110_at	Mm.333515	RIKEN cDNA 2810474O19 gene	2810474O19Rik
1437576_at	RIKEN cDNA 2810427A07 gene	2810427A07Rik	459.667	2402.73	1555.6	388.62	1878.8	1601	5.22712	3.38419	1.54457	6.18273	1.27887	1.50077	1437576_at	---	RIKEN cDNA 2810427A07 gene	2810427A07Rik
1440854_at	RIKEN cDNA 2810403A07 gene (2810403A07Rik), mRNA	2810403A07Rik	256.967	455.3	372.6	154.78	833.1	971.167	1.77183	1.44999	1.22195	2.94159	0.546513	0.468818	1440854_at	Mm.251800	RIKEN cDNA 2810403A07 gene	2810403A07Rik
1427113_s_at	RIKEN cDNA 2700049H19 gene	2700049H19Rik	808.767	1634.07	1837.87	806.18	887.3	1345.67	2.02044	2.27243	0.889111	2.02693	1.84162	1.21432	1427113_s_at	Mm.391913	tubulin tyrosine ligase	Ttl
1423870_at	RIKEN cDNA 2610208M17 gene	2610208M17Rik	847.967	2085.83	1774.43	1023.82	2028.3	1520.93	2.45981	2.09257	1.17549	2.0373	1.02837	1.37142	1423870_at	Mm.434353	RIKEN cDNA 2610208M17 gene	2610208M17Rik
1436216_s_at	RIKEN cDNA 2610204M08 gene	2610204M08Rik	3634.37	4525.97	3498.7	2218.82	1707.67	1763.9	1.24532	0.962671	1.29361	2.03981	2.65038	2.56589	1436216_s_at	Mm.250193	RIKEN cDNA 2610204M08 gene	2610204M08Rik
1442445_at	RIKEN cDNA 2610027H17 gene	2610027H17Rik	177.7	417.933	483.133	130.28	331.7	1167.23	2.3519	2.71881	0.865048	3.20796	1.25997	0.358055	1442445_at	---	RIKEN cDNA 2610027H17 gene	2610027H17Rik
1423217_a_at	RIKEN cDNA 2510049I19 gene	2510049I19Rik	3215.43	4472.7	5705.87	2272.78	5047.57	2588.8	1.39101	1.77452	0.783877	1.96794	0.88611	1.72771	1423217_a_at	Mm.28327	RIKEN cDNA 2510049I19 gene	2510049I19Rik
1451355_at	RIKEN cDNA 2410116I05 gene	2410116I05Rik	365.233	13058.2	8164.1	880.96	13064.2	11078.1	35.753	22.3531	1.59947	14.8227	0.999543	1.17874	1451355_at	Mm.45019	N-acylsphingosine amidohydrolase 3-like	Asah3l
1452847_at	RIKEN cDNA 2410008K03 gene	2410008K03Rik	505.767	4451.93	2444.73	1420.02	1384.37	650.367	8.80235	4.83372	1.82103	3.13512	3.21586	6.84527	1452847_at	Mm.7852	RIKEN cDNA 2410008K03 gene	2410008K03Rik
1453174_at	RIKEN cDNA 2310076G13 gene	2310076G13Rik	1160.4	2152.33	2141.67	801.8	1319.63	2036.23	1.85482	1.84563	1.00498	2.68438	1.63101	1.05702	1453174_at	Mm.376247	RIKEN cDNA 2310076G13 gene	2310076G13Rik
1417222_a_at	RIKEN cDNA 2310075C12 gene	2310075C12Rik	2418.2	8457.47	7342.1	3400.12	2206.67	3226.7	3.49742	3.03618	1.15191	2.4874	3.83269	2.62109	1417222_a_at	Mm.283293	transmembrane protein 123	Tmem123
1429215_at	RIKEN cDNA 2310058N22 gene	2310058N22Rik	354.8	1950.83	2301.63	461.6	273.933	577.167	5.4984	6.48713	0.847586	4.22624	7.12156	3.38002	1429215_at	---	RIKEN cDNA 2310058N22 gene	2310058N22Rik
1428288_at	RIKEN cDNA 2310051E17 gene	2310051E17Rik	7829.9	15730.5	17243.3	3856.26	11375.3	22469.8	2.00903	2.20223	0.912267	4.0792	1.38287	0.700072	1428288_at	Mm.291595	Kruppel-like factor 9	Klf9
1429292_a_at	RIKEN cDNA 2310046K01 gene	2310046K01Rik	244.7	3551.4	3199.6	1177.38	249.1	336.9	14.5133	13.0756	1.10995	3.01636	14.2569	10.5414	1429292_a_at	Mm.258262	RIKEN cDNA 2310046K01 gene	2310046K01Rik
1435346_at	RIKEN cDNA 2310043N13 gene	2310043N13Rik	1003.93	3588.77	5031.93	1105.24	2683.7	3732.13	3.57471	5.01222	0.713198	3.24705	1.33725	0.961586	1435346_at	Mm.290620	coiled-coil domain containing 82	Ccdc82
1428083_at	RIKEN cDNA 2310043N10 gene	2310043N10Rik	2010.1	908.9	765.233	117.46	1059.83	1123.03	0.452167	0.380694	1.18774	7.73795	0.857588	0.809326	1428083_at	Mm.281895	RIKEN cDNA 2310043N10 gene	2310043N10Rik
1451220_at	RIKEN cDNA 2310040A13 gene	2310040A13Rik	866.6	1208.83	899.267	617.64	774.167	663.867	1.39491	1.0377	1.34424	1.95718	1.56146	1.8209	1451220_at	Mm.435546	WD repeat domain 20a	Wdr20a
1435170_at	RIKEN cDNA 2310007F12 gene	2310007F12Rik	1265.57	618.533	551.6	175.64	524.933	339.267	0.48874	0.435852	1.12134	3.5216	1.17831	1.82315	1435170_at	Mm.8142	TSR2, 20S rRNA accumulation, homolog (S. cerevisiae)	Tsr2
1458947_at	RIKEN cDNA 2010111I01 gene, mRNA (cDNA clone IMAGE:3589087)	2300006M17Rik	760.267	505.533	585	179.86	736.167	2985.03	0.664942	0.769467	0.86416	2.8107	0.68671	0.169356	1458947_at	---	---	---
1433530_at	RIKEN cDNA 2210411K19 gene	2210411K19Rik	671.7	1814.7	1716	521.24	1366	1766.47	2.70165	2.55471	1.05752	3.48151	1.32848	1.0273	1433530_at	---	RIKEN cDNA 2210411K19 gene	2210411K19Rik
1424463_at	RIKEN cDNA 2210010L05 gene	2210010L05Rik	8654.07	5939.5	7793.63	774.68	678.467	6939.77	0.686325	0.900575	0.762096	7.66704	8.7543	0.855865	1424463_at	Mm.269793	RIKEN cDNA 2210010L05 gene	2210010L05Rik
1448027_at	RIKEN cDNA 2010305B15 gene	2010305B15Rik	789.033	893.133	957.7	390.3	1284.2	1190.67	1.13193	1.21376	0.932582	2.28833	0.695478	0.750112	1448027_at	---	RIKEN cDNA 2010305B15 gene	2010305B15Rik
1452225_at	RIKEN cDNA 2010106G01 gene	2010106G01Rik	2227.7	4142.5	3755.2	2039.94	2485.4	3808.57	1.85954	1.68568	1.10314	2.0307	1.66673	1.08768	1452225_at	Mm.426351	RIKEN cDNA 2010106G01 gene	2010106G01Rik
1447923_at	RIKEN cDNA 1810026B05 gene	1810026B05Rik	3319.77	7555.7	12601.4	3289.98	3207.57	7727.33	2.27597	3.79587	0.599592	2.29658	2.35559	0.977789	1447923_at	Mm.34539	Chromodomain helicase DNA binding protein 2	Chd2
1451415_at	RIKEN cDNA 1810011O10 gene	1810011O10Rik	489.5	6187.87	5514.83	2102.38	19089	9520.37	12.6412	11.2663	1.12204	2.94327	0.324159	0.649961	1451415_at	Mm.25775	RIKEN cDNA 1810011O10 gene	1810011O10Rik
1435595_at	RIKEN cDNA 1810011O10 gene	1810011O10Rik	280.533	4746.53	5508.3	720.9	16642	7726.63	16.9197	19.6351	0.861706	6.58418	0.285214	0.614308	1435595_at	Mm.25775	RIKEN cDNA 1810011O10 gene	1810011O10Rik
1455692_x_at	RIKEN cDNA 1700097N02 gene	1700097N02Rik	78.0333	1014.47	1737.57	322.4	99.1667	109.533	13.0004	22.267	0.583843	3.14661	10.2299	9.26172	1455692_x_at	Mm.372315	RIKEN cDNA 1700097N02 gene	1700097N02Rik
1436419_a_at	RIKEN cDNA 1700097N02 gene	1700097N02Rik	38.8667	1002.13	1719.17	236.2	29.0333	58.3	25.7839	44.2324	0.582918	4.24273	34.5166	17.1893	1436419_a_at	Mm.372315	RIKEN cDNA 1700097N02 gene	1700097N02Rik
1434846_at	RIKEN cDNA 1700065A05 gene	1700065A05Rik	789.467	2004.07	1914.97	1019.56	5032.33	911.667	2.53851	2.42565	1.04653	1.96562	0.398238	2.19824	1434846_at	Mm.273718	DENN/MADD domain containing 4C	Dennd4c
1428332_at	RIKEN cDNA 1500004A08 gene	1500004A08Rik	2083.17	4546.4	3089.97	960.64	98.7	646.4	2.18245	1.4833	1.47134	4.73268	46.0628	7.03342	1428332_at	---	phosphoinositide-3-kinase interacting protein 1	Pik3ip1
1428565_at	RIKEN cDNA 1300004G08 gene /// similar to hypothetical protein LOC65259	1300004G08Rik /// LOC545242	1364.9	2361.6	2622.8	985.6	1425.63	1892.03	1.73024	1.92161	0.900412	2.3961	1.65653	1.24818	1428565_at	Mm.267353	unkempt-like (Drosophila)	Unkl
1460476_s_at	RIKEN cDNA 1200015N20 gene	1200015N20Rik	596.133	1582.13	1003.6	291.32	7.16667	157.067	2.65399	1.68352	1.57646	5.43091	220.763	10.073	1460476_s_at	Mm.19825	RIKEN cDNA 1200015N20 gene	1200015N20Rik
1436761_s_at	RIKEN cDNA 1200015N20 gene	1200015N20Rik	1546.37	6849.17	5014.63	1107.68	18.3333	488.5	4.4292	3.24285	1.36584	6.18334	373.591	14.0208	1436761_s_at	Mm.19825	RIKEN cDNA 1200015N20 gene	1200015N20Rik
1448557_at	RIKEN cDNA 1200015N20 gene	1200015N20Rik	3137.53	10018.9	9358.8	2374.66	20.8	922.867	3.19325	2.98285	1.07054	4.2191	481.679	10.8563	1448557_at	Mm.19825	RIKEN cDNA 1200015N20 gene	1200015N20Rik
1428922_at	RIKEN cDNA 1200009O22 gene	1200009O22Rik	4126.77	2203.9	1204.7	869.56	57.6667	600.333	0.53405	0.291923	1.82942	2.5345	38.2179	3.67113	1428922_at	Mm.422727	RIKEN cDNA 1200009O22 gene	1200009O22Rik
1438648_x_at	RIKEN cDNA 1190003M12 gene	1190003M12Rik	446.667	2201.27	3116.57	260.1	105.733	418.3	4.92821	6.97739	0.706311	8.46316	20.819	5.26241	1438648_x_at	Mm.46387	RIKEN cDNA 1190003M12 gene	1190003M12Rik
1418003_at	RIKEN cDNA 1190002H23 gene	1190002H23Rik	631.8	2919.63	3255.33	829.12	88.1333	483.1	4.62114	5.15247	0.896877	3.52136	33.1275	6.04354	1418003_at	Mm.29811	RIKEN cDNA 1190002H23 gene	1190002H23Rik
1429652_at	RIKEN cDNA 1190002C06 gene	1190002C06Rik	898.667	2036.03	1940.77	971.04	1007.13	859.3	2.26562	2.15961	1.04909	2.09676	2.02161	2.36941	1429652_at	Mm.29889	proline-rich coiled-coil 1	Prrc1
1451313_a_at	RIKEN cDNA 1110067D22 gene	1110067D22Rik	2533.1	3431.67	2634	999.06	1303.47	2459.57	1.35473	1.03983	1.30283	3.4349	2.63272	1.39523	1451313_a_at	Mm.76694	RIKEN cDNA 1110067D22 gene	1110067D22Rik
1430012_at	RIKEN cDNA 1110050K14 gene	1110050K14Rik	36.9667	633.667	413.933	172.78	116.333	6917.3	17.1416	11.1975	1.53084	3.66748	5.44699	0.0916061	1430012_at	Mm.246916	RIKEN cDNA 1110050K14 gene	1110050K14Rik
1416805_at	RIKEN cDNA 1110032E23 gene	1110032E23Rik	123.667	531.833	458.267	217.24	591	1784.17	4.30054	3.70566	1.16053	2.44814	0.899887	0.298085	1416805_at	---	RIKEN cDNA 1110032E23 gene	1110032E23Rik
1429468_at	RIKEN cDNA 1110018F16 gene	1110018F16Rik	1232.63	567.8	499.267	261.56	721.967	344.533	0.46064	0.405041	1.13727	2.17082	0.786463	1.64803	1429468_at	Mm.392730	RIKEN cDNA 1110018F16 gene	1110018F16Rik
1424354_at	RIKEN cDNA 1110007F12 gene	1110007F12Rik	150.133	1887.4	1471.33	365.04	6724.97	2449.73	12.5715	9.80018	1.28278	5.17039	0.280656	0.770451	1424354_at	---	transmembrane protein 140	Tmem140
1437008_x_at	RIKEN cDNA 1110006I15 gene	1110006I15Rik	5863.67	12952.1	14551	6043.62	9598.1	13996.3	2.20887	2.48155	0.890118	2.1431	1.34944	0.925395	1437008_x_at	Mm.251890	transmembrane protein 109	Tmem109
1456057_x_at	RIKEN cDNA 1110006I15 gene	1110006I15Rik	3434.1	6013.9	7113.07	2635.52	4560.8	7457.33	1.75123	2.0713	0.845472	2.28186	1.31861	0.806441	1456057_x_at	Mm.251890	transmembrane protein 109	Tmem109
1416767_a_at	RIKEN cDNA 1110003E01 gene	1110003E01Rik	7267.33	10532.4	12980.5	5380.04	4283.3	5026.37	1.44928	1.78614	0.811404	1.95768	2.45895	2.09543	1416767_a_at	Mm.10709	RIKEN cDNA 1110003E01 gene	1110003E01Rik
1435464_at	RIKEN cDNA 1110003E01 gene	1110003E01Rik	2437.3	2714.27	3772.07	1017.12	1001.9	1944.03	1.11364	1.54764	0.71957	2.66858	2.70912	1.3962	1435464_at	Mm.393232	RIKEN cDNA 1110003E01 gene	1110003E01Rik
1428583_at	RIKEN cDNA 1110001M19 gene	1110001M19Rik	1441.87	1782.53	1327.8	725.24	1434.93	1303.63	1.23627	0.92089	1.34247	2.45785	1.24224	1.36736	1428583_at	Mm.428996	nuclear fragile X mental retardation protein interacting protein 2	Nufip2
1427878_at	RIKEN cDNA 0610010O12 gene	0610010O12Rik	2759.07	1987.43	2190.23	454.18	1381.43	1094.3	0.720328	0.793831	0.907407	4.37587	1.43867	1.81617	1427878_at	Mm.272527	RIKEN cDNA 0610010O12 gene	0610010O12Rik
1425025_at	RIKEN cDNA 0610008L10 gene	0610008L10Rik	124.267	217.233	227.433	90.68	11147.6	570.067	1.74812	1.8302	0.955152	2.3956	0.0194869	0.381067	1425025_at	Mm.280559	transmembrane protein 106A	Tmem106a
1420273_x_at	---	---	867.4	1155.83	594.567	315.56	1309.83	1503.63	1.33253	0.685458	1.94399	3.6628	0.882428	0.768694	1420273_x_at	---	---	---
1447339_at	Transcribed locus	---	257.467	443.533	271.667	51.52	352.867	1468	1.72268	1.05515	1.63264	8.60895	1.25694	0.302134	1447339_at	Mm.384657	Transcribed locus	---
1434861_at	Transcribed locus	---	936.4	649.8	407.7	177.4	476.067	230.833	0.693934	0.435391	1.59382	3.66291	1.36493	2.81502	1434861_at	Mm.341587	Transcribed locus	---
1436839_at	---	---	718.7	1547.43	1066.13	485.54	1550.8	379.533	2.1531	1.48342	1.45144	3.18704	0.997829	4.0772	1436839_at	---	---	---
1439128_at	Acyl-Coenzyme A binding domain containing 6, mRNA (cDNA clone IMAGE:3465595)	---	1452.97	2104	1465.5	728.14	1005.1	1784.23	1.44807	1.00863	1.43569	2.88955	2.09332	1.17922	1439128_at	Mm.136238	zinc finger and BTB domain containing 20	Zbtb20
1458980_at	Transcribed locus, weakly similar to NP_076356.1 hypothetical protein LOC77547 [Mus musculus]	---	684.067	3272.33	2335.53	671.16	2675.77	2024.07	4.78365	3.41419	1.40111	4.87564	1.22295	1.61671	1458980_at	---	---	---
1423613_at	---	---	1746.67	3541.9	2637.97	1708	2735.73	1271.47	2.02781	1.51029	1.34266	2.07371	1.29468	2.78568	1423613_at	---	---	---
1443027_at	Transcribed locus	---	97.0667	543.767	409.7	169.92	461.233	1644.3	5.60199	4.22081	1.32723	3.20013	1.17894	0.330698	1443027_at	Mm.171518	RIKEN cDNA 4930523C07 gene	4930523C07Rik
1433205_at	---	---	321.167	890.967	676.9	416.26	1356.3	1280.07	2.77416	2.10763	1.31625	2.14041	0.65691	0.696031	1433205_at	Mm.387487	RIKEN cDNA 2810436B12 gene	2810436B12Rik
1456789_at	---	---	1216.87	277.967	216.8	106.5	278.667	242.9	0.228428	0.178162	1.28213	2.61002	0.997488	1.14437	1456789_at	Mm.102904	zinc finger protein 462	Zfp462
1452854_at	---	---	873.567	1492.57	1175.03	619.6	1789.67	1277.27	1.70859	1.3451	1.27023	2.40892	0.833991	1.16856	1452854_at	---	---	---
1454896_at	Transcribed locus	---	1909.37	2841.87	2257.83	1359.26	1437.2	1889.97	1.48838	1.1825	1.25867	2.09075	1.97736	1.50366	1454896_at	Mm.209292	recombination signal binding protein for immunoglobulin kappa J region	Rbpj
1455724_at	2 days pregnant adult female oviduct cDNA, RIKEN full-length enriched library, clone:E230030F22 product:unclassifiable, full insert sequence	---	3256.5	3427.83	2755.13	981.58	1676.63	2321	1.05261	0.846041	1.24416	3.49216	2.04447	1.47688	1455724_at	Mm.269663	2 days pregnant adult female oviduct cDNA, RIKEN full-length enriched library, clone:E230030F22 product:unclassifiable, full insert sequence	---
1434910_at	---	---	836.8	2507	2030.2	656.5	632.5	1553.67	2.99594	2.42615	1.23485	3.81874	3.96364	1.6136	1434910_at	Mm.296254	RIKEN cDNA A830080D01 gene	A830080D01Rik
1430245_at	---	---	1027.73	851.533	692.733	315.5	677.333	716.633	0.828555	0.67404	1.22924	2.699	1.25719	1.18824	1430245_at	---	---	---
1443858_at	16 days neonate thymus cDNA, RIKEN full-length enriched library, clone:A130050C20 product:hypothetical Butyrophylin-like/SPla/RYanodine receptor SPRY/B302, (SPRY)-like containing protein, full insert sequence	---	165.267	1457	1211.63	536.38	1329.53	687.533	8.81605	7.33138	1.20251	2.71636	1.09587	2.11917	1443858_at	Mm.436566	Predicted gene, EG667823	EG667823
1438435_at	---	---	441.333	515.5	444.733	168.56	4838.27	2980.07	1.16805	1.0077	1.15912	3.05826	0.106546	0.172983	1438435_at	Mm.334041	phytoceramidase, alkaline	Phca
1454734_at	---	---	184.467	6140.4	5453.4	3047.78	68.6333	56.5667	33.2873	29.5631	1.12598	2.01471	89.4667	108.552	1454734_at	---	lymphoid enhancer binding factor 1	Lef1
1429206_at	---	---	151.333	3898.73	3544.03	1961.62	1466.57	153.6	25.7626	23.4187	1.10008	1.98751	2.65841	25.3824	1429206_at	Mm.26659	Rho-related BTB domain containing 1	Rhobtb1
1424915_s_at	---	---	3911.33	1332.5	1236.63	523.56	747.567	1432.3	0.340677	0.316167	1.07752	2.54508	1.78245	0.930322	1424915_s_at	---	---	---
1459876_at	---	---	127.633	660.5	616.6	259.34	3577.2	2250.6	5.17498	4.83103	1.0712	2.54685	0.184642	0.293477	1459876_at	---	---	---
1456532_at	---	---	87.4667	1519.23	1467.37	436.9	308.2	760.533	17.3693	16.7763	1.03535	3.4773	4.92937	1.99759	1456532_at	Mm.390122	Platelet-derived growth factor, D polypeptide	Pdgfd
1436844_at	---	---	2345.33	1182.13	1150.7	385.12	931.167	741.6	0.504036	0.490634	1.02732	3.06952	1.26952	1.59403	1436844_at	Mm.44643	Expressed sequence AW046287	AW046287
1455110_at	0 day neonate head cDNA, RIKEN full-length enriched library, clone:4833405J22 product:unclassifiable, full insert sequence	---	587.367	1229.43	1199.07	588.88	947.133	1149.73	2.09313	2.04143	1.02533	2.08775	1.29806	1.06932	1455110_at	Mm.224820	GA repeat binding protein, beta 2	Gabpb2
1442625_at	Transcribed locus, weakly similar to NP_795929.1 hypothetical protein LOC319587 [Mus musculus]	---	388	975.067	959.367	369.24	893.633	1622.77	2.51306	2.47259	1.01636	2.64074	1.09113	0.600867	1442625_at	Mm.210018	Pleckstrin homology domain containing, family C (with FERM domain) member 1	Plekhc1
1438027_at	---	---	114.833	4137.3	4108.5	839.3	3368.37	5419.33	36.0287	35.7779	1.00701	4.92947	1.22828	0.763433	1438027_at	Mm.425261	RIKEN cDNA 5830443L24 gene	5830443L24Rik
1435701_at	13 days embryo lung cDNA, RIKEN full-length enriched library, clone:D430017B04 product:unclassifiable, full insert sequence	---	549.933	24574	24624.6	10583.4	17429.3	26870.2	44.6855	44.7774	0.997946	2.32194	1.40993	0.914546	1435701_at	Mm.213203	Cysteine and tyrosine-rich protein 1	Cyyr1
1455538_at	---	---	3438.1	2029.87	2095.37	580.78	1404	779.6	0.590404	0.609455	0.968741	3.49507	1.44577	2.60373	1455538_at	Mm.426423	RIKEN cDNA 6330403M23 gene	6330403M23Rik
1436248_at	Adult male spinal cord cDNA, RIKEN full-length enriched library, clone:A330033L11 product:unclassifiable, full insert sequence	---	794.267	2414.03	2557.93	961.94	2814.83	2060.07	3.03932	3.2205	0.943744	2.50955	0.857611	1.17182	1436248_at	Mm.393381	Adult male spinal cord cDNA, RIKEN full-length enriched library, clone:A330033L11 product:unclassifiable, full insert sequence	---
1418445_at	---	---	343.833	3708.5	3998.13	1547.04	688.967	232.067	10.7857	11.6281	0.927558	2.39716	5.3827	15.9803	1418445_at	---	solute carrier family 16 (monocarboxylic acid transporters), member 2	Slc16a2
1455393_at	---	---	340.267	1309.17	1411.5	356.06	95.2	540	3.84747	4.14822	0.9275	3.67681	13.7518	2.42438	1455393_at	Mm.13787	ceruloplasmin	Cp
1434581_at	---	---	2261.8	1074.4	1192.13	288.12	62.4333	419.5	0.47502	0.527073	0.901241	3.729	17.2088	2.56114	1434581_at	---	---	---
1433968_a_at	---	---	2785.23	2241.17	2499.7	874.36	352.333	1766.47	0.80466	0.897483	0.896574	2.56321	6.36093	1.26873	1433968_a_at	Mm.251188	Multiple EGF-like-domains 9	Megf9
1436630_at	16 days neonate thymus cDNA, RIKEN full-length enriched library, clone:A130039E19 product:unclassifiable, full insert sequence	---	217.1	2631.3	2938.93	525.38	132	180.133	12.1202	13.5372	0.895325	5.00837	19.9341	14.6075	1436630_at	Mm.31331	Aquaporin 11	Aqp11
1439609_at	Transcribed locus	---	48.1	1002.6	1130.8	66.48	8.6	14.1667	20.8441	23.5094	0.886629	15.0812	116.581	70.7718	1439609_at	Mm.44130	Transcribed locus	---
1440589_at	Transcribed locus	---	264.533	825.433	935.633	232.66	265.8	978.333	3.12034	3.53692	0.882219	3.54781	3.10547	0.843714	1440589_at	Mm.427858	Transcribed locus	---
1453266_at	---	---	1093.53	3265.4	3771.43	812.72	1967.13	3528.37	2.9861	3.44885	0.865825	4.01787	1.65998	0.925471	1453266_at	---	---	---
1458324_x_at	16 days embryo head cDNA, RIKEN full-length enriched library, clone:C130051K14 product:unclassifiable, full insert sequence	---	199.733	2789.67	3304	121	1017.07	1471.43	13.967	16.5421	0.84433	23.0551	2.74286	1.89588	1458324_x_at	Mm.126896	16 days embryo head cDNA, RIKEN full-length enriched library, clone:C130051K14 product:unclassifiable, full insert sequence	---
1438929_at	---	---	716.9	917.733	1100.5	338.48	274.4	1304.6	1.28014	1.53508	0.833924	2.71134	3.34451	0.70346	1438929_at	---	---	---
1440153_at	PREDICTED: hypothetical protein XP_488788 [Mus musculus], mRNA sequence	---	2130.63	2789.73	3539.8	948.7	1535.4	1741.67	1.30934	1.66138	0.788105	2.94059	1.81694	1.60176	1440153_at	Mm.355446	Adult male brain cDNA, RIKEN full-length enriched library, clone:3526403L10 product:unclassifiable, full insert sequence	---
1447623_s_at	Transcribed locus	---	1760.9	1344.33	1711.47	678.56	184.333	3045.93	0.763435	0.971927	0.785486	1.98116	7.29295	0.441353	1447623_s_at	Mm.133719	Protein kinase C, mu	Prkcm
1442182_at	---	---	1074.8	787.867	1004.2	249.36	677.7	744.033	0.733036	0.934313	0.784571	3.15956	1.16256	1.05891	1442182_at	Mm.274266	DnaJ (Hsp40) homolog, subfamily C, member 19	Dnajc19
1442608_at	---	---	84.9667	888.2	1158	191.68	245.767	143.8	10.4535	13.6289	0.767012	4.63376	3.614	6.17663	1442608_at	Mm.335152	layilin	Layn
1439925_at	---	---	286.067	3451.23	4581.07	835.08	2848.47	6468.47	12.0644	16.014	0.753369	4.13282	1.21161	0.533547	1439925_at	Mm.856	transmembrane 4 superfamily member 1	Tm4sf1
1455031_at	---	---	4651.37	5376.47	7516.23	1274.32	1233.2	2029.57	1.15589	1.61592	0.715314	4.21909	4.35977	2.64907	1455031_at	---	---	---
1459238_at	---	---	390.367	266.667	387.3	64.24	47.3	1376.57	0.683118	0.992144	0.688527	4.1511	5.63777	0.193719	1459238_at	---	---	---
1457141_at	16 days neonate thymus cDNA, RIKEN full-length enriched library, clone:A130039E19 product:unclassifiable, full insert sequence	---	273.467	6074.6	9755.6	984.98	57.8333	266.633	22.2133	35.6738	0.622678	6.16723	105.036	22.7826	1457141_at	Mm.31331	Aquaporin 11	Aqp11
1428385_at	membrane-associated ring finger (C3HC4) 8	38784	3637.3	1102.07	1292.6	481.08	1020.53	1009.83	0.30299	0.355373	0.852597	2.29082	1.07989	1.09134	1428385_at	Mm.27064	membrane-associated ring finger (C3HC4) 8	2011-03-09
