# Supplementary material for: The Mouse Blood-Brain Barrier Transcriptome: A New Resource for Understanding the Development and Function of Brain Endothelial Cells
Source: PLoS One. 2010 Oct 29;5(10):e13741. doi: 10.1371/journal.pone.0013741 (PMC2966423; doi:10.1371/journal.pone.0013741)
Supplement: Table S5 — Developmentally down-regulated CNS vascular genes. A data set containing probe sets from the mouse 430–2 GeneChip statistically down-regulated in CNS vessels during development as identified by probe sets with adult GFP+:postnatal<2 with expression value in postnatal GFP+>200. Pericyte genes were eliminated from this dataset. SAM algorithms were utilized to identify significance. (0.40 MB XLS) [file pone.0013741.s005.xls]

## Sheet: Developmentally down-regulated
Probe set	Gene Title	Gene Symbol	Brain GFP- Avg	Brain GFP+ Avg	Brain G+P- Avg	Postnatal G+ Avg	Liver GFP+ Avg	Lung GFP+ Avg	Brain GFP+/GFP-	Brain G+P-/GFP-	Brain G+/G+P-	Adult/Postnatal	Brain/Liver	Brain/Lung	Probe Set ID	UniGene ID	Gene Title	Gene Symbol
1417240_at	zyxin	Zyx	1239	1086.53	1138.93	2716.2	2295.63	2149.43	0.876944	0.919236	0.953992	0.40002	0.473304	0.505498	1417240_at	Mm.282303	zyxin	Zyx
1423724_at	ZW10 interactor	Zwint	7706.27	2111.83	2000.97	4101.52	3072.8	3257.47	0.274041	0.259654	1.05541	0.51489	0.687267	0.648305	1423724_at	Mm.62876	ZW10 interactor	Zwint
1429787_x_at	ZW10 interactor	Zwint	621.767	535.167	534.5	1370.7	676.967	1306.2	0.860719	0.859647	1.00125	0.390433	0.790536	0.409713	1429787_x_at	Mm.62876	ZW10 interactor	Zwint
1427539_a_at	ZW10 interactor	Zwint	463.333	922.1	1042.3	2828.6	1046.23	2644.07	1.99014	2.24957	0.884678	0.325992	0.881352	0.348743	1427539_a_at	Mm.62876	ZW10 interactor	Zwint
1458274_at	zinc finger protein 69	Zfp69	199.733	640.5	752.567	1530.26	1771.13	369.733	3.20678	3.76786	0.851087	0.418556	0.361633	1.73233	1458274_at	Mm.331840	zinc finger protein 69	Zfp69
1451332_at	zinc finger protein 521	Zfp521	650.067	559.433	673.8	3304.9	874.033	1606.87	0.860578	1.03651	0.830266	0.169274	0.640059	0.348152	1451332_at	Mm.40325	zinc finger protein 521	Zfp521
1436085_at	zinc finger and BTB domain containing 34	Zbtb34	480.6	782.567	418.467	1800.86	826.867	596.8	1.62831	0.870717	1.87008	0.434552	0.946424	1.31127	1436085_at	Mm.296512	zinc finger and BTB domain containing 34	Zbtb34
1420878_a_at	tyrosine 3-monooxygenase/tryptophan 5-monooxygenase activation protein, beta polypeptide	Ywhab	408.067	689.533	385.967	1342.94	1091.57	741.867	1.68976	0.945842	1.78651	0.513451	0.631691	0.929457	1420878_a_at	Mm.34319	tyrosine 3-monooxygenase/tryptophan 5-monooxygenase activation protein, beta polypeptide	Ywhab
1423399_a_at	YY1 associated factor 2	Yaf2	1388.63	1318.2	1628.5	2866.76	1099.93	952.5	0.949279	1.17274	0.809457	0.459822	1.19844	1.38394	1423399_a_at	Mm.4714	YY1 associated factor 2	Yaf2
1437155_a_at	WW domain containing transcription regulator 1	Wwtr1	301.667	3057.43	3380.33	6283.28	2036.13	3054.13	10.1351	11.2055	0.904477	0.486598	1.50159	1.00108	1437155_a_at	Mm.405029	WW domain containing transcription regulator 1	Wwtr1
1421847_at	WD repeat and SOCS box-containing 2	Wsb2	3605.67	2488.13	2544.47	5232.54	3968.1	2949.4	0.690062	0.705685	0.97786	0.475512	0.627034	0.843607	1421847_at	Mm.28489	WD repeat and SOCS box-containing 2	Wsb2
1415770_at	WD repeat domain 6	Wdr6	1557.53	525.833	462.9	1315.96	686.767	407	0.337606	0.297201	1.13595	0.399582	0.765665	1.29197	1415770_at	Mm.335454	WD repeat domain 6	Wdr6
1454817_at	WD repeat domain 50	Wdr50	890.333	674.8	1170.67	1645.08	965.633	772.633	0.757918	1.31486	0.576424	0.410193	0.698816	0.873377	1454817_at	Mm.379350	UTP18, small subunit (SSU) processome component, homolog (yeast)	Utp18
1423961_at	WD repeat domain 26	Wdr26	823.9	793.3	441.233	1834.48	1006	1273.5	0.96286	0.535542	1.79791	0.432439	0.788569	0.622929	1423961_at	---	WD repeat domain 26	Wdr26
1451188_at	WD repeat domain 26	Wdr26	3878.3	4767.67	5833.57	9240.9	7800.63	5890.27	1.22932	1.50416	0.817282	0.515931	0.61119	0.809414	1451188_at	Mm.289082	WD repeat domain 26	Wdr26
1423054_at	WD repeat domain 1	Wdr1	640.9	792.5	521.267	2695.66	1001.9	783.767	1.23654	0.813335	1.52034	0.293991	0.790997	1.01114	1423054_at	Mm.2654	WD repeat domain 1	Wdr1
1415998_at	voltage-dependent anion channel 1	Vdac1	1909.5	1009.23	799.067	2712.94	1124.83	466.6	0.528533	0.418469	1.26302	0.372007	0.897229	2.16295	1415998_at	Mm.3555	voltage-dependent anion channel 1	Vdac1
1423030_at	valosin containing protein	Vcp	5045.07	4061.93	5177.37	8256.12	5977.3	4280.17	0.80513	1.02622	0.784556	0.491991	0.67956	0.949013	1423030_at	Mm.379457	valosin containing protein /// similar to Transitional endoplasmic reticulum ATPase (TER ATPase) (15S Mg(2+)-ATPase p97 subunit) (Valosin-containing protein) (VCP)	LOC675857 /// Vcp
1448600_s_at	vav 3 oncogene	Vav3	183.967	43.7	23.7667	245.56	2268.87	1332.6	0.237543	0.12919	1.83871	0.177961	0.0192607	0.032793	1448600_s_at	Mm.282257	vav 3 oncogene	Vav3
1451097_at	vasodilator-stimulated phosphoprotein	Vasp	718.1	1158.93	744.533	3347.68	1261.07	734.1	1.61389	1.03681	1.55659	0.34619	0.91901	1.57871	1451097_at	Mm.9684	vasodilator-stimulated phosphoprotein	Vasp
1425022_at	ubiquitin specific peptidase 3	Usp3	559.733	746.833	882.967	2520.84	1170.7	992.433	1.33427	1.57748	0.845823	0.296264	0.637937	0.752527	1425022_at	Mm.38976	ubiquitin specific peptidase 3	Usp3
1425023_at	ubiquitin specific peptidase 3	Usp3	590.5	541.433	820.933	2248.94	702.533	812.9	0.916907	1.39023	0.659534	0.24075	0.770687	0.666052	1425023_at	Mm.38976	ubiquitin specific peptidase 3	Usp3
1417206_at	uroporphyrinogen decarboxylase	Urod	680.3	481.467	560.367	1249.8	467.467	362.467	0.707727	0.823705	0.859199	0.385235	1.02995	1.32831	1417206_at	Mm.46484	uroporphyrinogen decarboxylase	Urod
1452133_at	ubiquinol-cytochrome c reductase hinge protein	Uqcrh	2451.03	1179.77	1451.57	2430.18	1592	726.8	0.481334	0.592226	0.812754	0.485465	0.741059	1.62323	1452133_at	Mm.181721	ubiquinol-cytochrome c reductase hinge protein	Uqcrh
1428782_a_at	ubiquinol-cytochrome c reductase core protein 1	Uqcrc1	5173.43	3986.03	3425.5	7633	4372.73	3067.6	0.770481	0.662133	1.16364	0.522211	0.911566	1.2994	1428782_a_at	Mm.335460	ubiquinol-cytochrome c reductase core protein 1	Uqcrc1
1416327_at	ubiquitin-fold modifier conjugating enzyme 1	Ufc1	2634.43	1936.7	1732.9	5091.86	2702.5	1459.7	0.735149	0.657789	1.11761	0.380352	0.716633	1.32678	1416327_at	Mm.2815	ubiquitin-fold modifier conjugating enzyme 1	Ufc1
1424432_at	ubiquitin domain containing 1	Ubtd1	354.6	594.967	517	1624.9	764.833	516.8	1.67785	1.45798	1.15081	0.366156	0.777904	1.15125	1424432_at	Mm.22948	ubiquitin domain containing 1	Ubtd1
1448410_at	ubiquitination factor E4B, UFD2 homolog (S. cerevisiae)	Ube4b	996.167	729.633	641.4	1538.16	939.533	774.333	0.732441	0.643868	1.13756	0.474355	0.776591	0.942273	1448410_at	Mm.405832	ubiquitination factor E4B, UFD2 homolog (S. cerevisiae)	Ube4b
1424345_s_at	ubiquitin-conjugating enzyme E2M (UBC12 homolog, yeast)	Ube2m	787.367	446.733	572.1	1250.54	686.2	326.233	0.567376	0.726599	0.780866	0.357232	0.651025	1.36937	1424345_s_at	Mm.196580	ubiquitin-conjugating enzyme E2M (UBC12 homolog, yeast)	Ube2m
1448879_at	ubiquitin-conjugating enzyme E2L 3	Ube2l3	2215.7	2307.57	2728.23	4877.06	2608.87	3393.73	1.04146	1.23132	0.84581	0.473147	0.884509	0.679949	1448879_at	Mm.3074	ubiquitin-conjugating enzyme E2L 3	Ube2l3
1422712_a_at	ubiquitin-conjugating enzyme E2I	Ube2i	758.267	680.067	715.367	1477.54	1227.27	1322.2	0.89687	0.943424	0.950655	0.46027	0.554131	0.514345	1422712_a_at	Mm.384234	ubiquitin-conjugating enzyme E2I	Ube2i
1424358_at	ubiquitin-conjugating enzyme E2E 2 (UBC4/5 homolog, yeast)	Ube2e2	2079.7	445.433	397.1	924.52	249.733	299.333	0.214182	0.190941	1.12172	0.4818	1.78364	1.48808	1424358_at	Mm.23551	ubiquitin-conjugating enzyme E2E 2 (UBC4/5 homolog, yeast)	Ube2e2
1455480_s_at	ubiquitin-conjugating enzyme E2D 3 (UBC4/5 homolog, yeast)	Ube2d3	888.067	1677	1733.33	4119.46	3144.9	3136.67	1.88837	1.95181	0.9675	0.407092	0.533244	0.534644	1455480_s_at	Mm.49884	ubiquitin-conjugating enzyme E2D 3 (UBC4/5 homolog, yeast)	Ube2d3
1455479_a_at	ubiquitin-conjugating enzyme E2D 3 (UBC4/5 homolog, yeast)	Ube2d3	4670.6	8938.9	16251.3	16478.3	15896	19245.6	1.91387	3.47949	0.550042	0.542464	0.562335	0.464464	1455479_a_at	Mm.49884	ubiquitin-conjugating enzyme E2D 3 (UBC4/5 homolog, yeast)	Ube2d3
1448772_at	ubiquitin-conjugating enzyme E2A, RAD6 homolog (S. cerevisiae)	Ube2a	1275.57	1220.03	1724.17	3191.68	2542.9	2532.13	0.956464	1.35169	0.707608	0.382254	0.47978	0.48182	1448772_at	Mm.395649	ubiquitin-conjugating enzyme E2A, RAD6 homolog (S. cerevisiae)	Ube2a
1417340_at	thioredoxin-like 2	Txnl2	831.8	741.933	687.667	1381.12	736.233	721.233	0.891961	0.826721	1.07891	0.537197	1.00774	1.0287	1417340_at	Mm.267692	thioredoxin-like 2	Txnl2
1423299_at	thioredoxin-like 1	Txnl1	1153.3	1040	959.867	2481.18	1285.7	1252.4	0.90176	0.832278	1.08348	0.419155	0.808898	0.830406	1423299_at	Mm.19169	thioredoxin-like 1	Txnl1
1416431_at	tubulin, beta 6	Tubb6	435.733	736.067	937.5	5579.7	932.167	1564.83	1.68926	2.15155	0.785138	0.131919	0.78963	0.47038	1416431_at	Mm.181860	tubulin, beta 6	Tubb6
1416256_a_at	tubulin, beta 5	Tubb5	8816.13	7835.47	6648.27	16462.1	9709.57	5875.5	0.888765	0.754102	1.17857	0.475969	0.806984	1.33358	1416256_a_at	Mm.434402	tubulin, beta 5	Tubb5
1454978_at	tweety homolog 3 (Drosophila)	Ttyh3	1154	362.233	460.533	928.94	612.367	903.567	0.313894	0.399076	0.786552	0.389943	0.59153	0.400893	1454978_at	Mm.28947	tweety homolog 3 (Drosophila)	Ttyh3
1448495_at	tissue specific transplantation antigen P35B	Tsta3	733.367	623.233	540.2	1302.58	936.2	668.967	0.849825	0.736603	1.15371	0.478461	0.665705	0.931636	1448495_at	Mm.22596	tissue specific transplantation antigen P35B	Tsta3
1448737_at	tetraspanin 7	Tspan7	12595.9	284.367	157.067	985.78	25616.1	24666.4	0.0225762	0.0124697	1.81048	0.288469	0.0111011	0.0115285	1448737_at	Mm.18590	tetraspanin 7	Tspan7
1448501_at	tetraspanin 6	Tspan6	806.233	564.433	523.433	5040.76	103.867	590.433	0.700087	0.649233	1.07833	0.111974	5.43421	0.955965	1448501_at	Mm.46701	tetraspanin 6	Tspan6
1416872_at	tetraspanin 6	Tspan6	1388.63	991.8	1050.6	6703.92	166.9	988.233	0.714227	0.756571	0.944032	0.147943	5.94248	1.00361	1416872_at	Mm.46701	tetraspanin 6	Tspan6
1448276_at	tetraspanin 4	Tspan4	550.6	1853	1764.33	4244.9	4125.5	1717.83	3.36542	3.20438	1.05026	0.436524	0.449158	1.07868	1448276_at	Mm.259477	tetraspanin 4	Tspan4
1424567_at	tetraspan 2	Tspan2	10017.5	161.067	179.567	871.1	1239.27	1057.83	0.0160785	0.0179252	0.896974	0.1849	0.129969	0.152261	1424567_at	Mm.27469	tetraspanin 2	Tspan2
1432417_a_at	tetraspan 2	Tspan2	2547.73	121.233	167.333	540.2	417.9	411.533	0.0475848	0.0656793	0.724502	0.224423	0.290101	0.294589	1432417_a_at	Mm.27469	tetraspanin 2	Tspan2
1424568_at	tetraspan 2	Tspan2	9950.53	272.467	393.067	2176.24	1636.3	1721.53	0.0273821	0.0395021	0.693182	0.125201	0.166514	0.15827	1424568_at	Mm.27469	tetraspanin 2	Tspan2
1442174_at	tetraspanin 18	Tspan18	311.833	267.5	346	1816.54	1398.8	2905.37	0.85783	1.10957	0.773121	0.147258	0.191235	0.092071	1442174_at	Mm.274159	tetraspanin 18	Tspan18
1437095_at	tetraspanin 18	Tspan18	120.9	103.367	146.833	1406.62	1450.87	802.567	0.854977	1.2145	0.703973	0.0734859	0.0712448	0.128795	1437095_at	Mm.274159	tetraspanin 18	Tspan18
1448412_a_at	TSC22 domain family 4	Tsc22d4	4487.03	274.333	286.667	544.2	1349.97	337.7	0.0611391	0.0638878	0.956977	0.504104	0.203215	0.812358	1448412_a_at	Mm.286399	TSC22 domain family 4	Tsc22d4
1436919_at	Trp53 inducible protein 11	Trp53i11	396.433	85.1667	141.433	1252.18	1059.63	421.3	0.214832	0.356764	0.602168	0.0680147	0.0803737	0.202152	1436919_at	Mm.41033	transformation related protein 53 inducible protein 11	Trp53i11
1449041_a_at	thyroid hormone receptor interactor 6	Trip6	703.6	719.767	723.767	1632.64	1474.93	720.9	1.02298	1.02866	0.994473	0.440861	0.487999	0.998428	1449041_a_at	Mm.27063	thyroid hormone receptor interactor 6	Trip6
1425546_a_at	transferrin	Trf	15082.4	162.967	169.9	5471.8	756.4	2460.67	0.0108051	0.0112648	0.959192	0.029783	0.21545	0.0662287	1425546_a_at	Mm.37214	transferrin	Trf
1436019_a_at	trafficking protein particle complex 1	Trappc1	1112.57	946.133	986.567	2062.06	842.567	665.167	0.850406	0.886748	0.959016	0.458829	1.12292	1.4224	1436019_a_at	Mm.28073	trafficking protein particle complex 1	Trappc1
1434930_at	two pore channel 1	Tpcn1	507.1	489.3	623.133	1192.9	513.833	596.067	0.964898	1.22882	0.785225	0.410177	0.952254	0.820881	1434930_at	Mm.114054	two pore channel 1	Tpcn1
1454694_a_at	topoisomerase (DNA) II alpha	Top2a	640.667	29.9	44.6	1868.7	186.367	365.6	0.0466701	0.069615	0.670404	0.0160004	0.160436	0.0817834	1454694_a_at	---	topoisomerase (DNA) II alpha	Top2a
1423080_at	translocase of outer mitochondrial membrane 20 homolog (yeast)	Tomm20	1704.33	1249.53	1240.27	3121.78	1492.1	1732.67	0.733151	0.727714	1.00747	0.400263	0.837433	0.721162	1423080_at	Mm.380026	translocase of outer mitochondrial membrane 20 homolog (yeast)	Tomm20
1436600_at	trinucleotide repeat containing 9	Tnrc9	1143.27	549.033	648.2	1525.9	19.6333	1509.3	0.480232	0.566972	0.847012	0.35981	27.9643	0.363767	1436600_at	Mm.302755	TOX high mobility group box family member 3	Tox3
1449125_at	tumor necrosis factor, alpha-induced protein 8-like 1	Tnfaip8l1	275.067	1209.97	1589.67	3639.62	1784.67	929.8	4.39881	5.77921	0.761145	0.332443	0.677979	1.30132	1449125_at	Mm.2312	tumor necrosis factor, alpha-induced protein 8-like 1	Tnfaip8l1
1438855_x_at	tumor necrosis factor, alpha-induced protein 2	Tnfaip2	615.567	56.2667	167.067	295.1	1076.5	5390.97	0.0914063	0.271403	0.336792	0.19067	0.0522682	0.0104372	1438855_x_at	Mm.255332	tumor necrosis factor, alpha-induced protein 2	Tnfaip2
1417865_at	tumor necrosis factor, alpha-induced protein 1 (endothelial)	Tnfaip1	1636.13	6342.1	4828.2	11660.4	11155.8	4188.03	3.87627	2.95098	1.31355	0.543903	0.568504	1.51434	1417865_at	Mm.386774	tumor necrosis factor, alpha-induced protein 1 (endothelial)	Tnfaip1
1419607_at	tumor necrosis factor	Tnf	937.333	124.033	141.367	282.96	2409.37	293.467	0.132326	0.150818	0.877387	0.438342	0.0514796	0.422649	1419607_at	Mm.1293	tumor necrosis factor	Tnf
1436902_x_at	thymosin, beta 10	Tmsb10	2387.1	5414.8	8780.77	18672.6	805.5	2919.37	2.26836	3.67842	0.616666	0.289986	6.72228	1.85479	1436902_x_at	Mm.3532	thymosin, beta 10	Tmsb10
1422705_at	transmembrane, prostate androgen induced RNA	Tmepai	882.167	687.1	408.533	2375.44	156	291.167	0.778878	0.463102	1.68187	0.289252	4.40449	2.35982	1422705_at	Mm.73682	transmembrane, prostate androgen induced RNA	Tmepai
1421491_a_at	transmembrane protein 49	Tmem49	1610.7	285.267	222.667	721.24	311.767	216.967	0.177107	0.138242	1.28114	0.395523	0.915001	1.31479	1421491_a_at	Mm.390398	transmembrane protein 49	Tmem49
1455044_at	transmembrane protein 44	Tmem44	321.2	690.9	538.267	1329.56	553.833	694.5	2.151	1.6758	1.28356	0.519646	1.24749	0.994816	1455044_at	Mm.241459	transmembrane protein 44	Tmem44
1448372_a_at	transmembrane protein 4	Tmem4	1637.3	965.433	982.933	1850.1	1774.3	697.833	0.58965	0.600338	0.982196	0.521828	0.544121	1.38347	1448372_a_at	Mm.44220	transmembrane protein 4	Tmem4
1417611_at	transmembrane protein 37	Tmem37	208.967	386.667	287.5	1112.76	1167.23	286.2	1.85037	1.37582	1.34493	0.347484	0.331268	1.35104	1417611_at	Mm.24750	transmembrane protein 37	Tmem37
1424711_at	transmembrane protein 2	Tmem2	119.5	132.1	120.6	495.94	2859.1	1942.43	1.10544	1.00921	1.09536	0.266363	0.0462034	0.0680075	1424711_at	Mm.329776	transmembrane protein 2	Tmem2
1451458_at	transmembrane protein 2	Tmem2	514.3	623.167	806.133	2087.28	8101.1	11595.5	1.21168	1.56744	0.773032	0.298554	0.0769237	0.0537421	1451458_at	Mm.329776	transmembrane protein 2	Tmem2
1416479_a_at	transmembrane protein 14C	Tmem14c	1685.93	1315.3	1399.47	2797.9	2191.2	1108.7	0.780161	0.830084	0.939858	0.470103	0.600265	1.18634	1416479_a_at	Mm.30005	transmembrane protein 14C	Tmem14c
1451015_at	transketolase	Tkt	2662.87	891.433	824.467	1997.8	1365.2	1010.97	0.334765	0.309616	1.08122	0.446207	0.652969	0.881763	1451015_at	Mm.290692	transketolase	Tkt
1451587_a_at	TIP41, TOR signalling pathway regulator-like (S. cerevisiae)	Tiprl	637.367	667.367	830.733	1723.5	784.8	708	1.04707	1.30338	0.803346	0.387216	0.850365	0.942608	1451587_a_at	Mm.21520	TIP41, TOR signalling pathway regulator-like (S. cerevisiae)	Tiprl
1416345_at	translocase of inner mitochondrial membrane 8 homolog a (yeast)	Timm8a	1835.53	599	532.367	1602.12	623.333	598.533	0.326336	0.290034	1.12516	0.37388	0.960963	1.00078	1416345_at	Mm.214504	translocase of inner mitochondrial membrane 8 homolog a1 (yeast)	Timm8a1
1448517_at	translocase of inner mitochondrial membrane 22 homolog (yeast)	Timm22	965.133	819.267	930.433	1751.2	850.933	667.133	0.848864	0.964046	0.880522	0.467832	0.962786	1.22804	1448517_at	Mm.18803	translocase of inner mitochondrial membrane 22 homolog (yeast)	Timm22
1455211_a_at	translocase of inner mitochondrial membrane 13 homolog (yeast)	Timm13	2469.93	1335.73	1177.9	2734.74	1370.07	989.267	0.540797	0.476895	1.134	0.488432	0.97494	1.35023	1455211_a_at	Mm.142132	translocase of inner mitochondrial membrane 13 homolog (yeast)	Timm13
1416238_at	tyrosine kinase receptor 1	Tie1	42.9	1268.7	1374.1	3352.56	2371.47	1506.93	29.5734	32.0303	0.923295	0.378427	0.534985	0.841909	1416238_at	Mm.4345	tyrosine kinase receptor 1	Tie1
1434400_at	TGFB-induced factor 2	Tgif2	577.667	216.6	419.1	1413.76	584.2	1432.97	0.374957	0.725505	0.516822	0.153208	0.370763	0.151155	1434400_at	Mm.315625	TGFB-induced factor 2	Tgif2
1418547_at	tissue factor pathway inhibitor 2	Tfpi2	57.6667	128.6	174.867	428.8	1630.5	361.133	2.23006	3.03237	0.735417	0.299907	0.0788715	0.356101	1418547_at	Mm.25612	tissue factor pathway inhibitor 2	Tfpi2
1451790_a_at	tissue factor pathway inhibitor	Tfpi	209.967	1031.63	593.6	2898.38	4770.5	631.633	4.91332	2.82712	1.73793	0.355934	0.216253	1.63328	1451790_a_at	Mm.124316	tissue factor pathway inhibitor	Tfpi
1451791_at	tissue factor pathway inhibitor	Tfpi	525.633	2330.73	2251.57	5525.14	10399.9	1734.33	4.43414	4.28353	1.03516	0.421841	0.224112	1.34388	1451791_at	Mm.124316	tissue factor pathway inhibitor	Tfpi
1423241_a_at	transcription factor Dp 1	Tfdp1	984.7	583.633	435.767	1502.16	361.233	734.867	0.592702	0.442537	1.33933	0.388529	1.61567	0.794203	1423241_a_at	Mm.325052	transcription factor Dp 1 /// predicted gene, EG664889 /// similar to Transcription factor Dp-1 (E2F dimerization partner 1) (DRTF1-polypeptide 1)	EG664889 /// LOC672007 /// LOC674691 /// Tfdp1
1460378_a_at	testis derived transcript	Tes	208.933	2212.1	1845.9	6058.42	344.3	635.533	10.5876	8.83488	1.19839	0.365128	6.42492	3.4807	1460378_a_at	Mm.436548	testis derived transcript	Tes
1424246_a_at	testis derived transcript	Tes	171.233	1866.37	1709.73	4164.52	306.633	481.033	10.8996	9.98482	1.09161	0.448159	6.08664	3.87991	1424246_a_at	Mm.436548	testis derived transcript	Tes
1448462_at	thymine DNA glycosylase	Tdg	1192.1	960.5	1065.53	2259.04	747.8	958.9	0.805721	0.893829	0.901427	0.425181	1.28443	1.00167	1448462_at	Mm.284252	thymine DNA glycosylase /// predicted gene, EG545124 /// similar to G/T mismatch-specific thymine DNA glycosylase (C-JUN leucine zipper interactive protein JZA-3) /// similar to thymine DNA glycosylase isoform 2	EG545124 /// LOC624784 /// LOC670176 /// LOC672659 /// Tdg
1453473_a_at	t-complex testis expressed 1	Tctex1	605.133	648.833	634.6	1593.74	674.333	751.533	1.07222	1.04869	1.02243	0.407114	0.962185	0.863346	1453473_a_at	Mm.1948	dynein light chain Tctex-type 1 /// similar to Cytoplasmic dynein light chain (T-complex testis-specific protein 1) (TCTEX-1)	Dynlt1 /// LOC671261
1426297_at	transcription factor E2a	Tcfe2a	516.7	937.133	833.8	2210.52	767.767	531.5	1.81369	1.6137	1.12393	0.423942	1.2206	1.76319	1426297_at	Mm.3406	transcription factor E2a	Tcfe2a
1423809_at	transcription factor 19	Tcf19	316.433	348.1	289.6	1944.9	694.6	363.933	1.10007	0.915201	1.202	0.178981	0.501152	0.956494	1423809_at	Mm.11434	transcription factor 19	Tcf19
1418171_at	transcription elongation factor A (SII)-like 8	Tceal8	1405	1472.2	1848.8	2719.24	2313.63	1311.77	1.04783	1.31587	0.7963	0.541401	0.636315	1.1223	1418171_at	Mm.182094	transcription elongation factor A (SII)-like 8	Tceal8
1442793_s_at	transforming growth factor beta regulated gene 4	Tbrg4	576.933	470	829.6	1112.06	645.1	1182.2	0.814652	1.43795	0.566538	0.422639	0.728569	0.397564	1442793_s_at	Mm.247761	transforming growth factor beta regulated gene 4	Tbrg4
1424169_at	Tax1 (human T-cell leukemia virus type I) binding protein 3	Tax1bp3	428.867	2693.47	1890.93	8096.54	3653.83	1439.63	6.28043	4.40914	1.42441	0.332669	0.737162	1.87094	1424169_at	Mm.371656	Tax1 (human T-cell leukemia virus type I) binding protein 3	Tax1bp3
1424427_at	transcriptional adaptor 1 (HFI1 homolog, yeast) like	Tada1l	1833.8	788.267	632.133	1637.92	1175.27	1147.1	0.429854	0.344712	1.24699	0.481261	0.670713	0.687182	1424427_at	Mm.100665	transcriptional adaptor 1 (HFI1 homolog, yeast) like	Tada1l
1440803_x_at	tachykinin receptor 3	Tacr3	141.867	35.7	41.3667	1278.14	17.3667	51.9667	0.251645	0.291588	0.863014	0.0279312	2.05566	0.686979	1440803_x_at	Mm.103810	tachykinin receptor 3	Tacr3
1423038_at	syntaxin 6	Stx6	1928.67	1434.17	1125.57	3182.78	1304.57	1156.17	0.743605	0.583598	1.27417	0.450602	1.09934	1.24045	1423038_at	Mm.66264	syntaxin 6	Stx6
1417405_at	START domain containing 3	Stard3	3284.4	1555.73	2121.37	2902.42	2166.6	1513.5	0.473674	0.645892	0.733364	0.536012	0.718053	1.0279	1417405_at	Mm.265546	START domain containing 3	Stard3
1450199_a_at	stabilin 1	Stab1	347.167	1110.57	867.767	2683	21349.6	2801.87	3.19894	2.49957	1.2798	0.413927	0.0520181	0.396367	1450199_a_at	Mm.220821	stabilin 1	Stab1
1448524_s_at	signal sequence receptor, delta	Ssr4	2652.83	1698.97	1802.73	3989.44	3149.27	1888.23	0.640435	0.67955	0.942439	0.425866	0.53948	0.899765	1448524_s_at	Mm.831	signal sequence receptor, delta	Ssr4
1449930_a_at	signal sequence receptor, beta	Ssr2	1369.73	1378.33	1144.97	3451.34	1730.4	1158.63	1.00628	0.835905	1.20382	0.399362	0.79654	1.18962	1449930_a_at	Mm.7091	signal sequence receptor, beta	Ssr2
1417530_a_at	signal recognition particle 9	Srp9	1805.97	2357.9	3085.83	4987.14	2543.3	1994.3	1.30562	1.70869	0.764105	0.472796	0.927103	1.18232	1417530_a_at	Mm.303071	signal recognition particle 9	Srp9
1421260_a_at	spermidine synthase	Srm	1998.47	778.9	678.667	1940.1	930.233	710.033	0.389749	0.339594	1.14769	0.401474	0.837317	1.09699	1421260_a_at	Mm.10	spermidine synthase	Srm
1420150_at	splA/ryanodine receptor domain and SOCS box containing 1	Spsb1	1951.33	475.533	549.933	1106.42	1202.5	603.7	0.243697	0.281824	0.864711	0.429795	0.395454	0.787698	1420150_at	Mm.30	splA/ryanodine receptor domain and SOCS box containing 1	Spsb1
1422021_at	sprouty homolog 4 (Drosophila)	Spry4	142.367	238.967	255.767	738.94	3406.1	985.8	1.67853	1.79653	0.934315	0.323391	0.0701584	0.242409	1422021_at	Mm.42038	sprouty homolog 4 (Drosophila)	Spry4
1433575_at	SRY-box containing gene 4	Sox4	5772.03	2652.8	2772.53	13539.7	2131.1	5069.1	0.459595	0.480339	0.956814	0.195928	1.2448	0.523328	1433575_at	---	similar to Transcription factor SOX-4	LOC672274
1419155_a_at	SRY-box containing gene 4	Sox4	1564.23	436.9	487.4	2986.36	564.9	870.7	0.279306	0.31159	0.896389	0.146299	0.773411	0.50178	1419155_a_at	Mm.240627	SRY-box containing gene 4 /// similar to Transcription factor SOX-4	LOC672274 /// Sox4
1419156_at	SRY-box containing gene 4	Sox4	1564.37	359.767	471.567	2910.56	418.2	912.533	0.229976	0.301443	0.762918	0.123607	0.860274	0.39425	1419156_at	Mm.240627	SRY-box containing gene 4 /// similar to Transcription factor SOX-4	LOC672274 /// Sox4
1453125_at	SRY-box containing gene 11	Sox11	2351.5	32.5333	50.4	394.58	10.5667	188.1	0.0138351	0.0214331	0.645503	0.0824505	3.07886	0.172958	1453125_at	Mm.41702	SRY-box containing gene 11	Sox11
1448791_at	sorting nexin 5	Snx5	1512.6	1163	1310.77	2611.08	9844.93	1887.17	0.768875	0.866565	0.887267	0.44541	0.118132	0.616268	1448791_at	Mm.273379	sorting nexin 5	Snx5
1460182_at	sorting nexin 4	Snx4	2075.97	1921.43	1682.5	3907.14	2129.1	2795.07	0.925561	0.810466	1.14201	0.491775	0.902463	0.687437	1460182_at	Mm.28196	sorting nexin 4	Snx4
1428672_at	small nuclear ribonucleoprotein polypeptide F	Snrpf	1255.93	941.067	1140.07	1898.72	870.067	931.267	0.749297	0.907745	0.825449	0.495632	1.0816	1.01052	1428672_at	Mm.350851	small nuclear ribonucleoprotein polypeptide F	Snrpf
1451294_s_at	small nuclear ribonucleoprotein E	Snrpe	8528.57	7160.17	9892.07	14481.5	6652.93	6795.4	0.839551	1.15987	0.723829	0.494435	1.07624	1.05368	1451294_s_at	Mm.249110	small nuclear ribonucleoprotein E	Snrpe
1422884_at	small nuclear ribonucleoprotein D3	Snrpd3	1878.27	1302.03	1360.13	2728.44	1624.9	1107.47	0.69321	0.724143	0.957284	0.477208	0.801301	1.17569	1422884_at	Mm.45151	small nuclear ribonucleoprotein D3	Snrpd3
1417352_s_at	small nuclear ribonucleoprotein polypeptide A'	Snrpa1	1057.3	685.333	653.167	1251.72	662.367	729.7	0.648192	0.617769	1.04925	0.547513	1.03467	0.939199	1417352_s_at	Mm.22362	small nuclear ribonucleoprotein polypeptide A'	Snrpa1
1418493_a_at	synuclein, alpha	Snca	2274.3	183.033	199.967	692.1	15.8667	36.5	0.080479	0.0879245	0.915319	0.264461	11.5357	5.01461	1418493_a_at	Mm.17484	synuclein, alpha	Snca
1436853_a_at	synuclein, alpha	Snca	5365.07	365.067	582.8	1051.44	52.0667	76.5	0.0680451	0.108629	0.626401	0.347206	7.01152	4.77211	1436853_a_at	Mm.17484	synuclein, alpha	Snca
1424268_at	spermine oxidase	Smox	1880.77	2795.73	2177.13	6125.06	370.2	404.967	1.48649	1.15758	1.28414	0.456442	7.55195	6.90361	1424268_at	Mm.136586	spermine oxidase	Smox
1422675_at	SWI/SNF related, matrix associated, actin dependent regulator of chromatin, subfamily e, member 1	Smarce1	375.6	441.967	649.6	1461.06	661.333	778.233	1.1767	1.7295	0.680367	0.302497	0.668296	0.56791	1422675_at	Mm.379086	SWI/SNF related, matrix associated, actin dependent regulator of chromatin, subfamily e, member 1	Smarce1
1454960_at	MAD homolog 3 (Drosophila)	Smad3	1896	1509.73	2056.17	4134.5	1518.27	852.333	0.796273	1.08448	0.734247	0.365155	0.99438	1.77129	1454960_at	Mm.7320	MAD homolog 3 (Drosophila)	Smad3
1448208_at	MAD homolog 1 (Drosophila)	Smad1	1962.63	5689.97	4827.53	12014.8	5135.13	3277.53	2.89915	2.45972	1.17865	0.47358	1.10805	1.73605	1448208_at	Mm.223717	MAD homolog 1 (Drosophila)	Smad1
1420913_at	solute carrier organic anion transporter family, member 2a1	Slco2a1	93.0667	168.6	228.733	2846.94	16024.9	27601.6	1.8116	2.45774	0.737103	0.0592215	0.0105211	0.00610834	1420913_at	Mm.207106	solute carrier organic anion transporter family, member 2a1	Slco2a1
1444242_at	Solute carrier organic anion transporter family, member 2a1, mRNA (cDNA clone MGC:7145 IMAGE:3158233)	Slco2a1	86.6	65.8333	158.133	389.32	2187.43	6950.07	0.7602	1.82602	0.416315	0.169098	0.0300962	0.00947233	1444242_at	---	---	---
1417929_at	solute carrier family 7 (cationic amino acid transporter, y+ system), member 8	Slc7a8	261.967	130.1	197.467	2024.22	202.433	68.0333	0.496628	0.753785	0.658845	0.0642717	0.642681	1.9123	1417929_at	Mm.276831	solute carrier family 7 (cationic amino acid transporter, y+ system), member 8	Slc7a8
1417392_a_at	solute carrier family 7 (cationic amino acid transporter, y+ system), member 7	Slc7a7	573.067	176.9	286.433	1940.06	4102.4	326.567	0.30869	0.499826	0.617596	0.0911827	0.0431211	0.541696	1417392_a_at	Mm.142455	solute carrier family 7 (cationic amino acid transporter, y+ system), member 7	Slc7a7
1433559_at	solute carrier family 45, member 4	Slc45a4	770.333	324.7	497.567	1016.74	1094.63	1003.37	0.421506	0.645911	0.652576	0.319354	0.296629	0.323611	1433559_at	Mm.212813	solute carrier family 45, member 4	Slc45a4
1422788_at	solute carrier family 43, member 3	Slc43a3	34.0333	54.6667	47.7333	1226.46	8097.4	10345.9	1.60627	1.40255	1.14525	0.0445727	0.00675114	0.0052839	1422788_at	Mm.290729	solute carrier family 43, member 3	Slc43a3
1434308_at	solute carrier family 43, member 2	Slc43a2	901.167	243.767	208.967	1939.18	1793.73	188.967	0.270501	0.231885	1.16653	0.125706	0.135899	1.29	1434308_at	Mm.11186	solute carrier family 43, member 2	Slc43a2
1460565_at	solute carrier family 41, member 1	Slc41a1	2010	1054.17	916.3	2666.9	1290.63	1534.17	0.524461	0.455871	1.15046	0.395278	0.816782	0.687127	1460565_at	Mm.436519	solute carrier family 41, member 1	Slc41a1
1416832_at	solute carrier family 39 (metal ion transporter), member 8	Slc39a8	289.2	11166	10297.7	21019.2	16155.8	1380.6	38.61	35.6077	1.08432	0.53123	0.691144	8.08779	1416832_at	Mm.30239	solute carrier family 39 (metal ion transporter), member 8	Slc39a8
1454622_at	solute carrier family 38, member 5	Slc38a5	188.367	5337.57	4189.27	18291.3	22.4667	396.4	28.336	22.24	1.27411	0.291808	237.577	13.4651	1454622_at	Mm.6055	solute carrier family 38, member 5	Slc38a5
1415903_at	solute carrier family 38, member 1	Slc38a1	1261.2	153.433	165.4	525.22	164.8	283.867	0.121657	0.131145	0.92765	0.292132	0.931028	0.540512	1415903_at	Mm.103568	solute carrier family 38, member 1	Slc38a1
1433750_at	solute carrier family 31, member 1	Slc31a1	549.2	3655.13	3238.13	6867.8	1091.93	953.6	6.65538	5.89609	1.12878	0.532213	3.3474	3.83298	1433750_at	Mm.248637	solute carrier family 31, member 1	Slc31a1
1451782_a_at	solute carrier family 29 (nucleoside transporters), member 1	Slc29a1	199.033	168.4	153.4	1171.06	4805.67	629.933	0.846089	0.770725	1.09778	0.143801	0.035042	0.26733	1451782_a_at	Mm.29744	solute carrier family 29 (nucleoside transporters), member 1	Slc29a1
1438545_at	solute carrier family 25 (mitochondrial carrier, adenine nucleotide translocator), member 5 /// similar to solute carrier family 25, member 5 /// similar to adenine nucleotide translocase /// similar to adenine nucleotide translocase /// similar to ADP/ATP carrier protein	Slc25a5 /// LOC383528 /// LOC433326 /// LOC433923 /// LOC545025	771.267	725.967	973.9	1323.96	1100.43	780.033	0.941265	1.26273	0.745422	0.54833	0.65971	0.930687	1438545_at	Mm.389141	solute carrier family 25 (mitochondrial carrier, adenine nucleotide translocator), member 5 /// predicted gene, EG433326 /// predicted gene, EG433923 /// predicted gene, EG623402 /// similar to ADP/ATP translocase 2 (Adenine nucleotide translocator 2) (ANT 2) (ADP,ATP carrier protein 2) (Solute carrier family 25 member 5) /// similar to solute carrier family 25, member 5	EG433326 /// EG433923 /// EG623402 /// LOC630624 /// LOC669381 /// LOC670371 /// Slc25a5
1423109_s_at	solute carrier family 25 (mitochondrial carnitine/acylcarnitine translocase), member 20	Slc25a20	462.733	1082.57	1296.2	2575.04	408	515.867	2.3395	2.80118	0.835185	0.420408	2.65335	2.09854	1423109_s_at	Mm.29666	solute carrier family 25 (mitochondrial carnitine/acylcarnitine translocase), member 20	Slc25a20
1416954_at	solute carrier family 25 (mitochondrial carrier, dicarboxylate transporter), member 10	Slc25a10	558.3	482.833	464.033	1170.08	515.6	442.8	0.864828	0.831154	1.04051	0.41265	0.936449	1.09041	1416954_at	Mm.3991	solute carrier family 25 (mitochondrial carrier, dicarboxylate transporter), member 10	Slc25a10
1423549_at	solute carrier family 1 (glutamate/neutral amino acid transporter), member 4	Slc1a4	389.3	25.9667	16.1	2727.54	18.6	69.7333	0.0667009	0.0413563	1.61284	0.00952018	1.39606	0.372371	1423549_at	Mm.6379	solute carrier family 1 (glutamate/neutral amino acid transporter), member 4	Slc1a4
1456003_a_at	solute carrier family 1 (glutamate/neutral amino acid transporter), member 4	Slc1a4	2593.3	185.8	209.167	17489.3	24.8	432.167	0.0716462	0.0806566	0.888287	0.0106237	7.49194	0.429927	1456003_a_at	Mm.6379	solute carrier family 1 (glutamate/neutral amino acid transporter), member 4	Slc1a4
1423550_at	solute carrier family 1 (glutamate/neutral amino acid transporter), member 4	Slc1a4	189.9	8.3	13.8	1944.68	7.16667	115.3	0.0437072	0.0726698	0.601449	0.00426805	1.15814	0.0719861	1423550_at	Mm.6379	solute carrier family 1 (glutamate/neutral amino acid transporter), member 4	Slc1a4
1451674_at	solute carrier family 12, member 5	Slc12a5	5033.9	202.1	253.033	678.26	5012.03	313.6	0.0401478	0.0502659	0.798709	0.297968	0.040323	0.644452	1451674_at	Mm.252987	solute carrier family 12, member 5	Slc12a5
1424355_a_at	transcriptional regulator, SIN3B (yeast)	Sin3b	1510.97	1170.6	1276.3	3088.82	1879.67	1093.67	0.774736	0.844691	0.917182	0.37898	0.62277	1.07034	1424355_a_at	Mm.2137	transcriptional regulator, SIN3B (yeast)	Sin3b
1434637_x_at	transcriptional regulator, SIN3B (yeast)	Sin3b	2866.67	2865.53	4371.53	6616.76	3988.77	3119.17	0.999605	1.52495	0.655498	0.433072	0.718401	0.918686	1434637_x_at	Mm.2137	transcriptional regulator, SIN3B (yeast)	Sin3b
1455039_a_at	transcriptional regulator, SIN3B (yeast)	Sin3b	3620.37	4004.07	6539.03	7625.4	4651.9	4333.73	1.10598	1.80618	0.612333	0.525096	0.860738	0.92393	1455039_a_at	Mm.2137	transcriptional regulator, SIN3B (yeast)	Sin3b
1422629_s_at	shroom	Shrm	574.767	53.3	63.7333	344.3	78.1667	10048	0.0927333	0.110886	0.836297	0.154807	0.681876	0.00530452	1422629_s_at	Mm.46014	shroom family member 3	Shroom3
1460337_at	SH3-domain kinase binding protein 1	Sh3kbp1	2135.33	1095.73	1023.67	2973	1083.7	684.567	0.513144	0.479394	1.0704	0.368561	1.0111	1.60062	1460337_at	Mm.286495	SH3-domain kinase binding protein 1	Sh3kbp1
1421922_at	SH3-domain binding protein 5 (BTK-associated)	Sh3bp5	289.1	119.7	95.6333	1158.1	3215.23	630.8	0.414044	0.330797	1.25166	0.103359	0.037229	0.189759	1421922_at	Mm.383198	SH3-domain binding protein 5 (BTK-associated)	Sh3bp5
1421923_at	SH3-domain binding protein 5 (BTK-associated)	Sh3bp5	2504.37	1128.73	1377.5	7517.96	19103.9	5264.57	0.450706	0.550039	0.819407	0.150138	0.059084	0.214402	1421923_at	Mm.383198	SH3-domain binding protein 5 (BTK-associated)	Sh3bp5
1417559_at	sideroflexin 1	Sfxn1	1179.23	465.467	385	939.96	1331.93	436	0.39472	0.326483	1.209	0.495198	0.349467	1.06758	1417559_at	Mm.134191	sideroflexin 1	Sfxn1
1417560_at	sideroflexin 1	Sfxn1	1382.83	641.867	606.767	1243.72	1535.47	459.2	0.464168	0.438785	1.05785	0.516086	0.418027	1.39779	1417560_at	Mm.134191	sideroflexin 1	Sfxn1
1456733_x_at	serine (or cysteine) peptidase inhibitor, clade H, member 1	Serpinh1	560.167	2328.3	1647	7470.56	1353.07	1404.23	4.15644	2.9402	1.41366	0.311663	1.72076	1.65806	1456733_x_at	Mm.22708	serine (or cysteine) peptidase inhibitor, clade H, member 1	Serpinh1
1450843_a_at	serine (or cysteine) peptidase inhibitor, clade H, member 1	Serpinh1	315.033	1139	866.1	4729.74	643.133	816.867	3.61549	2.74923	1.31509	0.240817	1.77102	1.39435	1450843_a_at	Mm.22708	serine (or cysteine) peptidase inhibitor, clade H, member 1	Serpinh1
1416168_at	serine (or cysteine) peptidase inhibitor, clade F, member 1	Serpinf1	1157.6	64.7	55.4333	535.14	66.7	537.2	0.0558915	0.0478864	1.16717	0.120903	0.970015	0.120439	1416168_at	Mm.2044	serine (or cysteine) peptidase inhibitor, clade F, member 1	Serpinf1
1419149_at	serine (or cysteine) peptidase inhibitor, clade E, member 1	Serpine1	948.433	198.967	107.4	952.22	79.3333	8419.57	0.209785	0.113239	1.85258	0.20895	2.50798	0.0236315	1419149_at	Mm.250422	serine (or cysteine) peptidase inhibitor, clade E, member 1	Serpine1
1424923_at	serine (or cysteine) peptidase inhibitor, clade A, member 3G	Serpina3g	28.3667	106.533	155.633	312.3	9502.23	13005	3.75558	5.48649	0.684515	0.341125	0.0112114	0.00819174	1424923_at	Mm.312628	serine (or cysteine) peptidase inhibitor, clade A, member 3G	Serpina3g
1418564_s_at	Serpine1 mRNA binding protein 1	Serbp1	2906.53	4681.07	4807.27	9440.82	4986	4238.27	1.61053	1.65395	0.973748	0.495833	0.938842	1.10448	1418564_s_at	Mm.240490	Serpine1 mRNA binding protein 1	Serbp1
1419819_s_at	SEC63-like (S. cerevisiae)	Sec63	595.733	765.533	931.567	1548.92	1004.27	710.1	1.28503	1.56373	0.82177	0.494237	0.762281	1.07806	1419819_s_at	Mm.214344	SEC63-like (S. cerevisiae)	Sec63
1416241_at	SEC13-like 1 (S. cerevisiae)	Sec13l1	1864.53	1682.67	1138.03	3127.44	2286.93	1369.53	0.90246	0.610358	1.47857	0.538033	0.735774	1.22864	1416241_at	Mm.29296	SEC13 homolog (S. cerevisiae)	Sec13
1460698_a_at	Sec11-like 3 (S. cerevisiae)	Sec11l3	6656.6	2000.37	2778.73	3763.62	1442.77	1479.03	0.300509	0.41744	0.719884	0.531501	1.38648	1.35248	1460698_a_at	Mm.27800	SEC11 homolog C (S. cerevisiae)	Sec11c
1418223_at	Sec11-like 1 (S. cerevisiae)	Sec11l1	3989.93	4724.1	5431.97	9414.44	6492.3	4299.1	1.184	1.36142	0.869685	0.501793	0.727647	1.09886	1418223_at	Mm.43760	SEC11 homolog A (S. cerevisiae)	Sec11a
1428235_at	succinate dehydrogenase complex, subunit D, integral membrane protein	Sdhd	1722	1099.33	893.867	2739.62	1469.9	984.533	0.638405	0.519086	1.22986	0.401272	0.747897	1.1166	1428235_at	Mm.10406	succinate dehydrogenase complex, subunit D, integral membrane protein	Sdhd
1423465_at	stromal cell derived factor receptor 2	Sdfr2	457.1	498.733	684.2	1230.92	1216.93	934.867	1.09108	1.49683	0.728929	0.405171	0.409828	0.533481	1423465_at	Mm.66293	ferric-chelate reductase 1 /// similar to stromal cell derived factor receptor 2	Frrs1 /// LOC635993
1424090_at	syndecan binding protein (syntenin) 2	Sdcbp2	39.4333	110.167	88.4	391.38	161.033	1348.57	2.79374	2.24176	1.24623	0.281483	0.684123	0.0816917	1424090_at	Mm.32068	syndecan binding protein (syntenin) 2	Sdcbp2
1423548_s_at	serologically defined breast cancer antigen 84	Sdbcag84	1653	1183.87	860.533	2522.54	1047.57	934.067	0.716193	0.520589	1.37574	0.469315	1.13011	1.26743	1423548_s_at	Mm.141276	ERGIC and golgi 3	Ergic3
1451017_at	serologically defined breast cancer antigen 84	Sdbcag84	2255.63	1575.57	1512.1	3176.62	1322.17	1231.2	0.698503	0.670366	1.04197	0.495988	1.19166	1.2797	1451017_at	Mm.141276	ERGIC and golgi 3	Ergic3
1423025_a_at	schwannomin interacting protein 1	Schip1	2610.3	640.167	399.567	2042.82	1161.83	685.5	0.245246	0.153073	1.60215	0.313374	0.550997	0.933868	1423025_a_at	Mm.331064	schwannomin interacting protein 1	Schip1
1419699_at	secretoglobin, family 3A, member 1	Scgb3a1	84.7667	756.733	750.7	2010.32	127.567	397.833	8.92725	8.85608	1.00804	0.376424	5.93206	1.90214	1419699_at	Mm.22802	secretoglobin, family 3A, member 1	Scgb3a1
1415822_at	stearoyl-Coenzyme A desaturase 2	Scd2	30517.2	7238.1	6993.53	13663.7	2754.73	6393.67	0.237181	0.229167	1.03497	0.529731	2.62751	1.13207	1415822_at	---	stearoyl-Coenzyme A desaturase 2	Scd2
1415823_at	stearoyl-Coenzyme A desaturase 2	Scd2	2071.33	135.533	165.6	353.94	111.667	129.467	0.0654329	0.0799485	0.818438	0.382927	1.21373	1.04686	1415823_at	---	stearoyl-Coenzyme A desaturase 2	Scd2
1426510_at	saccharopine dehydrogenase (putative)	Sccpdh	2045.6	252.8	247.767	506.42	532.833	161.7	0.123582	0.121122	1.02031	0.49919	0.474445	1.56339	1426510_at	Mm.136458	saccharopine dehydrogenase (putative)	Sccpdh
1422576_at	spinocerebellar ataxia 10 homolog (human)	Sca10	2802.1	626.667	568.033	2220.72	885.7	1229.9	0.223642	0.202717	1.10322	0.282191	0.707538	0.509527	1422576_at	Mm.248906	ataxin 10	Atxn10
1438653_x_at	spinocerebellar ataxia 10 homolog (human)	Sca10	15335.2	5657.73	12503.4	10431.4	6659.43	13068.3	0.368937	0.815336	0.452497	0.542376	0.849582	0.432936	1438653_x_at	Mm.248906	ataxin 10	Atxn10
1421116_a_at	reticulon 4	Rtn4	1711.47	355.7	223.9	779.82	376.633	636.1	0.207833	0.130823	1.58866	0.456131	0.94442	0.559189	1421116_a_at	Mm.192580	reticulon 4	Rtn4
1435536_at	regulatory solute carrier protein, family 1, member 1	Rsc1a1	667.8	1006.83	929.4	2190.62	883.533	2012.03	1.50769	1.39173	1.08332	0.459611	1.13955	0.500406	1435536_at	Mm.389587	regulatory solute carrier protein, family 1, member 1	Rsc1a1
1434437_x_at	ribonucleotide reductase M2	Rrm2	957.167	223.667	312.033	1852.58	100.2	404.433	0.233676	0.325997	0.716804	0.120733	2.2322	0.553037	1434437_x_at	Mm.99	ribonucleotide reductase M2	Rrm2
1449221_a_at	ribosome binding protein 1	Rrbp1	659.1	2094.97	3284.83	4965.92	2119.93	2684.77	3.17853	4.98382	0.63777	0.421869	0.988223	0.780316	1449221_a_at	Mm.13705	ribosome binding protein 1	Rrbp1
1426123_a_at	ribosome binding protein 1	Rrbp1	378.167	1353.1	2829.3	2679.06	1273.83	2373.7	3.57805	7.48162	0.478246	0.505065	1.06223	0.570038	1426123_a_at	Mm.13705	ribosome binding protein 1	Rrbp1
1417398_at	related RAS viral (r-ras) oncogene homolog 2	Rras2	255.133	532.233	632.233	1738.4	610.733	459.8	2.0861	2.47805	0.841831	0.306163	0.871466	1.15753	1417398_at	Mm.276572	related RAS viral (r-ras) oncogene homolog 2	Rras2
1433689_s_at	ribosomal protein S9	Rps9	9147.23	5096.7	6239.47	12139.6	7683.43	6094.4	0.557185	0.682115	0.816849	0.419839	0.663336	0.836292	1433689_s_at	Mm.13944	ribosomal protein S9	Rps9
1436760_a_at	ribosomal protein S8	Rps8	5520.93	6185.93	7002.7	12597.1	7827.1	6228.77	1.12045	1.26839	0.883364	0.491059	0.790323	0.993123	1436760_a_at	Mm.338718	ribosomal protein S8	Rps8
1455364_a_at	ribosomal protein S7	Rps7	1361.17	1586.37	1474.07	6498.1	2125.3	1551.13	1.16545	1.08294	1.07618	0.244128	0.74642	1.02271	1455364_a_at	Mm.303010	ribosomal protein S7 /// predicted gene, EG640050	EG640050 /// Rps7
1427299_at	ribosomal protein S6 kinase polypeptide 3	Rps6ka3	216.867	857.367	1006.43	2223.78	685.733	1025.27	3.95343	4.64079	0.851886	0.385545	1.25029	0.836238	1427299_at	Mm.328476	ribosomal protein S6 kinase polypeptide 3	Rps6ka3
1417542_at	ribosomal protein S6 kinase, polypeptide 2	Rps6ka2	900.6	668.667	560.533	2338.16	3608.4	2788.77	0.742468	0.6224	1.19291	0.28598	0.185308	0.239771	1417542_at	---	ribosomal protein S6 kinase, polypeptide 2	Rps6ka2
1455600_at	ribosomal protein S3	Rps3	1081.27	835.933	1356.03	1921.16	1221.27	848.167	0.773106	1.25412	0.616455	0.435119	0.684481	0.985577	1455600_at	Mm.236868	ribosomal protein S3	Rps3
1423254_x_at	ribosomal protein S27-like	Rps27l	905.7	1129.2	1205.33	2223.24	1647.4	1356.23	1.24677	1.33083	0.936836	0.507907	0.685444	0.8326	1423254_x_at	Mm.30120	ribosomal protein S27-like	Rps27l
1450925_a_at	ribosomal protein S27-like	Rps27l	1190.37	1307.77	1835.2	2806.16	1859.77	1908.7	1.09863	1.54171	0.712602	0.466034	0.703189	0.685161	1450925_a_at	Mm.426117	ribosomal protein S27-like /// predicted gene, EG667571	EG667571 /// Rps27l
1415876_a_at	ribosomal protein S26	Rps26	5420.17	4990.83	9470.73	10766.8	5596.57	5748.47	0.92079	1.74731	0.526974	0.463539	0.891767	0.868203	1415876_a_at	Mm.261679	ribosomal protein S26	Rps26
1435712_a_at	ribosomal protein S18	Rps18	7813.13	12090.5	13561.7	22131.5	16577.2	14006.7	1.54745	1.73576	0.891513	0.546302	0.729342	0.863192	1435712_a_at	Mm.324762	ribosomal protein S18	Rps18
1448739_x_at	ribosomal protein S18	Rps18	5583.43	5334.73	6806.1	11630.7	8659.8	7563.67	0.955458	1.21898	0.783816	0.458677	0.616034	0.70531	1448739_x_at	Mm.324762	ribosomal protein S18	Rps18
1438776_x_at	ribosomal protein S17 /// similar to 40S ribosomal protein S17	Rps17 /// LOC383032	1752.2	1569.9	2268.1	3396.16	2668.13	1679.23	0.895959	1.29443	0.692165	0.462257	0.588389	0.934891	1438776_x_at	Mm.430238	ribosomal protein S17 /// similar to ribosomal protein S17 /// predicted gene, EG383032	EG383032 /// LOC268650 /// Rps17
1455662_x_at	ribosomal protein S17	Rps17	11233.8	11505	15502.1	21481.1	16282.8	11266.5	1.02414	1.37995	0.742158	0.53559	0.706577	1.02117	1455662_x_at	Mm.431314	ribosomal protein S17	Rps17
1451120_at	RNA polymerase 1-3	Rpo1-3	976.2	592.9	796.8	1801.04	1220.57	686.5	0.607355	0.816226	0.744101	0.329199	0.485758	0.863656	1451120_at	Mm.317557	RNA polymerase 1-3	Rpo1-3
1423666_s_at	ribosomal protein L5 /// similar to 60S ribosomal protein L5 /// similar to 60S ribosomal protein L5 /// similar to 60S ribosomal protein L5 /// similar to 60S ribosomal protein L5	Rpl5 /// LOC545265 /// LOC545304 /// LOC545478 /// LOC545858	1232.6	789.867	854.767	1553.92	643.867	1093	0.640813	0.693466	0.924073	0.508306	1.22676	0.722659	1423666_s_at	Mm.399372	ribosomal protein L5 /// similar to 60S ribosomal protein L5 /// predicted gene, EG665407 /// predicted gene, EG668032	EG665407 /// EG668032 /// LOC382740 /// LOC672748 /// LOC675821 /// Rpl5
1416807_at	ribosomal protein L36a	Rpl36a	1717.13	1562.47	2262.7	3438.98	2246.67	1886.87	0.909927	1.31772	0.690532	0.45434	0.69546	0.828075	1416807_at	Mm.286408	ribosomal protein L36a	Rpl36a
1454856_x_at	ribosomal protein L35	Rpl35	5911.93	8545.93	10844.2	16280.2	10838.2	9234.23	1.44554	1.83429	0.788065	0.524927	0.788504	0.925462	1454856_x_at	Mm.345333	ribosomal protein L35	Rpl35
1416243_a_at	ribosomal protein L35	Rpl35	4136.93	4653.9	6459.67	10373.2	5722.8	4818.13	1.12496	1.56146	0.720455	0.448647	0.813221	0.965913	1416243_a_at	Mm.345333	ribosomal protein L35	Rpl35
1435897_at	ribosomal protein L32	Rpl32	2117.13	2240.13	2340.5	5227.8	2783.1	2062.7	1.0581	1.1055	0.957117	0.428504	0.804906	1.08602	1435897_at	Mm.104368	ribosomal protein L32	Rpl32
1416099_at	ribosomal protein L27	Rpl27	7144.17	5768.3	8952	16805.7	6816.57	4464.33	0.807414	1.25305	0.644359	0.343235	0.846218	1.29209	1416099_at	Mm.340658	ribosomal protein L27 /// predicted gene, EG621100 /// similar to ribosomal protein L27	EG621100 /// LOC669376 /// LOC675088 /// Rpl27
1460680_a_at	ribosomal protein L23	Rpl23	11025.1	12174.8	17058.2	23418.2	17466.8	12469.8	1.10428	1.54722	0.713723	0.519887	0.697024	0.976343	1460680_a_at	Mm.140380	ribosomal protein L23	Rpl23
1450372_a_at	ribosomal protein L18	Rpl18	2644.07	2080.9	2202.57	5178.84	3388.93	2592.77	0.787007	0.833022	0.944761	0.401808	0.614028	0.802579	1450372_a_at	Mm.3459	ribosomal protein L18	Rpl18
1417608_a_at	ribosomal protein L13a	Rpl13a	8257.07	7026.47	6626.9	13211.4	8394	5237.9	0.850964	0.802573	1.06029	0.531847	0.837082	1.34147	1417608_a_at	Mm.180458	ribosomal protein L13a	Rpl13a
1433928_a_at	ribosomal protein L13a	Rpl13a	1817.8	1699.9	1652.67	4272.42	1897.07	1967.23	0.935141	0.909158	1.02858	0.397878	0.896068	0.864107	1433928_a_at	Mm.180458	ribosomal protein L13a	Rpl13a
1416026_a_at	ribosomal protein L12	Rpl12	5001.47	4629.9	4402.57	10846.8	7117.03	4990.4	0.925708	0.880255	1.05164	0.426844	0.650538	0.927761	1416026_a_at	Mm.250030	ribosomal protein L12	Rpl12
1417615_a_at	ribosomal protein L11	Rpl11	8581.7	5772.7	6712.03	10717.5	8374.27	6540.9	0.672676	0.782133	0.860052	0.538622	0.689338	0.882554	1417615_a_at	Mm.276856	ribosomal protein L11	Rpl11
1433675_at	RNA, U22 small nucleolar	Rnu22	756.267	532.6	804.9	1037.88	946.633	1476.83	0.704249	1.06431	0.661697	0.513161	0.562625	0.360636	1433675_at	Mm.292489	small nucleolar RNA, C/D box 22	Snord22
1433674_a_at	RNA, U22 small nucleolar	Rnu22	1988.27	1879.43	2907.83	3485.02	3246.77	4711.7	0.945262	1.4625	0.646335	0.539289	0.578863	0.398886	1433674_a_at	Mm.292489	small nucleolar RNA, C/D box 22	Snord22
1438404_at	ring finger protein 144	Rnf144	1327.57	584.5	449.233	1140.6	1430.17	3801.37	0.440279	0.338389	1.30111	0.51245	0.408694	0.15376	1438404_at	Mm.214932	ring finger protein 144	Rnf144
1424143_a_at	retroviral integration site 2	Ris2	1089.37	345.667	780.167	1773.78	580.833	1184.27	0.31731	0.716165	0.443068	0.194876	0.595122	0.291882	1424143_a_at	Mm.21873	chromatin licensing and DNA replication factor 1	Cdt1
1418892_at	ras homolog gene family, member J	Rhoj	360.133	4128.27	3116.73	8492.5	2536.43	8153.97	11.4632	8.65439	1.32455	0.486107	1.62759	0.506289	1418892_at	Mm.27467	ras homolog gene family, member J	Rhoj
1448605_at	ras homolog gene family, member C	Rhoc	167.7	670.333	680.867	1847.08	788.967	1046.8	3.99722	4.06003	0.98453	0.362915	0.849635	0.640364	1448605_at	Mm.262	ras homolog gene family, member C	Rhoc
1433647_s_at	Rho-related BTB domain containing 3	Rhobtb3	3190.67	566.667	447.033	1325.52	151.4	425.7	0.177601	0.140107	1.26762	0.427505	3.74284	1.33114	1433647_s_at	Mm.276200	Rho-related BTB domain containing 3	Rhobtb3
1419247_at	regulator of G-protein signaling 2	Rgs2	2121.77	710.133	903.733	1346.96	1323.13	2119	0.33469	0.425934	0.785778	0.527212	0.536706	0.335127	1419247_at	Mm.28262	regulator of G-protein signaling 2	Rgs2
1447830_s_at	regulator of G-protein signaling 2	Rgs2	3292.77	733.1	995.433	1710.16	1573.73	1846.8	0.22264	0.302309	0.736463	0.428673	0.465835	0.396957	1447830_s_at	Mm.28262	regulator of G-protein signaling 2	Rgs2
1419248_at	regulator of G-protein signaling 2	Rgs2	5827.2	1409.63	2251.13	2941.62	2899.03	4335.1	0.241906	0.386315	0.626188	0.479203	0.486243	0.325167	1419248_at	Mm.28262	regulator of G-protein signaling 2	Rgs2
1426037_a_at	regulator of G-protein signaling 16	Rgs16	95.7667	192.733	225.867	1186.44	7.23333	315.933	2.01253	2.35851	0.853306	0.162447	26.6452	0.610044	1426037_a_at	Mm.181709	regulator of G-protein signaling 16	Rgs16
1455265_a_at	regulator of G-protein signaling 16	Rgs16	388.9	486.333	759.267	1736.44	40.9	697.167	1.25054	1.95234	0.64053	0.280075	11.8908	0.697585	1455265_a_at	Mm.181709	regulator of G-protein signaling 16	Rgs16
1448595_a_at	reduced expression 3	Rex3	11680.5	185.733	122.1	2085.2	69.8	188.367	0.0159012	0.0104533	1.52116	0.0890722	2.66094	0.98602	1448595_a_at	Mm.422943	brain expressed gene 1	Bex1
1417856_at	avian reticuloendotheliosis viral (v-rel) oncogene related B	Relb	250.7	443.767	439.233	879.14	982.4	1574.47	1.77011	1.75203	1.01032	0.504774	0.451717	0.281852	1417856_at	Mm.1741	avian reticuloendotheliosis viral (v-rel) oncogene related B	Relb
1424382_at	reticulocalbin 3, EF-hand calcium binding domain	Rcn3	531	404.533	321.467	1147.62	2442.3	509.633	0.761833	0.605399	1.2584	0.352498	0.165636	0.793773	1424382_at	Mm.29997	reticulocalbin 3, EF-hand calcium binding domain	Rcn3
1417090_at	reticulocalbin 1	Rcn1	684.833	601.9	760.6	1230.62	5020.43	1589.33	0.8789	1.11064	0.791349	0.489103	0.11989	0.378712	1417090_at	Mm.4876	reticulocalbin 1	Rcn1
1452226_at	regulator of chromosome condensation 2	Rcc2	534.867	206.3	275.7	1227.74	421.133	279.4	0.385704	0.515456	0.748277	0.168032	0.489869	0.738368	1452226_at	Mm.253	regulator of chromosome condensation 2	Rcc2
1448754_at	retinol binding protein 1, cellular	Rbp1	309.033	44.9333	53.4	1421.76	984.4	689.7	0.1454	0.172797	0.841448	0.031604	0.0456454	0.0651491	1448754_at	Mm.279741	retinol binding protein 1, cellular	Rbp1
1422660_at	RNA binding motif protein 3 /// similar to rbm3	Rbm3 /// LOC433432	6172.27	6656.53	10352.3	15264	10325.2	11136.1	1.07846	1.67723	0.642998	0.436094	0.644688	0.597744	1422660_at	---	similar to Putative RNA-binding protein 3 (RNA-binding motif protein 3)	LOC671237
1434303_at	Ras association (RalGDS/AF-6) and pleckstrin homology domains 1	Raph1	812.1	1567.4	1158.2	4426.62	3458.17	3414.9	1.93006	1.42618	1.35331	0.354085	0.453246	0.458989	1434303_at	Mm.212066	Ras association (RalGDS/AF-6) and pleckstrin homology domains 1	Raph1
1456918_at	Ras association (RalGDS/AF-6) and pleckstrin homology domains 1	Raph1	189.9	230.833	332.2	865.14	1220.77	1784.47	1.21555	1.74934	0.694863	0.266816	0.189089	0.129357	1456918_at	Mm.212066	Ras association (RalGDS/AF-6) and pleckstrin homology domains 1	Raph1
1460430_at	RAP2C, member of RAS oncogene family	Rap2c	830.067	754.567	749.467	1483.74	1484.63	1047.23	0.909043	0.902899	1.0068	0.508557	0.508251	0.720533	1460430_at	Mm.43152	RAP2C, member of RAS oncogene family	Rap2c
1437016_x_at	RAP2C, member of RAS oncogene family	Rap2c	2237.1	1807.83	2540.43	3600.54	3126.93	2593.4	0.808115	1.13559	0.711624	0.502101	0.578149	0.69709	1437016_x_at	Mm.43152	RAP2C, member of RAS oncogene family	Rap2c
1426946_at	RAN binding protein 5	Ranbp5	3095.7	1235.57	1232.6	2831.3	1678.57	1531.67	0.399124	0.398165	1.00241	0.436396	0.736084	0.806681	1426946_at	Mm.221452	RAN binding protein 5	Ranbp5
1422547_at	RAN binding protein 1	Ranbp1	1856.3	1299.67	1843.53	2901.98	1537.3	1628.17	0.700138	0.993123	0.704987	0.447855	0.845422	0.798239	1422547_at	Mm.3752	RAN binding protein 1	Ranbp1
1428789_at	Ral GEF with PH domain and SH3 binding motif 2	Ralgps2	888.3	253.467	244.833	672.56	4043.7	250.633	0.285339	0.27562	1.03526	0.376868	0.0626819	1.0113	1428789_at	Mm.28376	Ral GEF with PH domain and SH3 binding motif 2	Ralgps2
1460634_at	ral guanine nucleotide dissociation stimulator	Ralgds	1361.73	435.2	370.8	1040.02	924.333	1371.63	0.319593	0.2723	1.17368	0.418453	0.470826	0.317286	1460634_at	Mm.5236	ral guanine nucleotide dissociation stimulator	Ralgds
1417744_a_at	v-ral simian leukemia viral oncogene homolog B (ras related)	Ralb	277.167	544.833	418.767	1164.62	1103.57	936.8	1.96572	1.51088	1.30104	0.467821	0.493702	0.58159	1417744_a_at	Mm.27832	v-ral simian leukemia viral oncogene homolog B (ras related)	Ralb
1431411_a_at	retinoic acid induced 12	Rai12	1852.13	1220.07	1193.6	2268.38	1295.1	1654.23	0.658736	0.644446	1.02217	0.537858	0.942064	0.737542	1431411_a_at	Mm.13430	retinoic acid induced 12	Rai12
1448899_s_at	RAD51 associated protein 1	Rad51ap1	64.9667	175.633	151.867	1462.72	69.7333	597.3	2.70344	2.33761	1.1565	0.120073	2.51864	0.294045	1448899_s_at	Mm.204634	RAD51 associated protein 1	Rad51ap1
1417938_at	RAD51 associated protein 1	Rad51ap1	189.533	358.633	442.933	2250.66	70.7	1194.8	1.89219	2.33697	0.809678	0.159346	5.07261	0.300162	1417938_at	Mm.204634	RAD51 associated protein 1	Rad51ap1
1428391_at	RAB3A interacting protein (rabin3)-like 1	Rab3il1	428.167	59.3	101.533	320.2	3211.7	173.567	0.138497	0.237135	0.584045	0.185197	0.0184637	0.341655	1428391_at	Mm.281969	RAB3A interacting protein (rabin3)-like 1	Rab3il1
1421872_at	RAB24, member RAS oncogene family	Rab24	1176.27	518.467	568.933	1133.86	566.767	622.4	0.440773	0.483677	0.911296	0.457258	0.91478	0.833012	1421872_at	Mm.220923	RAB24, member RAS oncogene family	Rab24
1418621_at	RAB2, member RAS oncogene family	Rab2	2942.6	3626.03	4501.77	7241.68	5984.03	4330.87	1.23225	1.52986	0.805469	0.500717	0.605951	0.837254	1418621_at	Mm.397471	RAB2, member RAS oncogene family	Rab2
1424894_at	RAB13, member RAS oncogene family	Rab13	209.533	373.267	452.733	759.12	1145.6	335.133	1.78142	2.16067	0.824474	0.49171	0.325826	1.11379	1424894_at	Mm.29355	RAB13, member RAS oncogene family	Rab13
1427992_a_at	RAB12, member RAS oncogene family	Rab12	774.1	1612.03	1883.4	3262.56	1612.57	1806.63	2.08246	2.43302	0.855917	0.494101	0.999669	0.892286	1427992_a_at	Mm.248313	RAB12, member RAS oncogene family	Rab12
1433504_at	brain glycogen phosphorylase	Pygb	3108.77	781.667	601.567	1831.96	1248.43	516.2	0.251439	0.193507	1.29938	0.426683	0.626118	1.51427	1433504_at	Mm.222584	brain glycogen phosphorylase	Pygb
1417703_at	poliovirus receptor-related 2	Pvrl2	293.667	205.4	193.967	1267.98	1308.97	274.533	0.699432	0.660499	1.05894	0.16199	0.156918	0.748179	1417703_at	Mm.4341	poliovirus receptor-related 2	Pvrl2
1424456_at	poliovirus receptor-related 2	Pvrl2	308.967	213.967	237.133	2540.26	1444.7	242.633	0.692523	0.767505	0.902305	0.0842302	0.148105	0.881852	1424456_at	Mm.4341	poliovirus receptor-related 2	Pvrl2
1438390_s_at	pituitary tumor-transforming 1	Pttg1	1619.8	685.6	1240.87	1780.74	1383.13	2350.77	0.423262	0.766062	0.552517	0.385008	0.495686	0.29165	1438390_s_at	Mm.6856	pituitary tumor-transforming 1	Pttg1
1423277_at	protein tyrosine phosphatase, receptor type, K	Ptprk	489	639.1	548.667	2145.68	668.3	1798.97	1.30695	1.12202	1.16482	0.297854	0.956307	0.35526	1423277_at	Mm.332303	protein tyrosine phosphatase, receptor type, K	Ptprk
1420842_at	protein tyrosine phosphatase, receptor type, F	Ptprf	2456.03	96.2333	79.8	463.88	89.8333	675.7	0.0391824	0.0324914	1.20593	0.207453	1.07124	0.14242	1420842_at	Mm.29855	protein tyrosine phosphatase, receptor type, F	Ptprf
1418539_a_at	protein tyrosine phosphatase, receptor type, E	Ptpre	1259.23	200.6	186.9	585.04	952.333	1257.27	0.159303	0.148424	1.0733	0.342883	0.210641	0.159552	1418539_a_at	Mm.945	protein tyrosine phosphatase, receptor type, E	Ptpre
1418540_a_at	protein tyrosine phosphatase, receptor type, E	Ptpre	1932.3	129	124.6	471.68	829.6	1312.6	0.0667598	0.0644827	1.03531	0.273491	0.155497	0.0982782	1418540_a_at	Mm.945	protein tyrosine phosphatase, receptor type, E	Ptpre
1429052_at	protein tyrosine phosphatase, receptor type, D	Ptprd	7064.07	591.2	521.067	1694.54	61.9333	1011.67	0.0836912	0.073763	1.1346	0.348885	9.54575	0.584382	1429052_at	Mm.184021	protein tyrosine phosphatase, receptor type, D	Ptprd
1424886_at	protein tyrosine phosphatase, receptor type, D	Ptprd	12923.5	473.567	585.867	2581.84	98	1122.37	0.0366438	0.0453334	0.808318	0.183422	4.83231	0.421936	1424886_at	Mm.184021	protein tyrosine phosphatase, receptor type, D	Ptprd
1435537_at	protein tyrosine phosphatase, receptor type, D	Ptprd	3544.9	257.667	401.4	778.18	72.2	439.333	0.0726866	0.113233	0.64192	0.331114	3.56879	0.586495	1435537_at	Mm.184021	protein tyrosine phosphatase, receptor type, D	Ptprd
1416985_at	protein tyrosine phosphatase, non-receptor type substrate 1	Ptpns1	3074.5	58.6333	59.9333	1094.88	1952.6	1683.1	0.0190709	0.0194937	0.978309	0.0535523	0.0300283	0.0348365	1416985_at	Mm.1682	signal-regulatory protein alpha	Sirpa
1457434_s_at	protein tyrosine phosphatase-like (proline instead of catalytic arginine), member a	Ptpla	4322.37	372.767	351.833	2390.88	417.533	861.333	0.0862413	0.0813983	1.0595	0.155912	0.892783	0.432779	1457434_s_at	Mm.241205	protein tyrosine phosphatase-like (proline instead of catalytic arginine), member a	Ptpla
1456315_a_at	protein tyrosine phosphatase-like (proline instead of catalytic arginine), member a	Ptpla	1845.53	167.533	158.767	1030.34	260.333	348.067	0.0907777	0.0860275	1.05522	0.1626	0.643534	0.481325	1456315_a_at	Mm.241205	protein tyrosine phosphatase-like (proline instead of catalytic arginine), member a	Ptpla
1418181_at	protein tyrosine phosphatase 4a3	Ptp4a3	535.267	1066.53	1088	3110.54	1461	879.8	1.99253	2.03263	0.98027	0.342877	0.730002	1.21225	1418181_at	Mm.390807	protein tyrosine phosphatase 4a3	pPtp4a3
1438058_s_at	prostate tumor over expressed gene 1	Ptov1	3000.07	878.967	589.3	2733.38	1519.67	1030.27	0.292982	0.196429	1.49154	0.321568	0.578394	0.853145	1438058_s_at	Mm.42855	prostate tumor over expressed gene 1	Ptov1
1448816_at	prostaglandin I2 (prostacyclin) synthase	Ptgis	457.9	713.633	885	4337.46	302.667	3824.63	1.55849	1.93274	0.806365	0.164528	2.35782	0.186589	1448816_at	Mm.2339	prostaglandin I2 (prostacyclin) synthase	Ptgis
1434891_at	prostaglandin F2 receptor negative regulator	Ptgfrn	346.833	1245.6	1432.53	4536.94	118.033	7142.73	3.59135	4.13032	0.869509	0.274546	10.553	0.174387	1434891_at	Mm.24807	prostaglandin F2 receptor negative regulator	Ptgfrn
1426728_x_at	phosphatidylserine synthase 2	Ptdss2	1216.87	578.867	530.567	1116.76	402.6	413.5	0.475703	0.436011	1.09103	0.518345	1.43782	1.39992	1426728_x_at	Mm.293591	phosphatidylserine synthase 2	Ptdss2
1423296_at	proteasome (prosome, macropain) 26S subunit, non-ATPase, 8	Psmd8	1552.37	1545.6	1302.3	3486.78	2175.77	1514.63	0.995641	0.838913	1.18682	0.443274	0.71037	1.02044	1423296_at	Mm.273152	proteasome (prosome, macropain) 26S subunit, non-ATPase, 8	Psmd8
1422459_a_at	proteasome (prosome, macropain) 26S subunit, non-ATPase, 13	Psmd13	1362.13	968.233	1283.37	1982.14	1201.67	782.8	0.710821	0.942174	0.754448	0.488479	0.805742	1.23688	1422459_a_at	---	proteasome (prosome, macropain) 26S subunit, non-ATPase, 13	Psmd13
1415740_at	protease (prosome, macropain) 26S subunit, ATPase 5	Psmc5	2331.43	1263.6	1283.63	2512.32	1421.53	840.833	0.541984	0.550577	0.984393	0.502961	0.888899	1.50279	1415740_at	Mm.272361	protease (prosome, macropain) 26S subunit, ATPase 5	Psmc5
1416291_at	proteasome (prosome, macropain) 26S subunit, ATPase, 4	Psmc4	1670.27	1194.13	1054.2	2395.16	1401.97	1268.07	0.714936	0.631157	1.13274	0.498561	0.851756	0.941696	1416291_at	Mm.29582	proteasome (prosome, macropain) 26S subunit, ATPase, 4	Psmc4
1451205_at	proteasome (prosome, macropain) subunit, beta type 4	Psmb4	8088.97	5774.83	5523.63	12588.2	7338.83	5422.17	0.713915	0.68286	1.04548	0.458748	0.786887	1.06504	1451205_at	Mm.368	proteasome (prosome, macropain) subunit, beta type 4	Psmb4
1448262_at	proteasome (prosome, macropain) subunit, beta type 2	Psmb2	1227.7	1236.33	884.4	2703.42	1438.9	819.6	1.00703	0.720371	1.39793	0.457322	0.859221	1.50846	1448262_at	Mm.22233	proteasome (prosome, macropain) subunit, beta type 2	Psmb2
1424681_a_at	proteasome (prosome, macropain) subunit, alpha type 5	Psma5	2470.7	1861.93	1819.93	3836.64	2484.17	1940.17	0.753606	0.736606	1.02308	0.485303	0.74952	0.959677	1424681_a_at	Mm.208883	proteasome (prosome, macropain) subunit, alpha type 5	Psma5
1460403_at	PC4 and SFRS1 interacting protein 1	Psip1	2242.47	466.933	335.6	953.4	311.533	350.433	0.208223	0.149657	1.39134	0.489756	1.49882	1.33245	1460403_at	Mm.105331	PC4 and SFRS1 interacting protein 1	Psip1
1450103_a_at	pleckstrin homology, Sec7 and coiled-coil domains 2	Pscd2	1374.77	809.167	840.3	1944.98	1229.73	933.867	0.588585	0.611231	0.96295	0.416028	0.658002	0.866469	1450103_a_at	Mm.272130	pleckstrin homology, Sec7 and coiled-coil domains 2	Pscd2
1451064_a_at	phosphoserine aminotransferase 1	Psat1	7459	141.733	193.367	1242.22	18.6667	148.933	0.0190017	0.0259239	0.732977	0.114097	7.59286	0.951656	1451064_a_at	Mm.289936	phosphoserine aminotransferase 1	Psat1
1454607_s_at	phosphoserine aminotransferase 1	Psat1	9955.77	228.867	382.9	1983.42	5	225.067	0.0229884	0.0384601	0.597719	0.11539	45.7733	1.01688	1454607_s_at	Mm.289936	phosphoserine aminotransferase 1	Psat1
1433478_at	presenilin associated, rhomboid-like /// similar to Psarl_predicted protein	Psarl /// LOC383654	1107.1	652	653.733	1224.46	728.467	796.867	0.588926	0.590492	0.997349	0.53248	0.895031	0.818205	1433478_at	Mm.371737	presenilin associated, rhomboid-like	Parl
1416130_at	prion protein	Prnp	5298.17	2496.83	2552.9	6802.24	112.9	273.7	0.471264	0.481846	0.978038	0.36706	22.1154	9.12252	1416130_at	Mm.648	prion protein	Prnp
1425681_a_at	prion protein dublet	Prnd	25.2667	26.9667	24.1333	5320.58	6.13333	9.23333	1.06728	0.955145	1.1174	0.00506837	4.39674	2.92058	1425681_a_at	Mm.180750	prion protein dublet	Prnd
1422796_at	prolyl endopeptidase	Prep	357.6	520.767	286.833	1414.18	388.733	350.867	1.45628	0.802107	1.81557	0.368246	1.33965	1.48423	1422796_at	Mm.37294	prolyl endopeptidase	Prep
1423223_a_at	peroxiredoxin 6	Prdx6	3043.53	514.233	698.767	1252.14	643.1	1830.07	0.168959	0.229591	0.735916	0.410684	0.799616	0.280992	1423223_a_at	Mm.186185	peroxiredoxin 6	Prdx6
1416381_a_at	peroxiredoxin 5	Prdx5	2534.07	1122.4	1448.47	2239.22	1796.27	1365.2	0.442924	0.571598	0.774888	0.501246	0.624852	0.822151	1416381_a_at	Mm.279782	peroxiredoxin 5	Prdx5
1416167_at	peroxiredoxin 4	Prdx4	1489.43	1387.87	1228.17	3500.2	2766.23	1529.3	0.931809	0.824587	1.13003	0.396511	0.501717	0.907518	1416167_at	Mm.247542	peroxiredoxin 4	Prdx4
1418506_a_at	peroxiredoxin 2	Prdx2	10066.4	7099.1	8758.07	15099.6	6424.03	4388.07	0.70523	0.870033	0.810578	0.47015	1.10508	1.61782	1418506_a_at	Mm.347009	peroxiredoxin 2	Prdx2
1420425_at	PR domain containing 1, with ZNF domain	Prdm1	241.833	362.3	288.167	1499.3	482	703.333	1.49814	1.19159	1.25726	0.241646	0.75166	0.515118	1420425_at	Mm.4800	PR domain containing 1, with ZNF domain	Prdm1
1452191_at	prolylcarboxypeptidase (angiotensinase C)	Prcp	76.9	175.933	134.733	1377.92	362.267	218.9	2.28782	1.75206	1.30579	0.12768	0.485646	0.803716	1452191_at	Mm.389969	prolylcarboxypeptidase (angiotensinase C)	Prcp
1452190_at	prolylcarboxypeptidase (angiotensinase C)	Prcp	467.867	713.8	675.4	2757.54	966.6	847.333	1.52565	1.44357	1.05686	0.258854	0.738465	0.842408	1452190_at	Mm.389969	prolylcarboxypeptidase (angiotensinase C)	Prcp
1451242_a_at	protein phosphatase 5, catalytic subunit	Ppp5c	1151.57	928.433	903.567	1929.68	1328.2	561.967	0.806235	0.784641	1.02752	0.481133	0.699016	1.65211	1451242_a_at	Mm.3294	protein phosphatase 5, catalytic subunit	Ppp5c
1425542_a_at	protein phosphatase 2, regulatory subunit B (B56), gamma isoform	Ppp2r5c	694.267	1007.27	1095.93	2425.26	1007.2	1267.13	1.45084	1.57855	0.919095	0.415323	1.00007	0.794918	1425542_a_at	Mm.240396	protein phosphatase 2, regulatory subunit B (B56), gamma isoform	Ppp2r5c
1421823_a_at	protein phosphatase 2a, catalytic subunit, beta isoform	Ppp2cb	1044.67	1452.1	1524.6	3204.12	1717.13	1825.93	1.39001	1.45941	0.952447	0.453198	0.845654	0.795265	1421823_a_at	Mm.288765	protein phosphatase 2 (formerly 2A), catalytic subunit, beta isoform	Ppp2cb
1440285_at	protein phosphatase 1, regulatory (inhibitor) subunit 9A	Ppp1r9a	3611.53	70.5667	87.1333	1339.94	707.133	606.767	0.0195393	0.0241264	0.80987	0.052664	0.0997926	0.1163	1440285_at	Mm.332901	protein phosphatase 1, regulatory (inhibitor) subunit 9A	Ppp1r9a
1456072_at	protein phosphatase 1, regulatory (inhibitor) subunit 9A	Ppp1r9a	4087.3	58.9333	81.1667	2015.28	989.167	581.433	0.0144186	0.0198583	0.726078	0.0292432	0.0595788	0.101359	1456072_at	Mm.332901	protein phosphatase 1, regulatory (inhibitor) subunit 9A	Ppp1r9a
1450914_at	protein phosphatase 1, regulatory (inhibitor) subunit 14B	Ppp1r14b	1495.13	589.033	747.2	1919.96	754.167	774.2	0.393967	0.499755	0.788321	0.306795	0.781039	0.760828	1450914_at	Mm.140	protein phosphatase 1, regulatory (inhibitor) subunit 14B	Ppp1r14b
1452046_a_at	protein phosphatase 1, catalytic subunit, gamma isoform	Ppp1cc	2740.37	1401.27	1222.83	5118.64	1968.53	1360.83	0.511343	0.44623	1.14592	0.273758	0.711833	1.02971	1452046_a_at	Mm.280784	protein phosphatase 1, catalytic subunit, gamma isoform /// predicted gene, EG434233	EG434233 /// Ppp1cc
1416498_at	peptidylprolyl isomerase C	Ppic	343.7	3170	3144.93	16132.9	5443.77	4594.73	9.22316	9.15023	1.00797	0.196493	0.582317	0.68992	1416498_at	Mm.4587	peptidylprolyl isomerase C	Ppic
1448128_at	protective protein for beta-galactosidase	Ppgb	5559.83	1244.53	1113.33	3726.74	4786.27	3238.27	0.223844	0.200246	1.11784	0.333947	0.260022	0.384321	1448128_at	Mm.359633	cathepsin A	Ctsa
1451475_at	Plexin D1 (Plxnd1), mRNA	Plxnd1	158.167	1632.73	974.367	3938.38	9272.9	2283.67	10.3229	6.16038	1.67569	0.41457	0.176076	0.714961	1451475_at	Mm.3085	plexin D1	Plxnd1
1418090_at	plasmalemma vesicle associated protein	Plvap	273.8	73.7333	102.233	442.96	6641.87	20500.8	0.269296	0.373387	0.721226	0.166456	0.0111013	0.00359661	1418090_at	Mm.260768	plasmalemma vesicle associated protein	Plvap
1453572_a_at	proteolipid protein 2	Plp2	892.733	1642.83	1683.17	6417.2	525.267	4537.93	1.84023	1.88541	0.976037	0.256005	3.12762	0.362022	1453572_a_at	Mm.18565	proteolipid protein 2	Plp2
1435053_s_at	pleckstrin homology domain containing, family H (with MyTH4 domain) member 1	Plekhh1	2067.33	40.2333	37.0333	272.82	14.7333	182.833	0.0194615	0.0179136	1.08641	0.147472	2.73077	0.220055	1435053_s_at	Mm.268317	pleckstrin homology domain containing, family H (with MyTH4 domain) member 1	Plekhh1
1447807_s_at	pleckstrin homology domain containing, family H (with MyTH4 domain) member 1	Plekhh1	11341.6	392.1	395.9	1627.68	124.567	1432.23	0.0345717	0.0349068	0.990402	0.240895	3.14771	0.273768	1447807_s_at	Mm.268317	pleckstrin homology domain containing, family H (with MyTH4 domain) member 1	Plekhh1
1416013_at	phospholipase D family, member 3	Pld3	2468.83	696.7	508.667	1884.06	1200.9	858.967	0.282198	0.206035	1.36966	0.369787	0.580148	0.811091	1416013_at	Mm.6483	phospholipase D family, member 3	Pld3
1426208_x_at	pleiomorphic adenoma gene-like 1	Plagl1	4595	219.267	522.733	6895.88	7356.87	5802.47	0.0477185	0.113761	0.419462	0.0317968	0.0298044	0.0377885	1426208_x_at	Mm.287857	pleiomorphic adenoma gene-like 1	Plagl1
1426453_at	pitrilysin metallepetidase 1	Pitrm1	699.867	804.5	524.467	1586.5	1445.77	977.167	1.1495	0.749381	1.53394	0.507091	0.556452	0.823299	1426453_at	Mm.41933	pitrilysin metallepetidase 1	Pitrm1
1422707_at	phosphoinositide-3-kinase, catalytic, gamma polypeptide	Pik3cg	708.533	44.1	34.5333	1568.24	584.8	283.867	0.0622412	0.0487392	1.27703	0.0281207	0.0754104	0.155355	1422707_at	Mm.101369	phosphoinositide-3-kinase, catalytic, gamma polypeptide	Pik3cg
1425134_a_at	phosphatidylinositol glycan, class X	Pigx	817.233	714.4	594.767	1685.92	1088.83	539.167	0.874169	0.727781	1.20114	0.423745	0.656115	1.32501	1425134_a_at	Mm.37613	phosphatidylinositol glycan anchor biosynthesis, class X	Pigx
1427903_at	phosphohistidine phosphatase 1	Phpt1	751.9	453.267	661.8	1366.74	344.3	290.9	0.602828	0.88017	0.6849	0.331641	1.31649	1.55815	1427903_at	Mm.289046	phosphohistidine phosphatase 1	Phpt1
1418835_at	pleckstrin homology-like domain, family A, member 1	Phlda1	2035.13	1763.8	3464.93	5733.58	3802.43	3616.13	0.866675	1.70256	0.509043	0.307626	0.463861	0.487759	1418835_at	Mm.3117	pleckstrin homology-like domain, family A, member 1	Phlda1
1437621_x_at	3-phosphoglycerate dehydrogenase /// similar to 3-phosphoglycerate dehydrogenase	Phgdh /// LOC546010	10105.9	84.8	92.5333	401.96	16.7	606.633	0.00839114	0.00915637	0.916427	0.210966	5.07784	0.139788	1437621_x_at	Mm.16898	3-phosphoglycerate dehydrogenase /// predicted gene, EG668771 /// similar to 3-phosphoglycerate dehydrogenase	EG668771 /// LOC671972 /// LOC673015 /// Phgdh
1454714_x_at	3-phosphoglycerate dehydrogenase /// similar to 3-phosphoglycerate dehydrogenase	Phgdh /// LOC546010	11132.5	79.7	137.867	503.86	38.1667	560.633	0.0071592	0.0123841	0.578095	0.158179	2.08821	0.142161	1454714_x_at	Mm.389458	3-phosphoglycerate dehydrogenase /// predicted gene, EG668771 /// similar to 3-phosphoglycerate dehydrogenase	EG668771 /// LOC670155 /// LOC671972 /// LOC673015 /// Phgdh
1426658_x_at	3-phosphoglycerate dehydrogenase	Phgdh	7807.47	238.667	462.767	529.34	222.067	463.133	0.030569	0.0592723	0.515739	0.450876	1.07475	0.51533	1426658_x_at	Mm.16898	3-phosphoglycerate dehydrogenase /// similar to 3-phosphoglycerate dehydrogenase	LOC673015 /// Phgdh
1416202_at	prohibitin 2	Phb2	1482.17	1152.87	1192.63	2546.42	1507.17	1113.83	0.777825	0.804655	0.966656	0.45274	0.764923	1.03504	1416202_at	Mm.36241	prohibitin 2	Phb2
1417053_at	prohibitin	Phb	1318.33	855.967	628.033	2170.72	1430.87	704.533	0.649279	0.476384	1.36293	0.394324	0.598216	1.21494	1417053_at	Mm.263862	prohibitin /// predicted gene, EG665511	EG665511 /// Phb
1451149_at	phosphoglucomutase 2	Pgm2	1171.93	372.7	309.033	721.5	430.5	307.133	0.318022	0.263695	1.20602	0.516563	0.865738	1.21348	1451149_at	Mm.217764	phosphoglucomutase 2	Pgm2
1453283_at	phosphoglucomutase 1	Pgm1	291.7	1180.63	993.4	3289.88	3178	2118.93	4.04742	3.40555	1.18848	0.358868	0.371502	0.557183	1453283_at	Mm.2325	phosphoglucomutase 1	Pgm1
1423706_a_at	phosphogluconate dehydrogenase	Pgd	1195.63	717.2	655.367	1957.24	1189.3	803.033	0.599849	0.548133	1.09435	0.366434	0.603044	0.893114	1423706_a_at	Mm.252080	phosphogluconate dehydrogenase	Pgd
1436771_x_at	phosphogluconate dehydrogenase	Pgd	4962.03	3339.5	4528.63	7569.34	4332.2	5672.73	0.67301	0.912657	0.737419	0.441188	0.770855	0.588693	1436771_x_at	Mm.252080	phosphogluconate dehydrogenase	Pgd
1437380_x_at	phosphogluconate dehydrogenase	Pgd	3545.2	2426.3	3294.63	6143.18	3202.1	4435.77	0.68439	0.929322	0.73644	0.394958	0.757721	0.546985	1437380_x_at	Mm.252080	phosphogluconate dehydrogenase	Pgd
1438627_x_at	phosphogluconate dehydrogenase	Pgd	1952.9	1277.37	1937.37	3692.58	1710.3	2023.1	0.654087	0.992046	0.659331	0.345928	0.746867	0.631391	1438627_x_at	Mm.252080	phosphogluconate dehydrogenase	Pgd
1449018_at	profilin 1	Pfn1	838.8	520.467	358.733	3388.8	1285.9	369.1	0.62049	0.427674	1.45085	0.153584	0.404749	1.4101	1449018_at	Mm.2647	profilin 1	Pfn1
1416069_at	phosphofructokinase, platelet	Pfkp	2643.7	1040.53	909.8	3411.66	1561.4	2267.87	0.39359	0.344139	1.14369	0.304993	0.66641	0.458816	1416069_at	Mm.273874	phosphofructokinase, platelet	Pfkp
1416432_at	6-phosphofructo-2-kinase/fructose-2,6-biphosphatase 3	Pfkfb3	833	144.633	211.833	615.4	834.367	1378.1	0.173629	0.254302	0.682769	0.235023	0.173345	0.104951	1416432_at	Mm.19669	6-phosphofructo-2-kinase/fructose-2,6-biphosphatase 3	Pfkfb3
1416407_at	phosphoprotein enriched in astrocytes 15	Pea15	5197.87	1807.83	1202.7	4707.3	3096.03	1444.5	0.347803	0.231383	1.50315	0.384049	0.583919	1.25153	1416407_at	Mm.544	phosphoprotein enriched in astrocytes 15A	Pea15a
1428319_at	PDZ and LIM domain 7	Pdlim7	236.767	972.367	1105.5	2392.32	1244	3340.47	4.10686	4.66915	0.879572	0.406453	0.781645	0.291087	1428319_at	Mm.275648	PDZ and LIM domain 7	Pdlim7
1423423_at	protein disulfide isomerase associated 3	Pdia3	2038.57	1437.57	954.133	3881.26	2814.63	1452.63	0.705185	0.468041	1.50667	0.370387	0.510747	0.989628	1423423_at	Mm.263177	protein disulfide isomerase associated 3	Pdia3
1422473_at	phosphodiesterase 4B, cAMP specific	Pde4b	2102.8	1019.47	1164.13	4946.82	2416.53	6574.8	0.484814	0.553611	0.87573	0.206085	0.421872	0.155057	1422473_at	Mm.20181	phosphodiesterase 4B, cAMP specific	Pde4b
1422474_at	phosphodiesterase 4B, cAMP specific	Pde4b	6182.03	2390.03	3333.33	7956.84	4764.43	13780.8	0.38661	0.539197	0.71701	0.300375	0.501641	0.173432	1422474_at	Mm.20181	phosphodiesterase 4B, cAMP specific	Pde4b
1433694_at	phosphodiesterase 3B, cGMP-inhibited	Pde3b	3605.93	257.6	182.267	554.8	1076.83	968.6	0.0714378	0.0505463	1.41331	0.464311	0.23922	0.265951	1433694_at	Mm.436789	phosphodiesterase 3B, cGMP-inhibited	Pde3b
1416383_a_at	pyruvate carboxylase	Pcx	1177.73	1108.63	727.567	3138.26	101.533	109.9	0.941328	0.617769	1.52375	0.353264	10.9189	10.0877	1416383_a_at	Mm.1845	pyruvate carboxylase	Pcx
1423628_s_at	protocadherin gamma subfamily B, 1 /// protocadherin gamma subfamily B, 2 /// protocadherin gamma subfamily B, 4 /// protocadherin gamma subfamily B, 5 /// protocadherin gamma subfamily B, 6 /// protocadherin gamma subfamily B, 7 /// protocadherin gamma subfamily B, 8 /// protocadherin gamma subfamily C, 3 /// protocadherin gamma subfamily C, 4 /// protocadherin gamma subfamily C, 5 /// protocadh…	Pcdhgb1 /// Pcdhgb2 /// Pcdhgb4 /// Pcdhgb5 /// Pcdhgb6 /// Pcdhgb7 /// Pcdhgb8 /// Pcdhgc3 /// Pcdhgc4 /// Pcdhgc5 /// Pcdhga1 /// Pcdhga2 /// Pcdhga3 /// Pcdhga4 /// Pcdhga5 /// Pcdhga6 /// Pcdhga7 /// Pcdhga8 /// Pcdhga9 /// Pcdhga10 /// Pcdhga11 /// Pcdhga12	2121.27	905.133	673.6	2105.26	1715.67	1176.37	0.426695	0.317546	1.34373	0.429939	0.527569	0.769431	1423628_s_at	Mm.247203	protocadherin gamma subfamily B, 1 /// protocadherin gamma subfamily B, 2 /// protocadherin gamma subfamily B, 4 /// protocadherin gamma subfamily B, 5 /// protocadherin gamma subfamily B, 6 /// protocadherin gamma subfamily B, 7 /// protocadherin gamma subfamily B, 8 /// protocadherin gamma subfamily C, 3 /// protocadherin gamma subfamily C, 4 /// protocadherin gamma subfamily C, 5 /// protocadh…	Pcdhg@ /// Pcdhga1 /// Pcdhga10 /// Pcdhga11 /// Pcdhga12 /// Pcdhga2 /// Pcdhga3 /// Pcdhga4 /// Pcdhga5 /// Pcdhga6 /// Pcdhga7 /// Pcdhga8 /// Pcdhga9 /// Pcdhgb1 /// Pcdhgb2 /// Pcdhgb4 /// Pcdhgb5 /// Pcdhgb6 /// Pcdhgb7 /// Pcdhgb8 /// Pcdhgc3 /// Pcdhgc4 /// Pcdhgc5
1453070_at	protocadherin 17	Pcdh17	1848.3	53.9333	87.7333	535.46	88.1667	4044.63	0.02918	0.047467	0.614742	0.100723	0.61172	0.0133345	1453070_at	Mm.153643	protocadherin 17	Pcdh17
1436920_at	protocadherin 17	Pcdh17	2274.7	18.3	76.2667	535.42	80.1	5669.83	0.00804502	0.0335282	0.239948	0.0341788	0.228464	0.00322761	1436920_at	Mm.153643	protocadherin 17	Pcdh17
1437928_at	protocadherin 12	Pcdh12	44.7333	848.367	761.633	4863.4	10578.5	1804.47	18.965	17.0261	1.11388	0.174439	0.0801975	0.470148	1437928_at	Mm.12862	protocadherin 12	Pcdh12
1417190_at	pre-B-cell colony-enhancing factor 1	Pbef1	1048.13	4669.97	4167.3	12727.2	1833.73	997.767	4.45551	3.97593	1.12062	0.366929	2.5467	4.68042	1417190_at	Mm.202727	pre-B-cell colony-enhancing factor 1	Pbef1
1420851_at	par-6 partitioning defective 6 homolog gamma (C. elegans)	Pard6g	895.867	1176.7	774.8	4714.56	426.567	4731	1.31348	0.864861	1.51871	0.249589	2.75854	0.248721	1420851_at	Mm.24678	par-6 partitioning defective 6 homolog gamma (C. elegans)	Pard6g
1451088_a_at	oxidase assembly 1-like	Oxa1l	814.467	486.967	663.467	1281.28	579.833	445.333	0.597896	0.814603	0.733973	0.380063	0.839839	1.09349	1451088_a_at	Mm.182340	oxidase assembly 1-like	Oxa1l
1455796_x_at	olfactomedin 1	Olfm1	1994.23	50.4	91.6667	206.04	3061.5	594.433	0.0252729	0.0459659	0.549818	0.244613	0.0164625	0.0847866	1455796_x_at	Mm.43278	olfactomedin 1	Olfm1
1425784_a_at	olfactomedin 1	Olfm1	1640.4	66.4667	137.5	287.46	4138.6	582.433	0.0405186	0.083821	0.483394	0.231221	0.0160602	0.114119	1425784_a_at	Mm.43278	olfactomedin 1	Olfm1
1438761_a_at	ornithine decarboxylase, structural 1 /// similar to Ornithine decarboxylase (ODC) /// similar to Ornithine decarboxylase (ODC)	Odc1 /// LOC545783 /// LOC546355	4562.97	2179.3	3875.67	15600.9	11298.8	5227.63	0.477606	0.849374	0.562303	0.139691	0.192879	0.416881	1438761_a_at	Mm.361698	ornithine decarboxylase, structural 1 /// predicted gene, EG666231 /// predicted gene, EG668343 /// similar to Ornithine decarboxylase (ODC) /// hypothetical protein LOC671973	EG666231 /// EG668343 /// LOC670279 /// LOC671973 /// LOC673302 /// Odc1
1437711_x_at	ornithine decarboxylase, structural 1 /// similar to Ornithine decarboxylase (ODC) /// similar to Ornithine decarboxylase (ODC)	Odc1 /// LOC545783 /// LOC546355	4749.57	2821.37	5534.27	10411.9	10458.3	5988.73	0.594026	1.16522	0.5098	0.270975	0.269773	0.471112	1437711_x_at	Mm.361698	ornithine decarboxylase, structural 1 /// predicted gene, EG666231 /// predicted gene, EG668343 /// similar to Ornithine decarboxylase (ODC) /// hypothetical protein LOC671973	EG666231 /// EG668343 /// LOC670279 /// LOC671973 /// LOC673302 /// Odc1
1427364_a_at	ornithine decarboxylase, structural 1 /// similar to Ornithine decarboxylase (ODC) /// similar to Ornithine decarboxylase (ODC)	Odc1 /// LOC545783 /// LOC546355	773.967	587.367	1410.67	7816.88	3581.63	1183.67	0.758904	1.82265	0.416375	0.0751408	0.163994	0.496226	1427364_a_at	Mm.361698	ornithine decarboxylase, structural 1 /// predicted gene, EG639787 /// predicted gene, EG666231 /// predicted gene, EG668343 /// similar to Ornithine decarboxylase (ODC) /// hypothetical protein LOC671973	EG639787 /// EG666231 /// EG668343 /// LOC670279 /// LOC671154 /// LOC671973 /// LOC673302 /// Odc1
1428868_a_at	ornithine decarboxylase antizyme	Oaz1	6825.37	5657.33	4939.07	12636.1	5007.7	4402.4	0.828869	0.723634	1.14543	0.447713	1.12973	1.28506	1428868_a_at	Mm.398119	ornithine decarboxylase antizyme	Oaz1
1417585_at	nucleoporin 210	Nup210	375.633	43.2667	45.1333	1279.28	86.3	1339.67	0.115183	0.120153	0.958641	0.0338211	0.501352	0.0322966	1417585_at	Mm.28162	nucleoporin 210	Nup210
1417681_at	nudix (nucleoside diphosphate linked moiety X)-type motif 21	Nudt21	1688.27	928.567	1052.1	2878.58	1313.43	1245.23	0.550012	0.623184	0.882584	0.322578	0.706977	0.745697	1417681_at	Mm.354445	nudix (nucleoside diphosphate linked moiety X)-type motif 21	Nudt21
1429278_at	nucleotide binding protein-like	Nubpl	335.333	688.4	438.633	1263.04	513.3	446.4	2.05288	1.30805	1.56942	0.545034	1.34113	1.54211	1429278_at	Mm.244781	nucleotide binding protein-like	Nubpl
1436121_a_at	non-SMC element 1 homolog (S. cerevisiae)	Nsmce1	767.567	860.4	985.267	2211.52	878.267	914	1.12094	1.28362	0.873266	0.389054	0.979657	0.941357	1436121_a_at	Mm.4467	non-SMC element 1 homolog (S. cerevisiae)	Nsmce1
1435349_at	neuropilin 2	Nrp2	307.133	910.733	1098.87	2015.2	8542.73	897.2	2.96527	3.57782	0.828793	0.451932	0.106609	1.01508	1435349_at	Mm.266341	neuropilin 2	Nrp2
1434384_at	nuclear receptor interacting protein 1	Nrip1	1107.53	1496.57	1591.7	5361.84	2410.9	2269.73	1.35126	1.43716	0.940232	0.279114	0.62075	0.659358	1434384_at	Mm.74711	nuclear receptor interacting protein 1	Nrip1
1449089_at	nuclear receptor interacting protein 1	Nrip1	1301.27	1375.97	2443.77	4322.3	2523.7	2191.37	1.05741	1.87799	0.563052	0.318341	0.545218	0.627903	1449089_at	Mm.390915	nuclear receptor interacting protein 1	Nrip1
1417985_at	Notch-regulated ankyrin repeat protein	Nrarp	3200.6	1718.97	1671.8	7335.6	1871.83	1147.07	0.537076	0.52234	1.02821	0.234332	0.918333	1.49858	1417985_at	Mm.46539	Notch-regulated ankyrin repeat protein	Nrarp
1417986_at	Notch-regulated ankyrin repeat protein	Nrarp	644.067	465.5	875.2	1985.4	373.3	349.933	0.722751	1.35887	0.531878	0.234462	1.24699	1.33025	1417986_at	Mm.46539	Notch-regulated ankyrin repeat protein	Nrarp
1460648_at	nuclear receptor subfamily 2, group F, member 6	Nr2f6	272.833	523.833	356.467	1555.3	1117.13	515.3	1.91998	1.30654	1.46952	0.336805	0.468909	1.01656	1460648_at	Mm.28989	nuclear receptor subfamily 2, group F, member 6	Nr2f6
1452106_at	nephronectin	Npnt	273.1	370.6	478.4	817.68	19.2667	6377.07	1.35701	1.75174	0.774666	0.453234	19.2353	0.0581145	1452106_at	Mm.279310	nephronectin	Npnt
1432416_a_at	nucleophosmin 1	Npm1	2528.3	1448.47	1584.23	4785.26	2268.83	1807.03	0.572901	0.6266	0.914301	0.302693	0.638419	0.801572	1432416_a_at	Mm.6343	nucleophosmin 1	Npm1
1415839_a_at	nucleophosmin 1	Npm1	7457.33	4674.43	7243.43	11572.5	6617.53	6518.1	0.626824	0.971317	0.645334	0.403925	0.706371	0.717147	1415839_a_at	Mm.6343	nucleophosmin 1	Npm1
1424265_at	N-acetylneuraminate pyruvate lyase	Npl	714.633	145	156.6	1011.36	7318.57	756.467	0.202901	0.219133	0.925926	0.143371	0.0198126	0.191681	1424265_at	Mm.24887	N-acetylneuraminate pyruvate lyase	Npl
1451169_at	nodal modulator 1	Nomo1	385.5	961.9	682.133	4049.46	371.333	191.833	2.4952	1.76948	1.41013	0.237538	2.59039	5.01425	1451169_at	Mm.274811	nodal modulator 1	Nomo1
1451170_s_at	nodal modulator 1	Nomo1	1588.47	5272.7	5613.8	13293.9	1594.67	1055.23	3.31936	3.5341	0.939239	0.396626	3.30646	4.99671	1451170_s_at	Mm.274811	nodal modulator 1	Nomo1
1428869_at	nucleolar and coiled-body phosphoprotein 1	Nolc1	669.767	689.067	613.533	1275.94	753.067	768.867	1.02882	0.91604	1.12311	0.540046	0.915014	0.896211	1428869_at	Mm.402190	nucleolar and coiled-body phosphoprotein 1	Nolc1
1416606_s_at	nucleolar protein family A, member 2	Nola2	2379.17	1230.6	1381.3	3986.32	1696.63	1237.23	0.51724	0.580581	0.8909	0.308706	0.725319	0.994639	1416606_s_at	Mm.28203	nucleolar protein family A, member 2	Nola2
1424110_a_at	expressed in non-metastatic cells 1, protein	Nme1	2130.1	955.2	1203.5	2948.96	1272.17	1059.23	0.44843	0.564997	0.793685	0.323911	0.750845	0.901784	1424110_a_at	---	expressed in non-metastatic cells 1, protein	Nme1
1435277_x_at	expressed in non-metastatic cells 1, protein	Nme1	8893.97	2773.87	3546.47	6556	3509.7	3066.97	0.311882	0.39875	0.782149	0.423104	0.790343	0.904433	1435277_x_at	---	expressed in non-metastatic cells 1, protein	Nme1
1421968_a_at	non imprinted in Prader-Willi/Angelman syndrome 2 homolog (human)	Nipa2	592.2	646.8	651.4	1355.32	572.467	681.7	1.0922	1.09997	0.992938	0.47723	1.12985	0.948804	1421968_a_at	Mm.333893	non imprinted in Prader-Willi/Angelman syndrome 2 homolog (human)	Nipa2
1423516_a_at	nidogen 2	Nid2	61.3667	474.833	372.8	3249.8	245.867	83.9667	7.73764	6.07496	1.27369	0.146112	1.93126	5.65502	1423516_a_at	Mm.20348	nidogen 2	Nid2
1422567_at	niban protein	Niban	80.6333	1259	956.1	3025.3	186.367	891.533	15.6139	11.8574	1.31681	0.416157	6.7555	1.41217	1422567_at	Mm.157700	niban protein	Niban
1423596_at	NIMA (never in mitosis gene a)-related expressed kinase 6	Nek6	355.767	198.5	177.467	1695.5	153.733	530.867	0.55795	0.498829	1.11852	0.117075	1.2912	0.373917	1423596_at	Mm.143818	NIMA (never in mitosis gene a)-related expressed kinase 6 /// similar to NIMA (never in mitosis gene a)-related expressed kinase 6	LOC674247 /// Nek6
1418962_at	NECAP endocytosis associated 2	Necap2	1586.1	1648.67	1149.57	3126.5	2451.23	1276.43	1.03945	0.724776	1.43416	0.52732	0.672587	1.29162	1418962_at	Mm.21187	NECAP endocytosis associated 2	Necap2
1415967_at	NADH dehydrogenase (ubiquinone) flavoprotein 1	Ndufv1	5790.13	3795.83	3587.93	8751.38	4470.13	2302.87	0.655569	0.619663	1.05794	0.433741	0.849154	1.64831	1415967_at	Mm.29842	NADH dehydrogenase (ubiquinone) flavoprotein 1	Ndufv1
1415966_a_at	NADH dehydrogenase (ubiquinone) flavoprotein 1	Ndufv1	3629.7	2890.53	2956.97	5514.1	2821.83	1932.67	0.796356	0.814659	0.977533	0.524208	1.02435	1.49562	1415966_a_at	Mm.29842	NADH dehydrogenase (ubiquinone) flavoprotein 1	Ndufv1
1448959_at	NADH dehydrogenase (ubiquinone) Fe-S protein 4	Ndufs4	1554.9	1289.13	1153.3	2714.06	2384.03	862.267	0.829078	0.74172	1.11778	0.474983	0.540736	1.49505	1448959_at	Mm.253142	NADH dehydrogenase (ubiquinone) Fe-S protein 4	Ndufs4
1451096_at	NADH dehydrogenase (ubiquinone) Fe-S protein 2	Ndufs2	4132.2	2759.73	3061.83	5131.6	2986.9	2047.9	0.667861	0.740969	0.901334	0.537792	0.923946	1.34759	1451096_at	Mm.21669	NADH dehydrogenase (ubiquinone) Fe-S protein 2	Ndufs2
1448589_at	NADH dehydrogenase (ubiquinone) 1 beta subcomplex, 5	Ndufb5	3259.67	1488.87	1762	3680.02	2335.6	1229.5	0.456754	0.540546	0.844987	0.404581	0.637466	1.21095	1448589_at	Mm.28058	NADH dehydrogenase (ubiquinone) 1 beta subcomplex, 5	Ndufb5
1429708_at	NADH dehydrogenase (ubiquinone) 1 alpha subcomplex 11	Ndufa11	1827.67	858.933	1130.37	2031.4	1501.13	982.467	0.469962	0.618475	0.759871	0.422828	0.57219	0.874262	1429708_at	Mm.279823	NADH dehydrogenase (ubiquinone) 1 alpha subcomplex 11	Ndufa11
1460436_at	N-deacetylase/N-sulfotransferase (heparan glucosaminyl) 1	Ndst1	3909.9	2450.5	2866.17	4992.18	6052.57	8050.9	0.626742	0.733054	0.854975	0.490868	0.40487	0.304376	1460436_at	Mm.181862	N-deacetylase/N-sulfotransferase (heparan glucosaminyl) 1	Ndst1
1415923_at	necdin	Ndn	4428.23	182.467	155.6	765.62	103.9	590.433	0.0412053	0.0351382	1.17266	0.238325	1.75618	0.309039	1415923_at	Mm.400253	necdin	Ndn
1437853_x_at	necdin	Ndn	11439.8	626.733	750.233	2025.2	205.233	1719.13	0.0547853	0.065581	0.835385	0.309467	3.05376	0.364564	1437853_x_at	Mm.400253	necdin	Ndn
1435383_x_at	necdin	Ndn	12130.8	735.567	996.667	2291.92	210.9	2436.9	0.0606363	0.08216	0.738027	0.320939	3.48775	0.301845	1435383_x_at	Mm.400253	necdin	Ndn
1435382_at	necdin	Ndn	9873.17	717.333	1032.8	1973.72	202.267	2363.7	0.0726548	0.104607	0.694552	0.363442	3.54647	0.303479	1435382_at	Mm.400253	necdin	Ndn
1455792_x_at	necdin	Ndn	13899.9	643.333	959.567	2062.74	190.967	2047.6	0.0462834	0.0690342	0.670442	0.311883	3.36883	0.314189	1455792_x_at	Mm.400253	necdin	Ndn
1451493_at	Nedd4 family interacting protein 1	Ndfip1	1703.37	1122.5	1050.77	2672	2487.9	877.6	0.658989	0.616876	1.06827	0.420097	0.451184	1.27906	1451493_at	Mm.102496	Nedd4 family interacting protein 1	Ndfip1
1415771_at	nucleolin	Ncl	4314.63	3252.97	4816.97	8141.26	4875.5	4712.87	0.753938	1.11643	0.675314	0.399566	0.667207	0.690231	1415771_at	---	nucleolin	Ncl
1416042_s_at	nuclear autoantigenic sperm protein (histone-binding)	Nasp	554.633	623.7	1190.03	1400.5	695.533	844.267	1.12453	2.14562	0.524103	0.445341	0.896722	0.738748	1416042_s_at	Mm.257181	nuclear autoantigenic sperm protein (histone-binding)	Nasp
1418022_at	NMDA receptor-regulated gene 1	Narg1	780.733	546.533	567.8	1213.58	1061.07	1132.67	0.700026	0.727265	0.962545	0.450348	0.515079	0.482519	1418022_at	Mm.275281	NMDA receptor-regulated gene 1	Narg1
1437945_x_at	nucleosome assembly protein 1-like 1	Nap1l1	3835.43	2601.27	3042.23	4956.44	1878.27	2956.93	0.67822	0.793192	0.855052	0.524826	1.38493	0.879718	1437945_x_at	Mm.290407	nucleosome assembly protein 1-like 1	Nap1l1
1420476_a_at	nucleosome assembly protein 1-like 1	Nap1l1	1566.47	1517.67	1924.17	2930.8	972.967	1839.3	0.968847	1.22835	0.78874	0.517834	1.55983	0.825133	1420476_a_at	Mm.290407	nucleosome assembly protein 1-like 1	Nap1l1
1429227_x_at	nucleosome assembly protein 1-like 1	Nap1l1	1576.5	1333.67	1863.13	2539	794.4	1616.33	0.845967	1.18182	0.715819	0.525272	1.67884	0.825119	1429227_x_at	Mm.290407	nucleosome assembly protein 1-like 1	Nap1l1
1448990_a_at	myosin IB	Myo1b	431.567	1963.83	1173.7	7950.1	51.1667	1346.13	4.55048	2.71963	1.6732	0.24702	38.3811	1.45887	1448990_a_at	Mm.3390	myosin IB	Myo1b
1451422_at	myosin XVIIIa	Myo18a	3249.3	1100.03	1302.1	2233.1	3317.43	1662.53	0.338545	0.400732	0.844815	0.492604	0.331592	0.661661	1451422_at	Mm.341248	myosin XVIIIa	Myo18a
1452740_at	myosin, heavy polypeptide 10, non-muscle	Myh10	3732.97	7047.9	9023.77	22014.7	774.633	5627.67	1.88802	2.41732	0.781037	0.320146	9.09837	1.25237	1452740_at	Mm.218233	myosin, heavy polypeptide 10, non-muscle	Myh10
1438048_at	myc target 1	Myct1	85.1667	344.567	415.433	686.02	1766.67	1344.3	4.04579	4.87789	0.829415	0.502269	0.195038	0.256317	1438048_at	Mm.338242	myc target 1	Myct1
1452072_at	myc target 1	Myct1	42.8667	375.267	1040.53	1188.88	2601.77	2546.33	8.75428	24.2737	0.360648	0.315647	0.144235	0.147375	1452072_at	Mm.338242	myc target 1	Myct1
1452330_a_at	matrix-remodelling associated 8	Mxra8	994.967	688.533	545.733	1453.08	4062	3383.6	0.692016	0.548494	1.26167	0.473844	0.169506	0.203491	1452330_a_at	Mm.159028	matrix-remodelling associated 8	Mxra8
1430500_s_at	metaxin 2	Mtx2	921.933	888.567	486.833	1781.48	671.767	695.467	0.963808	0.528057	1.8252	0.49878	1.32273	1.27766	1430500_s_at	Mm.292613	metaxin 2	Mtx2
1460718_s_at	mitochondrial carrier homolog 1 (C. elegans)	Mtch1	2282.73	1113.63	1139.93	2750.88	3840.77	812.767	0.487851	0.499372	0.976928	0.404828	0.289951	1.37018	1460718_s_at	Mm.285322	mitochondrial carrier homolog 1 (C. elegans)	Mtch1
1452585_at	mitochondrial ribosomal protein S28	Mrps28	862	586.3	514.533	1318.28	749.567	953.9	0.680162	0.596906	1.13948	0.444746	0.782185	0.614635	1452585_at	Mm.38460	mitochondrial ribosomal protein S28	Mrps28
1415690_at	mitochondrial ribosomal protein L27	Mrpl27	2609.07	1695.27	1437.1	3526.72	2389.1	1281.13	0.64976	0.55081	1.17964	0.480692	0.709584	1.32326	1415690_at	Mm.34951	mitochondrial ribosomal protein L27	Mrpl27
1416093_a_at	mitochondrial ribosomal protein L20	Mrpl20	821.9	590.967	664.033	1209.24	864.167	503.367	0.719025	0.807925	0.889965	0.488709	0.683857	1.17403	1416093_a_at	Mm.23825	mitochondrial ribosomal protein L20	Mrpl20
1448811_at	mitochondrial ribosomal protein L2	Mrpl2	1085.7	746.3	760.133	1758.52	1413.13	785.867	0.687391	0.700132	0.981801	0.424391	0.528117	0.949652	1448811_at	Mm.391007	mitochondrial ribosomal protein L2	Mrpl2
1418137_at	mitochondrial ribosomal protein 63	Mrp63	1474.17	740.067	592.9	1623.98	1267.63	899.8	0.502024	0.402193	1.24821	0.455712	0.583818	0.822479	1418137_at	Mm.319530	mitochondrial ribosomal protein 63	Mrp63
1415778_at	mortality factor 4 like 2	Morf4l2	7161.27	4461.4	2904.27	8621.2	4309.6	4992.53	0.62299	0.405552	1.53615	0.517492	1.03522	0.893614	1415778_at	Mm.27218	mortality factor 4 like 2	Morf4l2
1437260_at	multimerin 1	Mmrn1	29.1	46.5333	63.7	1759.66	75.7	1313.73	1.59908	2.189	0.730508	0.0264445	0.614707	0.0354207	1437260_at	Mm.389770	multimerin 1	Mmrn1
1416136_at	matrix metallopeptidase 2	Mmp2	565.533	96.9	100.1	779.82	156.533	2559.03	0.171343	0.177001	0.968032	0.124259	0.619037	0.0378659	1416136_at	Mm.29564	matrix metallopeptidase 2	Mmp2
1439364_a_at	matrix metallopeptidase 2	Mmp2	952.6	47.7667	106.9	626.16	202.4	2848.67	0.0501435	0.112219	0.446835	0.0762851	0.236001	0.0167681	1439364_a_at	Mm.29564	matrix metallopeptidase 2	Mmp2
1422597_at	matrix metallopeptidase 15	Mmp15	631.067	702.3	448.733	1763.48	148.7	400.5	1.11288	0.711071	1.56507	0.398247	4.72293	1.75356	1422597_at	Mm.217116	matrix metallopeptidase 15	Mmp15
1423488_at	monocyte to macrophage differentiation-associated	Mmd	400.433	1243.1	977.033	2865.62	2777.53	904.933	3.10439	2.43994	1.27232	0.433798	0.447555	1.37369	1423488_at	Mm.277518	monocyte to macrophage differentiation-associated	Mmd
1426817_at	antigen identified by monoclonal antibody Ki 67	Mki67	1005.8	16.3	36.9667	2792.74	349.833	710	0.016206	0.0367535	0.440938	0.00583656	0.0465936	0.0229577	1426817_at	Mm.4078	antigen identified by monoclonal antibody Ki 67 /// similar to Antigen KI-67	LOC638774 /// Mki67
1416335_at	macrophage migration inhibitory factor	Mif	6775	1766.8	1768.17	3625.22	1117.67	934.467	0.260782	0.260984	0.999227	0.487364	1.58079	1.8907	1416335_at	Mm.2326	macrophage migration inhibitory factor	Mif
1426501_a_at	Traf2 binding protein	MGI:2182965	322.567	523.567	874.6	1261.88	3488.3	521.8	1.62313	2.71138	0.598636	0.41491	0.150092	1.00339	1426501_a_at	Mm.31852	Traf2 binding protein	T2bp
1453022_at	GPI-anchored HDL-binding protein 1	MGI:1915703	86.7	73.1	110.5	381.62	23998.1	12984.5	0.843137	1.27451	0.661538	0.191552	0.00304607	0.00562979	1453022_at	Mm.46367	GPI-anchored HDL-binding protein 1	Gpihbp1
1416441_at	plasma glutamate carboxypeptidase	MGI:1889205	1164.03	441.767	444.967	820.54	245.2	853.9	0.379514	0.382263	0.992808	0.538385	1.80166	0.517352	1416441_at	Mm.158251	plasma glutamate carboxypeptidase	Pgcp
1452020_a_at	Cd27 binding protein (Hindu God of destruction)	MGI:1353606	1497.07	901.467	900.6	1811.48	1146.93	752.733	0.602155	0.601576	1.00096	0.497641	0.78598	1.19759	1452020_a_at	Mm.289812	SIVA1, apoptosis-inducing factor	Siva1
1428804_at	microfibrillar-associated protein 3-like	Mfap3l	2310.57	123.867	126.467	323	2.63333	130.833	0.0536088	0.054734	0.979441	0.383488	47.038	0.946752	1428804_at	Mm.23242	microfibrillar-associated protein 3-like	Mfap3l
1423610_at	methionine aminopeptidase 2	Metap2	1756.8	1574.23	1249.9	3060.34	2140.27	1625.1	0.89608	0.711464	1.25949	0.514398	0.735531	0.968699	1423610_at	Mm.289329	methionine aminopeptidase 2	Metap2
1423294_at	mesoderm specific transcript	Mest	344.067	81.3	129.433	1960.22	2228.97	456.967	0.236291	0.376187	0.628123	0.0414749	0.0364743	0.177912	1423294_at	Mm.335639	mesoderm specific transcript	Mest
1417595_at	mesenchyme homeobox 1	Meox1	122.9	746.833	658.7	3399.9	49.2667	755.067	6.07676	5.35964	1.1338	0.219663	15.159	0.989096	1417595_at	Mm.3404	mesenchyme homeobox 1	Meox1
1416006_at	midkine	Mdk	1362.6	87.6667	73.1333	290.32	112.933	106.067	0.0643378	0.0536719	1.19872	0.301966	0.776269	0.826524	1416006_at	Mm.906	midkine	Mdk
1438320_s_at	minichromosome maintenance deficient 7 (S. cerevisiae)	Mcm7	3397.6	1179.17	1057.03	3026.82	1195.43	1288.9	0.347059	0.311112	1.11554	0.389573	0.986393	0.914863	1438320_s_at	Mm.378965	minichromosome maintenance deficient 7 (S. cerevisiae)	Mcm7
1436808_x_at	minichromosome maintenance deficient 5, cell division cycle 46 (S. cerevisiae)	Mcm5	1211.8	653.867	834.933	2938.3	1185.73	1029.37	0.539583	0.689003	0.783136	0.222532	0.551445	0.635213	1436808_x_at	Mm.5048	minichromosome maintenance deficient 5, cell division cycle 46 (S. cerevisiae)	Mcm5
1449705_x_at	minichromosome maintenance deficient 3 (S. cerevisiae)	Mcm3	248.567	269.7	230.833	848.68	1237.17	407.267	1.08502	0.928658	1.16838	0.317788	0.217998	0.66222	1449705_x_at	Mm.4502	minichromosome maintenance deficient 3 (S. cerevisiae) /// similar to DNA replication licensing factor MCM3 (DNA polymerase alpha holoenzyme-associated protein P1) (P1-MCM3)	LOC671904 /// Mcm3
1420028_s_at	minichromosome maintenance deficient 3 (S. cerevisiae)	Mcm3	481.767	385.9	476.6	1435.12	2257.4	793.967	0.80101	0.989276	0.809694	0.268897	0.170949	0.486041	1420028_s_at	Mm.4502	minichromosome maintenance deficient 3 (S. cerevisiae) /// similar to DNA replication licensing factor MCM3 (DNA polymerase alpha holoenzyme-associated protein P1) (P1-MCM3)	LOC671904 /// Mcm3
1448777_at	minichromosome maintenance deficient 2 mitotin (S. cerevisiae)	Mcm2	334.667	287.167	184.933	1650.78	612.167	305.667	0.858068	0.55259	1.55281	0.173958	0.469099	0.939477	1448777_at	Mm.16711	minichromosome maintenance deficient 2 mitotin (S. cerevisiae)	Mcm2
1448641_at	mbt domain containing 1	Mbtd1	1572.37	1257.63	1963.27	3846.6	1201.53	2208.97	0.799835	1.24861	0.640582	0.326947	1.04669	0.569331	1448641_at	Mm.210334	mbt domain containing 1	Mbtd1
1435415_x_at	MARCKS-like 1	Marcksl1	631.833	68.9	70.7	293.5	1268.27	151.6	0.109048	0.111897	0.97454	0.234753	0.0543261	0.454485	1435415_x_at	Mm.424974	MARCKS-like 1	Marcksl1
1415922_s_at	MARCKS-like 1	Marcksl1	4859.83	251.067	320.5	3278.5	10915	775.433	0.0516616	0.0659488	0.783359	0.0765797	0.0230019	0.323776	1415922_s_at	Mm.424974	MARCKS-like 1	Marcksl1
1435627_x_at	MARCKS-like 1	Marcksl1	998.367	109.3	154.1	593.18	1409.2	300.567	0.109479	0.154352	0.70928	0.184261	0.0775617	0.363646	1435627_x_at	Mm.424974	MARCKS-like 1 /// similar to MARCKS-related protein (MARCKS-like protein 1) (Macrophage myristoylated alanine-rich C kinase substrate) (Mac-MARCKS) (MacMARCKS) (Brain protein F52)	LOC673071 /// Marcksl1
1437226_x_at	MARCKS-like 1	Marcksl1	12239.8	230.4	366.967	10100.7	29992	2612.17	0.0188238	0.0299813	0.62785	0.0228104	0.00768206	0.0882026	1437226_x_at	Mm.424974	MARCKS-like 1	Marcksl1
1415971_at	myristoylated alanine rich protein kinase C substrate	Marcks	7224.63	1737.37	908.567	5110.64	6185.07	5386.27	0.240478	0.12576	1.91221	0.339951	0.280897	0.322555	1415971_at	Mm.435518	myristoylated alanine rich protein kinase C substrate	Marcks
1415973_at	Myristoylated alanine rich protein kinase C substrate (Marcks), mRNA	Marcks	6871.23	1774.23	1208.93	5934.1	5869.33	5922.63	0.258212	0.175941	1.4676	0.298989	0.302289	0.299568	1415973_at	Mm.435518	myristoylated alanine rich protein kinase C substrate	Marcks
1456700_x_at	Myristoylated alanine rich protein kinase C substrate (Marcks), mRNA	Marcks	14448.1	4600.4	4137.7	11645.1	13741.2	12968.7	0.318409	0.286384	1.11183	0.39505	0.334789	0.354731	1456700_x_at	Mm.435518	myristoylated alanine rich protein kinase C substrate	Marcks
1423403_at	mitogen activated protein kinase binding protein 1	Mapkbp1	438.267	558.433	404.233	2044.24	321.567	389.967	1.27419	0.922346	1.38146	0.273174	1.7366	1.432	1423403_at	Mm.330501	mitogen activated protein kinase binding protein 1	Mapkbp1
1419169_at	mitogen-activated protein kinase 6	Mapk6	1199.2	1524.57	3607.8	3420.1	1824.83	2978.67	1.27132	3.00851	0.422575	0.445767	0.835455	0.511829	1419169_at	Mm.18856	mitogen-activated protein kinase 6	Mapk6
1421926_at	mitogen-activated protein kinase 11	Mapk11	165.367	204.8	145.733	616.16	999.933	315.7	1.23846	0.881274	1.40531	0.332381	0.204814	0.648717	1421926_at	Mm.91969	mitogen-activated protein kinase 11	Mapk11
1427084_a_at	mitogen-activated protein kinase kinase kinase kinase 5	Map4k5	1001.27	737.433	647.567	2029.32	1412.17	727.167	0.7365	0.646747	1.13878	0.363389	0.5222	1.01412	1427084_a_at	Mm.291936	mitogen-activated protein kinase kinase kinase kinase 5	Map4k5
1448050_s_at	mitogen-activated protein kinase kinase kinase kinase 4	Map4k4	663.5	930.2	1017.37	3310.02	1650.97	2394.87	1.40196	1.53333	0.914321	0.281025	0.563427	0.388414	1448050_s_at	Mm.19073	mitogen-activated protein kinase kinase kinase kinase 4	Map4k4
1422615_at	mitogen-activated protein kinase kinase kinase kinase 4	Map4k4	606	685.867	770.567	2877.64	1233.13	1940.23	1.13179	1.27156	0.890081	0.238343	0.556198	0.353497	1422615_at	Mm.19073	mitogen-activated protein kinase kinase kinase kinase 4	Map4k4
1417854_at	mitogen activated protein kinase kinase 5	Map2k5	815.333	785.267	630.6	1437.18	1360.43	622.833	0.963123	0.773426	1.24527	0.546394	0.577218	1.2608	1417854_at	---	mitogen activated protein kinase kinase 5	Map2k5
1436193_at	mannosidase, alpha, class 1C, member 1	Man1c1	599.567	550.867	793.667	1206.44	1373.83	545.7	0.918775	1.32373	0.694078	0.456605	0.400971	1.00947	1436193_at	Mm.18905	mannosidase, alpha, class 1C, member 1	Man1c1
1417110_at	mannosidase 1, alpha	Man1a	1116.6	783.3	999.1	2229.58	4236.9	802	0.701505	0.89477	0.784006	0.351322	0.184876	0.976683	1417110_at	Mm.117294	mannosidase 1, alpha	Man1a
1426306_a_at	melanoma antigen, family D, 2	Maged2	1042.3	596.9	373.7	2465.04	1448.03	654.9	0.572676	0.358534	1.59727	0.242146	0.412214	0.911437	1426306_a_at	Mm.22575	melanoma antigen, family D, 2	Maged2
1425253_a_at	mucosal vascular addressin cell adhesion molecule 1	Madcam1	92.1	49.7	49.7667	1500.72	67.8333	76.4333	0.539631	0.540355	0.99866	0.0331174	0.732678	0.65024	1425253_a_at	Mm.391556	mucosal vascular addressin cell adhesion molecule 1	Madcam1
1422460_at	MAD2 (mitotic arrest deficient, homolog)-like 1 (yeast)	Mad2l1	553.533	420.433	382.933	1868.22	192.433	424	0.759545	0.691798	1.09793	0.225045	2.18483	0.991588	1422460_at	Mm.290830	MAD2 (mitotic arrest deficient, homolog)-like 1 (yeast)	Mad2l1
1416386_a_at	mannose-6-phosphate receptor, cation dependent	M6pr	892.333	601.067	405.033	1560.04	525.567	403.733	0.67359	0.453904	1.48399	0.385289	1.14365	1.48877	1416386_a_at	Mm.249225	mannose-6-phosphate receptor, cation dependent	M6pr
1451318_a_at	Yamaguchi sarcoma viral (v-yes-1) oncogene homolog	Lyn	2118.4	2765.47	3223.93	6118.3	7671.07	7965.43	1.30545	1.52187	0.857793	0.451999	0.360506	0.347183	1451318_a_at	Mm.317331	Yamaguchi sarcoma viral (v-yes-1) oncogene homolog /// similar to Yamaguchi sarcoma viral (v-yes-1) oncogene homolog	LOC676654 /// Lyn
1449874_at	lymphocyte antigen 96	Ly96	113.133	148	223.767	335.54	1284.1	255.5	1.30819	1.9779	0.661403	0.44108	0.115256	0.579256	1449874_at	Mm.116844	lymphocyte antigen 96	Ly96
1449328_at	lymphocyte antigen 75	Ly75	30	2059.53	1260.77	4002	17.8333	398.8	68.6511	42.0256	1.63356	0.514626	115.488	5.16433	1449328_at	Mm.2074	lymphocyte antigen 75	Ly75
1416503_at	latexin	Lxn	3103.4	558.633	478.133	9235.56	2663.97	2723.43	0.180007	0.154068	1.16836	0.0604872	0.2097	0.205121	1416503_at	Mm.2632	latexin	Lxn
1416435_at	lymphotoxin B receptor	Ltbr	275.133	543.033	453.967	1199.5	1366.6	516.133	1.97371	1.64999	1.1962	0.452716	0.397361	1.05212	1416435_at	Mm.3122	lymphotoxin B receptor	Ltbr
1448622_at	LSM4 homolog, U6 small nuclear RNA associated (S. cerevisiae)	Lsm4	1579.9	884.967	1145.13	2441.94	1613.9	1061.87	0.560141	0.724814	0.772807	0.362403	0.54834	0.833407	1448622_at	Mm.248188	LSM4 homolog, U6 small nuclear RNA associated (S. cerevisiae)	Lsm4
1433505_a_at	leucine rich repeat containing 5	Lrrc5	1960.37	563.133	642.7	1829.8	1404.87	2354.47	0.287259	0.327847	0.876199	0.307757	0.400845	0.239177	1433505_a_at	Mm.23837	leucine rich repeat containing 8D	Lrrc8d
1451174_at	leucine rich repeat containing 33	Lrrc33	953.767	529.033	494.367	4619.9	8071.67	2364.23	0.554678	0.518331	1.07012	0.114512	0.065542	0.223765	1451174_at	Mm.33498	leucine rich repeat containing 33	Lrrc33
1455314_at	LIM domain containing preferred translocation partner in lipoma	Lpp	637.733	1621.7	1279.57	3031.12	3041.63	3238.97	2.54291	2.00643	1.26738	0.535017	0.533167	0.500684	1455314_at	Mm.391933	LIM domain containing preferred translocation partner in lipoma	Lpp
1447551_x_at	latrophilin 3	Lphn3	461.333	555.8	503.733	1833.18	2.26667	2464.23	1.20477	1.09191	1.10336	0.303189	245.206	0.225547	1447551_x_at	Mm.273631	latrophilin 3	Lphn3
1428510_at	latrophilin 1	Lphn1	1903.2	356.333	432.1	809.32	937.967	1838.8	0.187229	0.227039	0.824655	0.440287	0.3799	0.193786	1428510_at	Mm.260733	latrophilin 1	Lphn1
1455180_at	similar to LOC363091 protein	LOC546142	44.0667	31.6	35.9667	442.64	2133	6886.87	0.717095	0.816188	0.878591	0.0713898	0.0148148	0.00458844	1455180_at	Mm.27585	expressed sequence AA407270	AA407270
1452731_x_at	similar to hypothetical protein LOC67055 /// similar to hypothetical protein LOC67055 /// similar to hypothetical protein LOC67055 /// RIKEN cDNA B930046C15 gene /// hypothetical protein LOC545001 /// hypothetical protein LOC545005 /// hypothetical protein LOC545007 /// similar to hypothetical protein LOC67055 /// RIKEN cDNA 2610042L04 gene /// similar to hypothetical protein LOC67055	LOC544986 /// LOC544991 /// LOC544997 /// B930046C15Rik /// LOC545001 /// LOC545005 /// LOC545007 /// LOC545008 /// 2610042L04Rik /// LOC545017	1688.17	96.5	135.267	679.86	79.8333	71.2	0.0571626	0.0801264	0.713406	0.141941	1.20877	1.35534	1452731_x_at	Mm.327147	hypothetical protein LOC544988 /// RIKEN cDNA B930046C15 gene /// predicted gene, ENSMUSG00000068790 /// predicted gene, ENSMUSG00000063277 /// similar to Spetex-2F protein /// predicted gene, ENSMUSG00000057445 /// similar to Spetex-2H protein /// predicted gene, EG664825 /// predicted gene, EG666684 /// predicted gene, EG666772 /// hypothetical protein LOC671957	B930046C15Rik /// EG664825 /// EG666684 /// EG666772 /// ENSMUSG00000057445 /// ENSMUSG00000063277 /// ENSMUSG00000068790 /// LOC544988 /// LOC622916 /// LOC638853 /// LOC666193 /// LOC666329 /// LOC666442 /// LOC671957
1428301_at	similar to hypothetical protein LOC67055 /// hypothetical protein LOC544988 /// similar to hypothetical protein LOC67055 /// hypothetical protein LOC545001 /// hypothetical protein LOC545005 /// hypothetical protein LOC545007 /// RIKEN cDNA 2610042L04 gene /// similar to hypothetical protein LOC67055	LOC544986 /// LOC544988 /// LOC544991 /// LOC545001 /// LOC545005 /// LOC545007 /// 2610042L04Rik /// LOC545017	2010.87	156.7	152.5	1197.48	122.367	90.9333	0.0779266	0.0758379	1.02754	0.130858	1.28058	1.72324	1428301_at	Mm.327147	hypothetical protein LOC544988 /// RIKEN cDNA B930046C15 gene /// predicted gene, ENSMUSG00000068790 /// predicted gene, ENSMUSG00000063277 /// predicted gene, ENSMUSG00000057445 /// similar to Spetex-2H protein /// predicted gene, EG664825 /// similar to Spetex-2F protein /// predicted gene, EG666684 /// hypothetical protein LOC666740 /// predicted gene, EG666772 /// predicted gene, EG666890 ///…	B930046C15Rik /// EG664825 /// EG666684 /// EG666772 /// EG666890 /// ENSMUSG00000057445 /// ENSMUSG00000063277 /// ENSMUSG00000068790 /// LOC544988 /// LOC638853 /// LOC666193 /// LOC666329 /// LOC666442 /// LOC666740 /// LOC671957
1427320_at	hypothetical gene supported by AK018238; AK046289	LOC434002	3549.6	224.167	356.467	4359.26	5082.23	1829.53	0.0631527	0.100424	0.628857	0.0514231	0.0441079	0.122527	1427320_at	Mm.22891	coatomer protein complex, subunit gamma 2, antisense 2	Copg2as2
1456471_x_at	similar to 3-phosphoglycerate dehyrogenase /// 3-phosphoglycerate dehydrogenase /// similar to 3-phosphoglycerate dehydrogenase /// similar to 3-phosphoglycerate dehyrogenase /// similar to 3-phosphoglycerate dehydrogenase /// similar to 3-phosphoglycerate dehydrogenase	LOC224870 /// Phgdh /// LOC269242 /// LOC383450 /// LOC434173 /// LOC546010	3076.97	94.6	85.1667	340.2	32.7	265.367	0.0307446	0.0276788	1.11076	0.278072	2.89297	0.356488	1456471_x_at	Mm.430064	3-phosphoglycerate dehydrogenase /// similar to 3-phosphoglycerate dehydrogenase /// predicted gene, EG627427 /// predicted gene, EG666422 /// predicted gene, EG666875 /// predicted gene, EG668771	EG627427 /// EG666422 /// EG666875 /// EG668771 /// LOC382931 /// LOC384524 /// LOC385344 /// LOC547171 /// LOC669671 /// LOC669985 /// LOC670155 /// LOC670187 /// LOC671102 /// LOC671972 /// LOC673015 /// LOC675010 /// Phgdh
1456584_x_at	similar to 3-phosphoglycerate dehyrogenase /// 3-phosphoglycerate dehydrogenase /// similar to 3-phosphoglycerate dehydrogenase /// similar to 3-phosphoglycerate dehyrogenase /// similar to 3-phosphoglycerate dehydrogenase /// similar to 3-phosphoglycerate dehydrogenase	LOC224870 /// Phgdh /// LOC269242 /// LOC383450 /// LOC434173 /// LOC546010	4359.67	106.833	154.333	359.46	69.3667	331	0.0245049	0.0354003	0.692225	0.297205	1.54012	0.322759	1456584_x_at	Mm.430064	3-phosphoglycerate dehydrogenase /// similar to 3-phosphoglycerate dehydrogenase /// predicted gene, EG627427 /// predicted gene, EG666422 /// predicted gene, EG666875 /// predicted gene, EG668771	EG627427 /// EG666422 /// EG666875 /// EG668771 /// LOC382931 /// LOC384524 /// LOC385344 /// LOC669671 /// LOC669985 /// LOC670155 /// LOC670187 /// LOC671102 /// LOC671972 /// LOC673015 /// LOC675010 /// Phgdh
1426272_at	limb region 1	Lmbr1	982.467	1289.77	1355.53	3226.54	717.3	751.2	1.31278	1.37972	0.951483	0.399737	1.79809	1.71694	1426272_at	---	limb region 1	Lmbr1
1416304_at	LPS-induced TN factor	Litaf	1724.23	336.133	319.5	1366.32	620.667	737.7	0.194947	0.1853	1.05206	0.246014	0.541568	0.45565	1416304_at	Mm.294753	LPS-induced TN factor	Litaf
1416303_at	LPS-induced TN factor	Litaf	7745.97	3760.1	4894.27	14695.5	11245.5	19669.7	0.485427	0.631847	0.768266	0.255867	0.334366	0.191162	1416303_at	Mm.294753	LPS-induced TN factor	Litaf
1448883_at	legumain	Lgmn	4468.27	343.467	242.133	1407.08	11211.3	1060.37	0.076868	0.0541895	1.4185	0.244099	0.0306358	0.323913	1448883_at	Mm.17185	legumain	Lgmn
1419573_a_at	lectin, galactose binding, soluble 1	Lgals1	829.433	189.733	97.9667	658.36	5344.97	1277.03	0.228751	0.118113	1.93671	0.288191	0.0354976	0.148574	1419573_a_at	Mm.43831	lectin, galactose binding, soluble 1	Lgals1
1423552_at	leptin receptor overlapping transcript-like 1	Leprotl1	843.867	837.3	754.033	1867.92	699.333	760.133	0.992218	0.893546	1.11043	0.448253	1.19728	1.10152	1423552_at	Mm.34212	leptin receptor overlapping transcript-like 1	Leprotl1
1421101_a_at	LIM domain binding 2	Ldb2	549.933	204.033	333.867	1092.12	7289.57	10696.5	0.371015	0.607104	0.611122	0.186823	0.0279898	0.0190747	1421101_a_at	Mm.25785	LIM domain binding 2	Ldb2
1439557_s_at	LIM domain binding 2	Ldb2	486.567	112.433	204.8	561.64	4305.27	6366.3	0.231075	0.420908	0.548991	0.200188	0.0261153	0.0176607	1439557_s_at	Mm.25785	LIM domain binding 2	Ldb2
1415983_at	lymphocyte cytosolic protein 1	Lcp1	2201.37	696.867	625.833	5394.28	2110.63	4693.37	0.316561	0.284293	1.1135	0.129186	0.330169	0.148479	1415983_at	Mm.153911	lymphocyte cytosolic protein 1	Lcp1
1436905_x_at	lysosomal-associated protein transmembrane 5	Laptm5	11206.7	464.533	1253.23	1447.6	2012	9938.53	0.0414514	0.111829	0.370668	0.320899	0.230881	0.0467406	1436905_x_at	Mm.271868	lysosomal-associated protein transmembrane 5	Laptm5
1416148_at	lysosomal-associated protein transmembrane 4B	Laptm4b	4460.83	2020.47	1732.13	8045.84	1899.67	1133.8	0.452935	0.388298	1.16646	0.251119	1.06359	1.78203	1416148_at	Mm.197518	lysosomal-associated protein transmembrane 4B	Laptm4b
1436915_x_at	lysosomal-associated protein transmembrane 4B	Laptm4b	7159.2	3049.13	2997.17	7016.3	2188.23	2185.47	0.425904	0.418645	1.01734	0.434579	1.39342	1.39519	1436915_x_at	Mm.197518	lysosomal-associated protein transmembrane 4B	Laptm4b
1438365_x_at	lysosomal-associated protein transmembrane 4B	Laptm4b	11279.3	7227	8492.43	13706.3	5829.2	5344	0.640729	0.75292	0.850993	0.527276	1.23979	1.35236	1438365_x_at	Mm.197518	lysosomal-associated protein transmembrane 4B	Laptm4b
1424807_at	laminin, alpha 4	Lama4	259.967	1712.13	1164.67	11439.1	5399.53	910.133	6.58597	4.48006	1.47006	0.149674	0.317089	1.88119	1424807_at	Mm.258065	laminin, alpha 4	Lama4
1416925_at	karyopherin (importin) beta 1	Kpnb1	745.433	558.533	468.1	1113.48	678.733	830.1	0.749273	0.627957	1.19319	0.501611	0.822905	0.672851	1416925_at	Mm.251013	karyopherin (importin) beta 1	Kpnb1
1451967_x_at	karyopherin (importin) beta 1	Kpnb1	1245.43	1071.27	1004.07	3630.24	1338.57	1594.47	0.860156	0.806199	1.06693	0.295095	0.800309	0.671865	1451967_x_at	Mm.251013	karyopherin (importin) beta 1	Kpnb1
1415860_at	karyopherin (importin) alpha 2	Kpna2	2034.67	1220.4	961.5	3352.44	1652.37	1600.2	0.599803	0.472559	1.26927	0.364033	0.738577	0.762655	1415860_at	Mm.12508	karyopherin (importin) alpha 2 /// similar to Importin alpha-2 subunit (Karyopherin alpha-2 subunit) (SRP1-alpha) (RAG cohort protein 1) (Pendulin) (Pore targeting complex 58 kDa subunit) (PTAC58) (Importin alpha P1)	Kpna2 /// LOC670551 /// LOC671639
1415991_a_at	kelch domain containing 3	Klhdc3	4881.23	2495.93	2867.17	6738.42	3291.27	2054.67	0.511333	0.587386	0.870523	0.370403	0.75835	1.21476	1415991_a_at	Mm.254784	kelch domain containing 3	Klhdc3
1454747_a_at	kelch domain containing 3	Klhdc3	3425.03	1447.6	1883.83	4481.02	1924.03	1444.5	0.422653	0.550019	0.768433	0.323051	0.752378	1.00215	1454747_a_at	Mm.254784	kelch domain containing 3	Klhdc3
1452514_a_at	kit oncogene	Kit	598	72.1333	106.167	1122.5	4659.1	4838.9	0.120624	0.177536	0.679435	0.0642613	0.0154822	0.014907	1452514_a_at	Mm.247073	kit oncogene	Kit
1417205_at	KDEL (Lys-Asp-Glu-Leu) endoplasmic reticulum protein retention receptor 2	Kdelr2	192.4	368.933	338.367	1104.42	1148.8	432.4	1.91753	1.75866	1.09034	0.334052	0.321147	0.853222	1417205_at	Mm.181880	KDEL (Lys-Asp-Glu-Leu) endoplasmic reticulum protein retention receptor 2	Kdelr2
1435525_at	potassium channel tetramerisation domain containing 17	Kctd17	1238.47	591.667	543.367	4272.2	966.933	324.233	0.477741	0.438741	1.08889	0.138492	0.6119	1.82482	1435525_at	Mm.434392	potassium channel tetramerisation domain containing 17	Kctd17
1440355_at	potassium channel tetramerisation domain containing 12b	Kctd12b	150.767	1242.67	1053.6	2947.88	2120.23	279.367	8.24232	6.98828	1.17945	0.421546	0.586099	4.44816	1440355_at	Mm.271572	potassium channel tetramerisation domain containing 12b	Kctd12b
1449464_at	potassium voltage-gated channel, subfamily Q, member 1	Kcnq1	34.1	497.733	431.367	1127.94	1698.47	896.6	14.5963	12.65	1.15385	0.441276	0.293049	0.555134	1449464_at	Mm.356096	potassium voltage-gated channel, subfamily Q, member 1	Kcnq1
1427578_a_at	integrin beta 4 binding protein	Itgb4bp	3552.67	3059.63	2739.6	6274.44	4382.07	3042.6	0.861222	0.771139	1.11682	0.487634	0.698217	1.0056	1427578_a_at	Mm.271674	integrin beta 4 binding protein	Itgb4bp
1452545_a_at	integrin beta 1 (fibronectin receptor beta)	Itgb1	689.1	1557.67	1115.4	3898.44	1916.57	2394.97	2.26044	1.61863	1.39651	0.399562	0.812738	0.650392	1452545_a_at	Mm.263396	integrin beta 1 (fibronectin receptor beta)	Itgb1
1426918_at	integrin beta 1 (fibronectin receptor beta)	Itgb1	452.467	951.2	687.9	3409.82	1784.63	1728.47	2.10225	1.52033	1.38276	0.278959	0.532995	0.550314	1426918_at	Mm.263396	integrin beta 1 (fibronectin receptor beta)	Itgb1
1433885_at	IQ motif containing GTPase activating protein 2	Iqgap2	157.7	21.2	52.5	219.66	2275.37	109.933	0.134432	0.332911	0.40381	0.0965128	0.00931718	0.192844	1433885_at	Mm.38878	IQ motif containing GTPase activating protein 2	Iqgap2
1424466_at	importin 9	Ipo9	1047.7	926.6	708.9	1781.74	827.7	683.8	0.884413	0.676625	1.3071	0.520053	1.11949	1.35507	1424466_at	Mm.271642	importin 9	Ipo9
1426858_at	inhibin beta-B	Inhbb	441.867	50.5667	61.5	225.88	2074.5	783.5	0.114439	0.139182	0.822222	0.223865	0.0243754	0.0645395	1426858_at	Mm.3092	inhibin beta-B	Inhbb
1439436_x_at	inner centromere protein	Incenp	1300.73	1039.9	1115.67	2321.7	2339.13	1507.2	0.799472	0.857721	0.932088	0.447905	0.444566	0.689955	1439436_x_at	Mm.29755	inner centromere protein	Incenp
1415852_at	inosine 5'-phosphate dehydrogenase 2	Impdh2	2214.4	2231.13	2140	4574.98	3007.57	2721.7	1.00756	0.966402	1.04259	0.487682	0.74184	0.819757	1415852_at	Mm.6065	inosine 5'-phosphate dehydrogenase 2	Impdh2
1437290_at	inositol monophosphatase domain containing 1	Impad1	1065.27	520.167	294.167	1030.12	813.033	489.433	0.488297	0.276144	1.76827	0.504957	0.639785	1.06279	1437290_at	Mm.369779	inositol monophosphatase domain containing 1	Impad1
1416296_at	interleukin 2 receptor, gamma chain	Il2rg	94.2667	895.133	862.067	4782.72	392.8	2284.8	9.49576	9.14498	1.03836	0.18716	2.27885	0.391778	1416296_at	Mm.2923	interleukin 2 receptor, gamma chain	Il2rg
1416295_a_at	interleukin 2 receptor, gamma chain	Il2rg	199.567	2942.2	4556.77	7342.3	712.6	7869.63	14.7429	22.8333	0.645677	0.400719	4.12882	0.373867	1416295_a_at	Mm.2923	interleukin 2 receptor, gamma chain	Il2rg
1449508_at	interleukin 27 receptor, alpha	Il27ra	9.06667	89.7	96.8333	255.28	1228.9	186.967	9.89338	10.6801	0.926334	0.351379	0.0729921	0.479765	1449508_at	Mm.38386	interleukin 27 receptor, alpha	Il27ra
1417505_s_at	interleukin 11 receptor, alpha chain 1 /// interleukin 11 receptor, alpha chain 2	Il11ra1 /// Il11ra2	594.3	862.933	887.033	2515.9	803.933	724.9	1.45202	1.49257	0.972831	0.342992	1.07339	1.19042	1417505_s_at	Mm.193451	interleukin 11 receptor, alpha chain 1 /// interleukin 11 receptor, alpha chain 2 /// similar to interleukin 11 receptor, alpha chain 2	Il11ra1 /// Il11ra2 /// LOC621887
1423757_x_at	insulin-like growth factor binding protein 4	Igfbp4	249.067	218.167	282.9	5875.64	15094.3	3027.37	0.875937	1.13584	0.771179	0.0371307	0.0144535	0.0720648	1423757_x_at	Mm.233799	insulin-like growth factor binding protein 4	Igfbp4
1437406_x_at	insulin-like growth factor binding protein 4	Igfbp4	2427.4	280.433	382.067	16787.3	29082.4	13828.8	0.115528	0.157397	0.733991	0.0167051	0.00964271	0.020279	1437406_x_at	Mm.233799	insulin-like growth factor binding protein 4	Igfbp4
1421992_a_at	insulin-like growth factor binding protein 4	Igfbp4	104.4	57.1667	78.3667	1752.24	4596.3	772.867	0.547573	0.750639	0.729477	0.0326249	0.0124375	0.073967	1421992_a_at	Mm.233799	insulin-like growth factor binding protein 4	Igfbp4
1423756_s_at	insulin-like growth factor binding protein 4	Igfbp4	781.7	211.333	307.4	14333.5	31626	8752.53	0.270351	0.393245	0.687486	0.014744	0.00668226	0.0241454	1423756_s_at	Mm.233799	insulin-like growth factor binding protein 4	Igfbp4
1437405_a_at	insulin-like growth factor binding protein 4	Igfbp4	2617.2	558.233	1126.83	17075.2	30020	16056.8	0.213294	0.430549	0.4954	0.0326926	0.0185954	0.0347662	1437405_a_at	Mm.233799	insulin-like growth factor binding protein 4	Igfbp4
1454159_a_at	insulin-like growth factor binding protein 2	Igfbp2	1239.23	63.2667	68.2333	571.46	34.4667	925.967	0.0510531	0.0550609	0.927211	0.110711	1.83559	0.068325	1454159_a_at	Mm.141936	insulin-like growth factor binding protein 2	Igfbp2
1419292_at	HtrA serine peptidase 3	Htra3	373.233	730	491.7	6561	39.1667	221.8	1.95588	1.31741	1.48465	0.111264	18.6383	3.29125	1419292_at	Mm.274255	HtrA serine peptidase 3	Htra3
1427029_at	HtrA serine peptidase 3	Htra3	60.7667	131.033	96.6	2390.3	25	52.2333	2.15634	1.58969	1.35645	0.0548188	5.24133	2.50862	1427029_at	Mm.274255	HtrA serine peptidase 3	Htra3
1451162_at	heat shock factor binding protein 1	Hsbp1	2487.93	1060.67	1064.23	2041.7	1045.03	994.633	0.426324	0.427758	0.996649	0.519502	1.01496	1.06639	1451162_at	Mm.358714	heat shock factor binding protein 1	Hsbp1
1452787_a_at	heterogeneous nuclear ribonucleoproteins methyltransferase-like 2 (S. cerevisiae)	Hrmt1l2	721.3	549.3	382.767	1902.64	890.333	741.333	0.761542	0.530662	1.43508	0.288704	0.61696	0.740962	1452787_a_at	Mm.27545	protein arginine N-methyltransferase 1	Prmt1
1453849_s_at	heterogeneous nuclear ribonucleoprotein A/B	Hnrpab	2483.33	2471.77	2555.43	7039.12	2804.93	2953.03	0.995342	1.02903	0.967259	0.351147	0.881221	0.837026	1453849_s_at	Mm.280842	heterogeneous nuclear ribonucleoprotein A/B	Hnrpab
1415914_at	heterogeneous nuclear ribonucleoprotein A/B	Hnrpab	7133.2	6877	8066.83	14380.8	6770.03	7721	0.964083	1.13089	0.852503	0.478206	1.0158	0.890688	1415914_at	Mm.280842	heterogeneous nuclear ribonucleoprotein A/B	Hnrpab
1451184_at	heterogeneous nuclear ribonucleoprotein A3 /// similar to Hnrpa3 protein	Hnrpa3 /// LOC547321	3914.23	6479	5634.3	11833.7	6229.2	6037.3	1.65524	1.43944	1.14992	0.547502	1.0401	1.07316	1451184_at	Mm.390922	heterogeneous nuclear ribonucleoprotein A3 /// similar to heterogeneous nuclear ribonucleoprotein A3 /// predicted gene, EG627828 /// hypothetical protein LOC630677 /// predicted gene, EG664907 /// predicted gene, EG668131 /// predicted gene, EG668559	EG627828 /// EG664907 /// EG668131 /// EG668559 /// Hnrpa3 /// LOC545592 /// LOC629025 /// LOC630401 /// LOC630677 /// LOC669450
1423531_a_at	heterogeneous nuclear ribonucleoprotein A1	Hnrpa1	679.833	550.067	621.1	1969.8	336.233	581.9	0.80912	0.913606	0.885633	0.27925	1.63597	0.945294	1423531_a_at	Mm.237064	heterogeneous nuclear ribonucleoprotein A1	Hnrpa1
1430020_x_at	heterogeneous nuclear ribonucleoprotein A1	Hnrpa1	2693.33	2337.53	3204.43	7229.94	4347.77	2773.37	0.867896	1.18976	0.729469	0.323313	0.53764	0.84285	1430020_x_at	Mm.426048	heterogeneous nuclear ribonucleoprotein A1	Hnrpa1
1430019_a_at	heterogeneous nuclear ribonucleoprotein A1	Hnrpa1	1836.77	1708.07	2512.53	4639.84	2559.87	1860.87	0.929931	1.36791	0.679819	0.368131	0.667248	0.917888	1430019_a_at	Mm.426048	heterogeneous nuclear ribonucleoprotein A1 /// predicted gene, EG434858 /// heterogeneous nuclear ribonucleoprotein A1 pseudogene /// predicted gene, EG665646	EG434858 /// EG665646 /// Hnrpa1 /// LOC654467
1455305_x_at	heterogeneous nuclear ribonucleoprotein A1	Hnrpa1	1999.1	1185.33	2042.5	4079.7	2363.13	2000	0.592933	1.02171	0.580335	0.290544	0.501594	0.592667	1455305_x_at	Mm.237064	heterogeneous nuclear ribonucleoprotein A1	Hnrpa1
1438988_x_at	hematological and neurological expressed sequence 1	Hn1	1071.17	396.333	290.967	805.48	2072.9	5265.43	0.370002	0.271635	1.36213	0.492046	0.191198	0.0752708	1438988_x_at	Mm.1775	hematological and neurological expressed sequence 1	Hn1
1448180_a_at	hematological and neurological expressed sequence 1	Hn1	1619.13	404.133	424.6	1626.18	2324.33	3983.23	0.249599	0.262239	0.951798	0.248517	0.173871	0.101459	1448180_a_at	Mm.1775	hematological and neurological expressed sequence 1	Hn1
1433507_a_at	high mobility group nucleosomal binding domain 2	Hmgn2	7992.23	2255.73	2427.5	9864.18	1648.27	3617.57	0.282241	0.303732	0.929241	0.228679	1.36855	0.62355	1433507_a_at	Mm.319660	high mobility group nucleosomal binding domain 2	Hmgn2
1416155_at	high mobility group box 3	Hmgb3	1953.43	223.167	388.633	2492.38	222.567	378.5	0.114243	0.198949	0.574234	0.0895396	1.0027	0.589608	1416155_at	Mm.336087	high mobility group box 3	Hmgb3
1448696_at	hephaestin	Heph	269.7	329.1	348.5	1058.28	1204.57	622.467	1.22024	1.29218	0.944333	0.310976	0.27321	0.528703	1448696_at	Mm.277092	hephaestin	Heph
1415987_at	high density lipoprotein (HDL) binding protein	Hdlbp	1134.63	2110.97	1430	3874.36	2645.73	2200.83	1.86048	1.26032	1.4762	0.544856	0.797876	0.959167	1415987_at	Mm.30012	high density lipoprotein (HDL) binding protein	Hdlbp
1426522_at	hydroxyacyl-Coenzyme A dehydrogenase/3-ketoacyl-Coenzyme A thiolase/enoyl-Coenzyme A hydratase (trifunctional protein), beta subunit	Hadhb	4091.43	2974.23	2355.57	5603.32	3726.77	2834.93	0.726942	0.575731	1.26264	0.530798	0.798073	1.04914	1426522_at	Mm.291463	hydroxyacyl-Coenzyme A dehydrogenase/3-ketoacyl-Coenzyme A thiolase/enoyl-Coenzyme A hydratase (trifunctional protein), beta subunit /// similar to hydroxyacyl-Coenzyme A dehydrogenase/3-ketoacyl-Coenzyme A thiolase/enoyl-Coenzyme A hydratase (trifunctional protein), beta subunit	Hadhb /// LOC623031
1448286_at	hydroxyacyl-Coenzyme A dehydrogenase type II	Hadh2	2526.4	919.3	1050.17	2530.58	1406.97	791.233	0.363877	0.415677	0.875385	0.363276	0.653391	1.16186	1448286_at	Mm.6994	hydroxysteroid (17-beta) dehydrogenase 10	Hsd17b10
1438391_x_at	hydroxyacyl-Coenzyme A dehydrogenase type II	Hadh2	1265.07	671.667	898.4	1267.4	880.467	746.633	0.530934	0.71016	0.747625	0.529956	0.762853	0.899594	1438391_x_at	Mm.6994	hydroxysteroid (17-beta) dehydrogenase 10	Hsd17b10
1416415_a_at	H2A histone family, member Z	H2afz	8680.57	7992.4	8135.83	18201.5	22082.5	8651.63	0.920723	0.937247	0.98237	0.439107	0.361933	0.923802	1416415_a_at	Mm.117541	H2A histone family, member Z /// predicted gene, EG666634 /// similar to H2A histone family, member Z	EG666634 /// H2afz /// LOC669445
1416746_at	H2A histone family, member X	H2afx	1388.37	929.267	1497.77	1920.8	899.6	550.467	0.669324	1.0788	0.620435	0.483791	1.03298	1.68814	1416746_at	Mm.245931	H2A histone family, member X	H2afx
1448124_at	glucuronidase, beta	Gusb	902.9	1038.2	766.567	2588.98	2115.77	1410.03	1.14985	0.849005	1.35435	0.401007	0.490697	0.736295	1448124_at	Mm.3317	glucuronidase, beta	Gusb
1452905_at	GTL2, imprinted maternally expressed untranslated mRNA /// latrophilin 1	Gtl2 /// Lphn1	1656.1	106.2	63.3	484.38	122.6	261.5	0.0641266	0.0382223	1.67773	0.219249	0.866232	0.406119	1452905_at	Mm.260733	GTL2, imprinted maternally expressed untranslated mRNA /// latrophilin 1	Gtl2 /// Lphn1
1439380_x_at	GTL2, imprinted maternally expressed untranslated mRNA	Gtl2	5012.1	262.6	151.2	703.04	157.7	610.133	0.0523932	0.030167	1.73677	0.373521	1.66519	0.430398	1439380_x_at	Mm.289645	GTL2, imprinted maternally expressed untranslated mRNA	Gtl2
1428906_at	general transcription factor IIH, polypeptide 5	Gtf2h5	2158.17	1505.1	2250.27	2900.66	1435.67	1216.47	0.697397	1.04268	0.668854	0.518882	1.04836	1.23727	1428906_at	Mm.303441	general transcription factor IIH, polypeptide 5	Gtf2h5
1448884_at	general transcription factor II E, polypeptide 2 (beta subunit)	Gtf2e2	760.267	1177.37	1005.77	2389.14	1192.87	647.933	1.54862	1.32291	1.17062	0.492799	0.987006	1.81711	1448884_at	Mm.286104	general transcription factor II E, polypeptide 2 (beta subunit)	Gtf2e2
1416531_at	glutathione S-transferase omega 1	Gsto1	790.233	97.2	174.9	535.2	1052.63	701.9	0.123002	0.221327	0.555746	0.181614	0.0923398	0.138481	1416531_at	Mm.378931	glutathione S-transferase omega 1	Gsto1
1456036_x_at	glutathione S-transferase omega 1	Gsto1	1454	79.4333	248.3	332.88	545.533	1150.7	0.0546309	0.17077	0.319909	0.238625	0.145607	0.0690304	1456036_x_at	Mm.378931	glutathione S-transferase omega 1	Gsto1
1416842_at	glutathione S-transferase, mu 5	Gstm5	9695.4	1140.83	1254.03	4556.84	440.067	448.5	0.117667	0.129343	0.909731	0.250356	2.59241	2.54366	1416842_at	Mm.282351	glutathione S-transferase, mu 5	Gstm5
1424525_at	gastrin releasing peptide	Grp	177.833	5.86667	25.0333	322.7	19.5667	1641.7	0.0329897	0.140769	0.234354	0.0181799	0.29983	0.00357353	1424525_at	Mm.20298	gastrin releasing peptide	Grp
1416522_a_at	gene rich cluster, C10 gene	Grcc10	2520.67	2148	2288.03	5293.06	2985.5	1030.4	0.852156	0.90771	0.938798	0.405814	0.719477	2.08463	1416522_a_at	---	gene rich cluster, C10 gene	Grcc10
1429681_a_at	glycoprotein, synaptic 2	Gpsn2	8098.53	1380.73	1428.83	3528.24	1107.1	1152.4	0.170492	0.176431	0.966336	0.391338	1.24716	1.19814	1429681_a_at	Mm.352239	glycoprotein, synaptic 2	Gpsn2
1416352_s_at	glycoprotein, synaptic 2	Gpsn2	6623.9	1868.6	2298.2	3850.98	1368.07	1293.17	0.2821	0.346956	0.813071	0.485227	1.36587	1.44498	1416352_s_at	Mm.352239	glycoprotein, synaptic 2	Gpsn2
1417894_at	G protein-coupled receptor 97	Gpr97	50.5	157.667	141.133	781.6	11926.7	740.433	3.12211	2.79472	1.11715	0.201723	0.0132196	0.212938	1417894_at	Mm.27995	G protein-coupled receptor 97	Gpr97
1451256_at	G protein-coupled receptor 172B	Gpr172b	432.233	1119.7	1267.37	2201.64	342.333	371.167	2.5905	2.93214	0.883485	0.508575	3.27079	3.0167	1451256_at	Mm.28597	G protein-coupled receptor 172B	Gpr172b
1425942_a_at	glycoprotein m6b	Gpm6b	8399.17	86.3667	96.1333	728.58	41.4667	329.967	0.0102828	0.0114456	0.898405	0.118541	2.0828	0.261744	1425942_a_at	Mm.222320	glycoprotein m6b	Gpm6b
1423091_a_at	glycoprotein m6b	Gpm6b	20795.1	321.8	371.7	1976.24	74.2333	1544.27	0.0154748	0.0178744	0.865752	0.162834	4.33498	0.208384	1423091_a_at	Mm.222320	glycoprotein m6b	Gpm6b
1433901_at	GPI-anchored membrane protein 1	Gpiap1	2968.37	1233.13	1422.73	3036.04	961.167	1457.13	0.415425	0.479298	0.866735	0.406165	1.28295	0.846274	1433901_at	Mm.427589	cell cycle associated protein 1	Caprin1
1450081_x_at	glucose phosphate isomerase 1	Gpi1	3100.97	3066.93	2051.17	6010.08	3427.47	1949.13	0.989025	0.66146	1.49521	0.510298	0.894811	1.57349	1450081_x_at	Mm.589	glucose phosphate isomerase 1	Gpi1
1420997_a_at	glucose phosphate isomerase 1	Gpi1	5129.27	4967.13	3669.03	9330.66	5577.9	2963.8	0.968391	0.715313	1.3538	0.532345	0.890502	1.67593	1420997_a_at	Mm.589	glucose phosphate isomerase 1 /// similar to Glucose-6-phosphate isomerase (GPI) (Phosphoglucose isomerase) (PGI) (Phosphohexose isomerase) (PHI) (Neuroleukin) (NLK)	Gpi1 /// LOC676596
1419499_at	glycerol-3-phosphate acyltransferase, mitochondrial	Gpam	8305.63	1518.27	1827.7	3447	1126.53	1546.57	0.1828	0.220055	0.830698	0.44046	1.34773	0.981701	1419499_at	Mm.210196	glycerol-3-phosphate acyltransferase, mitochondrial	Gpam
1452357_at	glycoprotein Ib, beta polypeptide /// septin 5	Gp1bb /// Sept5	1803.87	180.333	142.333	645.18	37.5333	116.433	0.0999704	0.0789046	1.26698	0.279509	4.80462	1.54881	1452357_at	Mm.20365	glycoprotein Ib, beta polypeptide /// septin 5	Gp1bb /// Sept5
1424710_a_at	golgi reassembly stacking protein 2	Gorasp2	1248.57	1326.77	1244.77	2592.42	1615.93	1507.5	1.06263	0.996957	1.06588	0.511787	0.821053	0.880111	1424710_a_at	Mm.271950	golgi reassembly stacking protein 2	Gorasp2
1421947_at	guanine nucleotide binding protein (G protein), gamma 12	Gng12	834.933	581.867	698.333	1358.62	730.933	418.4	0.696902	0.836394	0.833222	0.428278	0.79606	1.39069	1421947_at	Mm.234342	guanine nucleotide binding protein (G protein), gamma 12	Gng12
1454959_s_at	guanine nucleotide binding protein, alpha inhibiting 1	Gnai1	14943.4	876.033	938.067	4065.72	529.567	2653.63	0.0586233	0.0627745	0.933871	0.215468	1.65425	0.330126	1454959_s_at	Mm.254629	guanine nucleotide binding protein, alpha inhibiting 1	Gnai1
1434440_at	guanine nucleotide binding protein, alpha inhibiting 1	Gnai1	6487.03	182.9	237.6	1377.86	131.867	855.067	0.0281947	0.0366269	0.769781	0.132742	1.38701	0.213901	1434440_at	Mm.254629	guanine nucleotide binding protein, alpha inhibiting 1	Gnai1
1453470_a_at	guanine nucleotide binding protein, alpha 13	Gna13	298.533	322.167	603.233	783.08	1550.17	2057.9	1.07916	2.02066	0.534066	0.41141	0.207827	0.156551	1453470_a_at	Mm.193925	guanine nucleotide binding protein, alpha 13	Gna13
1455008_at	Guanine nucleotide binding protein, alpha 12 (Gna12), mRNA	Gna12	3298.77	623.167	402.933	1593.74	2143	667	0.188909	0.122147	1.54658	0.391009	0.290792	0.934283	1455008_at	Mm.370185	guanine nucleotide binding protein, alpha 12	Gna12
1433567_at	guanine monphosphate synthetase	Gmps	704.433	984.9	843.167	1885.06	1091.03	691.033	1.39815	1.19694	1.1681	0.522477	0.902722	1.42526	1433567_at	Mm.331051	guanine monphosphate synthetase	Gmps
1448530_at	guanosine monophosphate reductase	Gmpr	369.367	327.667	302.2	2189.56	2178.37	175.3	0.887104	0.818157	1.08427	0.14965	0.150419	1.86918	1448530_at	Mm.290802	guanosine monophosphate reductase	Gmpr
1419194_s_at	glia maturation factor, gamma	Gmfg	406.267	194.567	177.433	920.28	4073.33	2610.5	0.478914	0.436741	1.09656	0.211421	0.047766	0.0745323	1419194_s_at	Mm.194536	glia maturation factor, gamma	Gmfg
1436789_at	gene model 877, (NCBI)	Gm877	116.933	109.967	75.5333	1283.26	137.067	189.3	0.940422	0.645952	1.45587	0.0856932	0.802286	0.580912	1436789_at	Mm.247595	cyclin J-like	Ccnjl
1459978_x_at	gene model 877, (NCBI)	Gm877	288.767	387.333	361.267	2375.94	274.633	559.733	1.34134	1.25107	1.07215	0.163023	1.41037	0.691996	1459978_x_at	Mm.247595	cyclin J-like	Ccnjl
1439549_at	gene model 368, (NCBI)	Gm368	635.467	93.8	101.2	1311.86	904.367	450.367	0.147608	0.159253	0.926877	0.0715015	0.103719	0.208275	1439549_at	Mm.25626	proline rich Gla (G-carboxyglutamic acid) 3 (transmembrane)	Prrg3
1451121_a_at	glioma tumor suppressor candidate region gene 2	Gltscr2	1365.17	1377.93	1658.9	2730.66	2006.17	1783.07	1.00935	1.21516	0.830631	0.504615	0.686849	0.772788	1451121_a_at	Mm.277634	glioma tumor suppressor candidate region gene 2	Gltscr2
1437679_a_at	glutaredoxin 2 (thioltransferase)	Glrx2	1688.1	1168.7	1235.1	2436.22	1632.37	824.533	0.692317	0.731651	0.946239	0.479719	0.715954	1.41741	1437679_a_at	Mm.272727	glutaredoxin 2 (thioltransferase)	Glrx2
1416205_at	galactosidase, beta 1	Glb1	598.233	693.967	789.5	1529.6	1452.7	696.833	1.16003	1.31972	0.878995	0.453692	0.477708	0.995886	1416205_at	Mm.290516	galactosidase, beta 1	Glb1
1415800_at	gap junction membrane channel protein alpha 1	Gja1	12327.2	4122.8	4555	8815.82	9315.23	2244.5	0.334446	0.369507	0.905115	0.467659	0.442587	1.83685	1415800_at	Mm.378921	gap junction membrane channel protein alpha 1	Gja1
1424374_at	GTPase, IMAP family member 4	Gimap4	89.5667	418.233	254.8	1219.64	8811.87	4226.07	4.66952	2.84481	1.64142	0.342915	0.0474625	0.0989652	1424374_at	Mm.333048	GTPase, IMAP family member 4	Gimap4
1428141_at	golgi associated, gamma adaptin ear containing, ARF binding protein 2	Gga2	469.067	428.667	472.133	1592.68	1025.93	437.333	0.913872	1.00654	0.907936	0.269148	0.417831	0.980183	1428141_at	Mm.29619	golgi associated, gamma adaptin ear containing, ARF binding protein 2	Gga2
1426063_a_at	GTP binding protein (gene overexpressed in skeletal muscle)	Gem	850.067	653.667	1232.1	2685.78	581.267	3810.67	0.768959	1.44942	0.530531	0.243381	1.12456	0.171536	1426063_a_at	Mm.247486	GTP binding protein (gene overexpressed in skeletal muscle)	Gem
1424150_at	glycerophosphodiester phosphodiesterase domain containing 5	Gdpd5	870.233	2012.47	1503.23	3943.84	831.167	918.633	2.31256	1.72739	1.33876	0.510281	2.42126	2.19072	1424150_at	Mm.286317	glycerophosphodiester phosphodiesterase domain containing 5	Gdpd5
1424076_at	glycerophosphodiester phosphodiesterase domain containing 1	Gdpd1	1430.97	347.167	378.4	843.92	220.133	840.267	0.24261	0.264437	0.917459	0.411374	1.57707	0.413162	1424076_at	Mm.281887	glycerophosphodiester phosphodiesterase domain containing 1	Gdpd1
1420814_at	guanosine diphosphate (GDP) dissociation inhibitor 2	Gdi2	2813.87	2995.77	2020.37	6544.24	5075.73	2946.63	1.06464	0.718004	1.48278	0.457772	0.590214	1.01667	1420814_at	Mm.153226	guanosine diphosphate (GDP) dissociation inhibitor 2	Gdi2
1449410_a_at	growth arrest specific 5	Gas5	2294.2	743.2	1471.93	1825.94	1264.67	964.633	0.323947	0.641589	0.504914	0.407023	0.587665	0.770448	1449410_a_at	Mm.270065	growth arrest specific 5	Gas5
1453416_at	growth arrest-specific 2 like 3	Gas2l3	181.967	117.2	162.167	1600.7	47.3667	106.533	0.644074	0.891189	0.722713	0.073218	2.47431	1.10013	1453416_at	Mm.11982	growth arrest-specific 2 like 3	Gas2l3
1437244_at	growth arrest-specific 2 like 3	Gas2l3	289.833	150.567	217.533	1715.82	58.0333	116.867	0.519494	0.750546	0.692154	0.087752	2.59449	1.28836	1437244_at	Mm.11982	growth arrest-specific 2 like 3	Gas2l3
1416283_at	phosphoribosylglycinamide formyltransferase	Gart	673.1	419.067	346.567	771.22	1287.57	446.967	0.622592	0.514881	1.20919	0.543381	0.325472	0.937579	1416283_at	Mm.4505	phosphoribosylglycinamide formyltransferase	Gart
1450187_a_at	galactose-1-phosphate uridyl transferase	Galt	639.467	1202.43	1078.23	3033.32	786.367	504.267	1.88037	1.68614	1.11519	0.396408	1.5291	2.38452	1450187_a_at	---	galactose-1-phosphate uridyl transferase	Galt
1416418_at	gamma-aminobutyric acid (GABA(A)) receptor-associated protein-like 1	Gabarapl1	1843.4	1425.87	1341.17	3834.9	2294.03	1170.97	0.773498	0.727551	1.06315	0.371813	0.621554	1.21768	1416418_at	Mm.14638	gamma-aminobutyric acid (GABA(A)) receptor-associated protein-like 1	Gabarapl1
1451076_s_at	dendritic cell protein GA17	Ga17	1746.6	1569.43	1171.07	3405.78	1672.2	1345.33	0.898565	0.670484	1.34017	0.460815	0.938544	1.16658	1451076_s_at	Mm.379278	dendritic cell protein GA17	Ga17
1435644_at	RIKEN cDNA G431001E03 gene	G431001E03Rik	589.733	230.633	132.433	1316.16	48.1333	925.533	0.391081	0.224565	1.74151	0.175232	4.79155	0.24919	1435644_at	Mm.227616	SH3 and PX domains 2B	Sh3pxd2b
1417558_at	Fyn proto-oncogene	Fyn	4247.83	2213.43	1838.2	5273.88	14108.7	2480.03	0.521073	0.432738	1.20413	0.419697	0.156884	0.892501	1417558_at	Mm.4848	Fyn proto-oncogene	Fyn
1448887_x_at	fractured callus expressed transcript 1	Fxc1	297.5	333.933	471.567	1190.04	314.333	243.5	1.12246	1.5851	0.708136	0.280607	1.06235	1.37139	1448887_x_at	Mm.220330	fractured callus expressed transcript 1	Fxc1
1451285_at	fusion, derived from t(12;16) malignant liposarcoma (human)	Fus	1193.43	1390.6	1249.17	3192.76	3328.33	3780.77	1.16521	1.0467	1.11322	0.435548	0.417807	0.367809	1451285_at	Mm.277680	fusion, derived from t(12;16) malignant liposarcoma (human)	Fus
1416109_at	fucosidase, alpha-L- 1, tissue	Fuca1	2523.73	1052.37	1327.17	2810.14	1870.57	1865.43	0.416988	0.525874	0.792942	0.374489	0.562592	0.564141	1416109_at	---	fucosidase, alpha-L- 1, tissue	Fuca1
1427021_s_at	ferritin heavy chain 1 /// dipeptidase 2	Fth1 /// Dpep2	22125	7494.07	7810.1	23958.5	7282.1	10443.9	0.338714	0.352998	0.959535	0.312794	1.02911	0.717557	1427021_s_at	Mm.1776	ferritin heavy chain 1	Fth1
1416514_a_at	fascin homolog 1, actin bundling protein (Strongylocentrotus) purpuratus)	Fscn1	17450.8	657.4	912.467	25155.6	17246.7	3475.13	0.0376717	0.0522881	0.720465	0.0261333	0.0381174	0.189173	1416514_a_at	Mm.289707	fascin homolog 1, actin bundling protein (Strongylocentrotus purpuratus)	Fscn1
1451264_at	FERM domain containing 6	Frmd6	548	1342.33	1305.8	2898.48	304.1	4091	2.44951	2.38285	1.02798	0.463116	4.41412	0.328119	1451264_at	Mm.2962	FERM domain containing 6	Frmd6
1453321_at	fibronectin type III domain containing 1	Fndc1	247.733	60.6667	102.567	3637.38	251.8	1492.57	0.244887	0.41402	0.591485	0.0166787	0.240932	0.0406459	1453321_at	Mm.379161	fibronectin type III domain containing 1	Fndc1
1416036_at	FK506 binding protein 1a	Fkbp1a	2718.93	1077.6	1036.47	4221.4	3858.27	3245.47	0.396332	0.381203	1.03969	0.255271	0.279296	0.332032	1416036_at	Mm.278458	FK506 binding protein 1a	Fkbp1a
1449632_s_at	FK506 binding protein 10	Fkbp10	472.967	159.7	161.033	4747.12	74.2	503.767	0.337656	0.340475	0.99172	0.0336414	2.15229	0.317012	1449632_s_at	Mm.3894	FK506 binding protein 10	Fkbp10
1448130_at	farnesyl diphosphate farnesyl transferase 1	Fdft1	1930.87	348.333	276.633	648.64	210	283.6	0.180403	0.143269	1.25919	0.537021	1.65873	1.22826	1448130_at	Mm.436620	farnesyl diphosphate farnesyl transferase 1	Fdft1
1416164_at	fibulin 5	Fbln5	288	363.1	690.133	1291.04	381.867	2984.03	1.26076	2.3963	0.52613	0.281246	0.950855	0.121681	1416164_at	Mm.288381	fibulin 5	Fbln5
1451119_a_at	fibulin 1	Fbln1	361.3	78.9667	70.6	1130.64	60.9333	349.133	0.218563	0.195405	1.11851	0.0698424	1.29595	0.226179	1451119_a_at	Mm.297992	fibulin 1	Fbln1
1416685_s_at	fibrillarin /// similar to Fibrillarin	Fbl /// LOC545184	2002.8	1129.7	1040.73	2361.04	1094.23	1152.67	0.56406	0.519639	1.08548	0.478476	1.03241	0.980075	1416685_s_at	Mm.4595	fibrillarin	Fbl
1431354_a_at	phenylalanine-tRNA synthetase 2 (mitochondrial)	Fars2	1035.97	744.133	644.533	1426.58	1111.93	747.467	0.718299	0.622156	1.15453	0.52162	0.669225	0.99554	1431354_a_at	Mm.70690	phenylalanine-tRNA synthetase 2 (mitochondrial)	Fars2
1419031_at	fatty acid desaturase 2	Fads2	1077.93	134.067	82.3	452.56	326.533	314.767	0.124374	0.0763498	1.629	0.296241	0.410576	0.425924	1419031_at	Mm.38901	fatty acid desaturase 2	Fads2
1423680_at	fatty acid desaturase 1	Fads1	3769.13	1128.37	1176.27	2216.96	2812.33	1569.77	0.29937	0.312079	0.959278	0.50897	0.401221	0.718812	1423680_at	Mm.30158	fatty acid desaturase 1	Fads1
1450779_at	fatty acid binding protein 7, brain	Fabp7	6263.23	102.967	77.6	1397.2	721.8	65.1	0.0164399	0.0123898	1.32689	0.073695	0.142653	1.58167	1450779_at	Mm.3644	fatty acid binding protein 7, brain	Fabp7
1416021_a_at	fatty acid binding protein 5, epidermal	Fabp5	24622.7	316	316.9	5440.06	28577.1	15714.5	0.0128337	0.0128703	0.99716	0.0580876	0.0110578	0.0201089	1416021_a_at	Mm.432115	fatty acid binding protein 5, epidermal /// fatty acid-binding protein, epidermal pseudogene /// similar to Fatty acid-binding protein, epidermal (E-FABP) (Psoriasis-associated fatty acid-binding protein homolog) (PA-FABP) (Keratinocyte lipid-binding protein)	Fabp5 /// LOC628298 /// LOC669559
1416022_at	fatty acid binding protein 5, epidermal	Fabp5	4698.27	10.3333	48.8	792.54	5434.03	1237.7	0.00219939	0.0103868	0.211749	0.0130382	0.0019016	0.00834882	1416022_at	Mm.741	fatty acid binding protein 5, epidermal	Fabp5
1450852_s_at	coagulation factor II (thrombin) receptor	F2r	691.533	1169.3	1213.87	7556.54	8397.43	6101.13	1.69088	1.75533	0.963285	0.15474	0.139245	0.191653	1450852_s_at	Mm.24816	coagulation factor II (thrombin) receptor	F2r
1437308_s_at	coagulation factor II (thrombin) receptor	F2r	6644.53	8344.87	13309.5	18180.2	24736.7	18778.3	1.2559	2.00308	0.626986	0.45901	0.337347	0.44439	1437308_s_at	Mm.24816	coagulation factor II (thrombin) receptor	F2r
1416544_at	enhancer of zeste homolog 2 (Drosophila)	Ezh2	1232.6	710.3	846.967	1464.64	521.133	645.967	0.576262	0.687138	0.83864	0.484966	1.36299	1.09959	1416544_at	Mm.246688	enhancer of zeste homolog 2 (Drosophila)	Ezh2
1417730_at	exostoses (multiple) 1	Ext1	574.1	385.567	494.433	1329.14	606.867	1870.03	0.671602	0.861232	0.779815	0.290087	0.63534	0.206182	1417730_at	Mm.309395	exostoses (multiple) 1	Ext1
1434920_a_at	Ena-vasodilator stimulated phosphoprotein	Evl	1239.13	982.333	818.533	2554.24	140.333	703.033	0.792758	0.660569	1.20011	0.384589	7	1.39728	1434920_a_at	Mm.238841	Ena-vasodilator stimulated phosphoprotein	Evl
1451208_at	eukaryotic translation termination factor 1	Etf1	556.2	656.667	823.633	1874.82	1990.83	1756.37	1.18063	1.48082	0.79728	0.350256	0.329845	0.373878	1451208_at	Mm.329353	eukaryotic translation termination factor 1	Etf1
1449280_at	endothelial cell-specific molecule 1	Esm1	39.9667	10.8	12.8667	599.92	301.1	4928.63	0.270225	0.321935	0.839378	0.0180024	0.0358685	0.00219128	1449280_at	Mm.38929	endothelial cell-specific molecule 1 /// similar to Endothelial cell-specific molecule 1 precursor (ESM-1 secretory protein) (ESM-1)	Esm1 /// LOC632677
1453634_a_at	endoplasmic reticulum protein 29	Erp29	1898.93	907.433	1645.43	1864.94	1335.1	1044.83	0.477865	0.866504	0.551486	0.486575	0.679674	0.868496	1453634_a_at	Mm.154570	endoplasmic reticulum protein 29	Erp29
1430536_a_at	enhancer of rudimentary homolog (Drosophila)	Erh	1302.83	488.267	501.733	1847.74	789.667	685.267	0.374773	0.385109	0.97316	0.264251	0.61832	0.712521	1430536_a_at	Mm.246551	enhancer of rudimentary homolog (Drosophila)	Erh
1460392_a_at	enhancer of yellow 2 homolog (Drosophila)	Eny2	456.933	453.933	496.533	1241.96	741.933	608.1	0.993434	1.08666	0.914205	0.365498	0.611825	0.746478	1460392_a_at	Mm.291828	enhancer of yellow 2 homolog (Drosophila)	Eny2
1419022_a_at	enolase 1, alpha non-neuron /// similar to enolase 1, alpha non-neuron /// similar to enolase 1, alpha non-neuron	Eno1 /// LOC433182 /// LOC545568	10300	9091.4	5880.7	16959.3	3431.53	2222.73	0.882663	0.570944	1.54597	0.536073	2.64937	4.09019	1419022_a_at	Mm.430559	enolase 1, alpha non-neuron /// predicted gene, EG433182 /// similar to Alpha-enolase (2-phospho-D-glycerate hydro-lyase) (Non-neural enolase) (NNE) (Enolase 1)	EG433182 /// Eno1 /// LOC672232
1417404_at	ELOVL family member 6, elongation of long chain fatty acids (yeast)	Elovl6	3850.33	160.967	159.933	646.08	135.2	332.067	0.0418059	0.0415375	1.00646	0.249144	1.19058	0.484742	1417404_at	Mm.314113	ELOVL family member 6, elongation of long chain fatty acids (yeast)	Elovl6
1417403_at	ELOVL family member 6, elongation of long chain fatty acids (yeast)	Elovl6	2123.1	121.167	146.967	320.4	98.1333	161.133	0.0570706	0.0692227	0.82445	0.378173	1.23471	0.751965	1417403_at	Mm.314113	ELOVL family member 6, elongation of long chain fatty acids (yeast)	Elovl6
1437859_x_at	eukaryotic translation initiation factor 5A	Eif5a	2006.3	1136.13	1391.23	2812.86	1545.73	1049.2	0.566283	0.693432	0.816638	0.403907	0.735013	1.08286	1437859_x_at	Mm.196607	eukaryotic translation initiation factor 5A	Eif5a
1421985_a_at	eukaryotic translation initiation factor 4E member 2	Eif4e2	573.1	817.4	823.667	2141.48	1023.7	1066.67	1.42628	1.43721	0.992392	0.381699	0.798476	0.766312	1421985_a_at	Mm.227183	eukaryotic translation initiation factor 4E member 2	Eif4e2
1435803_a_at	eukaryotic translation initiation factor 4E member 2	Eif4e2	811.6	1826.07	2073.83	4051.6	1631.5	2675.3	2.24996	2.55524	0.880527	0.450703	1.11926	0.682565	1435803_a_at	Mm.227183	eukaryotic translation initiation factor 4E member 2	Eif4e2
1434985_a_at	eukaryotic translation initiation factor 4A1	Eif4a1	4769.27	3745.87	2726.97	7036.98	4130.9	4836.2	0.785418	0.571779	1.37364	0.532312	0.906792	0.774548	1434985_a_at	Mm.371557	eukaryotic translation initiation factor 4A1	Eif4a1
1427058_at	eukaryotic translation initiation factor 4A1	Eif4a1	790.7	612.5	490.833	2211.88	817	1153.9	0.77463	0.620758	1.24788	0.276914	0.749694	0.530809	1427058_at	Mm.371557	eukaryotic translation initiation factor 4A1	Eif4a1
1416233_at	eukaryotic translation initiation factor 3, subunit 2 (beta)	Eif3s2	5324	3593.23	3481.8	7693.96	6361.5	4075.53	0.674912	0.653982	1.032	0.46702	0.564841	0.88166	1416233_at	Mm.250874	eukaryotic translation initiation factor 3, subunit 2 (beta)	Eif3s2
1456617_a_at	eukaryotic translation initiation factor 2, subunit 2 (beta)	Eif2s2	2537.03	2796.13	2685.17	5562.44	4214	3764.23	1.10213	1.05839	1.04133	0.502681	0.663534	0.742816	1456617_a_at	Mm.377134	eukaryotic translation initiation factor 2, subunit 2 (beta)	Eif2s2
1417712_at	eukaryotic translation initiation factor 2, subunit 2 (beta)	Eif2s2	4755.93	5493.13	5813.97	11741.6	8158.53	8499.63	1.15501	1.22247	0.944817	0.467834	0.673299	0.646279	1417712_at	Mm.377134	eukaryotic translation initiation factor 2, subunit 2 (beta)	Eif2s2
1451136_a_at	eukaryotic translation initiation factor 2B, subunit 2 beta	Eif2b2	726.1	637.733	545.467	1840.86	988.867	509.933	0.8783	0.751228	1.16915	0.346432	0.644913	1.25062	1451136_a_at	Mm.29041	eukaryotic translation initiation factor 2B, subunit 2 beta	Eif2b2
1447953_at	EGF-like domain 8	Egfl8	33.4333	1019.07	1046.33	2122.68	68.7667	159.967	30.4806	31.2961	0.973941	0.480085	14.8192	6.37049	1447953_at	Mm.231343	EGF-like domain 8	Egfl8
1437057_at	EGF-like-domain, multiple 3	Egfl3	94.4667	960.567	546.767	2133.38	222.467	493.067	10.1683	5.78793	1.75681	0.450256	4.3178	1.94815	1437057_at	Mm.275216	multiple EGF-like-domains 6	Megf6
1424736_at	eukaryotic translation elongation factor 2	Eef2	7466.4	8392.83	8417.33	17264.7	12508.9	8829.3	1.12408	1.12736	0.997089	0.486126	0.670949	0.950566	1424736_at	Mm.326799	eukaryotic translation elongation factor 2	Eef2
1415697_at	RIKEN cDNA E430034L04 gene	E430034L04Rik	674.967	891.667	1177.8	1758.56	1356.17	1487.17	1.32105	1.74498	0.757061	0.507044	0.65749	0.599574	1415697_at	Mm.290530	GTPase activating protein (SH3 domain) binding protein 2	G3bp2
1437403_at	RIKEN cDNA E130306M17 gene	E130306M17Rik	71.9667	67.5	88.0333	328.18	12.2333	1239.6	0.937934	1.22325	0.766755	0.20568	5.51771	0.054453	1437403_at	Mm.101115	RIKEN cDNA E130306M17 gene	E130306M17Rik
1454969_at	RIKEN cDNA E130115E03 gene	E130115E03Rik	803.267	63.6333	63.4333	216	1686.33	129.1	0.0792182	0.0789692	1.00315	0.294599	0.0377347	0.4929	1454969_at	Mm.130607	LY6/PLAUR domain containing 6	Lypd6
1417245_at	RIKEN cDNA E130016I23 gene	E130016I23Rik	1091.27	822.867	729.733	1509.06	1626.8	687.533	0.754047	0.668703	1.12763	0.545284	0.505819	1.19684	1417245_at	Mm.275411	G protein-coupled receptor 180	Gpr180
1451891_a_at	dysferlin	Dysf	31.7667	270.767	205.733	572.56	1146.77	185.833	8.52361	6.47639	1.3161	0.472905	0.236113	1.45704	1451891_a_at	Mm.220982	dysferlin	Dysf
1428637_at	dual-specificity tyrosine-(Y)-phosphorylation regulated kinase 2	Dyrk2	1556.5	1134.83	919.433	3091.18	1538.53	3897	0.729093	0.590706	1.23427	0.36712	0.737607	0.291207	1428637_at	Mm.45565	dual-specificity tyrosine-(Y)-phosphorylation regulated kinase 2	Dyrk2
1419270_a_at	deoxyuridine triphosphatase	Dut	765.533	282	280.533	887.94	1176.27	231.4	0.368371	0.366455	1.00523	0.317589	0.239742	1.21867	1419270_a_at	Mm.282499	deoxyuridine triphosphatase	Dut
1428834_at	dual specificity phosphatase 4	Dusp4	325.433	111.567	270.033	1222.98	1862.17	243.3	0.342825	0.829765	0.413159	0.0912253	0.0599123	0.458556	1428834_at	Mm.392187	dual specificity phosphatase 4	Dusp4
1450698_at	dual specificity phosphatase 2	Dusp2	193.1	358.767	588.867	4501.94	269.767	348.033	1.85793	3.04954	0.609249	0.0796916	1.32991	1.03084	1450698_at	Mm.4729	dual specificity phosphatase 2	Dusp2
1434027_at	Down syndrome critical region gene 1-like 2	Dscr1l2	557.533	707.733	402.233	1749.98	522.3	447.167	1.2694	0.721452	1.75951	0.404424	1.35503	1.58271	1434027_at	Mm.331970	Down syndrome critical region gene 1-like 2	Dscr1l2
1423376_a_at	docking protein 4	Dok4	71	246.433	211.567	2157.22	228.833	190.133	3.47089	2.97981	1.1648	0.114237	1.07691	1.29611	1423376_a_at	Mm.203949	docking protein 4	Dok4
1429028_at	dedicator of cytokinesis 11	Dock11	1593.77	733.767	395.8	1748.06	354.367	1607.67	0.460398	0.248343	1.85388	0.419761	2.07064	0.456417	1429028_at	Mm.32873	dedicator of cytokinesis 11	Dock11
1449052_a_at	DNA methyltransferase 3B	Dnmt3b	164.567	456.767	454.133	1326.46	613.133	365.167	2.77557	2.75957	1.0058	0.34435	0.744971	1.25084	1449052_a_at	Mm.89772	DNA methyltransferase 3B	Dnmt3b
1421826_at	delta-like 4 (Drosophila)	Dll4	72.7	684.3	701.533	2354.12	1254.3	519.733	9.41265	9.6497	0.975435	0.290682	0.545563	1.31664	1421826_at	Mm.143719	delta-like 4 (Drosophila)	Dll4
1421827_at	delta-like 4 (Drosophila)	Dll4	165.5	1137.63	1449.63	3162.16	2272.13	1073.77	6.87392	8.75911	0.784773	0.359765	0.50069	1.05948	1421827_at	Mm.143719	delta-like 4 (Drosophila)	Dll4
1432273_a_at	Duffy blood group	Dfy	369.5	137.8	240.733	634.9	10550.6	538.367	0.372936	0.651511	0.572418	0.217042	0.0130608	0.255959	1432273_a_at	Mm.6393	Duffy blood group, chemokine receptor	Darc
1421534_at	deafness, autosomal dominant 5 homolog (human)	Dfna5h	1422.83	240.533	146.2	1430.76	100.867	365.7	0.169052	0.102753	1.64523	0.168116	2.38467	0.657734	1421534_at	Mm.248361	deafness, autosomal dominant 5 homolog (human)	Dfna5h
1424047_at	2-deoxyribose-5-phosphate aldolase homolog (C. elegans)	Dera	267.967	231.467	221.2	1501.06	320.7	198.733	0.863789	0.825476	1.04641	0.154202	0.721754	1.16471	1424047_at	Mm.29181	2-deoxyribose-5-phosphate aldolase homolog (C. elegans)	Dera
1423345_at	degenerative spermatocyte homolog 1 (Drosophila)	Degs1	4254.8	996.933	821.567	3997.06	17358.2	2989.73	0.234308	0.193092	1.21345	0.249417	0.0574331	0.333452	1423345_at	Mm.29648	degenerative spermatocyte homolog 1 (Drosophila)	Degs1
1423346_at	degenerative spermatocyte homolog 1 (Drosophila)	Degs1	13931.4	5090.43	6997.03	10720.1	30361.6	10874.7	0.365393	0.502249	0.727513	0.47485	0.16766	0.468097	1423346_at	Mm.29648	degenerative spermatocyte homolog 1 (Drosophila)	Degs1
1423643_at	DEAD (Asp-Glu-Ala-Asp) box polypeptide 39	Ddx39	1303.87	1630.3	1373.97	3369.34	1421.93	1058.77	1.25036	1.05376	1.18656	0.483863	1.14654	1.53981	1423643_at	Mm.28222	DEAD (Asp-Glu-Ala-Asp) box polypeptide 39	Ddx39
1423274_at	DEAD/H (Asp-Glu-Ala-Asp/His) box polypeptide 26	Ddx26	5723.53	396.4	301.133	1974.16	200.933	1476.63	0.0692579	0.0526132	1.31636	0.200794	1.97279	0.268448	1423274_at	Mm.319684	integrator complex subunit 6	Ints6
1417927_at	DEAD (Asp-Glu-Ala-Asp) box polypeptide 19a	Ddx19a	769.533	823.333	896.133	1508.5	1119.83	727.067	1.06991	1.16452	0.918762	0.545796	0.735228	1.1324	1417927_at	Mm.287901	DEAD (Asp-Glu-Ala-Asp) box polypeptide 19a	Ddx19a
1415915_at	DEAD (Asp-Glu-Ala-Asp) box polypeptide 1	Ddx1	3800.8	1251.57	1169.2	2656.12	1721.47	1805.53	0.32929	0.307619	1.07045	0.471201	0.727035	0.693184	1415915_at	Mm.251255	DEAD (Asp-Glu-Ala-Asp) box polypeptide 1	Ddx1
1416457_at	dimethylarginine dimethylaminohydrolase 2	Ddah2	1163.6	1121.87	1328.93	2418.76	4278.03	3233.47	0.964134	1.14209	0.844186	0.463819	0.262239	0.346955	1416457_at	Mm.1457	dimethylarginine dimethylaminohydrolase 2	Ddah2
1439012_a_at	deoxycytidine kinase	Dck	1854.57	1369.33	1433.17	3014.78	1328.23	941.367	0.738358	0.772777	0.95546	0.454207	1.03094	1.45462	1439012_a_at	Mm.298892	deoxycytidine kinase	Dck
1449291_a_at	discoidin, CUB and LCCL domain containing 1	Dcbld1	238.2	196.9	144.067	1514.78	1245.53	413.6	0.826616	0.604814	1.36673	0.129986	0.158085	0.476064	1449291_a_at	Mm.62982	discoidin, CUB and LCCL domain containing 1	Dcbld1
1418966_a_at	discoidin, CUB and LCCL domain containing 1	Dcbld1	152.4	270.467	301.2	2791.4	2491.97	1041.77	1.77472	1.97638	0.897964	0.0968928	0.108535	0.259623	1418966_a_at	Mm.62982	discoidin, CUB and LCCL domain containing 1	Dcbld1
1423800_at	aspartyl-tRNA synthetase	Dars	1250.67	537.8	404.2	1401.54	1062.13	793.867	0.430011	0.323188	1.33053	0.383721	0.506339	0.677444	1423800_at	Mm.28693	aspartyl-tRNA synthetase	Dars
1418762_at	decay accelerating factor 1	Daf1	56.1	93.1	51.3667	206.6	14457.2	466.967	1.65954	0.915627	1.81246	0.450629	0.0064397	0.199372	1418762_at	Mm.101591	CD55 antigen	Cd55
1418528_a_at	defender against cell death 1	Dad1	4054.13	2174	3200.5	5486.9	3153.63	2857.13	0.536243	0.789441	0.679269	0.396216	0.689364	0.760903	1418528_a_at	Mm.319038	defender against cell death 1	Dad1
1454860_x_at	defender against cell death 1	Dad1	4129.07	2982.77	4549.13	6120.64	3216.53	3858.87	0.722383	1.10173	0.655678	0.487329	0.927323	0.772964	1454860_x_at	Mm.319038	defender against cell death 1	Dad1
1420498_a_at	disabled homolog 2 (Drosophila)	Dab2	569.6	2978.8	3069.2	7855.9	18982.3	2635.37	5.22963	5.38834	0.970546	0.37918	0.156925	1.13032	1420498_a_at	Mm.240830	disabled homolog 2 (Drosophila)	Dab2
1435195_at	RIKEN cDNA D930046M13 gene	D930046M13Rik	1833.97	1749.4	1981.5	8966.28	2351.2	1261.57	0.953889	1.08044	0.882867	0.195109	0.744046	1.38669	1435195_at	Mm.216101	vasohibin 1	Vash1
1426834_s_at	RIKEN cDNA D930015E06 gene	D930015E06Rik	332.133	152.3	132.2	304.72	1052.77	369.467	0.458551	0.398033	1.15204	0.499803	0.144666	0.412216	1426834_s_at	Mm.28838	RIKEN cDNA D930015E06 gene	D930015E06Rik
1442434_at	DNA segment, Chr 8, ERATO Doi 82, expressed	D8Ertd82e	2659.27	222.9	519.067	2160.54	2725	1062.47	0.0838201	0.195192	0.429425	0.103169	0.0817982	0.209795	1442434_at	Mm.244971	DNA segment, Chr 8, ERATO Doi 82, expressed	D8Ertd82e
1433509_s_at	DNA segment, Chr 6, ERATO Doi 253, expressed	D6Ertd253e	1723.27	2493.03	1971.6	6143.56	2323.63	1408.27	1.44669	1.14411	1.26447	0.405796	1.0729	1.77028	1433509_s_at	Mm.146332	receptor accessory protein 1	Reep1
1428384_at	DNA segment, Chr 4, Brigham & Women's Genetics 0951 expressed	D4Bwg0951e	291.667	430.033	403.1	2128.82	129.033	1822.97	1.4744	1.38206	1.06682	0.202005	3.33273	0.235898	1428384_at	Mm.273986	DNA segment, Chr 4, Brigham & Women's Genetics 0951 expressed	D4Bwg0951e
1415828_a_at	DNA segment, Chr 3, University of California at Los Angeles 1	D3Ucla1	948.133	850.667	1169.3	1787.64	857.367	877.7	0.897202	1.23327	0.727501	0.47586	0.992185	0.9692	1415828_a_at	Mm.29702	DNA segment, Chr 3, University of California at Los Angeles 1	D3Ucla1
1436293_x_at	DNA segment, Chr 1, ERATO Doi 471, expressed	D1Ertd471e	780.4	1372.9	1378.93	4737.04	59.6333	135.533	1.75923	1.76696	0.995625	0.289822	23.0224	10.1296	1436293_x_at	Mm.101743	DNA segment, Chr 1, ERATO Doi 471, expressed	D1Ertd471e
1436221_at	DNA segment, Chr 1, ERATO Doi 471, expressed	D1Ertd471e	361.9	523.033	936.567	2436.98	28.4667	26.9667	1.44524	2.58792	0.558458	0.214624	18.3735	19.3956	1436221_at	Mm.101743	DNA segment, Chr 1, ERATO Doi 471, expressed	D1Ertd471e
1448555_at	DNA segment, Chr 15, ERATO Doi 682, expressed	D15Ertd682e	540.033	791.267	762.067	1831.4	697.733	594.733	1.46522	1.41115	1.03832	0.432056	1.13405	1.33046	1448555_at	Mm.12255	DNA segment, Chr 15, ERATO Doi 682, expressed	D15Ertd682e
1453111_a_at	DNA segment, Chr 11, ERATO Doi 333, expressed	D11Ertd333e	571.9	288.767	303.167	1386.54	828.167	242.667	0.504925	0.530104	0.952501	0.208264	0.348682	1.18997	1453111_a_at	Mm.44226	solute carrier family 25, member 39	Slc25a39
1439410_x_at	DNA segment, Chr 11, ERATO Doi 333, expressed	D11Ertd333e	5076.6	5194.3	7019.33	13302.7	7862.9	3376.67	1.02318	1.38268	0.739999	0.390468	0.660609	1.53829	1439410_x_at	Mm.44226	solute carrier family 25, member 39	Slc25a39
1456176_x_at	DNA segment, Chr 11, ERATO Doi 333, expressed	D11Ertd333e	2874.47	2395.43	3830.63	4963.32	3779.53	1603.9	0.833349	1.33264	0.625336	0.482627	0.633791	1.49351	1456176_x_at	Mm.44226	solute carrier family 25, member 39	Slc25a39
1436450_at	DNA segment, Chr 11, Brigham & Women's Genetics 0517 expressed	D11Bwg0517e	2837.33	59.8	122.333	502.1	1383.83	648.3	0.0210761	0.0431156	0.488828	0.1191	0.0432133	0.0922412	1436450_at	Mm.341103	DNA segment, Chr 11, Brigham & Women's Genetics 0517 expressed	D11Bwg0517e
1460563_at	DNA segment, Chr 10, ERATO Doi 438, expressed	D10Ertd438e	791.633	921.4	912.8	2746.78	1470.03	1184.53	1.16392	1.15306	1.00942	0.335447	0.626789	0.777859	1460563_at	Mm.199964	DNA segment, Chr 10, ERATO Doi 438, expressed	D10Ertd438e
1420646_at	DNA segment, Chr 10, ERATO Doi 438, expressed	D10Ertd438e	222.467	400.033	472.2	1386.16	407.133	471.9	1.79817	2.12257	0.847169	0.288591	0.982561	0.847708	1420646_at	Mm.199964	DNA segment, Chr 10, ERATO Doi 438, expressed	D10Ertd438e
1434304_s_at	DNA segment, Chr 10, ERATO Doi 438, expressed	D10Ertd438e	765.133	1129.3	1395.17	2851.86	1674.9	1628.37	1.47595	1.82343	0.809437	0.395987	0.674249	0.693517	1434304_s_at	Mm.199964	DNA segment, Chr 10, ERATO Doi 438, expressed	D10Ertd438e
1450839_at	DNA segment, human D4S114	D0H4S114	3239.23	4020.07	3436.67	18405	494.233	1353.1	1.24105	1.06095	1.16976	0.218423	8.13394	2.971	1450839_at	Mm.407415	DNA segment, human D4S114	D0H4S114
1454268_a_at	cytochrome b-245, alpha polypeptide	Cyba	1247.03	1639.9	1541.53	3869.36	2125.8	1977.1	1.31504	1.23616	1.06381	0.423817	0.771427	0.829447	1454268_a_at	Mm.271671	cytochrome b-245, alpha polypeptide	Cyba
1422185_a_at	cytochrome b5 reductase 3	Cyb5r3	897.167	2284.13	1862.1	4679.3	2456.67	1878.27	2.54594	2.07553	1.22664	0.488136	0.929769	1.21609	1422185_a_at	Mm.22560	cytochrome b5 reductase 3	Cyb5r3
1448960_at	CXXC finger 5	Cxxc5	2929.33	1158.9	946.267	2958.04	419.8	298.833	0.395619	0.323031	1.22471	0.39178	2.7606	3.87808	1448960_at	Mm.94560	CXXC finger 5	Cxxc5
1448710_at	chemokine (C-X-C motif) receptor 4	Cxcr4	121.4	73.1	100.867	1529.68	102.333	357.333	0.602142	0.830862	0.724719	0.0477878	0.714332	0.204571	1448710_at	Mm.1401	chemokine (C-X-C motif) receptor 4	Cxcr4
1449984_at	chemokine (C-X-C motif) ligand 2	Cxcl2	2509.4	772.667	2379.07	5551.3	9442.17	16095	0.307909	0.948062	0.324777	0.139187	0.0818315	0.0480065	1449984_at	Mm.4979	chemokine (C-X-C motif) ligand 2	Cxcl2
1419209_at	chemokine (C-X-C motif) ligand 1	Cxcl1	1056.37	2766.6	4320.87	8909.68	16226.7	6901.1	2.61898	4.09031	0.640288	0.310516	0.170497	0.400893	1419209_at	Mm.21013	chemokine (C-X-C motif) ligand 1	Cxcl1
1422632_at	cathepsin W	Ctsw	25.1333	64.7333	69.0667	2946.02	101.7	53.3667	2.5756	2.74801	0.937259	0.0219731	0.636513	1.21299	1422632_at	Mm.113590	cathepsin W	Ctsw
1450652_at	cathepsin K	Ctsk	798.933	105.533	59.2333	629.5	885.833	3185.4	0.132093	0.0741405	1.78165	0.167646	0.119135	0.0331303	1450652_at	Mm.272085	cathepsin K	Ctsk
1448582_at	catenin, beta like 1	Ctnnbl1	1297.23	1772.3	2184.8	3851.86	1949.7	1657.3	1.36622	1.6842	0.811196	0.460115	0.909012	1.06939	1448582_at	Mm.45193	catenin, beta like 1	Ctnnbl1
1420731_a_at	cysteine and glycine-rich protein 2	Csrp2	842.7	4608.43	4387.7	14050	3478.27	2101.17	5.46865	5.20672	1.05031	0.328002	1.32492	2.19327	1420731_a_at	Mm.2020	cysteine and glycine-rich protein 2	Csrp2
1425811_a_at	cysteine and glycine-rich protein 1	Csrp1	1137.03	91.9667	116.333	253.04	150.2	327	0.080883	0.102313	0.790544	0.363447	0.612295	0.281244	1425811_a_at	Mm.196484	cysteine and glycine-rich protein 1	Csrp1
1444020_at	Chondroitin sulfate proteoglycan 3 (Cspg3), mRNA	Cspg3	1534	59.6	42.1	202.52	44.4333	23.8333	0.0388527	0.0274446	1.41568	0.294292	1.34134	2.5007	1444020_at	---	neurocan	Ncan
1416728_at	casein kinase II, beta subunit	Csnk2b	813.133	1015.5	1317.23	2800.68	1122.33	795.5	1.24887	1.61995	0.770934	0.362591	0.904811	1.27656	1416728_at	Mm.378901	casein kinase 2, beta polypeptide	Csnk2b
1423370_a_at	casein kinase 1, gamma 2	Csnk1g2	622.833	928.967	1166.43	2112.78	1270.63	471.9	1.49152	1.87279	0.796416	0.439689	0.731105	1.96857	1423370_a_at	Mm.29873	casein kinase 1, gamma 2	Csnk1g2
1418889_a_at	casein kinase 1, delta	Csnk1d	546.1	1019.4	1183.97	2016.4	1345.8	1447.43	1.86669	2.16804	0.861004	0.505554	0.757468	0.704281	1418889_a_at	Mm.216227	casein kinase 1, delta	Csnk1d
1448914_a_at	colony stimulating factor 1 (macrophage)	Csf1	804.333	153.8	206.4	366	1143.83	385.733	0.191214	0.25661	0.745155	0.420219	0.13446	0.398721	1448914_a_at	Mm.795	colony stimulating factor 1 (macrophage)	Csf1
1460220_a_at	colony stimulating factor 1 (macrophage)	Csf1	2405.3	654.467	953.1	1498.24	4769.6	1976.63	0.272094	0.39625	0.686672	0.436824	0.137216	0.331102	1460220_a_at	Mm.795	colony stimulating factor 1 (macrophage)	Csf1
1448289_at	collapsin response mediator protein 1	Crmp1	1637.77	44.5333	43.7667	252.24	47.0667	45	0.0271915	0.0267234	1.01752	0.176551	0.946176	0.98963	1448289_at	Mm.290995	collapsin response mediator protein 1	Crmp1
1425855_a_at	v-crk sarcoma virus CT10 oncogene homolog (avian)	Crk	170.2	342.433	489.167	786.02	399.367	1073.07	2.01195	2.87407	0.700034	0.435655	0.857441	0.319117	1425855_a_at	Mm.280125	v-crk sarcoma virus CT10 oncogene homolog (avian)	Crk
1440955_at	cysteine rich BMP regulator 2 (chordin like)	Crim2	230.267	3038.5	2241.63	8866.94	215.533	186.033	13.1956	9.73494	1.35548	0.342677	14.0976	16.3331	1440955_at	Mm.332961	cysteine rich BMP regulator 2 (chordin like)	Crim2
1449037_at	cAMP responsive element modulator	Crem	426.5	1122.97	1362.2	3557.98	332.8	627.567	2.63298	3.1939	0.824377	0.315619	3.3743	1.7894	1449037_at	Mm.5244	cAMP responsive element modulator	Crem
1415949_at	carboxypeptidase E	Cpe	23472.9	8373.27	10787.7	20617.9	304.867	12347.7	0.35672	0.459579	0.776189	0.406116	27.4653	0.678122	1415949_at	Mm.31395	carboxypeptidase E	Cpe
1454716_x_at	cytochrome c oxidase, subunit Vb	Cox5b	8432.27	5326.4	4222.33	10020.1	7455.03	4596.83	0.631669	0.500735	1.26148	0.531572	0.71447	1.15871	1454716_x_at	Mm.180182	cytochrome c oxidase, subunit Vb	Cox5b
1416902_a_at	cytochrome c oxidase, subunit Vb	Cox5b	4218.97	2139.03	2047.67	4182.32	3393.7	1992.97	0.507004	0.485348	1.04462	0.511447	0.630295	1.07329	1416902_a_at	Mm.180182	cytochrome c oxidase, subunit Vb	Cox5b
1425801_x_at	coactosin-like 1 (Dictyostelium)	Cotl1	1210.77	197.967	219.967	852.14	1846.8	726.733	0.163505	0.181676	0.899985	0.232317	0.107194	0.272406	1425801_x_at	Mm.393405	coactosin-like 1 (Dictyostelium)	Cotl1
1436838_x_at	coactosin-like 1 (Dictyostelium)	Cotl1	5429.57	206.267	282.9	4821.48	14552.5	3791.67	0.0379895	0.0521036	0.729115	0.0427808	0.014174	0.0544	1436838_x_at	Mm.393405	coactosin-like 1 (Dictyostelium)	Cotl1
1437811_x_at	Coactosin-like 1 (Dictyostelium) (Cotl1), mRNA	Cotl1	1802.73	105.1	166.767	1521.08	5724.6	1554.37	0.0583004	0.0925077	0.630222	0.0690956	0.0183594	0.067616	1437811_x_at	---	---	---
1436236_x_at	coactosin-like 1 (Dictyostelium)	Cotl1	1491.53	114.767	210.667	1500.26	5833.43	1231.6	0.0769454	0.141242	0.544778	0.0764979	0.0196739	0.093185	1436236_x_at	Mm.393405	coactosin-like 1 (Dictyostelium)	Cotl1
1449660_s_at	coronin, actin binding protein 1C	Coro1c	648.133	607.5	456.5	2000.02	1548.5	797.1	0.937307	0.70433	1.33078	0.303747	0.392315	0.762138	1449660_s_at	Mm.260158	coronin, actin binding protein 1C	Coro1c
1416246_a_at	coronin, actin binding protein 1A	Coro1a	1369.63	66.5333	55.2333	210.26	380.233	774.367	0.0485775	0.0403271	1.20459	0.316434	0.17498	0.0859197	1416246_a_at	Mm.290482	coronin, actin binding protein 1A	Coro1a
1416665_at	demethyl-Q 7	Coq7	1956.7	615.2	619.733	2125.58	842.833	606.1	0.314407	0.316724	0.992685	0.289427	0.729919	1.01501	1416665_at	Mm.20634	demethyl-Q 7	Coq7
1451366_at	COP9 (constitutive photomorphogenic) homolog, subunit 6 (Arabidopsis thaliana)	Cops6	3352.7	2878.1	1922	6026.96	2904.2	1676.6	0.858442	0.573269	1.49745	0.477538	0.991013	1.71663	1451366_at	Mm.3981	COP9 (constitutive photomorphogenic) homolog, subunit 6 (Arabidopsis thaliana)	Cops6
1460171_at	COP9 (constitutive photomorphogenic) homolog, subunit 5 (Arabidopsis thaliana)	Cops5	3594.2	1717.83	1602.83	3386.1	1895.17	1445.3	0.477946	0.44595	1.07175	0.507319	0.906429	1.18857	1460171_at	Mm.402384	COP9 (constitutive photomorphogenic) homolog, subunit 5 (Arabidopsis thaliana)	Cops5
1416163_at	COP9 (constitutive photomorphogenic) homolog, subunit 4 (Arabidopsis thaliana)	Cops4	1388.07	1169	841.3	2171.84	1128.13	1304.87	0.842179	0.606095	1.38952	0.538253	1.03623	0.895877	1416163_at	Mm.957	COP9 (constitutive photomorphogenic) homolog, subunit 4 (Arabidopsis thaliana)	Cops4
1427123_s_at	coatomer protein complex, subunit gamma 2, antisense 2	Copg2as2	1758.27	149.867	187.733	2610.84	3038.3	1035.53	0.0852355	0.106772	0.798295	0.0574017	0.0493258	0.144724	1427123_s_at	Mm.22891	coatomer protein complex, subunit gamma 2, antisense 2	Copg2as2
1430129_a_at	COMM domain containing 8	Commd8	1453.97	968.833	1030.53	2020.32	1174.6	967.733	0.666338	0.708774	0.940128	0.479544	0.82482	1.00114	1430129_a_at	Mm.44223	COMM domain containing 8	Commd8
1417006_at	COMM domain containing 4	Commd4	1742.2	876.033	780.667	1716.38	1383.07	875.5	0.502832	0.448092	1.12216	0.510396	0.633399	1.00061	1417006_at	Mm.41687	COMM domain containing 4	Commd4
1433539_at	COMM domain containing 3	Commd3	1083.13	392.833	384.7	719.34	736.1	496.8	0.362682	0.355173	1.02114	0.546102	0.533668	0.790727	1433539_at	Mm.249586	COMM domain containing 3	Commd3
1424051_at	procollagen, type IV, alpha 2	Col4a2	781.467	11058.3	10755.4	22325.6	9407.37	9043	14.1507	13.7631	1.02816	0.495318	1.17549	1.22285	1424051_at	Mm.181021	procollagen, type IV, alpha 2	Col4a2
1426955_at	procollagen, type XVIII, alpha 1	Col18a1	358.267	1065.07	882.5	5026.24	67.3	1029.5	2.97283	2.46325	1.20687	0.211901	15.8257	1.03455	1426955_at	Mm.4352	procollagen, type XVIII, alpha 1	Col18a1
1418237_s_at	procollagen, type XVIII, alpha 1	Col18a1	207.233	339.4	348.167	2896.44	36.2333	441.233	1.63777	1.68007	0.97482	0.117178	9.36707	0.769208	1418237_s_at	Mm.4352	procollagen, type XVIII, alpha 1	Col18a1
1450476_at	cannabinoid receptor 2 (macrophage)	Cnr2	26.2333	3.86667	14.3	266.64	7490.97	373.433	0.147395	0.545108	0.270396	0.0145015	0.000516177	0.0103544	1450476_at	---	cannabinoid receptor 2 (macrophage)	Cnr2
1421135_a_at	CCR4-NOT transcription complex, subunit 8	Cnot8	485.533	660	517.133	1313.94	903.033	427.733	1.35933	1.06508	1.27627	0.502306	0.73087	1.54302	1421135_a_at	Mm.28910	CCR4-NOT transcription complex, subunit 8	Cnot8
1426724_at	calponin 3, acidic	Cnn3	3364.27	3262.23	2879.07	7851.86	7458.8	5146.57	0.969671	0.855778	1.13309	0.415473	0.437367	0.633866	1426724_at	Mm.275555	calponin 3, acidic	Cnn3
1423727_at	cornichon homolog (Drosophila)	Cnih	3981.07	3578.1	2876.5	7312.66	5021.7	2052.77	0.898779	0.722545	1.24391	0.489302	0.712528	1.74306	1423727_at	Mm.3261	cornichon homolog (Drosophila)	Cnih
1434540_a_at	clathrin, light polypeptide (Lca)	Clta	3391.53	1629.33	1813.37	4341.4	8497.13	1400.3	0.480412	0.534675	0.898513	0.375301	0.191751	1.16356	1434540_a_at	Mm.298875	clathrin, light polypeptide (Lca)	Clta
1460039_at	C-type lectin domain family 1, member a	Clec1a	48.2	321.233	389.1	901.44	2218	6281.83	6.66459	8.07261	0.82558	0.356356	0.14483	0.0511369	1460039_at	Mm.131289	C-type lectin domain family 1, member a	Clec1a
1456318_at	C-type lectin domain family 1, member a	Clec1a	56.8667	188.633	299.1	671.96	1160.4	4760.47	3.31712	5.25967	0.63067	0.280721	0.162559	0.039625	1456318_at	Mm.131289	C-type lectin domain family 1, member a	Clec1a
1419467_at	C-type lectin domain family 14, member a	Clec14a	73.1333	2029.37	3833.3	4229.78	12554.2	10904.5	27.7489	52.4152	0.529405	0.479781	0.161648	0.186103	1419467_at	Mm.280563	C-type lectin domain family 14, member a	Clec14a
1417458_s_at	CDC28 protein kinase regulatory subunit 2	Cks2	564.733	289.933	530.967	3027.44	1214.43	817.233	0.513399	0.940208	0.546048	0.0957685	0.23874	0.354774	1417458_s_at	Mm.222228	CDC28 protein kinase regulatory subunit 2	Cks2
1417457_at	CDC28 protein kinase regulatory subunit 2	Cks2	652.633	316.733	738.467	3331.6	1029.17	947.567	0.485316	1.13152	0.428907	0.0950694	0.307757	0.33426	1417457_at	Mm.222228	CDC28 protein kinase regulatory subunit 2	Cks2
1416698_a_at	CDC28 protein kinase 1b	Cks1b	2081.03	474	791.7	6792.32	774.567	1605.27	0.227771	0.380436	0.598712	0.0697847	0.611955	0.295278	1416698_a_at	Mm.3049	CDC28 protein kinase 1b	Cks1b
1448316_at	chemokine-like factor super family 3	Cklfsf3	253.167	270.467	139.267	1644.74	3759.33	1242.2	1.06833	0.550099	1.94208	0.164443	0.0719454	0.217732	1448316_at	Mm.390108	CKLF-like MARVEL transmembrane domain containing 3	Cmtm3
1425860_x_at	chemokine-like factor	Cklf	736.7	1055.03	1119.17	2243.94	2382.03	1663.97	1.43211	1.51916	0.942695	0.47017	0.442913	0.634047	1425860_x_at	Mm.269219	chemokine-like factor	Cklf
1451374_x_at	chemokine-like factor	Cklf	280.8	430.2	474.133	1048.46	1095.2	697.267	1.53205	1.68851	0.90734	0.410316	0.392805	0.616981	1451374_x_at	Mm.269219	chemokine-like factor	Cklf
1424495_a_at	chemokine-like factor	Cklf	562.9	695.1	827.867	1729.86	1742.1	1137.03	1.23486	1.47072	0.839628	0.401824	0.399001	0.611328	1424495_a_at	Mm.269219	chemokine-like factor	Cklf
1436242_a_at	chemokine-like factor	Cklf	1225.77	1952.63	2451.2	4037.02	4045.67	2908.57	1.59299	1.99973	0.796603	0.483682	0.482648	0.671339	1436242_a_at	Mm.269219	chemokine-like factor	Cklf
1455019_x_at	cytoskeleton-associated protein 4	Ckap4	1165.2	1868.47	1797.23	3886.76	4427.67	2531.83	1.60356	1.54242	1.03963	0.480726	0.421998	0.73799	1455019_x_at	Mm.334999	cytoskeleton-associated protein 4	Ckap4
1449402_at	carbohydrate (N-acetylglucosamino) sulfotransferase 7	Chst7	347.167	184.967	117.4	1402.24	4741.03	616.1	0.532789	0.338166	1.57553	0.131908	0.039014	0.300222	1449402_at	Mm.44827	carbohydrate (N-acetylglucosamino) sulfotransferase 7	Chst7
1449147_at	carbohydrate (keratan sulfate Gal-6) sulfotransferase 1	Chst1	2096.17	115.7	162.033	2799.52	86.5667	1172.63	0.055196	0.0772998	0.714051	0.0413285	1.33654	0.0986668	1449147_at	Mm.38021	carbohydrate (keratan sulfate Gal-6) sulfotransferase 1	Chst1
1433684_at	chromatin modifying protein 6	Chmp6	539.6	963.567	1032.9	2126	1291.57	664.2	1.78571	1.9142	0.932875	0.45323	0.746045	1.45072	1433684_at	Mm.306673	chromatin modifying protein 6	Chmp6
1455658_at	CGG triplet repeat binding protein 1	Cggbp1	342	529.5	898.233	1171.84	880.733	1120.73	1.54825	2.62641	0.58949	0.451853	0.601204	0.472459	1455658_at	Mm.10160	CGG triplet repeat binding protein 1	Cggbp1
1434034_at	ceramide kinase	Cerk	990.8	194.1	127.3	971.02	778.767	889.267	0.195902	0.128482	1.52474	0.199893	0.24924	0.21827	1434034_at	Mm.222685	ceramide kinase	Cerk
1450842_a_at	centromere autoantigen A	Cenpa	355.867	212.267	228.067	1137.42	2240.2	302.867	0.596478	0.640877	0.930722	0.186621	0.0947534	0.700858	1450842_a_at	Mm.290563	centromere protein A	Cenpa
1415704_a_at	carnitine deficiency-associated gene expressed in ventricle 3	Cdv3	2909.47	2234.73	2209.27	4931.04	3112.73	2637.53	0.76809	0.759337	1.01153	0.453197	0.717933	0.847282	1415704_a_at	Mm.436585	carnitine deficiency-associated gene expressed in ventricle 3	Cdv3
1417430_at	cerebellar degeneration-related 2	Cdr2	930.733	498.467	461.867	1963.56	698.967	2636.03	0.535563	0.49624	1.07924	0.253859	0.713148	0.189097	1417430_at	Mm.1640	cerebellar degeneration-related 2	Cdr2
1423067_at	CDK5 regulatory subunit associated protein 3	Cdk5rap3	1539.7	709.9	690.567	1521.96	1095.53	606.267	0.461064	0.448507	1.028	0.466438	0.647995	1.17094	1423067_at	Mm.28297	CDK5 regulatory subunit associated protein 3	Cdk5rap3
1422440_at	cyclin-dependent kinase 4	Cdk4	954.833	794.333	475.3	2938.5	2315.97	432.967	0.831908	0.497783	1.67123	0.270319	0.342981	1.83463	1422440_at	Mm.6839	cyclin-dependent kinase 4 /// similar to Cell division protein kinase 4 (Cyclin-dependent kinase 4) (PSK-J3) (CRK3)	Cdk4 /// LOC640611
1422439_a_at	cyclin-dependent kinase 4	Cdk4	1327.97	1015.23	870.867	2895.38	2757.23	716.833	0.764502	0.65579	1.16577	0.350639	0.368207	1.41628	1422439_a_at	Mm.6839	cyclin-dependent kinase 4 /// similar to Cell division protein kinase 4 (Cyclin-dependent kinase 4) (PSK-J3) (CRK3)	Cdk4 /// LOC640611
1422441_x_at	cyclin-dependent kinase 4	Cdk4	1845.13	1396.33	1314.37	4741.52	4240.43	1122.93	0.756766	0.712342	1.06236	0.294491	0.32929	1.24347	1422441_x_at	Mm.6839	cyclin-dependent kinase 4	Cdk4
1423657_at	CDP-diacylglycerol--inositol 3-phosphatidyltransferase (phosphatidylinositol synthase)	Cdipt	2050.63	1635.23	1788	3511.42	2844.4	1892.33	0.797428	0.871926	0.91456	0.46569	0.574896	0.864136	1423657_at	Mm.28219	CDP-diacylglycerol--inositol 3-phosphatidyltransferase (phosphatidylinositol synthase)	Cdipt
1418815_at	cadherin 2	Cdh2	1757.13	630.067	534.567	3542.42	66.3333	36.1333	0.358576	0.304227	1.17865	0.177863	9.49849	17.4373	1418815_at	Mm.257437	cadherin 2	Cdh2
1449244_at	cadherin 2	Cdh2	838.467	287.3	267.967	1881.24	47.8	22.0667	0.342649	0.319591	1.07215	0.152718	6.01046	13.0196	1449244_at	Mm.257437	cadherin 2	Cdh2
1436847_s_at	cell division cycle associated 8	Cdca8	885.3	111.167	118.933	1894.14	188	320.733	0.125569	0.134342	0.934697	0.0586898	0.591312	0.346602	1436847_s_at	Mm.28038	cell division cycle associated 8	Cdca8
1456240_x_at	cell division cycle associated 4	Cdca4	440.667	423.767	566.267	908.48	1046.5	590.733	0.961649	1.28502	0.748352	0.466457	0.404937	0.717357	1456240_x_at	Mm.313185	cell division cycle associated 4	Cdca4
1448314_at	cell division cycle 2 homolog A (S. pombe)	Cdc2a	214.367	51.7	46.4333	3166.02	319.1	219.533	0.241176	0.216607	1.11342	0.0163297	0.162018	0.2355	1448314_at	Mm.281367	cell division cycle 2 homolog A (S. pombe)	Cdc2a
1439377_x_at	cell division cycle 20 homolog (S. cerevisiae)	Cdc20	1077.33	528.067	415.267	3610	339.233	536.533	0.490161	0.385458	1.27163	0.146279	1.55665	0.98422	1439377_x_at	Mm.289747	cell division cycle 20 homolog (S. cerevisiae)	Cdc20
1416401_at	CD82 antigen	Cd82	3064.8	620.3	695.033	5557.66	1403.67	853.4	0.202395	0.226779	0.892475	0.111612	0.441914	0.726857	1416401_at	Mm.4261	CD82 antigen	Cd82
1460415_a_at	CD40 antigen	Cd40	39.7	433	331.933	1487.4	50.7	311.767	10.9068	8.36104	1.30448	0.291112	8.54043	1.38886	1460415_a_at	Mm.271833	CD40 antigen	Cd40
1439221_s_at	CD40 antigen	Cd40	46.4667	1559.67	1590.5	4259.48	142.467	1059.93	33.5653	34.2288	0.980614	0.366164	10.9476	1.47148	1439221_s_at	Mm.271833	CD40 antigen	Cd40
1449473_s_at	CD40 antigen	Cd40	66.1333	1918.33	2155.63	4118.76	148.3	1215.47	29.0071	32.5953	0.889916	0.465755	12.9355	1.57827	1449473_s_at	Mm.271833	CD40 antigen	Cd40
1433741_at	CD38 antigen	Cd38	345.667	391.6	361.667	970	14973.8	4195.9	1.13288	1.04629	1.08276	0.403711	0.0261524	0.0933292	1433741_at	Mm.249873	CD38 antigen	Cd38
1417100_at	CD320 antigen	Cd320	611	1236.8	963.667	3175.78	205.033	156.067	2.02422	1.5772	1.28343	0.389448	6.03219	7.92482	1417100_at	Mm.11175	CD320 antigen	Cd320
1449130_at	CD1d1 antigen	Cd1d1	479.233	74.1333	73.8333	1233.78	548.4	2668.2	0.154692	0.154066	1.00406	0.0600863	0.135181	0.027784	1449130_at	Mm.1894	CD1d1 antigen	Cd1d1
1449131_s_at	CD1d1 antigen	Cd1d1	302.333	52.0333	67.4	1179.94	521.267	1240.5	0.172106	0.222933	0.772008	0.0440983	0.0998209	0.0419455	1449131_s_at	Mm.1894	CD1d1 antigen	Cd1d1
1416037_a_at	chaperonin subunit 2 (beta)	Cct2	3924.13	3740.97	3717.8	7972.76	6229.07	5660.7	0.953323	0.947419	1.00623	0.469219	0.600566	0.660866	1416037_a_at	Mm.247788	chaperonin subunit 2 (beta)	Cct2
1416122_at	cyclin D2	Ccnd2	3436.27	666.4	470.133	2036.86	7929.4	2173.47	0.193931	0.136815	1.41747	0.32717	0.0840417	0.306607	1416122_at	Mm.333406	cyclin D2	Ccnd2
1430127_a_at	cyclin D2	Ccnd2	1414.43	171.933	152.867	592.9	2090.1	592.467	0.121556	0.108076	1.12473	0.289987	0.0822608	0.290199	1430127_a_at	Mm.333406	cyclin D2	Ccnd2
1455956_x_at	cyclin D2	Ccnd2	2683.27	479.067	440.967	1305.86	5497.23	1870	0.178539	0.164339	1.0864	0.366859	0.0871469	0.256185	1455956_x_at	Mm.333406	cyclin D2	Ccnd2
1434745_at	Cyclin D2 (Ccnd2), mRNA	Ccnd2	3070.77	839.367	825.767	1825.9	8838.37	2721	0.273341	0.268912	1.01647	0.4597	0.0949685	0.308477	1434745_at	Mm.333406	cyclin D2	Ccnd2
1417420_at	cyclin D1	Ccnd1	1057.37	1490.43	826.233	7035.8	4584.1	1876.23	1.40957	0.781407	1.80389	0.211836	0.325131	0.794375	1417420_at	Mm.273049	cyclin D1	Ccnd1
1448698_at	cyclin D1	Ccnd1	1181.67	1219.77	729.2	6838.72	4769.9	2375.63	1.03224	0.617094	1.67275	0.178362	0.255722	0.513449	1448698_at	Mm.273049	cyclin D1	Ccnd1
1417419_at	cyclin D1	Ccnd1	631.233	434.033	532.6	2380.34	1172.27	1128.8	0.687596	0.843745	0.814933	0.182341	0.370251	0.384509	1417419_at	Mm.273049	cyclin D1	Ccnd1
1419426_s_at	chemokine (C-C motif) ligand 21b /// chemokine (C-C motif) ligand 21a /// chemokine (C-C motif) ligand 21c (leucine)	Ccl21b /// Ccl21a /// Ccl21c	6.73333	226.933	208.267	5706.4	14.3333	1966.8	33.703	30.9307	1.08963	0.0397682	15.8326	0.115382	1419426_s_at	Mm.220853	chemokine (C-C motif) ligand 21b /// chemokine (C-C motif) ligand 21a /// chemokine (C-C motif) ligand 21c (leucine)	Ccl21a /// Ccl21b /// Ccl21c
1424955_at	coiled-coil domain containing 5	Ccdc5	530.967	548.4	667.8	1538.64	331.6	402.667	1.03283	1.25771	0.821204	0.356419	1.6538	1.36192	1424955_at	Mm.39293	coiled-coil domain containing 5	Ccdc5
1459840_s_at	coiled coil domain containing 28B	Ccdc28b	1046.9	397.6	422.3	1462.68	481.667	609.767	0.379788	0.403381	0.941511	0.27183	0.825467	0.652053	1459840_s_at	Mm.383215	coiled coil domain containing 28B	Ccdc28b
1425616_a_at	coiled-coil domain containing 23	Ccdc23	1242.97	1214.83	1249.93	2302.26	1534.1	1192.77	0.977366	1.0056	0.971919	0.52767	0.791887	1.0185	1425616_a_at	Mm.36697	coiled-coil domain containing 23	Ccdc23
1437937_at	chemokine binding protein 2	Ccbp2	61.4667	145.567	80.4	4076.34	3138.37	4627.23	2.36822	1.30803	1.81053	0.0357101	0.0463829	0.0314587	1437937_at	Mm.258105	chemokine binding protein 2	Ccbp2
1416430_at	catalase	Cat	2530.47	2577.47	2365.53	5173.96	2584.23	1791.9	1.01857	0.934821	1.08959	0.498161	0.997382	1.4384	1416430_at	Mm.4215	catalase	Cat
1424552_at	caspase 8	Casp8	360.533	1225.63	1538.67	2746.8	3813.03	1704.97	3.3995	4.26775	0.796555	0.446204	0.321433	0.718861	1424552_at	Mm.336851	caspase 8	Casp8
1448659_at	caspase 7	Casp7	427.167	1653.37	1575	3169.78	1649.37	2279.43	3.87054	3.68709	1.04976	0.521603	1.00243	0.725341	1448659_at	Mm.35687	caspase 7	Casp7
1415995_at	caspase 6	Casp6	320.7	2007.97	1219.77	6190.64	2234.37	1130.23	6.2612	3.80345	1.64619	0.324355	0.898674	1.77659	1415995_at	Mm.281379	caspase 6	Casp6
1449839_at	caspase 3	Casp3	1022.67	273.3	535.133	1724.86	2957.37	827.967	0.267243	0.523272	0.510714	0.158448	0.0924133	0.330086	1449839_at	---	---	---
1449591_at	caspase 11, apoptosis-related cysteine peptidase	Casp11	174.967	122.1	129.9	447.8	4398.1	3159.73	0.697847	0.742427	0.939954	0.272666	0.027762	0.0386425	1449591_at	Mm.1569	caspase 4, apoptosis-related cysteine peptidase	Casp4
1448752_at	carbonic anhydrase 2	Car2	20335.6	4468.67	4369.73	11713.5	771.8	2679.23	0.219746	0.214881	1.02264	0.381497	5.78993	1.66789	1448752_at	Mm.1186	carbonic anhydrase 2	Car2
1417259_a_at	capping protein (actin filament) muscle Z-line, beta	Capzb	925.1	866.467	810.833	2219.16	1281.1	1212.33	0.936619	0.876482	1.06861	0.390448	0.676346	0.71471	1417259_a_at	Mm.2945	capping protein (actin filament) muscle Z-line, beta	Capzb
1436031_at	cache domain containing 1	Cachd1	219.833	352.333	406.4	1011.92	162.7	297.5	1.60273	1.84867	0.866962	0.348183	2.16554	1.18431	1436031_at	Mm.151962	cache domain containing 1	Cachd1
1436536_at	RIKEN cDNA C730015A04 gene	C730015A04Rik	22.1667	60.1333	79.2667	1655.24	2554.4	398.8	2.71278	3.57594	0.758621	0.0363291	0.0235411	0.150786	1436536_at	Mm.40228	exocyst complex component 3-like	Exoc3l
1448274_at	complement component 1, q subcomponent binding protein	C1qbp	1799.57	876.933	783.867	2107.74	1279.6	689.167	0.487302	0.435586	1.11873	0.416054	0.685318	1.27245	1448274_at	Mm.30049	complement component 1, q subcomponent binding protein	C1qbp
1423040_at	basic leucine zipper and W2 domains 1	Bzw1	744.067	1123.63	1409.97	3151.58	1653.63	2020.4	1.51012	1.89495	0.796922	0.35653	0.679494	0.556144	1423040_at	Mm.21848	basic leucine zipper and W2 domains 1	Bzw1
1450845_a_at	basic leucine zipper and W2 domains 1	Bzw1	1647.23	2697.9	4312.07	7290.18	3827.3	4731.2	1.63784	2.61776	0.625663	0.370073	0.704909	0.570236	1450845_a_at	Mm.21848	basic leucine zipper and W2 domains 1	Bzw1
1451223_a_at	basic transcription factor 3-like 4	Btf3l4	740.867	783.267	529.333	1741.52	800.333	605.7	1.05723	0.714479	1.47972	0.44976	0.978676	1.29316	1451223_a_at	Mm.379178	basic transcription factor 3-like 4	Btf3l4
1449643_s_at	basic transcription factor 3	Btf3	1307.93	1208.53	1175.8	3173.36	1689.27	1177.4	0.924002	0.898975	1.02784	0.380837	0.715419	1.02644	1449643_s_at	Mm.371688	basic transcription factor 3	Btf3
1459838_s_at	BTB (POZ) domain containing 11	Btbd11	692.533	316.1	355.967	1073.76	32.0667	55.9667	0.45644	0.514007	0.888004	0.294386	9.85759	5.648	1459838_s_at	Mm.36544	BTB (POZ) domain containing 11	Btbd11
1423920_at	barren homolog (Drosophila)	Brrn1	219.467	992.033	1305.9	3422.7	111.767	526.333	4.5202	5.95033	0.759655	0.289839	8.87593	1.8848	1423920_at	Mm.29786	non-SMC condensin I complex, subunit H	Ncaph
1436707_x_at	barren homolog (Drosophila)	Brrn1	630.333	2442.67	3554.57	5603.14	194.533	1318.8	3.8752	5.63919	0.687191	0.435946	12.5565	1.85219	1436707_x_at	Mm.29786	non-SMC condensin I complex, subunit H	Ncaph
1415864_at	2,3-bisphosphoglycerate mutase	Bpgm	2803.33	606.367	728.067	1789.32	422.967	521.6	0.216302	0.259715	0.832845	0.338881	1.4336	1.16251	1415864_at	Mm.282863	2,3-bisphosphoglycerate mutase	Bpgm
1415865_s_at	2,3-bisphosphoglycerate mutase	Bpgm	6434.5	1580.23	2172.83	4787.66	1098.77	1288.87	0.245588	0.337685	0.727269	0.330064	1.43819	1.22606	1415865_s_at	Mm.282863	2,3-bisphosphoglycerate mutase	Bpgm
1423264_at	block of proliferation 1	Bop1	759.3	599.2	434.067	1159.9	826	604.467	0.789148	0.571667	1.38043	0.516596	0.725424	0.991287	1423264_at	Mm.4283	block of proliferation 1	Bop1
1458370_at	BMP2 inducible kinase	Bmp2k	1245.93	329.633	323.033	1018.6	747.7	631.067	0.264567	0.25927	1.02043	0.323614	0.440863	0.522343	1458370_at	Mm.436797	BMP2 inducible kinase	Bmp2k
1437419_at	BMP2 inducible kinase	Bmp2k	1458.93	421.2	687.433	1517.2	806.967	881.3	0.288704	0.471189	0.612714	0.277617	0.521955	0.47793	1437419_at	Mm.281490	BMP2 inducible kinase	Bmp2k
1423635_at	bone morphogenetic protein 2	Bmp2	751.7	64.6	152.967	536.36	34536.7	316.933	0.0859385	0.203494	0.422314	0.120441	0.00187047	0.203828	1423635_at	Mm.103205	bone morphogenetic protein 2	Bmp2
1426238_at	bone morphogenetic protein 1	Bmp1	794.567	170.633	168.933	1346.4	57.4333	739.9	0.21475	0.212611	1.01006	0.126733	2.97098	0.230617	1426238_at	Mm.27757	bone morphogenetic protein 1	Bmp1
1425532_a_at	bridging integrator 1	Bin1	3309.27	97.7667	107.7	363.54	216.567	285.7	0.0295433	0.032545	0.907768	0.26893	0.451439	0.3422	1425532_a_at	Mm.4383	bridging integrator 1	Bin1
1452368_at	breakpoint cluster region homolog	Bcr	885.133	1367	1242.63	3116.6	1863.5	3866.93	1.5444	1.40389	1.10008	0.438619	0.733566	0.35351	1452368_at	Mm.333722	breakpoint cluster region homolog	Bcr
1418421_at	B-cell CLL/lymphoma 6, member B	Bcl6b	100.833	1659.33	1695.27	3815.38	2343.3	2753.97	16.4562	16.8126	0.978804	0.434906	0.708118	0.602525	1418421_at	Mm.12930	B-cell CLL/lymphoma 6, member B	Bcl6b
1419004_s_at	B-cell leukemia/lymphoma 2 related protein A1a /// B-cell leukemia/lymphoma 2 related protein A1b /// B-cell leukemia/lymphoma 2 related protein A1d	Bcl2a1a /// Bcl2a1b /// Bcl2a1d	1698.87	9.86667	25.7	231.92	244.7	2700.87	0.00580779	0.0151277	0.383917	0.0425434	0.0403215	0.00365315	1419004_s_at	Mm.378888	B-cell leukemia/lymphoma 2 related protein A1a /// B-cell leukemia/lymphoma 2 related protein A1b /// B-cell leukemia/lymphoma 2 related protein A1d	Bcl2a1a /// Bcl2a1b /// Bcl2a1d
1418971_x_at	B-cell leukemia/lymphoma 10	Bcl10	1168.5	2607.37	3056.67	6078.2	3645.6	3806.33	2.23138	2.61589	0.85301	0.42897	0.715209	0.685007	1418971_x_at	Mm.239141	B-cell leukemia/lymphoma 10	Bcl10
1418970_a_at	B-cell leukemia/lymphoma 10	Bcl10	1757.8	4149.5	5350.83	9336.66	5287.2	5463.1	2.36062	3.04405	0.775487	0.444431	0.78482	0.75955	1418970_a_at	Mm.239141	B-cell leukemia/lymphoma 10	Bcl10
1434069_at	cDNA sequence BC067047	BC067047	2141.8	937.2	800.5	2456.56	1827.63	1019.43	0.437576	0.373751	1.17077	0.381509	0.512794	0.919334	1434069_at	Mm.34420	cDNA sequence BC067047	BC067047
1455845_at	cDNA sequence BC030477	BC030477	3930.23	215.267	192.6	1113.6	85.4667	655.567	0.054772	0.0490047	1.11769	0.193307	2.51872	0.328367	1455845_at	Mm.48648	WSC domain containing 1	Wscd1
1457619_at	cDNA sequence BC015286	BC015286	8.13333	101.933	134.167	1165.16	14.7667	1212.23	12.5328	16.4959	0.759752	0.0874844	6.90293	0.0840872	1457619_at	---	cDNA sequence BC015286	BC015286
1425323_a_at	cDNA sequence BC008155	BC008155	2769	782.867	858.833	1940.64	1750.37	1038.63	0.282725	0.31016	0.911547	0.403406	0.447259	0.753747	1425323_a_at	Mm.26783	cDNA sequence BC008155	BC008155
1447930_at	bromodomain adjacent to zinc finger domain 1A	Baz1a	241.6	224.4	337.667	530.6	869.7	1393.57	0.928808	1.39763	0.664561	0.422917	0.25802	0.161026	1447930_at	Mm.89568	bromodomain adjacent to zinc finger domain 1A	Baz1a
1428572_at	brain abundant, membrane attached signal protein 1	Basp1	11633.4	81.6667	153.067	1084.32	270.5	896.467	0.00702	0.0131575	0.533537	0.075316	0.30191	0.0910984	1428572_at	Mm.29586	brain abundant, membrane attached signal protein 1	Basp1
1421082_s_at	barrier to autointegration factor 1	Banf1	1641.7	1428.2	1220	3294.54	1266.73	805.833	0.869952	0.743132	1.17066	0.433505	1.12747	1.77233	1421082_s_at	Mm.358649	barrier to autointegration factor 1	Banf1
1423753_at	BMP and activin membrane-bound inhibitor, homolog (Xenopus laevis)	Bambi	331.567	1333.27	1464.57	3945.4	966.333	819.333	4.02111	4.41711	0.910349	0.337929	1.37972	1.62726	1423753_at	Mm.284863	BMP and activin membrane-bound inhibitor, homolog (Xenopus laevis)	Bambi
1435184_at	RIKEN cDNA B430320C24 gene	B430320C24Rik	77.4	26.5333	65.8	466.92	133.2	4543.4	0.342808	0.850129	0.403242	0.0568263	0.199199	0.00583997	1435184_at	Mm.25259	natriuretic peptide receptor 3	Npr3
1455033_at	RIKEN cDNA B430201A12 gene	B430201A12Rik	1193.07	784	566.233	2547.68	2612.07	3721.7	0.65713	0.474603	1.38459	0.307731	0.300145	0.210656	1455033_at	Mm.69013	RIKEN cDNA B430201A12 gene	B430201A12Rik
1434828_at	RIKEN cDNA B430201A12 gene	B430201A12Rik	2068.37	934.667	990.667	3105.86	3749.73	4501.7	0.451886	0.478961	0.943472	0.300937	0.249262	0.207625	1434828_at	Mm.69013	RIKEN cDNA B430201A12 gene	B430201A12Rik
1436074_at	cDNA sequence AY078069	AY078069	1766.5	226.133	508.867	1149.4	2748.3	782.2	0.128012	0.288065	0.444386	0.19674	0.0822812	0.289099	1436074_at	Mm.386878	cDNA sequence AY078069	AY078069
1424148_a_at	expressed sequence AW049765	AW049765	101.2	1531.53	826.233	3106.24	1502.97	951	15.1337	8.16436	1.85363	0.493051	1.01901	1.61045	1424148_a_at	Mm.204991	expressed sequence AW049765	AW049765
1451261_s_at	expressed sequence AW049765	AW049765	72.4667	2137.2	1504.03	4321.14	2217	1571.7	29.4922	20.7548	1.42098	0.494592	0.964005	1.3598	1451261_s_at	Mm.204991	expressed sequence AW049765	AW049765
1437661_at	expressed sequence AU021092	AU021092	98.6	1936.07	1908.6	4887.6	1448.73	402.133	19.6356	19.357	1.01439	0.396118	1.33639	4.81449	1437661_at	Mm.325639	expressed sequence AU021092	AU021092
1448770_a_at	ATPase inhibitory factor 1	Atpif1	4323.2	1528.67	1768.5	3794.22	3832.33	2174.4	0.353596	0.409072	0.864386	0.402894	0.398887	0.703029	1448770_a_at	Mm.2171	ATPase inhibitory factor 1	Atpif1
1427604_a_at	ATPase, class II, type 9A	Atp9a	1972.17	252.3	232.367	698.68	1673.97	610.033	0.12793	0.117823	1.08578	0.36111	0.15072	0.413584	1427604_a_at	Mm.330819	ATPase, class II, type 9A	Atp9a
1415671_at	ATPase, H+ transporting, V0 subunit D isoform 1	Atp6v0d1	5112.47	2371.7	1785.9	4711.48	3870.33	1966.67	0.463905	0.349323	1.32801	0.503387	0.61279	1.20595	1415671_at	Mm.17708	ATPase, H+ transporting, lysosomal V0 subunit D1	Atp6v0d1
1416278_a_at	ATP synthase, H+ transporting, mitochondrial F1 complex, O subunit	Atp5o	4432.17	2072.6	1653	4659.64	2558.93	1425.93	0.467627	0.372955	1.25384	0.444798	0.809947	1.4535	1416278_a_at	Mm.41	ATP synthase, H+ transporting, mitochondrial F1 complex, O subunit	Atp5o
1415980_at	ATP synthase, H+ transporting, mitochondrial F0 complex, subunit c (subunit 9), isoform 2	Atp5g2	2279.57	1121.6	1139.83	2938.36	2244	1088.5	0.492023	0.500022	0.984004	0.38171	0.499822	1.03041	1415980_at	Mm.10314	ATP synthase, H+ transporting, mitochondrial F0 complex, subunit c (subunit 9), isoform 2	Atp5g2
1416020_a_at	ATP synthase, H+ transporting, mitochondrial F0 complex, subunit c (subunit 9), isoform 1	Atp5g1	1316.8	431.733	613.4	1127.56	695.733	984	0.327866	0.465826	0.703837	0.382892	0.620544	0.438753	1416020_a_at	Mm.371547	ATP synthase, H+ transporting, mitochondrial F0 complex, subunit c (subunit 9), isoform 1	Atp5g1
1426742_at	ATP synthase, H+ transporting, mitochondrial F0 complex, subunit b, isoform 1	Atp5f1	2686.93	1015.93	689	2165.32	1296.67	894.6	0.378101	0.256426	1.4745	0.469184	0.783496	1.13563	1426742_at	Mm.251152	ATP synthase, H+ transporting, mitochondrial F0 complex, subunit b, isoform 1	Atp5f1
1423716_s_at	ATP synthase, H+ transporting, mitochondrial F1 complex, delta subunit	Atp5d	3451.33	1900.57	1610.7	4110.5	2519.07	1436.3	0.550676	0.466689	1.17996	0.462369	0.754473	1.32324	1423716_s_at	Mm.278560	ATP synthase, H+ transporting, mitochondrial F1 complex, delta subunit	Atp5d
1423111_at	ATP synthase, H+ transporting, mitochondrial F1 complex, alpha subunit, isoform 1	Atp5a1	7267.37	5807.6	5527.67	11794.7	7045.93	5007.23	0.799134	0.760615	1.05064	0.492391	0.824249	1.15984	1423111_at	Mm.276137	ATP synthase, H+ transporting, mitochondrial F1 complex, alpha subunit, isoform 1	Atp5a1
1439036_a_at	ATPase, Na+/K+ transporting, beta 1 polypeptide	Atp1b1	7723.77	276.9	296.133	918.42	66.8333	429.533	0.0358504	0.0383405	0.935052	0.301496	4.14314	0.644653	1439036_a_at	Mm.4550	ATPase, Na+/K+ transporting, beta 1 polypeptide	Atp1b1
1418453_a_at	ATPase, Na+/K+ transporting, beta 1 polypeptide	Atp1b1	4438.2	152.1	171.067	464.5	61.1	227.967	0.0342707	0.0385442	0.889127	0.327449	2.48936	0.667203	1418453_a_at	Mm.4550	ATPase, Na+/K+ transporting, beta 1 polypeptide	Atp1b1
1428340_s_at	ATPase type 13A2	Atp13a2	1222.5	589.5	445.967	1483.76	482.333	2294.5	0.482209	0.364799	1.32185	0.397301	1.22218	0.256919	1428340_s_at	Mm.205625	ATPase type 13A2	Atp13a2
1415780_a_at	armadillo repeat containing, X-linked 2	Armcx2	1772.63	2229.17	1577.87	6131.48	2761.67	1846.77	1.25755	0.890126	1.41277	0.363561	0.807182	1.20706	1415780_a_at	Mm.285969	armadillo repeat containing, X-linked 2	Armcx2
1436512_at	ADP-ribosylation factor-like 7	Arl7	2136.5	139.733	274.967	367.42	724.8	934.533	0.0654029	0.1287	0.508183	0.38031	0.192789	0.149522	1436512_at	Mm.27968	ADP-ribosylation factor-like 4C /// similar to ADP-ribosylation factor-like protein 7	Arl4c /// LOC632433
1449066_a_at	Rho guanine nucleotide exchange factor (GEF7)	Arhgef7	1159.83	1527.23	1042.83	4684.2	6683.47	4234.43	1.31677	0.899123	1.4645	0.326039	0.228509	0.36067	1449066_a_at	Mm.244068	Rho guanine nucleotide exchange factor (GEF7)	Arhgef7
1426952_at	Rho GTPase activating protein 18	Arhgap18	196.967	688.367	480.7	3576.56	599.967	476.5	3.49484	2.44051	1.43201	0.192466	1.14734	1.44463	1426952_at	Mm.356496	Rho GTPase activating protein 18	Arhgap18
1423053_at	ADP-ribosylation factor 4	Arf4	522.533	441.033	475.833	1200.36	1020.97	949.5	0.844029	0.910628	0.926865	0.367418	0.431976	0.46449	1423053_at	Mm.297768	ADP-ribosylation factor 4	Arf4
1419441_at	acidic ribosomal phosphoprotein P0	Arbp	12526.8	10969.4	10721.1	28250.7	20839.6	13021.3	0.875677	0.855853	1.02316	0.388289	0.526374	0.842424	1419441_at	Mm.371545	acidic ribosomal phosphoprotein P0	Arbp
1423801_a_at	adenine phosphoribosyl transferase	Aprt	1253.57	758.3	903.033	1750.18	778.067	916.767	0.604914	0.720371	0.839725	0.43327	0.974595	0.827146	1423801_a_at	Mm.1786	adenine phosphoribosyl transferase	Aprt
1416371_at	apolipoprotein D	Apod	11525.3	1232.17	1713.93	7300.82	24.1	124.3	0.10691	0.148711	0.718912	0.168771	51.1272	9.91285	1416371_at	Mm.2082	apolipoprotein D	Apod
1444564_at	apolipoprotein D	Apod	1006.8	193.067	337.7	1393.62	4.76667	23.6667	0.191763	0.335419	0.571711	0.138536	40.5035	8.15775	1444564_at	Mm.2082	apolipoprotein D	Apod
1451038_at	apelin	Apln	491.033	325.167	351.033	4498.94	138.1	696.9	0.662209	0.714887	0.926313	0.0722763	2.35457	0.46659	1451038_at	Mm.29262	apelin	Apln
1424980_s_at	anterior pharynx defective 1a homolog (C. elegans)	Aph1a	510.3	614.267	628.067	1675.78	789.9	856.7	1.20374	1.23078	0.978028	0.366556	0.777651	0.717015	1424980_s_at	Mm.389471	anterior pharynx defective 1a homolog (C. elegans)	Aph1a
1416135_at	apurinic/apyrimidinic endonuclease 1	Apex1	1456.2	377.967	441.033	1656.86	476.5	673.867	0.259557	0.302866	0.857002	0.228122	0.793214	0.560892	1416135_at	Mm.203	apurinic/apyrimidinic endonuclease 1	Apex1
1456079_x_at	apurinic/apyrimidinic endonuclease 1	Apex1	2615.47	776.733	1121.77	2869.5	919.333	1639.63	0.296977	0.428897	0.69242	0.270686	0.844888	0.473724	1456079_x_at	Mm.203	apurinic/apyrimidinic endonuclease 1	Apex1
1437715_x_at	apurinic/apyrimidinic endonuclease 1	Apex1	3174.73	1353.13	2171.5	3888.06	1242.57	2309.93	0.42622	0.683994	0.623133	0.348023	1.08898	0.585789	1437715_x_at	Mm.203	apurinic/apyrimidinic endonuclease 1	Apex1
1418383_at	adenomatosis polyposis coli down-regulated 1	Apcdd1	160.5	3781.03	2302.27	11695.6	8.43333	39.5667	23.5578	14.3443	1.64231	0.323287	448.344	95.5611	1418383_at	Mm.391102	adenomatosis polyposis coli down-regulated 1	Apcdd1
1433612_at	adaptor-related protein complex 2, sigma 1 subunit	Ap2s1	1771.87	789.1	557.067	1873.3	3376.43	593.833	0.44535	0.314395	1.41653	0.421235	0.233708	1.32882	1433612_at	Mm.333597	adaptor-related protein complex 2, sigma 1 subunit	Ap2s1
1416087_at	adaptor protein complex AP-1, sigma 1	Ap1s1	1093.3	438.3	440.067	1293.58	1040.03	392.967	0.400896	0.402512	0.995985	0.338827	0.421429	1.11536	1416087_at	Mm.833	adaptor protein complex AP-1, sigma 1	Ap1s1
1429246_a_at	annexin A6	Anxa6	215.4	178.367	99.4	1799.46	179.6	274.333	0.828072	0.461467	1.79443	0.0991223	0.993133	0.650182	1429246_a_at	Mm.265347	annexin A6	Anxa6
1415818_at	annexin A6	Anxa6	832.433	715	569.167	6463.48	820.433	991.933	0.858928	0.683738	1.25622	0.110622	0.871491	0.720815	1415818_at	Mm.265347	annexin A6	Anxa6
1426708_at	anthrax toxin receptor 2	Antxr2	236.3	246.367	173.833	1023.54	713.2	5777.43	1.0426	0.735647	1.41726	0.240701	0.345438	0.0426429	1426708_at	Mm.24842	anthrax toxin receptor 2	Antxr2
1433543_at	anillin, actin binding protein (scraps homolog, Drosophila)	Anln	7795.83	14.8667	10.2333	817.8	96.5333	175.033	0.001907	0.00131267	1.45277	0.0181789	0.154006	0.0849362	1433543_at	Mm.282751	anillin, actin binding protein (scraps homolog, Drosophila)	Anln
1417130_s_at	angiopoietin-like 4	Angptl4	484.833	1733.03	1304.27	9100.7	160.367	1239.57	3.57449	2.69013	1.32874	0.190429	10.8067	1.3981	1417130_s_at	Mm.196189	angiopoietin-like 4	Angptl4
1453410_at	angiopoietin-like 4	Angptl4	45.3333	340.6	489.133	1652.1	48.2667	415.033	7.51324	10.7897	0.696334	0.206162	7.05663	0.820657	1453410_at	Mm.196189	angiopoietin-like 4	Angptl4
1448831_at	angiopoietin 2	Angpt2	236.467	859.167	1068.63	6889.92	1055.1	1359.63	3.63335	4.51917	0.803986	0.124699	0.814299	0.631911	1448831_at	---	angiopoietin 2	Angpt2
1439481_at	expressed sequence AI845704	AI845704	978.333	704.1	744.733	1548.76	684.1	694.433	0.719693	0.761227	0.945439	0.454622	1.02924	1.01392	1439481_at	Mm.271642	importin 9	Ipo9
1439740_s_at	expressed sequence AI481316	AI481316	853.633	194.433	298.8	1174.88	58.4333	674.467	0.227771	0.350033	0.650714	0.165492	3.32744	0.288277	1439740_s_at	Mm.280895	uridine-cytidine kinase 2	Uck2
1455320_at	expressed sequence AI480535	AI480535	1591.9	5448.9	6646.4	10563.3	1503	1657.9	3.42289	4.17514	0.819827	0.515831	3.62535	3.28663	1455320_at	---	---	---
1455152_at	expressed sequence AI462493	AI462493	681.6	884	1066.97	1714.98	839.767	403.167	1.29695	1.56539	0.828517	0.515458	1.05267	2.19264	1455152_at	Mm.381181	expressed sequence AI462493	AI462493
1427167_at	expressed sequence AI448196	AI448196	883.833	561	663.7	2445	3414.3	3367.6	0.634735	0.750933	0.845261	0.229448	0.164309	0.166587	1427167_at	Mm.31961	armadillo repeat containing, X-linked 4	Armcx4
1423037_at	angiotensin receptor-like 1	Agtrl1	45.6	429.667	283	6151.08	77.6	2259.63	9.42251	6.20614	1.51826	0.0698522	5.53694	0.190149	1423037_at	Mm.29368	angiotensin receptor-like 1	Agtrl1
1438651_a_at	angiotensin receptor-like 1	Agtrl1	98.6	4635.33	3255.03	27372.6	54.5	21368.4	47.0115	33.0125	1.42405	0.169342	85.052	0.216924	1438651_a_at	Mm.29368	angiotensin receptor-like 1	Agtrl1
1453257_at	1-acylglycerol-3-phosphate O-acyltransferase 5 (lysophosphatidic acid acyltransferase, epsilon)	Agpat5	810.733	524.133	622.733	953.7	3925.03	650.667	0.646493	0.768111	0.841666	0.549579	0.133536	0.805533	1453257_at	Mm.24117	1-acylglycerol-3-phosphate O-acyltransferase 5 (lysophosphatidic acid acyltransferase, epsilon)	Agpat5
1416077_at	adrenomedullin	Adm	132.4	949.833	1299.43	3390.12	1430.97	308.567	7.17397	9.81445	0.73096	0.280177	0.66377	3.07821	1416077_at	Mm.1408	adrenomedullin	Adm
1424312_at	adiponectin receptor 1	Adipor1	454.933	1518.43	1691.4	4465.36	2883.9	1379.07	3.33771	3.71791	0.897738	0.340047	0.526521	1.10106	1424312_at	Mm.259976	adiponectin receptor 1	Adipor1
1416225_at	alcohol dehydrogenase 1 (class I)	Adh1	142.367	736.167	1014.73	3463.76	1084.7	3659.87	5.17092	7.1276	0.725478	0.212534	0.678682	0.201146	1416225_at	Mm.2409	alcohol dehydrogenase 1 (class I)	Adh1
1429214_at	ADAMTS-like 2	Adamtsl2	167.133	498.333	591.3	2589.18	125.933	302.233	2.98165	3.53789	0.842776	0.192468	3.95712	1.64884	1429214_at	Mm.330088	ADAMTS-like 2	Adamtsl2
1437785_at	a disintegrin-like and metallopeptidase (reprolysin type) with thrombospondin type 1 motif, 9	Adamts9	255.667	726.2	544.9	3148.16	457.767	4183.7	2.84042	2.13129	1.33272	0.230674	1.5864	0.173578	1437785_at	Mm.257557	a disintegrin-like and metallopeptidase (reprolysin type) with thrombospondin type 1 motif, 9	Adamts9
1452595_at	a disintegrin-like and metallopeptidase (reprolysin type) with thrombospondin type 1 motif, 4	Adamts4	1807	60.5667	71.4333	479.48	376.1	449.067	0.0335178	0.0395315	0.847877	0.126317	0.161039	0.134872	1452595_at	Mm.23156	a disintegrin-like and metallopeptidase (reprolysin type) with thrombospondin type 1 motif, 4	Adamts4
1416569_at	actin-like 6A	Actl6a	455.333	631.767	558.833	1443.66	853.3	608.533	1.38748	1.22731	1.13051	0.437615	0.74038	1.03818	1416569_at	Mm.41077	actin-like 6A	Actl6a
1417094_at	acyl-CoA thioesterase 7	Acot7	5987.1	86.0333	121.1	876.42	150.4	526.7	0.0143698	0.0202268	0.710432	0.0981645	0.57203	0.163344	1417094_at	Mm.296191	acyl-CoA thioesterase 7	Acot7
1449065_at	acyl-CoA thioesterase 1	Acot1	1317.97	200.5	309.4	408.34	104.533	387.167	0.152128	0.234756	0.648028	0.491012	1.91805	0.517865	1449065_at	Mm.1978	acyl-CoA thioesterase 1	Acot1
1448987_at	acetyl-Coenzyme A dehydrogenase, long-chain	Acadl	1513.43	3221.8	3296.17	6077.78	3587.73	1926.17	2.1288	2.17794	0.977438	0.530095	0.898004	1.67265	1448987_at	Mm.2445	acyl-Coenzyme A dehydrogenase, long-chain	Acadl
1428146_s_at	acetyl-Coenzyme A acyltransferase 2 (mitochondrial 3-oxoacyl-Coenzyme A thiolase)	Acaa2	459.433	838.567	763.7	1785.38	1120.6	477.733	1.82522	1.66227	1.09803	0.469685	0.748319	1.7553	1428146_s_at	Mm.245724	acetyl-Coenzyme A acyltransferase 2 (mitochondrial 3-oxoacyl-Coenzyme A thiolase)	Acaa2
1428145_at	acetyl-Coenzyme A acyltransferase 2 (mitochondrial 3-oxoacyl-Coenzyme A thiolase)	Acaa2	451.367	715.033	687.9	1524	974.267	554.533	1.58415	1.52404	1.03944	0.469182	0.73392	1.28943	1428145_at	Mm.245724	acetyl-Coenzyme A acyltransferase 2 (mitochondrial 3-oxoacyl-Coenzyme A thiolase)	Acaa2
1455495_at	V-abl Abelson murine leukemia viral oncogene 2 (arg, Abelson-related gene) (Abl2), mRNA	Abl2	1790.7	1142.8	2454.6	2196.24	1028.8	1887.33	0.638186	1.37075	0.465575	0.520344	1.11081	0.60551	1455495_at	Mm.329515	v-abl Abelson murine leukemia viral oncogene 2 (arg, Abelson-related gene)	Abl2
1455221_at	ATP-binding cassette, sub-family G (WHITE), member 1	Abcg1	527.767	169.467	156.667	604.98	1116.47	822.767	0.321101	0.296848	1.0817	0.280119	0.151788	0.205972	1455221_at	Mm.427613	ATP-binding cassette, sub-family G (WHITE), member 1	Abcg1
1423570_at	ATP-binding cassette, sub-family G (WHITE), member 1	Abcg1	3829.13	1228.53	1414.03	4682.32	5438.73	4147.43	0.320838	0.369283	0.868815	0.262377	0.225886	0.296215	1423570_at	Mm.15691	ATP-binding cassette, sub-family G (WHITE), member 1	Abcg1
1421840_at	ATP-binding cassette, sub-family A (ABC1), member 1	Abca1	5242.87	3122.97	3630.73	14627.3	3607.73	2972.87	0.59566	0.692509	0.860148	0.213502	0.865631	1.05049	1421840_at	Mm.277376	ATP-binding cassette, sub-family A (ABC1), member 1	Abca1
1416234_at	expressed sequence AA959742	AA959742	1820	2622.57	2492.5	5253.68	3814.33	3957.6	1.44097	1.36951	1.05218	0.499187	0.687556	0.662666	1416234_at	Mm.172720	leucine rich repeat containing 59	Lrrc59
1452359_at	expressed sequence AA536743	AA536743	2376.2	4807.23	6366.23	9668.26	7046.8	4415.43	2.02308	2.67917	0.755114	0.497218	0.682187	1.08873	1452359_at	Mm.243632	expressed sequence AA536743	AA536743
1455392_at	RIKEN cDNA 9630019K15 gene	9630019K15Rik	3455.17	87.1	127.967	427.38	139.167	411.133	0.0252086	0.0370363	0.680646	0.2038	0.625868	0.211853	1455392_at	Mm.430786	RIKEN cDNA 9630019K15 gene	9630019K15Rik
1435642_at	RIKEN cDNA 9630019K15 gene	9630019K15Rik	5560.33	155.833	322.033	796.42	104.3	1279.63	0.0280259	0.0579162	0.483904	0.195667	1.49409	0.12178	1435642_at	Mm.430786	RIKEN cDNA 9630019K15 gene	9630019K15Rik
1435641_at	RIKEN cDNA 9530018I07 gene	9530018I07Rik	911.533	521.667	542.233	1744.3	66.1	348.133	0.572296	0.594858	0.96207	0.299069	7.89208	1.49847	1435641_at	Mm.25861	RIKEN cDNA 9530018I07 gene	9530018I07Rik
1455468_at	Dpy-19-like 3 (C. elegans) (Dpy19l3), mRNA	9330164H19Rik	923.567	240.2	181.2	520.1	1457.73	558.2	0.260079	0.196196	1.32561	0.461834	0.164776	0.430312	1455468_at	Mm.401231	0 day neonate kidney cDNA, RIKEN full-length enriched library, clone:D630029P09 product:unclassifiable, full insert sequence	---
1428333_at	RIKEN cDNA 6530401D17 gene	6530401D17Rik	4163.53	233.3	244.433	2506.48	5.83333	157.333	0.0560341	0.0587081	0.954452	0.0930787	39.9943	1.48284	1428333_at	---	RIKEN cDNA 2900062L11 gene	2900062L11Rik
1451679_at	RIKEN cDNA 6530401D17 gene	6530401D17Rik	1710.77	49.8333	57.1333	779.02	28.9	56.9333	0.0291292	0.0333963	0.872229	0.0639693	1.72434	0.875293	1451679_at	Mm.328305	RIKEN cDNA 6530401D17 gene	6530401D17Rik
1428531_at	RIKEN cDNA 5930412E23 gene	5930412E23Rik	1138.6	319.833	372.233	729.16	527.3	471.4	0.280901	0.326922	0.859228	0.438633	0.606549	0.678475	1428531_at	Mm.338175	integrator complex subunit 7	Ints7
1453015_at	RIKEN cDNA 5830471E12 gene	5830471E12Rik	3871.2	400.267	844.5	994.9	4072.03	5710.6	0.103396	0.218149	0.473969	0.402318	0.0982965	0.0700919	1453015_at	Mm.361880	RIKEN cDNA 5830471E12 gene	5830471E12Rik
1416634_at	RIKEN cDNA 5730536A07 gene	5730536A07Rik	1022.5	727.533	576.7	1408.9	968.467	737.4	0.711524	0.56401	1.26155	0.516384	0.751222	0.98662	1416634_at	Mm.27107	RIKEN cDNA 5730536A07 gene	5730536A07Rik
1452716_at	RIKEN cDNA 5730469M10 gene	5730469M10Rik	5096.67	567.667	523.067	1376.02	135.667	632.167	0.11138	0.102629	1.08527	0.412542	4.18428	0.89797	1452716_at	Mm.27227	RIKEN cDNA 5730469M10 gene	5730469M10Rik
1447774_x_at	RIKEN cDNA 5730469M10 gene	5730469M10Rik	2664.67	209.1	341.7	396.68	61.7333	276.333	0.0784714	0.128234	0.61194	0.527125	3.38715	0.756695	1447774_x_at	Mm.27227	RIKEN cDNA 5730469M10 gene	5730469M10Rik
1423132_a_at	RIKEN cDNA 5730427N09 gene /// similar to TGF beta-inducible nuclear protein 1 (L-name related LNR42)	5730427N09Rik /// LOC433230	681.167	467.667	644.9	1497.86	813.9	666.867	0.686567	0.946758	0.725177	0.312223	0.5746	0.70129	1423132_a_at	Mm.390634	RIKEN cDNA 5730427N09 gene /// predicted gene, EG433230 /// similar to TGF beta-inducible nuclear protein 1 (L-name related LNR42)	5730427N09Rik /// EG433230 /// LOC636306
1460656_a_at	RIKEN cDNA 5630401J11 gene	5630401J11Rik	4110.77	2859.83	2644.6	5941.74	5052.03	3066.57	0.695693	0.643335	1.08139	0.481312	0.566076	0.932585	1460656_a_at	Mm.424990	SFT2 domain containing 1 /// hypothetical protein LOC654842	RP23-29H5.3 /// Sft2d1
1436894_at	RIKEN cDNA 5330438I03 gene (5330438I03Rik), mRNA	5330438I03Rik	464.733	794.5	900.567	3491.18	22.8	90.7333	1.70958	1.93781	0.882222	0.227573	34.8465	8.75643	1436894_at	Mm.101743	DNA segment, Chr 1, ERATO Doi 471, expressed	D1Ertd471e
1422628_at	RIKEN cDNA 4632417K18 gene	4632417K18Rik	209.067	241.733	237.533	806.28	1562.7	454.167	1.15625	1.13616	1.01768	0.299813	0.15469	0.532257	1422628_at	Mm.1643	RIKEN cDNA 4632417K18 gene	4632417K18Rik
1429185_at	RIKEN cDNA 4631416L12 gene	4631416L12Rik	1070.03	247.6	217.167	456.02	83.7	4096.4	0.231395	0.202953	1.14014	0.542959	2.95818	0.0604433	1429185_at	Mm.153974	RIKEN cDNA 4631416L12 gene	4631416L12Rik
1424327_at	RIKEN cDNA 3200002M19 gene	3200002M19Rik	353.933	234.433	222.233	512.3	1604.7	298.167	0.662366	0.627896	1.0549	0.457609	0.146092	0.786249	1424327_at	Mm.436568	RIKEN cDNA 3200002M19 gene	3200002M19Rik
1453007_at	RIKEN cDNA 3110082I17 gene	3110082I17Rik	552.6	437.133	601.8	986.52	555.9	1454.73	0.791048	1.08903	0.726376	0.443106	0.786352	0.30049	1453007_at	---	RIKEN cDNA 3110082I17 gene	3110082I17Rik
1453004_at	RIKEN cDNA 3110004L20 gene	3110004L20Rik	1695.43	116.9	141	914.62	59.0667	851.033	0.0689499	0.0831646	0.829078	0.127813	1.97912	0.137362	1453004_at	Mm.23932	RIKEN cDNA 3110004L20 gene	3110004L20Rik
1426964_at	RIKEN cDNA 3110003A17 gene	3110003A17Rik	1256.6	1689.63	2430.43	3301.34	3096.03	4322.83	1.34461	1.93413	0.695198	0.511802	0.545741	0.390862	1426964_at	Mm.276041	RIKEN cDNA 3110003A17 gene	3110003A17Rik
1423317_at	RIKEN cDNA 3110001D03 gene	3110001D03Rik	2317.17	1536.57	1683.13	4348.22	1050.9	823.667	0.663123	0.726376	0.91292	0.353378	1.46214	1.86552	1423317_at	Mm.24332	RIKEN cDNA 3110001D03 gene	3110001D03Rik
1416893_at	RIKEN cDNA 3110001A13 gene	3110001A13Rik	186.033	73.5	87.7667	322.36	951.733	283.5	0.39509	0.471779	0.837448	0.228006	0.0772275	0.259259	1416893_at	Mm.277864	RIKEN cDNA 3110001A13 gene	3110001A13Rik
1428553_at	RIKEN cDNA 2900070E19 gene	2900070E19Rik	3437.17	2934.53	4142.97	8286.04	2386.93	3103.63	0.853765	1.20534	0.708317	0.354154	1.22942	0.945515	1428553_at	Mm.29128	glutaredoxin 5 homolog (S. cerevisiae)	Glrx5
1419153_at	RIKEN cDNA 2810417H13 gene	2810417H13Rik	839.3	123.733	97	2317.14	277.133	459.167	0.147424	0.115573	1.2756	0.0533992	0.446476	0.269474	1419153_at	Mm.351273	RIKEN cDNA 2810417H13 gene	2810417H13Rik
1438094_x_at	RIKEN cDNA 2810409H07 gene	2810409H07Rik	1261.07	858.633	1061.3	2261.46	353.733	618.167	0.680879	0.841589	0.809039	0.379681	2.42735	1.389	1438094_x_at	Mm.22661	GTP-binding protein 9 (putative)	Gtpbp9
1436349_at	RIKEN cDNA 2700094K13 gene	2700094K13Rik	1275.17	596.933	894.733	2949.54	1716.6	442.367	0.468122	0.70166	0.667163	0.202382	0.347742	1.34941	1436349_at	Mm.259293	RIKEN cDNA 2700094K13 gene	2700094K13Rik
1428421_a_at	RIKEN cDNA 2700085E05 gene	2700085E05Rik	3649.87	2424.2	3094.23	5976.34	2022.27	1614.8	0.664189	0.847766	0.783457	0.405633	1.19875	1.50124	1428421_a_at	Mm.249700	glyoxalase domain containing 4	Glod4
1428121_at	RIKEN cDNA 2610528K11 gene	2610528K11Rik	1873.9	918.5	962.733	2348.14	948.533	844.467	0.490154	0.513759	0.954054	0.391161	0.968337	1.08767	1428121_at	Mm.254914	RIKEN cDNA 2610528K11 gene	2610528K11Rik
1428122_s_at	RIKEN cDNA 2610528K11 gene	2610528K11Rik	2491.5	725.6	791.6	2616.86	579.133	700	0.29123	0.31772	0.916625	0.277279	1.25291	1.03657	1428122_s_at	Mm.254914	RIKEN cDNA 2610528K11 gene	2610528K11Rik
1431420_s_at	RIKEN cDNA 2610524G07 gene	2610524G07Rik	1676.23	1364.63	929.7	5331.44	2423.33	1406.93	0.814107	0.554636	1.46782	0.25596	0.563122	0.969935	1431420_s_at	---	PRELI domain containing 1	Prelid1
1439253_x_at	RIKEN cDNA 2610524G07 gene	2610524G07Rik	4426.83	6028.9	5502	13284.8	7333.63	7734.93	1.3619	1.24287	1.09577	0.453818	0.822089	0.779438	1439253_x_at	---	PRELI domain containing 1	Prelid1
1448202_x_at	RIKEN cDNA 2610524G07 gene	2610524G07Rik	3432.5	4110.97	3814.3	9970.82	5723.77	5038.47	1.19766	1.11123	1.07778	0.4123	0.718228	0.815916	1448202_x_at	---	PRELI domain containing 1	Prelid1
1447621_s_at	RIKEN cDNA 2610307O08 gene	2610307O08Rik	816.167	69.6667	83.5	1173.96	1863.1	499.433	0.0853584	0.102308	0.834331	0.0593433	0.0373929	0.139491	1447621_s_at	Mm.45995	RIKEN cDNA 2610307O08 gene	2610307O08Rik
1417921_at	RIKEN cDNA 2610029G23 gene	2610029G23Rik	925.2	679	959.267	1384.98	811.133	998	0.733895	1.03682	0.707832	0.49026	0.8371	0.680361	1417921_at	Mm.273405	RIKEN cDNA 2610029G23 gene	2610029G23Rik
1454933_at	RIKEN cDNA 2610027C15 gene	2610027C15Rik	399.233	1901	1474.03	4956.66	5493.53	2338.9	4.76163	3.69216	1.28966	0.383524	0.346043	0.812775	1454933_at	Mm.41569	RIKEN cDNA 2610027C15 gene	2610027C15Rik
1453285_at	RIKEN cDNA 2600017H02 gene	2600017H02Rik	291.967	2263.97	2416.33	4475.26	11407.1	3183.83	7.7542	8.27606	0.936943	0.505885	0.198469	0.711082	1453285_at	Mm.390406	transmembrane protein 88	Tmem88
1452591_a_at	RIKEN cDNA 2410018G20 gene	2410018G20Rik	1455.47	812.867	855.267	1548.88	668.267	1154.03	0.558492	0.587624	0.950425	0.524809	1.21638	0.70437	1452591_a_at	Mm.22351	RIKEN cDNA 2410018G20 gene	2410018G20Rik
1427909_at	RIKEN cDNA 2410015M20 gene	2410015M20Rik	1692.37	1060.63	1324.67	3281.18	1087.73	523.7	0.626716	0.78273	0.800679	0.323248	0.975086	2.02527	1427909_at	Mm.34002	RIKEN cDNA 2410015M20 gene	2410015M20Rik
1435076_at	RIKEN cDNA 2310047D13 gene	2310047D13Rik	1656.6	995.6	756.467	2668.56	2010.27	471.333	0.60099	0.456638	1.31612	0.373085	0.495258	2.11231	1435076_at	---	RIKEN cDNA 2310047D13 gene	2310047D13Rik
1448543_at	RIKEN cDNA 2310042G06 gene	2310042G06Rik	807.6	505.067	530.733	1145.7	592.1	615.8	0.625392	0.657174	0.951639	0.440837	0.853009	0.82018	1448543_at	Mm.182294	slowmo homolog 2 (Drosophila)	Slmo2
1428074_at	RIKEN cDNA 2310037P21 gene	2310037P21Rik	2009	475.9	654.533	1052.46	716.833	1400.47	0.236884	0.325801	0.727083	0.452179	0.663892	0.339815	1428074_at	Mm.8569	transmembrane protein 158	Tmem158
1435522_a_at	RIKEN cDNA 2310016E02 gene	2310016E02Rik	2541.07	2135.57	2205.2	4519.4	3098.03	2031.23	0.840421	0.867825	0.968423	0.472533	0.68933	1.05136	1435522_a_at	---	RIKEN cDNA 2310016E02 gene	2310016E02Rik
1421031_a_at	RIKEN cDNA 2310016C08 gene	2310016C08Rik	129.933	190.767	298.267	1242.74	259.2	2134.5	1.46819	2.29554	0.639584	0.153505	0.735983	0.089373	1421031_a_at	Mm.45161	RIKEN cDNA 2310016C08 gene	2310016C08Rik
1428696_at	RIKEN cDNA 2310015N21 gene	2310015N21Rik	1269.13	252.167	172.7	694.34	2066.37	1086.07	0.198692	0.136077	1.46014	0.363175	0.122034	0.232183	1428696_at	Mm.41854	raftlin lipid raft linker 1	Rftn1
1423519_at	RIKEN cDNA 2210412D01 gene	2210412D01Rik	626.7	554	537.033	3370.96	507.733	1126.97	0.883996	0.856923	1.03159	0.164345	1.09112	0.491585	1423519_at	Mm.23914	RIKEN cDNA 2210412D01 gene	2210412D01Rik
1431284_a_at	RIKEN cDNA 2210013K02 gene	2210013K02Rik	1488.7	556.767	379.833	1471.72	1069.8	584.5	0.373995	0.255144	1.46582	0.37831	0.52044	0.952552	1431284_a_at	Mm.11112	RIKEN cDNA 2210013K02 gene	2210013K02Rik
1428258_at	RIKEN cDNA 2010107E04 gene	2010107E04Rik	1968.63	958.367	1296.8	1948.42	1431.03	1101.23	0.486818	0.658731	0.739024	0.491869	0.669703	0.870267	1428258_at	Mm.318	RIKEN cDNA 2010107E04 gene	2010107E04Rik
1428758_at	RIKEN cDNA 1810054O13 gene	1810054O13Rik	1542.37	853.767	629.767	2721.96	1365.1	645.767	0.553543	0.408312	1.35569	0.313659	0.625424	1.3221	1428758_at	Mm.27338	transmembrane protein 86A	Tmem86a
1418004_a_at	RIKEN cDNA 1810009M01 gene	1810009M01Rik	4737.1	2397.33	2604.87	6956.22	4829.7	9040.37	0.506076	0.549886	0.920329	0.344632	0.496373	0.265181	1418004_a_at	Mm.28385	transmembrane protein 176B	Tmem176b
1426343_at	RIKEN cDNA 1300006C19 gene	1300006C19Rik	375.7	543.267	702.967	2214.54	658.867	2079.97	1.44601	1.87109	0.77282	0.245318	0.824547	0.26119	1426343_at	Mm.296158	STT3, subunit of the oligosaccharyltransferase complex, homolog B (S. cerevisiae)	Stt3b
1428420_a_at	RIKEN cDNA 1200009I06 gene	1200009I06Rik	50.2333	7.16667	13.8	314.16	1030.9	218.5	0.142668	0.274718	0.519324	0.0228122	0.00695185	0.0327994	1428420_a_at	Mm.248640	RIKEN cDNA 1200009I06 gene	1200009I06Rik
1424058_at	RIKEN cDNA 1190002C06 gene	1190002C06Rik	359.633	712.933	652.7	1641.9	527.567	500.167	1.98239	1.8149	1.09228	0.434212	1.35136	1.42539	1424058_at	Mm.29889	proline-rich coiled-coil 1	Prrc1
1455545_at	RIKEN cDNA 1110065P20 gene	1110065P20Rik	1707.43	444.3	638.867	1425.18	375.2	407.733	0.260215	0.374168	0.69545	0.31175	1.18417	1.08968	1455545_at	Mm.387568	RIKEN cDNA 1110065P20 gene	1110065P20Rik
1449213_at	RIKEN cDNA 1110049G11 gene	1110049G11Rik	841.833	621.967	581.233	1309.78	616	442.8	0.738824	0.690438	1.07008	0.474863	1.00969	1.40462	1449213_at	Mm.21705	L antigen family, member 3	Lage3
1436506_a_at	RIKEN cDNA 1110008H02 gene	1110008H02Rik	2310.37	1051.67	1531.67	1916.24	1141.5	1608.6	0.455195	0.662954	0.686616	0.548818	0.921302	0.653778	1436506_a_at	Mm.28311	small nucleolar RNA host gene (non-protein coding) 6	Snhg6
1451700_a_at	RIKEN cDNA 1110007L15 gene	1110007L15Rik	1500.67	749.867	723.467	1520.96	1251.3	1091.83	0.499689	0.482097	1.03649	0.493022	0.59927	0.686796	1451700_a_at	Mm.270137	RIKEN cDNA 1110007L15 gene	1110007L15Rik
1437451_at	RIKEN cDNA 1110006O17 gene	1110006O17Rik	469.667	901.867	1048.3	7612.62	4008.07	6979.67	1.92023	2.23201	0.860314	0.11847	0.225013	0.129213	1437451_at	Mm.329362	RIKEN cDNA 1110006O17 gene	1110006O17Rik
1427875_a_at	RIKEN cDNA 1100001I22 gene	1100001I22Rik	6175.17	7214	7736.2	13840.5	10786.2	6387.2	1.16823	1.25279	0.932499	0.521225	0.66882	1.12945	1427875_a_at	Mm.140568	ribosomal protein L34	Rpl34
1423829_at	RIKEN cDNA 0910001A06 gene	0910001A06Rik	3236.87	1307.6	1304.07	2467.58	840.967	1854.6	0.403971	0.402879	1.00271	0.529912	1.55488	0.705058	1423829_at	Mm.246108	RIKEN cDNA 0910001A06 gene	0910001A06Rik
1448464_at	RIKEN cDNA 0610042I15 gene	0610042I15Rik	1636.77	895.6	947.533	2000.18	1291.43	1029.83	0.547176	0.578906	0.945191	0.44776	0.693493	0.869655	1448464_at	Mm.294821	YKT6 homolog (S. Cerevisiae)	Ykt6
1425780_a_at	RIKEN cDNA 0610041E09 gene	0610041E09Rik	1996.53	1516.83	1816.63	3071.64	1876.4	1223.93	0.759734	0.909894	0.834969	0.493819	0.808374	1.23931	1425780_a_at	Mm.241387	transmembrane protein 167	Tmem167
1456377_x_at	RIKEN cDNA 0610025L06 gene	0610025L06Rik	2962.17	1066.5	1314.13	3776.68	2504.77	1990.8	0.360041	0.443639	0.811561	0.282391	0.425788	0.535714	1456377_x_at	Mm.21687	LIM domain containing 2 /// similar to epithelial protein lost in neoplasm	Limd2 /// LOC632329
1449821_a_at	RIKEN cDNA 0610016J10 gene	0610016J10Rik	767.667	454.767	419.633	1708.34	637.3	518.967	0.592401	0.546635	1.08372	0.266204	0.713583	0.876293	1449821_a_at	Mm.311874	mediator of cell motility 1 /// hypothetical LOC619602	LOC619602 /// Memo1
1423909_at	RIKEN cDNA 0610011I04 gene	0610011I04Rik	1710.67	450.767	449.8	1143.96	1864.87	4291.03	0.263504	0.262938	1.00215	0.394041	0.241715	0.105049	1423909_at	Mm.27061	transmembrane protein 176A	Tmem176a
1441811_x_at	RIKEN cDNA 0610011I04 gene	0610011I04Rik	1192.57	440.767	466.933	961.06	1401.9	3481.2	0.369595	0.391536	0.943961	0.458626	0.314407	0.126613	1441811_x_at	Mm.27061	transmembrane protein 176A	Tmem176a
1428679_s_at	RIKEN cDNA 0610010K14 gene	0610010K14Rik	457	542.8	431.967	1039.02	1095.37	640.467	1.18775	0.945222	1.25658	0.522415	0.495542	0.847507	1428679_s_at	Mm.39265	RIKEN cDNA 0610010K14 gene	0610010K14Rik
1416628_at	RIKEN cDNA 0610006I08 gene	0610006I08Rik	3037.03	1864.93	2077.2	3884.2	1993.3	1322.27	0.614064	0.683957	0.897811	0.480133	0.935601	1.41041	1416628_at	---	RIKEN cDNA 0610006I08 gene	0610006I08Rik
1455191_x_at	---	---	217.3	515.867	333.733	1295.06	787.167	430.867	2.37398	1.53582	1.54575	0.398334	0.655346	1.19728	1455191_x_at	Mm.296409	Phosphatidylinositol-4-phosphate 5-kinase, type 1 beta	Pip5k1b
1421836_at	---	---	2375.37	504.633	504.667	1394.24	74.0667	326.767	0.212444	0.212458	0.999934	0.361942	6.81323	1.54432	1421836_at	---	---	---
1441065_at	Adult male corpora quadrigemina cDNA, RIKEN full-length enriched library, clone:B230204J04 product:unclassifiable, full insert sequence	---	1338.03	128.567	133.4	283.88	33.6	99.3667	0.0960863	0.0996986	0.963768	0.452891	3.82639	1.29386	1441065_at	---	---	---
1455965_at	---	---	2306.7	56	59.2333	418.42	1015.73	741.367	0.0242771	0.0256788	0.945414	0.133837	0.0551326	0.0755362	1455965_at	Mm.23156	a disintegrin-like and metallopeptidase (reprolysin type) with thrombospondin type 1 motif, 4	Adamts4
1460677_at	---	---	937.433	1278.97	1403.2	2874.46	5513.4	1917.87	1.36433	1.49685	0.911464	0.444942	0.231974	0.666869	1460677_at	---	---	---
1451703_s_at	---	---	1516.4	927.167	1056.4	4219	792.4	1727.73	0.611426	0.69665	0.877666	0.21976	1.17007	0.536638	1451703_s_at	Mm.1786	adenine phosphoribosyl transferase	Aprt
1455591_at	---	---	227.433	277.6	319.067	1789.68	173.333	108.467	1.22058	1.4029	0.870038	0.155112	1.60154	2.55931	1455591_at	---	---	---
1439965_at	Transcribed locus	---	2479.73	782.233	970.833	4720.76	11725.2	604.633	0.315451	0.391507	0.805734	0.165701	0.066714	1.29373	1439965_at	Mm.22950	Transcribed locus	---
1439500_at	---	---	2765.03	109.067	171.867	218.9	35.0667	413.133	0.039445	0.0621572	0.6346	0.498249	3.11027	0.263999	1439500_at	Mm.41557	secernin 1	Scrn1
1416118_at	---	---	5534.73	137.5	226.633	342.78	253.267	262.733	0.0248431	0.0409475	0.606707	0.401132	0.542906	0.523344	1416118_at	---	similar to mouse RING finger 1	LOC630539
1457139_at	---	---	1255.27	540.4	1323.93	2572.58	131.633	353.967	0.430506	1.0547	0.408178	0.210061	4.10534	1.5267	1457139_at	Mm.409595	Autism susceptibility candidate 2	Auts2
1426802_at	septin 8	38968	4632.77	180.2	115.9	543.1	223.667	173.133	0.0388968	0.0250174	1.55479	0.331799	0.805663	1.04082	1426802_at	Mm.274399	septin 8	2011-09-09
1452925_a_at	membrane-associated ring finger (C3HC4) 5	38781	523.1	690.1	659.533	1405.28	1237.07	1480.33	1.31925	1.26082	1.04635	0.491077	0.557852	0.466179	1452925_a_at	Mm.175989	membrane-associated ring finger (C3HC4) 5	2011-03-06
