# Supplementary material for: The Mouse Blood-Brain Barrier Transcriptome: A New Resource for Understanding the Development and Function of Brain Endothelial Cells
Source: PLoS One. 2010 Oct 29;5(10):e13741. doi: 10.1371/journal.pone.0013741 (PMC2966423; doi:10.1371/journal.pone.0013741)
Supplement: Table S6 — BBB enriched genes. A data set containing probe sets from the mouse 430–2 GeneChip statistically enriched in CNS endothelial cells compared with those from the CNS parenchyma as identified by probe sets with BrainGFP+:LiverGFP+>2 and BrainGFP+:LungGFP+>2 with expression value in BrainGFP+>200. Additionally separate work sheets are presented for data sets containing BrainGFP+:LiverGFP+>2 with expression value in BrainGFP+>200, and BrainGFP+:LungGFP+>2 with expression value in BrainGFP+>200. Pericyte genes were eliminated from each dataset. SAM algorithms were utilized to identify significance. (1.01 MB XLS) [file pone.0013741.s006.xls]

## Sheet: BBB specific
Probe set	Gene Title	Gene Symbol	Brain GFP- Avg	Brain GFP+ Avg	Brain G+P- Avg	Postnatal G+ Avg	Liver GFP+ Avg	Lung GFP+ Avg	Brain GFP+/GFP-	Brain G+P-/GFP-	Brain G+/G+P-	Adult/Postnatal	Brain/Liver	Brain/Lung	Probe Set ID	UniGene ID	Gene Title	Gene Symbol
1423424_at	zinc finger protein of the cerebellum 3	Zic3	369.533	7205.7	11177.3	9043.34	16.4333	16.3333	19.4995	30.2472	0.644671	0.796796	438.481	441.165	1423424_at	Mm.255890	zinc finger protein of the cerebellum 3	Zic3
1438737_at	zinc finger protein of the cerebellum 3	Zic3	85.9333	2152.8	1612.8	2247.78	8.06667	7.83333	25.052	18.768	1.33482	0.957745	266.876	274.826	1438737_at	Mm.255890	zinc finger protein of the cerebellum 3	Zic3
1440817_x_at	RIKEN cDNA G630024C07 gene	G630024C07Rik	2771.6	3134.87	2826.07	1281.12	1575.03	1007.27	1.13107	1.01965	1.10927	2.44697	1.99035	3.11225	1440817_x_at	Mm.41038	zinc finger protein 771	Zfp771
1434355_at	zinc finger protein 617	Zfp617	972.3	1007.13	602.067	620.88	366.733	335.733	1.03583	0.619219	1.67279	1.62211	2.74623	2.9998	1434355_at	Mm.251482	zinc finger protein 617	Zfp617
1419380_at	zinc finger protein 423	Zfp423	128.4	684.933	1303.8	1070.3	87.2333	198.933	5.33437	10.1542	0.525336	0.639945	7.85174	3.44303	1419380_at	Mm.23452	zinc finger protein 423	Zfp423
1455778_at	zinc finger protein 192	Zfp192	1211.63	1542.13	1889.37	623.44	650.1	580.6	1.27277	1.55936	0.816217	2.47359	2.37215	2.6561	1455778_at	Mm.290601	zinc finger protein 192	Zfp192
1431335_a_at	WAP four-disulfide core domain 1	Wfdc1	167.067	4104.3	2802.7	1162.78	99.3333	378.567	24.5668	16.7759	1.46441	3.52973	41.3185	10.8417	1431335_a_at	Mm.87599	WAP four-disulfide core domain 1	Wfdc1
1426399_at	von Willebrand factor A domain containing 1	Vwa1	647.3	6490.6	5882.97	9447.5	32	62.5	10.0272	9.08847	1.10329	0.687018	202.831	103.85	1426399_at	Mm.26515	von Willebrand factor A domain containing 1	Vwa1
1434796_at	vesicle-associated membrane protein 4	Vamp4	2194.47	1529.83	1831.97	642.14	701.833	699.333	0.697132	0.834812	0.835077	2.3824	2.17977	2.18756	1434796_at	Mm.10699	vesicle-associated membrane protein 4	Vamp4
1455580_at	USP6 N-terminal like	Usp6nl	1341.83	3373.93	3684.27	2503.84	1154.93	1333.1	2.51442	2.7457	0.915768	1.3475	2.92132	2.53089	1455580_at	Mm.40673	USP6 N-terminal like	Usp6nl
1440883_at	MKIAA0019 protein	Usp6nl	475.1	1135.73	1265	1192.96	338.967	538.867	2.39051	2.6626	0.897813	0.95203	3.35058	2.10763	1440883_at	Mm.40673	USP6 N-terminal like	Usp6nl
1428731_at	ubiquitin specific peptidase 54	Usp54	3920.6	3913.13	2694.57	678.42	1710.5	936.667	0.998096	0.687284	1.45223	5.76801	2.28771	4.17772	1428731_at	Mm.301173	ubiquitin specific peptidase 54	Usp54
1436518_at	Ubiquitin specific peptidase 46 (Usp46), mRNA	Usp46	1269.9	1249.17	1611.97	1300.42	586.533	564.667	0.983673	1.26937	0.774933	0.960587	2.12975	2.21222	1436518_at	Mm.430855	Ubiquitin specific peptidase 46	Usp46
1418191_at	ubiquitin specific peptidase 18	Usp18	72.6667	1476.97	1154.63	169.5	413.233	196.9	20.3252	15.8894	1.27917	8.71367	3.57417	7.5011	1418191_at	Mm.326911	ubiquitin specific peptidase 18	Usp18
1415788_at	ubiquitin-like domain containing CTD phosphatase 1	Ublcp1	1769.97	2420.5	1658.87	2377.74	805.133	934.467	1.36754	0.93723	1.45913	1.01798	3.00633	2.59025	1415788_at	Mm.338784	ubiquitin-like domain containing CTD phosphatase 1	Ublcp1
1450484_a_at	thymidylate kinase family LPS-inducible member	Tyki	435.9	2982.53	2032.17	153.24	1030.4	780.6	6.84224	4.662	1.46766	19.4632	2.89454	3.82082	1450484_a_at	Mm.271839	thymidylate kinase family LPS-inducible member	Tyki
1455377_at	RIKEN cDNA 4921517B04 gene	4921517B04Rik	8845.8	3499.3	2712.23	481.78	1461.23	1721.73	0.395589	0.306613	1.29019	7.26327	2.39476	2.03243	1455377_at	Mm.187793	tubulin tyrosine ligase-like family, member 7	Ttll7
1424029_at	TSPY-like 4	Tspyl4	4979.73	594.2	383.733	273.14	272.133	268.9	0.119324	0.077059	1.54847	2.17544	2.18349	2.20974	1424029_at	Mm.21485	TSPY-like 4	Tspyl4
1417179_at	tetraspanin 5	Tspan5	2753.83	8020.77	6563.4	7121.76	1390.97	617.333	2.91258	2.38337	1.22204	1.12623	5.76633	12.9926	1417179_at	Mm.31927	tetraspanin 5	Tspan5
1425281_a_at	TSC22 domain family 3	Tsc22d3	566.3	3520.27	2594.3	1267	1080.8	797.833	6.21626	4.58114	1.35692	2.77843	3.25709	4.41228	1425281_a_at	Mm.22216	TSC22 domain family 3	Tsc22d3
1433899_x_at	TSC22 domain family, member 1	Tsc22d1	1277.43	13895	8705.17	11714.1	1813.67	868.167	10.8773	6.81458	1.59617	1.18618	7.66126	16.005	1433899_x_at	Mm.153272	TSC22 domain family, member 1	Tsc22d1
1454758_a_at	TSC22 domain family, member 1	Tsc22d1	6285.43	30123.3	24476.6	26749.9	8756.6	5678.2	4.79255	3.89418	1.2307	1.12611	3.44006	5.30507	1454758_a_at	Mm.153272	TSC22 domain family, member 1	Tsc22d1
1425742_a_at	TSC22 domain family, member 1	Tsc22d1	11980.4	43784.8	42151.6	35376.6	17034.6	12570.4	3.65469	3.51837	1.03875	1.23768	2.57035	3.48316	1425742_a_at	Mm.153272	TSC22 domain family, member 1	Tsc22d1
1438877_at	transient receptor potential cation channel, subfamily M, member 6	Trpm6	90.6333	901.4	1275.13	937.04	10.2	229.9	9.94557	14.0691	0.706906	0.961965	88.3725	3.92084	1438877_at	Mm.215171	transient receptor potential cation channel, subfamily M, member 6	Trpm6
1421733_a_at	protein-tyrosine sulfotransferase 1	Tpst1	1933.97	1591.17	1259.23	2870.1	439.967	605.8	0.822748	0.651114	1.2636	0.554394	3.61656	2.62655	1421733_a_at	Mm.332720	protein-tyrosine sulfotransferase 1	Tpst1
1425682_a_at	RIKEN cDNA 1810034M08 gene	1810034M08Rik	1409.13	769.8	725.233	454.56	345	182.467	0.546293	0.514666	1.06145	1.69351	2.2313	4.21885	1425682_a_at	Mm.218434	Tp53rk binding protein	Tprkb
1452927_x_at	triosephosphate isomerase 1	Tpi1	7331.7	4728.93	5279.57	5936.36	2101.7	1678.17	0.644998	0.720101	0.895705	0.796605	2.25005	2.81792	1452927_x_at	Mm.4222	triosephosphate isomerase 1	Tpi1
1435659_a_at	triosephosphate isomerase 1	Tpi1	4908.77	3880.27	4234.6	3750.3	1467.7	1378.6	0.790477	0.862661	0.916324	1.03466	2.64377	2.81464	1435659_a_at	Mm.261906	triosephosphate isomerase 1	Tpi1
1418412_at	tumor protein D52-like 1	Tpd52l1	376.2	1832	1896.4	2383.12	8.46667	71.7	4.86975	5.04094	0.966041	0.76874	216.378	25.5509	1418412_at	Mm.7821	tumor protein D52-like 1	Tpd52l1
1419493_a_at	tumor protein D52	Tpd52	3681.1	6695.83	7995.47	3146.54	1635.2	1166.13	1.81898	2.17203	0.837454	2.128	4.09481	5.74191	1419493_a_at	Mm.371590	tumor protein D52	Tpd52
1423176_at	transducer of ErbB-2.1	Tob1	3239.2	9663.9	11254	2282.26	1417.8	2421.27	2.98342	3.4743	0.858711	4.23436	6.81612	3.99126	1423176_at	Mm.259673	transducer of ErbB-2.1	Tob1
1448147_at	tumor necrosis factor receptor superfamily, member 19	Tnfrsf19	1300	7238.8	5531.17	5278.5	7.96667	382.567	5.56831	4.25474	1.30873	1.37137	908.636	18.9217	1448147_at	Mm.281356	tumor necrosis factor receptor superfamily, member 19	Tnfrsf19
1428113_at	RIKEN cDNA 4930403J22 gene	4930403J22Rik	1105.53	2586.43	2687.93	1622.28	734.9	762.567	2.33953	2.43135	0.962239	1.59432	3.51944	3.39175	1428113_at	Mm.271988	transmembrane and tetratricopeptide repeat containing 4	Tmtc4
1422705_at	transmembrane, prostate androgen induced RNA	Tmepai	882.167	687.1	408.533	2375.44	156	291.167	0.778878	0.463102	1.68187	0.289252	4.40449	2.35982	1422705_at	Mm.73682	transmembrane, prostate androgen induced RNA	Tmepai
1417222_a_at	RIKEN cDNA 2310075C12 gene	2310075C12Rik	2418.2	8457.47	7342.1	3400.12	2206.67	3226.7	3.49742	3.03618	1.15191	2.4874	3.83269	2.62109	1417222_a_at	Mm.283293	transmembrane protein 123	Tmem123
1448623_at	RIKEN cDNA 2310075C12 gene	2310075C12Rik	2358.53	9675.4	10024.2	5049.14	3017.07	4349.73	4.1023	4.25018	0.965204	1.91625	3.20689	2.22437	1448623_at	Mm.283293	transmembrane protein 123	Tmem123
1426649_at	transmembrane protein with EGF-like and two follistatin-like domains 1	Tmeff1	3631.03	3036.4	1889.03	305.38	4.53333	879.1	0.836236	0.520247	1.60738	9.94302	669.794	3.45399	1426649_at	Mm.422686	transmembrane protein with EGF-like and two follistatin-like domains 1	Tmeff1
1451794_at	transmembrane and coiled coil domains 3	Tmcc3	705.167	2488.1	1834	128.24	752.3	594.1	3.52839	2.6008	1.35665	19.4019	3.30732	4.18802	1451794_at	Mm.23047	transmembrane and coiled coil domains 3	Tmcc3
1456981_at	transmembrane channel-like gene family 7	Tmc7	2423.53	7765.37	5530.7	4789.22	90.9667	447	3.20415	2.28208	1.40405	1.62143	85.365	17.3722	1456981_at	Mm.69380	transmembrane channel-like gene family 7	Tmc7
1418057_at	T-cell lymphoma invasion and metastasis 1	Tiam1	803.367	8680.93	10204	7835.6	3145.9	395.9	10.8057	12.7015	0.850741	1.10788	2.75944	21.9271	1418057_at	Mm.124100	T-cell lymphoma invasion and metastasis 1	Tiam1
1449621_s_at	thrombospondin, type I, domain 1	Thsd1	200.733	3458.8	2583.3	2392.58	1106.7	1112.17	17.2308	12.8693	1.33891	1.44564	3.12533	3.10997	1449621_s_at	Mm.32067	thrombospondin, type I, domain 1	Thsd1
1450923_at	transforming growth factor, beta 2	Tgfb2	563.7	2986	5619.3	2349.98	138.667	374.3	5.29714	9.9686	0.531383	1.27065	21.5337	7.97756	1450923_at	Mm.18213	transforming growth factor, beta 2	Tgfb2
1423250_a_at	transforming growth factor, beta 2	Tgfb2	638.833	2580.8	4917.77	2202.16	114.6	467.7	4.03986	7.69804	0.524791	1.17194	22.5201	5.51807	1423250_a_at	Mm.18213	transforming growth factor, beta 2	Tgfb2
1450922_a_at	transforming growth factor, beta 2	Tgfb2	261.533	1263.07	1812.87	1048.48	86.0333	288.633	4.82947	6.93168	0.696723	1.20466	14.6811	4.37602	1450922_a_at	Mm.18213	transforming growth factor, beta 2	Tgfb2
1421943_at	transforming growth factor alpha	Tgfa	2749.47	2088.77	2516.1	2227.66	826.733	316.967	0.759699	0.915123	0.83016	0.937651	2.52653	6.58986	1421943_at	Mm.137222	transforming growth factor alpha	Tgfa
1452661_at	transferrin receptor	Tfrc	3543.53	18117.9	21152.6	21663.6	376.967	327.333	5.11296	5.96934	0.856536	0.83633	48.0624	55.3501	1452661_at	Mm.28683	transferrin receptor	Tfrc
1422966_a_at	transferrin receptor	Tfrc	84.4	2425.73	4077.2	2606.82	54.7667	45.9	28.7409	48.3081	0.594951	0.930533	44.2921	52.8482	1422966_a_at	Mm.28683	transferrin receptor	Tfrc
1424246_a_at	testis derived transcript	Tes	171.233	1866.37	1709.73	4164.52	306.633	481.033	10.8996	9.98482	1.09161	0.448159	6.08664	3.87991	1424246_a_at	Mm.436548	testis derived transcript	Tes
1460378_a_at	testis derived transcript	Tes	208.933	2212.1	1845.9	6058.42	344.3	635.533	10.5876	8.83488	1.19839	0.365128	6.42492	3.4807	1460378_a_at	Mm.436548	testis derived transcript	Tes
1460204_at	cytoplasmic tyrosine kinase, Dscr28C related (Drosophila)	Tec	488.033	1157.7	932.733	1066.04	75.9667	245.733	2.37217	1.91121	1.24119	1.08598	15.2396	4.7112	1460204_at	Mm.319581	cytoplasmic tyrosine kinase, Dscr28C related (Drosophila)	Tec
1433471_at	transcription factor 7, T-cell specific	Tcf7	145.233	1965.17	1406.57	2152.8	98.4333	309.233	13.5311	9.68487	1.39714	0.912842	19.9644	6.35496	1433471_at	Mm.31630	transcription factor 7, T-cell specific	Tcf7
1421078_at	transcription factor 23	Tcf23	11.2	901.733	1076.7	68.9	26.0667	198.4	80.5119	96.1339	0.837497	13.0876	34.5934	4.54503	1421078_at	Mm.57874	transcription factor 23	Tcf23
1425779_a_at	T-box 1	Tbx1	116.567	2221.7	2077.17	1125.04	4.73333	88.3333	19.0595	17.8196	1.06958	1.97477	469.373	25.1513	1425779_a_at	Mm.295194	T-box 1	Tbx1
1435292_at	TBC1 domain family, member 4	Tbc1d4	122.5	2057.33	1417.13	224.4	434.267	284.7	16.7946	11.5684	1.45176	9.16815	4.73749	7.22632	1435292_at	Mm.320639	TBC1 domain family, member 4	Tbc1d4
1435675_at	TBC1D12: TBC1 domain family, member 12	Tbc1d12	1656.4	2783.27	2147.33	2020.56	1364.6	1277.8	1.68031	1.29639	1.29615	1.37747	2.03962	2.17817	1435675_at	Mm.391153	TBC1D12: TBC1 domain family, member 12	Tbc1d12
1452310_at	transcriptional adaptor 2 (ADA2 homolog, yeast)-like	Tada2l	729.867	793.1	1077.97	442.6	355.6	247.067	1.08664	1.47694	0.735737	1.79191	2.23031	3.21006	1452310_at	Mm.45159	transcriptional adaptor 2 (ADA2 homolog, yeast)-like	Tada2l
1423543_at	SWA-70 protein	MGI:1298390	270.3	1976.13	1684.67	3566.16	815.867	814.367	7.31089	6.23258	1.17301	0.554135	2.42213	2.42659	1423543_at	Mm.334144	SWA-70 protein	Swap70
1435982_at	syntaxin 12	Stx12	871.033	2521.73	3153.17	1147.4	1193.83	1077.6	2.89511	3.62003	0.799746	2.19778	2.1123	2.34014	1435982_at	Mm.28237	syntaxin 12	Stx12
1448956_at	START domain containing 10	Stard10	1002.6	861.867	883.267	260.14	340.467	388.2	0.859632	0.880976	0.975772	3.31309	2.53143	2.22016	1448956_at	Mm.28896	START domain containing 10	Stard10
1456147_at	ST8 alpha-N-acetyl-neuraminide alpha-2,8-sialyltransferase 6	st8sia6	339.767	5558.97	5181.57	314.32	58.1	150.533	16.3611	15.2504	1.07284	17.6857	95.6793	36.9285	1456147_at	Mm.330004	ST8 alpha-N-acetyl-neuraminide alpha-2,8-sialyltransferase 6	St8sia6
1456440_s_at	ST8 alpha-N-acetyl-neuraminide alpha-2,8-sialyltransferase 6	st8sia6	102.667	2258.93	2376.3	150.26	24.6333	69.1	22.0026	23.1458	0.950609	15.0335	91.7023	32.6908	1456440_s_at	Mm.393036	ST8 alpha-N-acetyl-neuraminide alpha-2,8-sialyltransferase 6	St8sia6
1438566_at	ST8 alpha-N-acetyl-neuraminide alpha-2,8-sialyltransferase 6	st8sia6	118.867	959	725.4	97.62	74.7333	53.5333	8.06786	6.10264	1.32203	9.82381	12.8323	17.9141	1438566_at	Mm.393036	ST8 alpha-N-acetyl-neuraminide alpha-2,8-sialyltransferase 6	St8sia6
1430391_a_at	ST8 alpha-N-acetyl-neuraminide alpha-2,8-sialyltransferase 4	St8sia4	102.367	1666.5	2096.43	1239.18	82.8667	308.267	16.2797	20.4796	0.794922	1.34484	20.1106	5.40603	1430391_a_at	Mm.306228	ST8 alpha-N-acetyl-neuraminide alpha-2,8-sialyltransferase 4	St8sia4
1419186_a_at	ST8 alpha-N-acetyl-neuraminide alpha-2,8-sialyltransferase 4	St8sia4	1801.4	18881.8	23127.2	11384.3	297.633	6122.67	10.4817	12.8385	0.816431	1.65858	63.4398	3.08392	1419186_a_at	Mm.306228	ST8 alpha-N-acetyl-neuraminide alpha-2,8-sialyltransferase 4	St8sia4
1417616_at	ST6 (alpha-N-acetyl-neuraminyl-2,3-beta-galactosyl-1,3)-N-acetylgalactosaminide alpha-2,6-sialyltransferase 2	St6galnac2	35.2	1843.73	1294.23	688.44	21.3667	592.733	52.3788	36.768	1.42458	2.67813	86.2902	3.11056	1417616_at	Mm.3947	ST6 (alpha-N-acetyl-neuraminyl-2,3-beta-galactosyl-1,3)-N-acetylgalactosaminide alpha-2,6-sialyltransferase 2	St6galnac2
1449079_s_at	ST3 beta-galactoside alpha-2,3-sialyltransferase 6	St3gal6	642.1	5757.33	5039.63	2957.82	906.833	1488.2	8.96641	7.84867	1.14241	1.94648	6.34883	3.86866	1449079_s_at	Mm.212742	ST3 beta-galactoside alpha-2,3-sialyltransferase 6	St3gal6
1435026_at	sparc/osteonectin, cwcv and kazal-like domains proteoglycan 2	Spock2	1120.7	12998.1	16257.1	13314.5	72.1	344.8	11.5982	14.5062	0.799537	0.976239	180.279	37.6976	1435026_at	Mm.153429	sparc/osteonectin, cwcv and kazal-like domains proteoglycan 2	Spock2
1416114_at	SPARC-like 1 (mast9, hevin)	Sparcl1	15882.1	32194.5	32800.9	23466.6	325.267	9062.03	2.0271	2.06528	0.981515	1.37193	98.9789	3.55268	1416114_at	Mm.29027	SPARC-like 1 (mast9, hevin)	Sparcl1
1429177_x_at	SRY-box containing gene 17	Sox17	897.7	30844.1	31695.7	9503.28	7441.1	12153.8	34.3591	35.3077	0.973132	3.24563	4.1451	2.53781	1429177_x_at	Mm.279103	SRY-box containing gene 17	Sox17
1434389_at	expressed sequence AI449023	AI449023	2082.97	2023.7	1783.1	964.32	954.267	787.9	0.971547	0.856039	1.13493	2.09858	2.12069	2.56847	1434389_at	Mm.436658	Son of sevenless homolog 1 (Drosophila)	Sos1
1437197_at	sorbin and SH3 domain containing 2	Sorbs2	727.667	4140.03	3011.83	1483.64	88.7	215.267	5.68946	4.13903	1.37459	2.79046	46.6746	19.2321	1437197_at	Mm.211096	sorbin and SH3 domain containing 2	Sorbs2
1452789_at	stannin	Snn	2302.2	2995.07	1783.2	3542.96	708.767	1253.33	1.30096	0.774563	1.6796	0.845357	4.22574	2.38968	1452789_at	Mm.325800	stannin	Snn
1436853_a_at	synuclein, alpha	Snca	5365.07	365.067	582.8	1051.44	52.0667	76.5	0.0680451	0.108629	0.626401	0.347206	7.01152	4.77211	1436853_a_at	Mm.17484	synuclein, alpha	Snca
1424760_a_at	SET and MYND domain containing 2	Smyd2	1263.13	2390.97	2065.1	3313.42	649.2	503.4	1.89289	1.6349	1.1578	0.721601	3.68294	4.74964	1424760_a_at	Mm.156895	SET and MYND domain containing 2	Smyd2
1424268_at	spermine oxidase	Smox	1880.77	2795.73	2177.13	6125.06	370.2	404.967	1.48649	1.15758	1.28414	0.456442	7.55195	6.90361	1424268_at	Mm.136586	spermine oxidase	Smox
1433933_s_at	solute carrier organic anion transporter family, member 2b1	Slco2b1	1776.8	7798.5	6580.67	9526.68	34.4	420.667	4.38907	3.70366	1.18506	0.818596	226.701	18.5384	1433933_s_at	Mm.11249	solute carrier organic anion transporter family, member 2b1	Slco2b1
1454777_at	solute carrier organic anion transporter family, member 2b1	Slco2b1	680.667	3076.47	1738.87	4485.46	88.3667	177.8	4.51978	2.55465	1.76924	0.685875	34.8148	17.303	1454777_at	Mm.11249	solute carrier organic anion transporter family, member 2b1	Slco2b1
1423343_at	solute carrier organic anion transporter family, member 1c1	Slco1c1	5002.03	30482.2	31067.4	28186.9	17.4667	98.2667	6.09396	6.21096	0.981161	1.08143	1745.16	310.198	1423343_at	Mm.284495	solute carrier organic anion transporter family, member 1c1	Slco1c1
1420405_at	solute carrier organic anion transporter family, member 1a4	Slco1a4	1452.47	38443.9	38011.9	7864.64	45.3667	85.4	26.468	26.1706	1.01137	4.8882	847.405	450.163	1420405_at	Mm.255586	solute carrier organic anion transporter family, member 1a4	Slco1a4
1418326_at	solute carrier family 7 (cationic amino acid transporter, y+ system), member 5	Slc7a5	513.467	13681.2	12414.4	17058.8	866.3	18.6333	26.6448	24.1776	1.10204	0.802003	15.7927	734.233	1418326_at	Mm.27943	solute carrier family 7 (cationic amino acid transporter, y+ system), member 5	Slc7a5
1417022_at	solute carrier family 7 (cationic amino acid transporter, y+ system), member 3	Slc7a3	617.933	2336.27	2632.1	1521.02	60.5	70.8	3.78077	4.25952	0.887606	1.53599	38.616	32.9981	1417022_at	Mm.5140	solute carrier family 7 (cationic amino acid transporter, y+ system), member 3	Slc7a3
1454991_at	solute carrier family 7 (cationic amino acid transporter, y+ system), member 1	Slc7a1	2939.3	31330.8	34159.6	32268.9	696.667	2873.27	10.6593	11.6217	0.917188	0.970928	44.9724	10.9042	1454991_at	Mm.275489	solute carrier family 7 (cationic amino acid transporter, y+ system), member 1	Slc7a1
1454992_at	solute carrier family 7 (cationic amino acid transporter, y+ system), member 1	Slc7a1	1042.3	8054.07	11648	12736.2	464.9	1123.4	7.72721	11.1753	0.691455	0.632376	17.3243	7.16937	1454992_at	Mm.275489	solute carrier family 7 (cationic amino acid transporter, y+ system), member 1	Slc7a1
1421346_a_at	solute carrier family 6 (neurotransmitter transporter, taurine), member 6	Slc6a6	2047.4	12777.2	15816.6	8069.3	751.967	1534.23	6.2407	7.7252	0.807837	1.58343	16.9917	8.32807	1421346_a_at	Mm.395650	solute carrier family 6 (neurotransmitter transporter, taurine), member 6	Slc6a6
1437149_at	solute carrier family 6 (neurotransmitter transporter, taurine), member 6	Slc6a6	3672.93	21228.3	20083.4	12135.1	1608.7	6912.47	5.77967	5.46794	1.05701	1.74933	13.196	3.07102	1437149_at	Mm.395650	solute carrier family 6 (neurotransmitter transporter, taurine), member 6	Slc6a6
1436137_at	solute carrier family 6 (neurotransmitter transporter), member 17	Slc6a17	1249.37	243.6	163	350.08	114.6	98.0667	0.194979	0.130466	1.49448	0.695841	2.12565	2.48402	1436137_at	Mm.212867	solute carrier family 6 (neurotransmitter transporter), member 17	Slc6a17
1451486_at	RIKEN cDNA 1200006F02 gene	1200006F02Rik	363.267	2002.57	1411.2	2289.38	343.533	392.567	5.51266	3.88475	1.41905	0.87472	5.82932	5.10121	1451486_at	Mm.153218	solute carrier family 46, member 3	Slc46a3
1447227_at	Solute carrier family 40 (iron-regulated transporter), member 1, mRNA (cDNA clone MGC:6489 IMAGE:2647365)	Slc40a1	279.233	953.667	871.367	323.5	116.067	22.8333	3.4153	3.12057	1.09445	2.94796	8.21654	41.7664	1447227_at	Mm.28756	Solute carrier family 40 (iron-regulated transporter), member 1	Slc40a1
1439041_at	solute carrier family 39 (zinc transporter), member 10	Slc39a10	273.867	7069.57	4043.1	5974.44	253.567	315.1	25.8139	14.763	1.74855	1.1833	27.8805	22.4359	1439041_at	Mm.233889	solute carrier family 39 (zinc transporter), member 10	Slc39a10
1433751_at	solute carrier family 39 (zinc transporter), member 10	Slc39a10	4229.13	36219.1	35360	24913.8	1987.07	3932	8.5642	8.36106	1.0243	1.45378	18.2274	9.21138	1433751_at	Mm.233889	solute carrier family 39 (zinc transporter), member 10	Slc39a10
1454622_at	solute carrier family 38, member 5	Slc38a5	188.367	5337.57	4189.27	18291.3	22.4667	396.4	28.336	22.24	1.27411	0.291808	237.577	13.4651	1454622_at	Mm.6055	solute carrier family 38, member 5	Slc38a5
1418706_at	solute carrier family 38, member 3	Slc38a3	2650.93	8758.17	8436.23	8798.44	102.433	10.6667	3.3038	3.18236	1.03816	0.995423	85.5011	821.078	1418706_at	Mm.296560	solute carrier family 38, member 3	Slc38a3
1429154_at	Solute carrier family 35, member F2 (Slc35f2), mRNA	Slc35f2	103.1	3223.2	3344.47	4946.74	5.83333	46.5667	31.2629	32.4391	0.963741	0.651581	552.549	69.2169	1429154_at	Mm.26159	solute carrier family 35, member F2	Slc35f2
1433750_at	solute carrier family 31, member 1	Slc31a1	549.2	3655.13	3238.13	6867.8	1091.93	953.6	6.65538	5.89609	1.12878	0.532213	3.3474	3.83298	1433750_at	Mm.248637	solute carrier family 31, member 1	Slc31a1
1436164_at	solute carrier family 30 (zinc transporter), member 1	Slc30a1	2284.4	23687.8	16972.2	12462	3827.37	4884.07	10.3694	7.42961	1.39568	1.9008	6.18907	4.85002	1436164_at	Mm.9024	solute carrier family 30 (zinc transporter), member 1	Slc30a1
1422786_at	solute carrier family 30 (zinc transporter), member 1	Slc30a1	411.2	3646.87	4576.43	2534.22	459.767	811.8	8.86884	11.1295	0.79688	1.43905	7.93199	4.49232	1422786_at	Mm.9024	solute carrier family 30 (zinc transporter), member 1	Slc30a1
1426599_a_at	solute carrier family 2 (facilitated glucose transporter), member 1	Slc2a1	4128.7	34387.1	31344.3	20334.2	146.533	709.433	8.32879	7.5918	1.09708	1.69109	234.671	48.4712	1426599_a_at	Mm.21002	solute carrier family 2 (facilitated glucose transporter), member 1	Slc2a1
1434773_a_at	solute carrier family 2 (facilitated glucose transporter), member 1	Slc2a1	8552.27	41376.6	41085.4	26834.3	267.833	1419.63	4.83809	4.80404	1.00709	1.54193	154.486	29.146	1434773_a_at	Mm.21002	solute carrier family 2 (facilitated glucose transporter), member 1	Slc2a1
1424211_at	RIKEN cDNA 5730438N18 gene	5730438N18Rik	703.8	936.5	997.9	1624.16	332.767	188.767	1.33063	1.41787	0.938471	0.576606	2.81428	4.96115	1424211_at	Mm.41877	solute carrier family 25, member 33	Slc25a33
1453149_at	solute carrier family 25, member 32	Slc25a32	225.167	1131.7	920.367	600.12	368.333	253.767	5.02605	4.08749	1.22962	1.88579	3.07249	4.45961	1453149_at	Mm.17875	solute carrier family 25, member 32	Slc25a32
1423109_s_at	solute carrier family 25 (mitochondrial carnitine/acylcarnitine translocase), member 20	Slc25a20	462.733	1082.57	1296.2	2575.04	408	515.867	2.3395	2.80118	0.835185	0.420408	2.65335	2.09854	1423109_s_at	Mm.29666	solute carrier family 25 (mitochondrial carnitine/acylcarnitine translocase), member 20	Slc25a20
1435418_at	solute carrier family 22 (organic anion transporter), member 8	Slc22a8	415.067	9605.23	13707.1	10629.8	12.4	12.5667	23.1414	33.0239	0.700749	0.903612	774.616	764.342	1435418_at	Mm.285294	solute carrier family 22 (organic anion transporter), member 8	Slc22a8
1416966_at	solute carrier family 22 (organic anion transporter), member 8	Slc22a8	460.667	10026.1	8496.3	12902.4	47.8667	15.8667	21.7643	18.4435	1.18005	0.77707	209.458	631.895	1416966_at	Mm.285294	solute carrier family 22 (organic anion transporter), member 8	Slc22a8
1448299_at	solute carrier family 1 (neuronal/epithelial high affinity glutamate transporter, system Xag), member 1	Slc1a1	1778.33	8321.13	6059.57	2869.58	61.9333	521.2	4.67918	3.40744	1.37322	2.89977	134.356	15.9653	1448299_at	Mm.246670	solute carrier family 1 (neuronal/epithelial high affinity glutamate transporter, system Xag), member 1	Slc1a1
1460386_a_at	solute carrier family 1 (neuronal/epithelial high affinity glutamate transporter, system Xag), member 1	Slc1a1	121.6	1367.7	887.867	705.66	16.1333	99.2	11.2475	7.30154	1.54043	1.93819	84.7748	13.7873	1460386_a_at	Mm.246670	solute carrier family 1 (neuronal/epithelial high affinity glutamate transporter, system Xag), member 1	Slc1a1
1425415_a_at	solute carrier family 1 (neuronal/epithelial high affinity glutamate transporter, system Xag), member 1	Slc1a1	627.8	7413.6	5618.4	2816.14	19.9	590.833	11.8089	8.94935	1.31952	2.63254	372.543	12.5477	1425415_a_at	Mm.246670	solute carrier family 1 (neuronal/epithelial high affinity glutamate transporter, system Xag), member 1	Slc1a1
1436417_at	---	Slc19a3	262	9686.57	8146.7	2203.6	38.8	91.5667	36.9716	31.0943	1.18902	4.39579	249.654	105.787	1436417_at	Mm.261542	solute carrier family 19 (sodium/hydrogen exchanger), member 3	Slc19a3
1426082_a_at	solute carrier family 16 (monocarboxylic acid transporters), member 4	Slc16a4	108.4	1724.03	1660.5	1620.36	18.3333	50.7667	15.9044	15.3183	1.03826	1.06398	94.0382	33.9599	1426082_a_at	Mm.38384	solute carrier family 16 (monocarboxylic acid transporters), member 4	Slc16a4
1418445_at	---	---	343.833	3708.5	3998.13	1547.04	688.967	232.067	10.7857	11.6281	0.927558	2.39716	5.3827	15.9803	1418445_at	---	solute carrier family 16 (monocarboxylic acid transporters), member 2	Slc16a2
1418446_at	solute carrier family 16 (monocarboxylic acid transporters), member 2	Slc16a2	362.3	2343.5	2146.8	1170.04	876.3	249.233	6.4684	5.92548	1.09162	2.00292	2.67431	9.40284	1418446_at	---	solute carrier family 16 (monocarboxylic acid transporters), member 2	Slc16a2
1415802_at	solute carrier family 16 (monocarboxylic acid transporters), member 1	Slc16a1	5045.7	32259.1	28465.7	27634.2	544.267	217.5	6.39338	5.64157	1.13326	1.16736	59.2708	148.318	1415802_at	Mm.9086	solute carrier family 16 (monocarboxylic acid transporters), member 1	Slc16a1
1449163_at	expressed sequence AI256711	AI256711	93.9333	2139	1864.13	1477.28	743.3	844.733	22.7715	19.8453	1.14745	1.44793	2.87771	2.53216	1449163_at	Mm.38017	single immunoglobulin and toll-interleukin 1 receptor (TIR) domain	Sigirr
1457465_at	RIKEN cDNA D430043L16 gene	D430043L16Rik	325.7	5879.03	5392.2	3461.16	1932.83	2726.47	18.0505	16.5557	1.09028	1.69857	3.04167	2.15628	1457465_at	Mm.23208	shroom family member 4	Shroom4
1416305_at	SH3-domain binding protein 4	Sh3bp4	521.067	2475.73	2227.9	2000.74	148.4	838.7	4.75128	4.27565	1.11124	1.23741	16.6828	2.95187	1416305_at	Mm.170983	SH3-domain binding protein 4	Sh3bp4
1455250_at	SH3-domain binding protein 4	Sh3bp4	532.767	1938.27	1948	1140.86	70.6	800.1	3.63812	3.65638	0.995003	1.69895	27.4542	2.42253	1455250_at	Mm.170983	SH3-domain binding protein 4	Sh3bp4
1457867_at	sphingosine-1-phosphate phosphotase 2	Sgpp2	257.767	8639.93	9511.8	1044.36	20.1	925.8	33.5184	36.9008	0.908338	8.27295	429.847	9.3324	1457867_at	Mm.276248	sphingosine-1-phosphate phosphotase 2	Sgpp2
1429029_at	RIKEN cDNA 4933405A16 gene	4933405A16Rik	101.1	937	1236.83	313.66	22.7667	151.767	9.26805	12.2338	0.75758	2.98731	41.1567	6.17395	1429029_at	Mm.273360	sphingomyelin synthase 2	Sgms2
1426575_at	transmembrane protein 23	Tmem23	289.633	7349.43	4366.83	2207.56	653.367	790.767	25.375	15.0771	1.68301	3.32921	11.2486	9.29406	1426575_at	Mm.329810	sphingomyelin synthase 1	Sgms1
1426576_at	transmembrane protein 23	Tmem23	804.467	16632.3	13956	3657.06	2661.5	5503.73	20.675	17.3482	1.19177	4.54801	6.24923	3.02201	1426576_at	Mm.329810	sphingomyelin synthase 1	Sgms1
1436499_at	transmembrane protein 23	Tmem23	3792.57	36860.7	37297.5	14433.7	10789	17894.5	9.71919	9.83436	0.988289	2.55379	3.4165	2.05989	1436499_at	Mm.329810	sphingomyelin synthase 1	Sgms1
1423796_at	splicing factor proline/glutamine rich (polypyrimidine tract binding protein associated)	Sfpq	1313.47	1750.93	1372.37	1709.76	808.8	770.967	1.33306	1.04484	1.27585	1.02408	2.16485	2.27109	1423796_at	Mm.257276	splicing factor proline/glutamine rich (polypyrimidine tract binding protein associated)	Sfpq
1455549_at	SEC14 and spectrin domains 1	Sestd1	847.733	1496.67	1610.77	1206.32	87.7667	421.533	1.76549	1.90009	0.929164	1.24069	17.0528	3.55053	1455549_at	Mm.27120	SEC14 and spectrin domains 1	Sestd1
1429114_at	SEC14 and spectrin domains 1	Sestd1	356.233	748.7	826.9	1400.36	64.6333	269.2	2.10171	2.32123	0.90543	0.534648	11.5838	2.7812	1429114_at	Mm.389296	SEC14 and spectrin domains 1	Sestd1
1433711_s_at	sestrin 1	Sesn1	2529.97	11222.6	10873.1	4543.52	4451.87	3279.47	4.43587	4.29774	1.03214	2.47002	2.52088	3.42208	1433711_s_at	Mm.139418	sestrin 1	Sesn1
1416666_at	serine (or cysteine) peptidase inhibitor, clade E, member 2	Serpine2	10941.4	11171	17013.6	11014.1	47.7333	2703.03	1.02098	1.55497	0.656596	1.01425	234.03	4.13278	1416666_at	Mm.3093	serine (or cysteine) peptidase inhibitor, clade E, member 2	Serpine2
1433571_at	serine incorporator 5	Serinc5	3455.73	1351.17	1173.7	1607.54	551.767	624.333	0.390993	0.339638	1.1512	0.840518	2.4488	2.16418	1433571_at	Mm.297970	serine incorporator 5	Serinc5
1459903_at	sema domain, immunoglobulin domain (Ig), and GPI membrane anchor, (semaphorin) 7A	Sema7a	1150.9	13296.2	9659.57	6140.04	68.4333	3192.7	11.5529	8.39305	1.37648	2.16549	194.294	4.16456	1459903_at	Mm.335187	sema domain, immunoglobulin domain (Ig), and GPI membrane anchor, (semaphorin) 7A	Sema7a
1426775_s_at	secretory carrier membrane protein 1	Scamp1	3931.17	5986.53	5810.27	4328.86	3039.83	2530.87	1.52284	1.478	1.03034	1.38294	1.96936	2.36541	1426775_s_at	Mm.201455	secretory carrier membrane protein 1	Scamp1
1440343_at	ribosomal protein S6 kinase, polypeptide 5	Rps6ka5	961.667	323.767	397.8	117.96	68.3	152.967	0.336672	0.413657	0.813893	2.74472	4.74036	2.11658	1440343_at	Mm.392855	ribosomal protein S6 kinase, polypeptide 5	Rps6ka5
1451243_at	arginyl aminopeptidase (aminopeptidase B)	Rnpep	493.867	1978.23	1241.33	1862.18	641.6	765.267	4.0056	2.5135	1.59364	1.06232	3.08328	2.58502	1451243_at	Mm.291048	arginyl aminopeptidase (aminopeptidase B)	Rnpep
1443830_x_at	ring finger protein 103	Rnf103	2969.77	6508.1	7605.6	2664.08	2847.53	2285.6	2.19145	2.56101	0.855698	2.44291	2.28552	2.84744	1443830_x_at	Mm.422969	ring finger protein 103	Rnf103
1448434_at	ring finger protein 103	Rnf103	2388.77	5030.23	4666.93	1671.5	1974.8	1852.07	2.10579	1.9537	1.07785	3.00941	2.54721	2.71601	1448434_at	Mm.422969	ring finger protein 103	Rnf103
1429206_at	---	---	151.333	3898.73	3544.03	1961.62	1466.57	153.6	25.7626	23.4187	1.10008	1.98751	2.65841	25.3824	1429206_at	Mm.26659	Rho-related BTB domain containing 1	Rhobtb1
1420941_at	regulator of G-protein signaling 5	Rgs5	4696.07	4837.7	15294.2	4871.12	1272.5	230.033	1.03016	3.25682	0.316309	0.993139	3.80173	21.0304	1420941_at	Mm.20954	regulator of G-protein signaling 5	Rgs5
1450784_at	reversion-inducing-cysteine-rich protein with kazal motifs	Reck	1171.73	11284.5	10186.2	1641	335.933	2822.03	9.63063	8.69327	1.10783	6.87662	33.5916	3.99872	1450784_at	Mm.331573	reversion-inducing-cysteine-rich protein with kazal motifs	Reck
1438933_x_at	RAS, guanyl releasing protein 2 /// similar to calcium and DAG-regulated guanine nucleotide exchange factor I	Rasgrp2 /// LOC381240	265.9	1231.07	884.1	504.58	523.433	563.467	4.62981	3.32493	1.39245	2.43978	2.35191	2.18481	1438933_x_at	Mm.77017	RAS, guanyl releasing protein 2	Rasgrp2
1449048_s_at	RAB4A, member RAS oncogene family	Rab4a	1443.77	867.2	1737.43	1018.52	275.767	226.267	0.600651	1.2034	0.499127	0.851431	3.14469	3.83265	1449048_s_at	Mm.9221	RAB4A, member RAS oncogene family	Rab4a
1434314_s_at	RAB11 family interacting protein 5 (class I)	Rab11fip5	1942.1	6777.57	10634.7	1851.78	147.1	2261.47	3.48981	5.47589	0.637305	3.66003	46.0746	2.99698	1434314_s_at	Mm.220334	RAB11 family interacting protein 5 (class I)	Rab11fip5
1426047_a_at	protein tyrosine phosphatase, receptor type, R	Ptprr	315.6	4000.57	2974.83	282.06	96.1	282.8	12.6761	9.42596	1.3448	14.1834	41.6292	14.1463	1426047_a_at	Mm.336316	protein tyrosine phosphatase, receptor type, R	Ptprr
1450122_at	protein tyrosine phosphatase, receptor type, G	Ptprg	151.8	1307.17	801.1	1773.16	130.233	463.567	8.61111	5.27734	1.63171	0.737196	10.0371	2.8198	1450122_at	Mm.434387	protein tyrosine phosphatase, receptor type, G	Ptprg
1448254_at	pleiotrophin	Ptn	11340.2	18374	12539.4	9003.02	4.83333	130.3	1.62025	1.10574	1.4653	2.04087	3801.52	141.013	1448254_at	Mm.279690	pleiotrophin	Ptn
1416211_a_at	pleiotrophin	Ptn	4034.1	5194.77	5133.5	2190.24	6.66667	91.6333	1.28771	1.27253	1.01193	2.37178	779.215	56.6908	1416211_a_at	Mm.279690	pleiotrophin	Ptn
1429652_at	RIKEN cDNA 1190002C06 gene	1190002C06Rik	898.667	2036.03	1940.77	971.04	1007.13	859.3	2.26562	2.15961	1.04909	2.09676	2.02161	2.36941	1429652_at	Mm.29889	proline-rich coiled-coil 1	Prrc1
1419700_a_at	prominin 1	Prom1	3319.07	36904.2	40092.8	15509.8	62.6	528.433	11.1189	12.0795	0.920471	2.37942	589.524	69.8371	1419700_a_at	Mm.6250	prominin 1	Prom1
1416130_at	prion protein	Prnp	5298.17	2496.83	2552.9	6802.24	112.9	273.7	0.471264	0.481846	0.978038	0.36706	22.1154	9.12252	1416130_at	Mm.648	prion protein	Prnp
1448233_at	prion protein	Prnp	22233.4	23015	25381.7	25588.8	385.367	3827.57	1.03516	1.1416	0.906758	0.899419	59.7224	6.01297	1448233_at	Mm.648	prion protein	Prnp
1429144_at	RIKEN cDNA 2310032D16 gene	2310032D16Rik	1082.4	12597.4	9527.87	6894.5	635.233	1517.53	11.6384	8.80254	1.32217	1.82717	19.8312	8.30126	1429144_at	Mm.211211	preimplantation protein 4	Prei4
1440870_at	MKIAA1675 protein	Prdm16	865.067	1813.57	1346.13	418.42	42.4	487.233	2.09645	1.5561	1.34724	4.33432	42.7728	3.72217	1440870_at	Mm.257785	PR domain containing 16	Prdm16
1430025_at	protein phosphatase 3, catalytic subunit, gamma isoform	Ppp3cc	71.4333	882.333	1421.2	209.06	82	163.4	12.3518	19.8955	0.620837	4.22048	10.7602	5.39984	1430025_at	Mm.245742	protein phosphatase 3, catalytic subunit, gamma isoform	Ppp3cc
1435787_at	Protein phosphatase 1 (formerly 2C)-like, mRNA (cDNA clone MGC:106606 IMAGE:6837066)	Ppm1l	2154.5	1125.27	1149.83	1533.8	104.833	345.533	0.522287	0.533689	0.978635	0.733646	10.7339	3.25661	1435787_at	Mm.40577	protein phosphatase 1 (formerly 2C)-like	Ppm1l
1452759_s_at	PTPRF interacting protein, binding protein 1 (liprin beta 1)	Ppfibp1	690.1	4928.3	3979.57	2881.74	2018.87	2482.83	7.14143	5.76665	1.2384	1.71018	2.44112	1.98495	1452759_s_at	Mm.103382	PTPRF interacting protein, binding protein 1 (liprin beta 1)	Ppfibp1
1428344_at	RIKEN cDNA 4932443D16 gene	4932443D16Rik	292.167	3663.57	3193.33	1712.98	583.267	875.833	12.5393	10.9298	1.14725	2.13871	6.28112	4.18295	1428344_at	Mm.280653	phosphatidic acid phosphatase type 2 domain containing 2	Ppapdc2
1428345_at	RIKEN cDNA 4932443D16 gene	4932443D16Rik	126.433	3346.8	5312.47	2822.92	285.933	1173.13	26.4709	42.0179	0.62999	1.18558	11.7048	2.85287	1428345_at	Mm.280653	phosphatidic acid phosphatase type 2 domain containing 2	Ppapdc2
1417972_s_at	processing of precursor 5, ribonuclease P/MRP family (S. cerevisiae)	Pop5	1023.57	2040	1839.03	3225.76	642.733	510.9	1.99303	1.79669	1.10928	0.632409	3.17394	3.99295	1417972_s_at	Mm.24636	processing of precursor 5, ribonuclease P/MRP family (S. cerevisiae)	Pop5
1455858_x_at	pro-opiomelanocortin-alpha	Pomc1	106.133	887.633	1403.83	563.24	119.167	57.5	8.36338	13.2271	0.632293	1.57594	7.44867	15.4371	1455858_x_at	Mm.277996	pro-opiomelanocortin-alpha	Pomc1
1449483_at	polymerase (DNA directed), kappa	Polk	400.467	7319.4	9748.57	669.84	952.6	517.567	18.2772	24.343	0.750818	10.9271	7.6836	14.1419	1449483_at	Mm.89926	polymerase (DNA directed), kappa	Polk
1423371_at	polymerase (DNA-directed), epsilon 4 (p12 subunit)	Pole4	1181.27	1383.67	1054.63	681.02	607.567	608.967	1.17134	0.892799	1.31199	2.03176	2.27739	2.27216	1423371_at	Mm.195753	polymerase (DNA-directed), epsilon 4 (p12 subunit)	Pole4
1416517_at	neuropathy target esterase	MGI:1354723	1086.33	3452.67	2983.83	3459.76	1045.8	776	3.17828	2.7467	1.15712	0.99795	3.30146	4.44931	1416517_at	Mm.23085	patatin-like phospholipase domain containing 6	Pnpla6
1418746_at	brain protein 17	MGI:1930773	624.433	1485.67	978.333	1092.92	71.3667	221.5	2.37922	1.56675	1.51857	1.35936	20.8174	6.7073	1418746_at	Mm.384726	paroxysmal nonkinesiogenic dyskinesia	Pnkd
1418203_at	phorbol-12-myristate-13-acetate-induced protein 1	Pmaip1	527.933	11711.5	7906.13	2995.1	106.933	1975.13	22.1836	14.9756	1.48131	3.91021	109.521	5.92946	1418203_at	Mm.271878	phorbol-12-myristate-13-acetate-induced protein 1	Pmaip1
1423725_at	plastin 3 (T-isoform)	Pls3	3366.03	14516.6	12161.7	7343.12	4337.47	5583.63	4.31268	3.61306	1.19364	1.9769	3.3468	2.59985	1423725_at	Mm.28777	plastin 3 (T-isoform)	Pls3
1448945_at	plasma membrane proteolipid	Pllp	3772.73	2453.4	2529.8	457.92	74.2667	760.1	0.650298	0.670548	0.9698	5.3577	33.035	3.22773	1448945_at	Mm.279977	plasma membrane proteolipid	Pllp
1452248_at	pleckstrin homology domain containing, family G (with RhoGef domain) member 5	Plekhg5	340.567	2007.83	1404.57	2494.64	775.433	624.833	5.89557	4.1242	1.4295	0.804859	2.5893	3.21339	1452248_at	Mm.332102	pleckstrin homology domain containing, family G (with RhoGef domain) member 5	Plekhg5
1435043_at	phospholipase C, beta 1	Plcb1	3273.4	8722.47	9161.9	1352.72	838.067	3708.17	2.66465	2.79889	0.952037	6.44809	10.4078	2.35223	1435043_at	Mm.330607	phospholipase C, beta 1	Plcb1
1434820_s_at	protein kinase inhibitor, gamma	Pkig	1362.93	5439.67	6465.43	2119.88	452	2095	3.99115	4.74376	0.841346	2.56603	12.0347	2.5965	1434820_s_at	Mm.415944	protein kinase inhibitor, gamma	Pkig
1429001_at	pirin	Pir	178.4	1280.3	1366.37	307	133.133	605.267	7.17657	7.65901	0.937011	4.17036	9.61668	2.11527	1429001_at	Mm.293463	pirin	Pir
1428332_at	RIKEN cDNA 1500004A08 gene	1500004A08Rik	2083.17	4546.4	3089.97	960.64	98.7	646.4	2.18245	1.4833	1.47134	4.73268	46.0628	7.03342	1428332_at	---	phosphoinositide-3-kinase interacting protein 1	Pik3ip1
1437062_s_at	phytanoyl-CoA hydroxylase interacting protein-like	Phyhipl	5716.33	201.033	209.733	99.18	2.26667	36.0667	0.0351682	0.0366902	0.958519	2.02695	88.6912	5.57394	1437062_s_at	Mm.181061	phytanoyl-CoA hydroxylase interacting protein-like	Phyhipl
1426752_at	PHD finger protein 17	Phf17	1068.3	2316.97	2282.6	855.12	1010.5	1082.63	2.16884	2.13667	1.01506	2.70952	2.29289	2.14012	1426752_at	Mm.286285	PHD finger protein 17	Phf17
1423212_at	polyhomeotic-like 1 (Drosophila)	Phc1	2292	1741.27	1483.77	1788.46	303.967	494.333	0.759715	0.647368	1.17354	0.973612	5.72848	3.52245	1423212_at	Mm.6822	polyhomeotic-like 1 (Drosophila)	Phc1
1434258_s_at	phosphatase and actin regulator 4	Phactr4	1972.5	9675.47	9161.17	3632.86	3125.93	2475.6	4.90518	4.64444	1.05614	2.66332	3.09522	3.90833	1434258_s_at	Mm.158361	phosphatase and actin regulator 4	Phactr4
1449184_at	peptidoglycan recognition protein 1	Pglyrp1	151.867	6605.93	7223.6	8928.88	17.7667	56.9333	43.4982	47.5654	0.914493	0.739839	371.816	116.029	1449184_at	Mm.21855	peptidoglycan recognition protein 1	Pglyrp1
1439148_a_at	phosphofructokinase, liver, B-type	Pfkl	2531.67	4797.57	4395.73	4127.62	2402.1	1251.93	1.89502	1.7363	1.09141	1.16231	1.99724	3.83213	1439148_a_at	Mm.269649	phosphofructokinase, liver, B-type	Pfkl
1427931_s_at	pyridoxal (pyridoxine, vitamin B6) kinase	Pdxk	357.333	1264.6	756.067	398.48	40.7333	28.9333	3.53899	2.11586	1.6726	3.17356	31.0458	43.7074	1427931_s_at	Mm.206159	pyridoxal (pyridoxine, vitamin B6) kinase	Pdxk
1427929_a_at	pyridoxal (pyridoxine, vitamin B6) kinase	Pdxk	2827.63	10374.2	7844.03	2386.66	418.3	534.233	3.66886	2.77406	1.32256	4.34674	24.8009	19.4189	1427929_a_at	Mm.206159	pyridoxal (pyridoxine, vitamin B6) kinase	Pdxk
1437175_at	PDLIM1 interacting kinase 1 like	Pdik1l	744.433	1366.13	1032.7	588.58	626.4	453.867	1.83513	1.38723	1.32288	2.32107	2.18093	3.00999	1437175_at	Mm.22778	PDLIM1 interacting kinase 1 like	Pdik1l
1456532_at	---	---	87.4667	1519.23	1467.37	436.9	308.2	760.533	17.3693	16.7763	1.03535	3.4773	4.92937	1.99759	1456532_at	Mm.390122	Platelet-derived growth factor, D polypeptide	Pdgfd
1418406_at	phosphodiesterase 8A	Pde8a	3717.53	5853.5	3953.5	5049.38	1078.63	1939.1	1.57457	1.06347	1.48059	1.15925	5.42677	3.01867	1418406_at	Mm.371577	phosphodiesterase 8A	Pde8a
1416383_a_at	pyruvate carboxylase	Pcx	1177.73	1108.63	727.567	3138.26	101.533	109.9	0.941328	0.617769	1.52375	0.353264	10.9189	10.0877	1416383_a_at	Mm.1845	pyruvate carboxylase	Pcx
1452913_at	Purkinje cell protein 4-like 1	Pcp4l1	513.433	2849.3	2052.63	218.44	720.367	221.267	5.5495	3.99786	1.38812	13.0439	3.95535	12.8772	1452913_at	Mm.273087	Purkinje cell protein 4-like 1	Pcp4l1
1429429_s_at	RIKEN cDNA A030012M09 gene	A030012M09Rik	1409.97	5289.83	6613.8	1609.32	1688.77	1847.17	3.75174	4.69075	0.799818	3.287	3.13236	2.86376	1429429_s_at	Mm.21539	protein-L-isoaspartate (D-aspartate) O-methyltransferase domain containing 1	Pcmtd1
1437360_at	protocadherin 19	Pcdh19	828.333	3406.27	3367.83	5136.04	13.6333	175.6	4.11219	4.06579	1.01141	0.663209	249.848	19.3979	1437360_at	Mm.39738	protocadherin 19	Pcdh19
1451405_at	propionyl-Coenzyme A carboxylase, alpha polypeptide	Pcca	1634.37	3121.47	3632.97	2649.42	1393.77	1501.5	1.90989	2.22286	0.859206	1.17817	2.23959	2.0789	1451405_at	Mm.23876	propionyl-Coenzyme A carboxylase, alpha polypeptide	Pcca
1417190_at	pre-B-cell colony-enhancing factor 1	Pbef1	1048.13	4669.97	4167.3	12727.2	1833.73	997.767	4.45551	3.97593	1.12062	0.366929	2.5467	4.68042	1417190_at	Mm.202727	pre-B-cell colony-enhancing factor 1	Pbef1
1460459_at	progestin and adipoQ receptor family member V	Paqr5	94.1	3307.3	2980.13	147.08	45.7333	41.2333	35.1467	31.6699	1.10978	22.4864	72.3171	80.2094	1460459_at	Mm.273267	progestin and adipoQ receptor family member V	Paqr5
1452749_at	PAP associated domain containing 1	Papd1	1023.77	3906.07	2964.87	2083.98	1835.63	1659.47	3.81539	2.89604	1.31745	1.87433	2.12791	2.35381	1452749_at	Mm.49826	PAP associated domain containing 1	Papd1
1423967_at	paralemmin	Palm	218	1653.67	1034.9	673.8	92.8667	140.133	7.58563	4.74725	1.5979	2.45424	17.8069	11.8007	1423967_at	Mm.34650	paralemmin	Palm
1460192_at	oxysterol binding protein-like 1A	Osbpl1a	8889.13	7674.2	10572	1384.34	556.9	650.867	0.863324	1.18931	0.725901	5.54358	13.7802	11.7907	1460192_at	Mm.259470	oxysterol binding protein-like 1A	Osbpl1a
1416823_a_at	oxysterol binding protein-like 1A	Osbpl1a	1873.27	1341.1	2478.87	355.56	189.267	214.5	0.715915	1.32329	0.541013	3.7718	7.08577	6.25221	1416823_a_at	Mm.259470	oxysterol binding protein-like 1A	Osbpl1a
1448873_at	occludin	Ocln	254.233	10303.7	5947.2	6632.74	40.3333	1054.43	40.5286	23.3927	1.73254	1.55347	255.464	9.77182	1448873_at	Mm.4807	occludin	Ocln
1417201_at	5'-nucleotidase, cytosolic II	Nt5c2	852.3	1465.6	932.4	377.6	451.733	446.233	1.71958	1.09398	1.57186	3.88136	3.24439	3.28438	1417201_at	Mm.248652	5'-nucleotidase, cytosolic II	Nt5c2
1416107_at	neuron specific gene family member 2	Nsg2	3837.8	211.267	303.9	228.08	43.9	26.3	0.0550489	0.079186	0.695185	0.926283	4.81245	8.03295	1416107_at	Mm.3304	neuron specific gene family member 2	Nsg2
1455034_at	Nuclear receptor subfamily 4, group A, member 2 (Nr4a2), mRNA	Nr4a2	1993.93	4503.3	9030.57	4934.74	608.133	1836.67	2.2585	4.52902	0.498673	0.912571	7.40512	2.45189	1455034_at	Mm.3507	Nuclear receptor subfamily 4, group A, member 2	Nr4a2
1450750_a_at	nuclear receptor subfamily 4, group A, member 2	Nr4a2	381	885.267	1966.5	1142.58	208.167	425.733	2.32353	5.16142	0.450174	0.774796	4.25268	2.07939	1450750_a_at	Mm.3507	nuclear receptor subfamily 4, group A, member 2	Nr4a2
1416505_at	nuclear receptor subfamily 4, group A, member 1	Nr4a1	5036.9	18381	19275.4	10204.9	4123.4	4670	3.64927	3.82683	0.953601	1.8012	4.45773	3.93597	1416505_at	Mm.119	nuclear receptor subfamily 4, group A, member 1	Nr4a1
1426852_x_at	nephroblastoma overexpressed gene	Nov	1790.57	2571.67	1648.4	302.94	26.9667	995.6	1.43623	0.920602	1.5601	8.48903	95.3646	2.58303	1426852_x_at	Mm.5167	nephroblastoma overexpressed gene	Nov
1451169_at	nodal modulator 1	Nomo1	385.5	961.9	682.133	4049.46	371.333	191.833	2.4952	1.76948	1.41013	0.237538	2.59039	5.01425	1451169_at	Mm.274811	nodal modulator 1	Nomo1
1451170_s_at	nodal modulator 1	Nomo1	1588.47	5272.7	5613.8	13293.9	1594.67	1055.23	3.31936	3.5341	0.939239	0.396626	3.30646	4.99671	1451170_s_at	Mm.274811	nodal modulator 1	Nomo1
1426934_at	NHS-like 1	Nhsl1	770.433	3074.67	2715.43	1776.84	362.133	754.433	3.99083	3.52455	1.13229	1.73041	8.49043	4.07547	1426934_at	Mm.297971	NHS-like 1	Nhsl1
1438452_at	nebulette	Nebl	1609.2	9734.33	9763.5	2015.64	38.4667	2057.87	6.04918	6.0673	0.997013	4.8294	253.059	4.7303	1438452_at	Mm.256298	nebulette	Nebl
1423413_at	N-myc downstream regulated gene 1	Ndrg1	3680.1	5505.57	6723.4	170.18	1468.3	524.9	1.49604	1.82696	0.818866	32.3514	3.74962	10.4888	1423413_at	Mm.30837	N-myc downstream regulated gene 1	Ndrg1
1456174_x_at	N-myc downstream regulated gene 1	Ndrg1	15908.8	31148	28713.4	734.3	12861.1	4796.93	1.95791	1.80487	1.08479	42.4187	2.42188	6.49332	1456174_x_at	Mm.30837	N-myc downstream regulated gene 1	Ndrg1
1418500_at	nucleosome assembly protein 1-like 3	Nap1l3	1376.23	499.9	629.967	214.04	73	52.5667	0.363238	0.457747	0.793534	2.33554	6.84795	9.50983	1418500_at	Mm.71004	nucleosome assembly protein 1-like 3	Nap1l3
1428509_at	myosin IE	Myo1e	586.7	1333.87	1321.37	1856.22	283.5	588.7	2.27351	2.2522	1.00946	0.718593	4.705	2.26578	1428509_at	Mm.249311	myosin IE	Myo1e
1450376_at	Max interacting protein 1	Mxi1	2638.6	3532.8	3198.7	3084.7	1224.5	843.5	1.33889	1.21227	1.10445	1.14527	2.8851	4.18826	1450376_at	Mm.2154	Max interacting protein 1	Mxi1
1436501_at	mitochondrial tumor suppressor 1	Mtus1	570.667	1554.8	879	457.88	728.167	429.433	2.72453	1.5403	1.76883	3.39565	2.13523	3.62059	1436501_at	Mm.149438	mitochondrial tumor suppressor 1	Mtus1
1454824_s_at	mitochondrial tumor suppressor 1	Mtus1	1748.13	5152.47	4667.67	1109.3	2131.53	1447.57	2.94741	2.67009	1.10386	4.64479	2.41726	3.5594	1454824_s_at	Mm.149438	mitochondrial tumor suppressor 1	Mtus1
1425485_at	myotubularin related protein 6	Mtmr6	1592.1	3454.67	2789.87	2281.82	1196.83	860.5	2.16988	1.75232	1.23829	1.514	2.88651	4.01472	1425485_at	Mm.247007	myotubularin related protein 6	Mtmr6
1456540_s_at	myotubularin related protein 6	Mtmr6	4523.33	8835.67	10614.3	5672.24	3204.27	2669.03	1.95335	2.34657	0.83243	1.5577	2.75747	3.31044	1456540_s_at	Mm.247007	myotubularin related protein 6	Mtmr6
1425486_s_at	myotubularin related protein 6	Mtmr6	4520.7	9298.3	10212.8	6202.94	3649.33	3135.63	2.05683	2.25913	0.910453	1.49901	2.54794	2.96537	1425486_s_at	Mm.247007	myotubularin related protein 6	Mtmr6
1424433_at	methionine sulfoxide reductase B2	Msrb2	459.333	1302.33	1075.07	728.12	490.2	113.9	2.83527	2.34049	1.2114	1.78862	2.65674	11.434	1424433_at	Mm.27166	methionine sulfoxide reductase B2	Msrb2
1428167_a_at	myelin protein zero-like 1	Mpzl1	2474.4	15830.4	17773.9	11960	2082.13	2193.57	6.39767	7.18313	0.890653	1.32361	7.60297	7.21674	1428167_a_at	Mm.46438	myelin protein zero-like 1	Mpzl1
1428168_at	myelin protein zero-like 1	Mpzl1	3222	14839.3	14688.8	16824.4	2649.77	2073.53	4.60562	4.5589	1.01025	0.882013	5.60023	7.15653	1428168_at	Mm.46438	myelin protein zero-like 1	Mpzl1
1424280_at	motile sperm domain containing 1	Mospd1	593.6	2854.53	2625.8	2832.42	1101.93	629.7	4.80885	4.42352	1.08711	1.00781	2.59048	4.53316	1424280_at	Mm.28236	motile sperm domain containing 1	Mospd1
1416313_at	myeloid/lymphoid or mixed-lineage leukemia (trithorax homolog, Drosophila); translocated to, 11	Mllt11	3894.27	549.367	690.567	554.72	105.133	214.7	0.141071	0.177329	0.79553	0.990349	5.22543	2.55876	1416313_at	Mm.331208	myeloid/lymphoid or mixed-lineage leukemia (trithorax homolog, Drosophila); translocated to, 11	Mllt11
1418434_at	makorin, ring finger protein, 1	Mkrn1	2147.77	3159.87	1785.2	470.58	768.2	592.767	1.47123	0.831189	1.77004	6.71483	4.11334	5.33071	1418434_at	Mm.270484	makorin, ring finger protein, 1	Mkrn1
1434853_x_at	makorin, ring finger protein, 1	Mkrn1	7903.43	9399.3	10500.7	1716.86	1888.77	2846.53	1.18927	1.32863	0.895112	5.4747	4.97642	3.30202	1434853_x_at	Mm.270484	makorin, ring finger protein, 1	Mkrn1
1451425_a_at	makorin, ring finger protein, 1	Mkrn1	1277.67	1567.37	1309.27	616.26	421.733	630.833	1.22674	1.02473	1.19713	2.54335	3.71649	2.4846	1451425_a_at	Mm.270484	makorin, ring finger protein, 1	Mkrn1
1418444_a_at	membrane interacting protein of RGS16	MGI:1891827	4168.6	4269.4	3175.43	2905.02	1537.7	1757.9	1.02418	0.761751	1.34451	1.46966	2.77648	2.42869	1418444_a_at	Mm.273142	membrane interacting protein of RGS16	Mir16
1428223_at	major facilitator superfamily domain containing 2	Mfsd2	2973.03	21960.8	16342.8	28085.4	28.2333	97.6667	7.38668	5.49702	1.34376	0.78193	777.834	224.855	1428223_at	Mm.331842	major facilitator superfamily domain containing 2	Mfsd2
1429005_at	malignant fibrous histiocytoma amplified sequence 1	Mfhas1	1273.77	8687.27	10734.5	5528.36	2282.57	3616.83	6.82014	8.42734	0.809287	1.5714	3.80592	2.4019	1429005_at	Mm.103246	malignant fibrous histiocytoma amplified sequence 1	Mfhas1
1434140_at	mcf.2 transforming sequence-like	Mcf2l	1032.47	8430.87	7094.53	4170.42	61.3333	3011.13	8.16575	6.87144	1.18836	2.02159	137.46	2.7999	1434140_at	Mm.334413	mcf.2 transforming sequence-like	Mcf2l
1426914_at	MARVEL (membrane-associating) domain containing 2	Marveld2	72.7	2877.8	2505.63	2408.24	72.7	554.367	39.5846	34.4654	1.14853	1.19498	39.5846	5.19115	1426914_at	Mm.25300	MARVEL (membrane-associating) domain containing 2	Marveld2
1434354_at	monoamine oxidase B	Maob	682.067	1947.2	1921.13	229	18.2667	615.267	2.85485	2.81664	1.01357	8.50306	106.599	3.16481	1434354_at	Mm.241656	monoamine oxidase B	Maob
1442676_at	monoamine oxidase A	Maoa	375.667	1781.43	1816.5	1071.4	31.7	286.567	4.74206	4.8354	0.980695	1.66272	56.1966	6.21647	1442676_at	Mm.21108	monoamine oxidase A	Maoa
1428667_at	monoamine oxidase A	Maoa	1208.73	9445.87	10996	9302.1	171.767	2488.87	7.81468	9.09713	0.859028	1.01546	54.9924	3.79525	1428667_at	Mm.21108	monoamine oxidase A	Maoa
1417275_at	myelin and lymphocyte protein, T-cell differentiation protein	Mal	22117.6	14745.7	12349.2	1756.9	1890.43	224.867	0.666694	0.558343	1.19406	8.39302	7.80017	65.5753	1417275_at	Mm.39040	myelin and lymphocyte protein, T-cell differentiation protein	Mal
1432558_a_at	myelin and lymphocyte protein, T-cell differentiation protein	Mal	8348.53	3670.83	2397.43	431.08	503.333	97.3333	0.439698	0.287168	1.53115	8.51543	7.29305	37.714	1432558_a_at	Mm.39040	myelin and lymphocyte protein, T-cell differentiation protein	Mal
1441952_x_at	Ly6/neurotoxin 1	Lynx1	1182.03	1235.13	1700.07	336.46	183.1	477.8	1.04492	1.43826	0.726521	3.67097	6.74568	2.58504	1441952_x_at	Mm.257067	Ly6/neurotoxin 1	Lynx1
1451255_at	liver-specific bHLH-Zip transcription factor	MGI:1927471	186.767	6973.43	4682	6834.34	16.9	170.2	37.3377	25.0687	1.48941	1.02035	412.629	40.972	1451255_at	Mm.4067	lipolysis stimulated lipoprotein receptor	Lsr
1451986_s_at	leucine-rich repeat kinase 1	Lrrk1	152.7	1967.5	1135.87	517.56	597.7	600.1	12.8847	7.43855	1.73216	3.80149	3.29179	3.27862	1451986_s_at	Mm.33284	leucine-rich repeat kinase 1	Lrrk1
1451173_at	leucine rich repeat containing 49	Lrrc49	189.733	1234.07	643.733	361.42	110.2	213.267	6.50422	3.39283	1.91705	3.41449	11.1984	5.7865	1451173_at	Mm.269413	leucine rich repeat containing 49	Lrrc49
1442347_at	low density lipoprotein receptor-related protein 8, apolipoprotein e receptor	Lrp8	410.067	2723.17	2174.97	6584.14	7.03333	18.7333	6.64079	5.30393	1.25205	0.413595	387.18	145.365	1442347_at	Mm.331760	low density lipoprotein receptor-related protein 8, apolipoprotein e receptor	Lrp8
1440882_at	low density lipoprotein receptor-related protein 8, apolipoprotein e receptor	Lrp8	440.033	6561.63	4666.8	6332.96	24.6333	66	14.9117	10.6056	1.40602	1.03611	266.372	99.4187	1440882_at	Mm.331760	low density lipoprotein receptor-related protein 8, apolipoprotein e receptor	Lrp8
1434210_s_at	leucine-rich repeats and immunoglobulin-like domains 1	Lrig1	1470.93	854.467	752.2	916.86	170.6	307.1	0.580901	0.511376	1.13596	0.931949	5.0086	2.78237	1434210_s_at	Mm.245210	leucine-rich repeats and immunoglobulin-like domains 1	Lrig1
1424850_at	mitogen activated protein kinase kinase kinase 1	Map3k1	289.3	1434.9	1699.07	1005.34	431.633	556.233	4.9599	5.87303	0.844522	1.42728	3.32435	2.57967	1424850_at	Mm.15918	mitogen activated protein kinase kinase kinase 1 /// similar to Mitogen-activated protein kinase kinase kinase 1 (MAPK/ERK kinase kinase 1) (MEK kinase 1) (MEKK 1)	LOC670493 /// LOC674573 /// Map3k1
1422706_at	transmembrane, prostate androgen induced RNA	Tmepai	1339.27	1878	2052.03	3193.64	250.8	847.867	1.40226	1.53221	0.91519	0.588044	7.48804	2.21497	1422706_at	Mm.73682	transmembrane, prostate androgen induced RNA /// similar to Nedd4 WW binding protein 4	LOC637870 /// LOC676013 /// Tmepai
1434360_s_at	protein tyrosine phosphatase, receptor type, G	Ptprg	916.2	13182.1	11646.5	11441.6	803.267	5415.23	14.3878	12.7117	1.13185	1.15212	16.4106	2.43426	1434360_s_at	Mm.434387	protein tyrosine phosphatase, receptor type, G /// similar to protein tyrosine phosphatase, receptor type, G	LOC632664 /// Ptprg
1456140_at	---	Zic5	392.333	1445.8	2141.9	497.44	23.5	29.7	3.68513	5.45939	0.675008	2.90648	61.5234	48.6801	1456140_at	Mm.380672	similar to zinc finger protein of the cerebellum 5	LOC624168
1456219_at	Opr	Zic5	346.367	982.867	1044.83	427.9	37.1667	40.0667	2.83765	3.01655	0.940692	2.29695	26.4448	24.5308	1456219_at	Mm.380672	similar to zinc finger protein of the cerebellum 5	LOC624168
1454086_a_at	LIM domain only 2	Lmo2	1059.33	8052.43	8563.27	9928.42	4096.5	3894.53	7.60142	8.08364	0.940346	0.811049	1.96569	2.06762	1454086_a_at	Mm.29266	LIM domain only 2	Lmo2
1416621_at	lethal giant larvae homolog	Llglh	6494	5237.07	4509.47	3844.14	1913.17	2349.13	0.806447	0.694405	1.16135	1.36235	2.73738	2.22936	1416621_at	Mm.285453	lethal giant larvae homolog 1 (Drosophila)	Llgl1
1454734_at	---	---	184.467	6140.4	5453.4	3047.78	68.6333	56.5667	33.2873	29.5631	1.12598	2.01471	89.4667	108.552	1454734_at	---	lymphoid enhancer binding factor 1	Lef1
1438666_at	low density lipoprotein receptor class A domain containing 3	Ldlrad3	892.767	2671.27	3030.47	1848.04	72.7667	402.1	2.99212	3.39447	0.88147	1.44546	36.71	6.64329	1438666_at	Mm.35116	low density lipoprotein receptor class A domain containing 3	Ldlrad3
1442608_at	---	---	84.9667	888.2	1158	191.68	245.767	143.8	10.4535	13.6289	0.767012	4.63376	3.614	6.17663	1442608_at	Mm.335152	layilin	Layn
1437268_at	LanC lantibiotic synthetase component C-like 3 (bacterial)	Lancl3	78.6	966.467	761.1	200.22	18.1667	34.5	12.296	9.68321	1.26983	4.82702	53.2	28.0135	1437268_at	Mm.245119	LanC lantibiotic synthetase component C-like 3 (bacterial)	Lancl3
1449014_at	lactamase, beta	Lactb	772.533	2554.63	2668.83	2357.22	726.4	887.233	3.30683	3.45465	0.95721	1.08375	3.51684	2.87933	1449014_at	Mm.157882	lactamase, beta	Lactb
1458351_s_at	kelch-like 2, Mayven (Drosophila)	Klhl2	5033.93	2511.47	2591.27	804.04	644.633	712.533	0.498907	0.51476	0.969204	3.12356	3.89596	3.5247	1458351_s_at	Mm.350347	kelch-like 2, Mayven (Drosophila)	Klhl2
1426978_at	kelch-like 2, Mayven (Drosophila)	Klhl2	8003.37	4498.37	3796	1745.58	1559.4	1314.33	0.562059	0.4743	1.18503	2.577	2.88468	3.42255	1426978_at	Mm.350347	kelch-like 2, Mayven (Drosophila)	Klhl2
1439847_s_at	Kruppel-like factor 12	Klf12	949.733	2651.63	2833.7	759.78	346.333	452.367	2.79198	2.98368	0.935749	3.49	7.6563	5.86169	1439847_s_at	Mm.201493	Kruppel-like factor 12	Klf12
1455521_at	Kruppel-like factor 12	Klf12	1364.97	2693.27	3195	973.94	628.333	586.667	1.97314	2.34072	0.842963	2.76533	4.28637	4.5908	1455521_at	Mm.396499	Kruppel-like factor 12	Klf12
1434881_s_at	potassium channel tetramerisation domain containing 12	Kctd12	3157.87	8441.6	9455.4	3017.66	3604.2	4005.13	2.6732	2.99424	0.892781	2.7974	2.34216	2.1077	1434881_s_at	Mm.246466	potassium channel tetramerisation domain containing 12	Kctd12
1435465_at	kelch repeat and BTB (POZ) domain containing 11	Kbtbd11	4973.7	15180.8	9576.03	9960.74	116.833	497.8	3.05222	1.92533	1.58529	1.52407	129.936	30.4958	1435465_at	Mm.46675	kelch repeat and BTB (POZ) domain containing 11	Kbtbd11
1451407_at	junction adhesion molecule 4	Jam4	58.8667	1053.13	956.967	1846.84	21.8667	219.6	17.8901	16.2565	1.10049	0.570235	48.1616	4.79569	1451407_at	Mm.119714	junction adhesion molecule 4	Jam4
1426430_at	jagged 2	Jag2	248.3	3061.53	2309.77	2033.3	179.933	573.2	12.33	9.30232	1.32547	1.5057	17.0148	5.34113	1426430_at	Mm.186146	jagged 2	Jag2
1426431_at	jagged 2	Jag2	185.9	3028.33	3676.13	1928.2	9.3	684.867	16.2901	19.7748	0.823782	1.57055	325.627	4.42179	1426431_at	Mm.186146	jagged 2	Jag2
1451047_at	integral membrane protein 2A	Itm2a	1876.93	27649.8	21420.2	20899.9	103.767	398.1	14.7314	11.4123	1.29083	1.32296	266.461	69.4544	1451047_at	Mm.193	integral membrane protein 2A	Itm2a
1423608_at	integral membrane protein 2A	Itm2a	7544.63	46108.9	44425.6	32636.7	111.1	1819.47	6.11148	5.88837	1.03789	1.41279	415.021	25.342	1423608_at	Mm.193	integral membrane protein 2A	Itm2a
1441946_at	inter-alpha (globulin) inhibitor H5	Itih5	1512.7	14582.5	19926.3	1069.04	4.66667	68.3667	9.64003	13.1726	0.731821	13.6407	3124.81	213.298	1441946_at	Mm.313876	inter-alpha (globulin) inhibitor H5	Itih5
1436755_at	inter-alpha (globulin) inhibitor H5	Itih5	309.2	3201.67	2379.33	245.24	10.4333	23.7667	10.3547	7.69513	1.34562	13.0552	306.869	134.712	1436755_at	Mm.313876	inter-alpha (globulin) inhibitor H5	Itih5
1429159_at	RIKEN cDNA 4631408O11 gene	4631408O11Rik	6167.43	31608.2	33567.8	6513.82	56.3	973.9	5.12501	5.44276	0.941621	4.85248	561.424	32.4552	1429159_at	Mm.313876	inter-alpha (globulin) inhibitor H5	Itih5
1422444_at	integrin alpha 6	Itga6	490.8	6152.23	4187.73	1249.66	725.167	2118.2	12.5351	8.53246	1.46911	4.92313	8.48389	2.90446	1422444_at	Mm.225096	integrin alpha 6	Itga6
1422445_at	integrin alpha 6	Itga6	861.133	9556.3	6361.2	3025.84	1832.7	4756.57	11.0974	7.38701	1.50228	3.15823	5.21433	2.00908	1422445_at	Mm.225096	integrin alpha 6	Itga6
1415977_at	myo-inositol 1-phosphate synthase A1	MGI:1919030	880.467	7251.67	5093.97	8293.28	140.033	353.667	8.23616	5.78553	1.42358	0.874403	51.7853	20.5042	1415977_at	Mm.29357	myo-inositol 1-phosphate synthase A1	Isyna1
1418517_at	Iroquois related homeobox 3 (Drosophila)	Irx3	123.633	889.767	1542.97	699.22	27.8667	357.533	7.19682	12.4802	0.57666	1.27251	31.9294	2.48863	1418517_at	Mm.238044	Iroquois related homeobox 3 (Drosophila)	Irx3
1447757_x_at	inositol polyphosphate-5-phosphatase F	Inpp5f	2263.67	1648.17	1818.27	414.6	348.033	458.567	0.728096	0.80324	0.906449	3.97532	4.73566	3.59417	1447757_x_at	Mm.434349	inositol polyphosphate-5-phosphatase F	Inpp5f
1433542_at	inositol polyphosphate-5-phosphatase F	Inpp5f	5743.43	3672.8	4495.43	1642.76	1188.33	1310.33	0.639478	0.782708	0.817007	2.23575	3.09072	2.80295	1433542_at	Mm.434349	inositol polyphosphate-5-phosphatase F	Inpp5f
1419455_at	interleukin 10 receptor, beta	Il10rb	482.167	7545.4	6360.53	1835.64	3105	1664.4	15.6489	13.1916	1.18628	4.1105	2.43008	4.53341	1419455_at	Mm.4154	interleukin 10 receptor, beta	Il10rb
1452982_at	RIKEN cDNA A330103N21 gene	A330103N21Rik	1160.2	23679.4	14471.5	13112.6	1775.87	2210.1	20.4098	12.4733	1.63627	1.80585	13.334	10.7142	1452982_at	Mm.275742	insulin-like growth factor I receptor	Igf1r
1428967_at	RIKEN cDNA A330103N21 gene	A330103N21Rik	468.767	7691.33	11327.3	3318.46	517.733	1124.8	16.4076	24.1641	0.679007	2.31774	14.8558	6.83796	1428967_at	Mm.275742	insulin-like growth factor I receptor	Igf1r
1449026_at	interferon (alpha and beta) receptor 1	Ifnar1	623.467	5775.77	3122.47	4390.62	980.833	971.2	9.26395	5.00823	1.84974	1.31548	5.88863	5.94704	1449026_at	Mm.502	interferon (alpha and beta) receptor 1	Ifnar1
1439153_at	IBR domain containing 2	Ibrdc2	1018.73	14322.8	11577.8	5813.72	6146.13	2107.1	14.0595	11.3649	1.2371	2.46363	2.33038	6.79742	1439153_at	Mm.287609	IBR domain containing 2	Ibrdc2
1417013_at	heat shock 27kDa protein 8	Hspb8	190.1	1407.6	1704.73	496.68	42.1333	482.433	7.40452	8.96756	0.825701	2.83402	33.4082	2.91771	1417013_at	Mm.21549	heat shock protein 8	Hspb8
1425964_x_at	heat shock protein 1	Hspb1	3487.97	33352.5	31505.6	9017.14	11997.7	13082.4	9.56217	9.03266	1.05862	3.69879	2.77992	2.54942	1425964_x_at	Mm.13849	heat shock protein 1	Hspb1
1422943_a_at	heat shock protein 1	Hspb1	4669.63	29695.7	28445.9	8701.7	11658	12038.5	6.35932	6.09168	1.04394	3.41263	2.54725	2.46672	1422943_a_at	Mm.13849	heat shock protein 1	Hspb1
1460371_at	heat shock protein 12B	Hspa12b	27.8333	3206.27	1729.23	1792.84	487.467	627.4	115.195	62.1281	1.85416	1.78837	6.57741	5.1104	1460371_at	Mm.277465	heat shock protein 12B	Hspa12b
1458492_x_at	neurotrimin	MGI:2446259	1304.23	255.6	277.733	415.94	88.6667	41	0.195977	0.212948	0.920307	0.614512	2.88271	6.23415	1458492_x_at	---	neurotrimin	Hnt
1423858_a_at	3-hydroxy-3-methylglutaryl-Coenzyme A synthase 2	Hmgcs2	196.367	3927.13	2628.27	6036.1	61.4333	62.6	19.999	13.3845	1.49419	0.650608	63.9251	62.7338	1423858_a_at	Mm.289131	3-hydroxy-3-methylglutaryl-Coenzyme A synthase 2	Hmgcs2
1431833_a_at	3-hydroxy-3-methylglutaryl-Coenzyme A synthase 2	Hmgcs2	170.233	1404.13	1038.07	1220.36	114.533	106.667	8.24829	6.0979	1.35264	1.15059	12.2596	13.1638	1431833_a_at	Mm.289131	3-hydroxy-3-methylglutaryl-Coenzyme A synthase 2	Hmgcs2
1434735_at	hepatic leukemia factor	Hlf	1344.57	893.267	658.667	335.76	139.333	117.4	0.664353	0.489873	1.35617	2.66043	6.411	7.60875	1434735_at	Mm.158903	hepatic leukemia factor	Hlf
1434736_at	hepatic leukemia factor	Hlf	1410.73	451.633	635.267	223.94	45.1667	91.9	0.320141	0.45031	0.710935	2.01676	9.99926	4.9144	1434736_at	Mm.158903	hepatic leukemia factor	Hlf
1447854_s_at	histone 2, H2be	Hist2h2be	1263	1711.07	2039.63	347.6	601.667	550.267	1.35476	1.61491	0.838909	4.92252	2.84388	3.10952	1447854_s_at	Mm.5220	histone cluster 2, H2be	Hist2h2be
1416101_a_at	histone 1, H1c	Hist1h1c	9068.8	12891.3	13406	5636.84	2860.7	5826.6	1.4215	1.47826	0.961607	2.28697	4.50634	2.21249	1416101_a_at	Mm.193539	histone cluster 1, H1c	Hist1h1c
1424755_at	huntingtin interacting protein 1	Hip1	344.033	1177.97	927.833	754.52	335.867	556.467	3.42399	2.69693	1.26959	1.56121	3.50724	2.11687	1424755_at	Mm.280805	huntingtin interacting protein 1	Hip1
1416481_s_at	HIG1 domain family, member 1A	Higd1a	1651.2	933.833	932.4	459	283.8	464.7	0.565548	0.56468	1.00154	2.0345	3.29046	2.00954	1416481_s_at	Mm.347915	HIG1 domain family, member 1A	Higd1a
1417184_s_at	hemoglobin beta chain complex /// hemoglobin, beta adult major chain /// hemoglobin, beta adult minor chain	Hbb /// Hbb-b1 /// Hbb-b2	9923.53	32727.8	32900	27582.2	10935.7	1128.23	3.298	3.31535	0.994767	1.18655	2.99276	29.008	1417184_s_at	Mm.288567	hemoglobin, beta adult major chain /// hemoglobin, beta adult minor chain	Hbb-b1 /// Hbb-b2
1417714_x_at	hemoglobin alpha, adult chain 1	Hba-a1	9445.43	30500.9	38039.3	26413.7	5881.6	638.767	3.22917	4.02727	0.801827	1.15474	5.18582	47.7497	1417714_x_at	Mm.196110	hemoglobin alpha, adult chain 1	Hba-a1
1452757_s_at	hemoglobin alpha, adult chain 1	Hba-a1	13125.2	31633	36028.1	25842.5	9291.87	1134.3	2.41009	2.74495	0.878008	1.22407	3.40437	27.8877	1452757_s_at	Mm.196110	hemoglobin alpha, adult chain 1	Hba-a1
1428361_x_at	hemoglobin alpha, adult chain 1	Hba-a1	12083.1	32515.9	33973.5	27268.8	9640.37	1259.37	2.69103	2.81165	0.957097	1.19242	3.37289	25.8193	1428361_x_at	Mm.196110	hemoglobin alpha, adult chain 1	Hba-a1
1436596_at	H2A histone family, member V, mRNA (cDNA clone MGC:41420 IMAGE:3369668)	H2afv	1351.9	1570.8	1343.23	645.26	399.167	616.733	1.16192	0.993589	1.16942	2.43437	3.9352	2.54697	1436596_at	Mm.27624	H2A histone family, member V	H2afv
1425628_a_at	Transcription factor TFII-I-alpha (Gtf2i) mRNA, complete cds, alternatively spliced	Gtf2i	5665.1	9172.73	8567.97	7652.56	3736.33	3200.2	1.61917	1.51241	1.07058	1.19865	2.45501	2.8663	1425628_a_at	Mm.261570	general transcription factor II I /// similar to General transcription factor II-I (GTFII-I) (TFII-I) (Bruton tyrosine kinase-associated protein 135) (BTK-associated protein 135) (BAP-135)	Gtf2i /// LOC669007
1419072_at	glutathione S-transferase, mu 7	Gstm7	1716.1	1322.57	1810.23	1551.6	70.6667	116.267	0.770682	1.05485	0.730606	0.852389	18.7156	11.3753	1419072_at	---	glutathione S-transferase, mu 7	Gstm7
1416842_at	glutathione S-transferase, mu 5	Gstm5	9695.4	1140.83	1254.03	4556.84	440.067	448.5	0.117667	0.129343	0.909731	0.250356	2.59241	2.54366	1416842_at	Mm.282351	glutathione S-transferase, mu 5	Gstm5
1416368_at	glutathione S-transferase, alpha 4	Gsta4	1377.8	1858.9	1557.83	2752.2	104.133	257.6	1.34918	1.13067	1.19326	0.675423	17.8512	7.21623	1416368_at	Mm.2662	glutathione S-transferase, alpha 4	Gsta4
1417673_at	growth factor receptor bound protein 14	Grb14	5519.53	7851.27	9469.2	3385.42	75.2333	2265.17	1.42245	1.71558	0.829137	2.31914	104.359	3.46609	1417673_at	Mm.214554	growth factor receptor bound protein 14	Grb14
1434073_at	G protein-coupled receptor associated sorting protein 2	Gprasp2	2091.93	625.833	435.267	190.16	44.2333	85.5333	0.299165	0.208069	1.43782	3.29109	14.1485	7.31684	1434073_at	---	G protein-coupled receptor associated sorting protein 2	Gprasp2
1424455_at	G protein-coupled receptor associated sorting protein 1	Gprasp1	6849.07	968.9	804.167	450.98	411.533	437.333	0.141465	0.117413	1.20485	2.14843	2.35437	2.21547	1424455_at	Mm.271980	G protein-coupled receptor associated sorting protein 1	Gprasp1
1437618_x_at	G protein-coupled receptor 85	Gpr85	2658	2153.13	2633.9	2537.94	25.5667	57.8667	0.810058	0.990933	0.81747	0.848378	84.2164	37.2085	1437618_x_at	Mm.167625	G protein-coupled receptor 85	Gpr85
1457745_at	G protein-coupled receptor 4	Gpr4	258.667	6572.6	5035.87	4924.1	2694.3	1580.97	25.4095	19.4686	1.30516	1.33478	2.43945	4.15733	1457745_at	Mm.135984	G protein-coupled receptor 4	Gpr4
1439451_x_at	G protein-coupled receptor 172B	Gpr172b	359.8	2473.93	2861.37	3306.06	190.3	244.933	6.87586	7.95266	0.864599	0.748303	13.0002	10.1004	1439451_x_at	Mm.28597	G protein-coupled receptor 172B	Gpr172b
1454870_x_at	G protein-coupled receptor 172B	Gpr172b	406.667	2338.93	2636.37	3212.74	165.6	242.933	5.75148	6.48287	0.887181	0.728018	14.124	9.62788	1454870_x_at	Mm.28597	G protein-coupled receptor 172B	Gpr172b
1437381_x_at	G protein-coupled receptor 172B	Gpr172b	474.933	2219.63	2655.57	2942.38	120.467	293.867	4.67357	5.59145	0.835842	0.754367	18.4253	7.5532	1437381_x_at	Mm.28597	G protein-coupled receptor 172B	Gpr172b
1451256_at	G protein-coupled receptor 172B	Gpr172b	432.233	1119.7	1267.37	2201.64	342.333	371.167	2.5905	2.93214	0.883485	0.508575	3.27079	3.0167	1451256_at	Mm.28597	G protein-coupled receptor 172B	Gpr172b
1453072_at	G protein-coupled receptor 160	Gpr160	129.567	1637.1	1174.77	184.2	151.867	9.9	12.6352	9.06689	1.39355	8.88762	10.7799	165.364	1453072_at	Mm.272019	G protein-coupled receptor 160	Gpr160
1428323_at	glycerol phosphate dehydrogenase 2, mitochondrial	Gpd2	1634.47	8039.57	5568.1	3354.14	749.767	900.533	4.91877	3.40668	1.44386	2.39691	10.7228	8.92756	1428323_at	Mm.3711	glycerol phosphate dehydrogenase 2, mitochondrial	Gpd2
1417434_at	glycerol phosphate dehydrogenase 2, mitochondrial	Gpd2	2707.17	9968.4	11517.8	4821.08	1166.7	1812.9	3.68223	4.25456	0.865478	2.06767	8.5441	5.49859	1417434_at	Mm.3711	glycerol phosphate dehydrogenase 2, mitochondrial	Gpd2
1428875_at	golgi phosphoprotein 4	Golph4	1456.9	20204.8	20375.7	6269.7	1720.6	3314.57	13.8683	13.9857	0.991611	3.22261	11.7429	6.09575	1428875_at	Mm.249232	golgi phosphoprotein 4	Golph4
1455583_at	glucosamine	Gne	284.233	1116.97	832.7	606.2	369.833	362.867	3.92975	2.92964	1.34138	1.84257	3.02019	3.07817	1455583_at	Mm.256718	glucosamine	Gne
1436827_at	gene model 944, (NCBI)	Gm944	1281.7	266.4	295.8	174.18	5.03333	114.9	0.207849	0.230787	0.900609	1.52945	52.9272	2.31854	1436827_at	Mm.312276	gene model 944, (NCBI)	Gm944
1426236_a_at	glutamate-ammonia ligase (glutamine synthetase)	Glul	15437.5	15828.8	17754.3	10622.7	7543.77	3771.37	1.02535	1.15007	0.891549	1.4901	2.09827	4.19711	1426236_a_at	Mm.210745	glutamate-ammonia ligase (glutamine synthetase)	Glul
1437930_at	glycosyltransferase 25 domain containing 2	Glt25d2	260.733	1740.17	1238.27	1129.06	763.933	516.033	6.67412	4.74917	1.40532	1.54125	2.2779	3.3722	1437930_at	Mm.23782	glycosyltransferase 25 domain containing 2	Glt25d2
1447787_x_at	gap junction membrane channel protein alpha 7	Gja7	312.033	2806.63	4089.03	1220.42	3.4	735.933	8.99466	13.1045	0.686381	2.29973	825.48	3.81371	1447787_x_at	Mm.390369	gap junction membrane channel protein alpha 7	Gja7
1449094_at	gap junction membrane channel protein alpha 7	Gja7	979.133	9131.57	6634.6	5355.32	128.767	3247.1	9.32617	6.77599	1.37636	1.70514	70.9156	2.81222	1449094_at	Mm.390369	gap junction membrane channel protein alpha 7	Gja7
1424150_at	glycerophosphodiester phosphodiesterase domain containing 5	Gdpd5	870.233	2012.47	1503.23	3943.84	831.167	918.633	2.31256	1.72739	1.33876	0.510281	2.42126	2.19072	1424150_at	Mm.286317	glycerophosphodiester phosphodiesterase domain containing 5	Gdpd5
1425503_at	glucosaminyl (N-acetyl) transferase 2, I-branching enzyme	Gcnt2	1451.13	8515.37	7599.6	1423.36	132.033	3253.97	5.86808	5.23701	1.1205	5.98258	64.4941	2.61692	1425503_at	Mm.314757	glucosaminyl (N-acetyl) transferase 2, I-branching enzyme	Gcnt2
1429692_s_at	GTP cyclohydrolase 1	Gch1	95.8667	2264.9	1663.13	399.04	554.733	690.6	23.6255	17.3484	1.36183	5.67587	4.08286	3.27961	1429692_s_at	Mm.10651	GTP cyclohydrolase 1	Gch1
1429236_at	UDP-N-acetyl-alpha-D-galactosamine:polypeptide N-acetylgalactosaminyltransferase-like 2	Galntl2	43.8667	1527.93	813	200.56	594.5	402.233	34.8313	18.5334	1.87938	7.61834	2.57011	3.79862	1429236_at	Mm.40681	UDP-N-acetyl-alpha-D-galactosamine:polypeptide N-acetylgalactosaminyltransferase-like 2	Galntl2
1417694_at	growth factor receptor bound protein 2-associated protein 1	Gab1	5287.23	4455.67	3536.1	5647.14	1724.03	1917.27	0.842722	0.6688	1.26005	0.789013	2.58444	2.32397	1417694_at	Mm.277409	growth factor receptor bound protein 2-associated protein 1	Gab1
1417301_at	frizzled homolog 6 (Drosophila)	Fzd6	777.5	14446.9	9893.3	11763.7	1526.73	2157.4	18.5812	12.7245	1.46027	1.22809	9.46262	6.69644	1417301_at	Mm.4769	frizzled homolog 6 (Drosophila)	Fzd6
1427177_at	FYVE and coiled-coil domain containing 1	Fyco1	1502.63	8762.73	9302.63	3440.62	2603.77	1619.2	5.83158	6.19089	0.941963	2.54685	3.36541	5.41177	1427177_at	Mm.252941	FYVE and coiled-coil domain containing 1	Fyco1
1460319_at	fucosyltransferase 8	Fut8	1506.8	4248.67	4791.77	2340.7	755.733	616.833	2.81966	3.18009	0.88666	1.81513	5.62191	6.88787	1460319_at	Mm.35628	fucosyltransferase 8	Fut8
1456480_at	RIKEN cDNA 9330186A19 gene	9330186A19Rik	1826.7	8090.07	6474.97	3970.3	227.9	2684.2	4.42879	3.54463	1.24944	2.03765	35.4983	3.01396	1456480_at	Mm.216590	furry homolog (Drosophila)	Fry
1438558_x_at	Forkhead box Q1 (Foxq1), mRNA	Foxq1	280.567	16961.4	20181.1	9955.44	53.5	41.9	60.4542	71.9297	0.840463	1.70374	317.036	404.807	1438558_x_at	Mm.44235	Forkhead box Q1	Foxq1
1422735_at	forkhead box Q1	Foxq1	249.533	4769.93	3546.1	4727.14	125.833	86.4333	19.1154	14.2109	1.34512	1.00905	37.9068	55.1863	1422735_at	Mm.44235	forkhead box Q1	Foxq1
1418220_at	forkhead box F2	Foxf2	139.733	2626.33	2171.83	3249.56	42	135.067	18.7953	15.5427	1.20927	0.808212	62.5317	19.4447	1418220_at	Mm.390554	forkhead box F2	Foxf2
1419485_at	forkhead box C1	Foxc1	178.467	1787.5	2141.33	1003.66	66.3333	134	10.0159	11.9985	0.83476	1.78098	26.9472	13.3396	1419485_at	Mm.12949	forkhead box C1	Foxc1
1419486_at	forkhead box C1	Foxc1	500.5	7617.63	7873.8	4200.02	462.067	738	15.22	15.7319	0.967466	1.81371	16.486	10.322	1419486_at	Mm.12949	forkhead box C1	Foxc1
1426642_at	fibronectin 1	Fn1	1577	25528.7	23547.5	21826	493.767	6376.73	16.1881	14.9318	1.08414	1.16965	51.7019	4.00341	1426642_at	Mm.193099	fibronectin 1	Fn1
1440926_at	FMS-like tyrosine kinase 1, mRNA (cDNA clone MGC:36074 IMAGE:5368921)	Flt1	398.5	17275.1	16241.6	7003.58	1578.2	2021.6	43.3503	40.7568	1.06364	2.46661	10.9461	8.54526	1440926_at	Mm.389712	FMS-like tyrosine kinase 1	Flt1
1451756_at	FMS-like tyrosine kinase 1	Flt1	705.1	25896.7	24003.7	10449.4	2392.37	3653.97	36.7277	34.0429	1.07886	2.4783	10.8247	7.08728	1451756_at	Mm.389712	FMS-like tyrosine kinase 1	Flt1
1454037_a_at	FMS-like tyrosine kinase 1	Flt1	235.7	6753.9	7561.1	5564.54	785.4	1770.6	28.6546	32.0793	0.893243	1.21374	8.59931	3.81447	1454037_a_at	Mm.389712	FMS-like tyrosine kinase 1	Flt1
1419300_at	FMS-like tyrosine kinase 1	Flt1	770.8	21327	20747.6	6174.04	8061.73	5754.07	27.6687	26.9169	1.02793	3.4543	2.64546	3.70642	1419300_at	Mm.389712	FMS-like tyrosine kinase 1	Flt1
1455096_at	---	---	1256.17	3300.2	2821.6	2401.2	1128.93	351.867	2.6272	2.2462	1.16962	1.3744	2.92329	9.37912	1455096_at	---	fibronectin leucine rich transmembrane protein 2	Flrt2
1438702_at	---	---	984.733	2098.67	2444.67	1612.26	695.433	300.633	2.1312	2.48257	0.858467	1.30169	3.01778	6.98082	1438702_at	---	fibronectin leucine rich transmembrane protein 2	Flrt2
1416362_a_at	FK506 binding protein 4	Fkbp4	1035.07	1339.5	1026.33	1242.4	524.3	302.633	1.29412	0.991563	1.30513	1.07816	2.55484	4.42615	1416362_a_at	Mm.12758	FK506 binding protein 4	Fkbp4
1436650_at	filamin A interacting protein 1	Filip1	243.9	2157.67	2395.83	1022.4	697.767	371.867	8.84652	9.82301	0.900591	2.11039	3.09225	5.80226	1436650_at	Mm.23049	filamin A interacting protein 1	Filip1
1454674_at	fasciculation and elongation protein zeta 1 (zygin I)	Fez1	8469.83	277.2	432.1	159.66	35.7	101.4	0.0327279	0.0510164	0.641518	1.73619	7.76471	2.73373	1454674_at	Mm.5264	fasciculation and elongation protein zeta 1 (zygin I)	Fez1
1418324_at	feminization 1 homolog b (C. elegans)	Fem1b	6341.73	6584.53	5596.03	4930.52	3204.03	2973.33	1.03829	0.882414	1.17664	1.33546	2.05508	2.21453	1418324_at	Mm.24069	feminization 1 homolog b (C. elegans)	Fem1b
1435103_x_at	phenylalanine-tRNA synthetase-like, beta subunit	Farslb	3904.17	4800.87	6112.5	3935.72	2294.4	2305.07	1.22968	1.56564	0.785418	1.21982	2.09243	2.08275	1435103_x_at	Mm.412915	phenylalanyl-tRNA synthetase, beta subunit	Farsb
1423709_s_at	phenylalanine-tRNA synthetase-like, beta subunit	Farslb	1766.83	2584.93	2141.4	2130.56	1322.9	1274.83	1.46303	1.212	1.20712	1.21326	1.95399	2.02766	1423709_s_at	Mm.28922	phenylalanyl-tRNA synthetase, beta subunit	Farsb
1418029_at	Fas apoptotic inhibitory molecule	Faim	2152.1	4150.57	4753.07	5191.24	1071.5	855.333	1.92861	2.20857	0.87324	0.799533	3.8736	4.85257	1418029_at	Mm.74605	Fas apoptotic inhibitory molecule	Faim
1434703_at	exostoses (multiple)-like 3	Extl3	1253.5	6243.3	4296.53	3517.08	229.7	1165.13	4.98069	3.42763	1.4531	1.77514	27.1802	5.35844	1434703_at	Mm.103748	exostoses (multiple)-like 3	Extl3
1428470_at	SEC5-like 1 (S. cerevisiae)	Sec5l1	1224.13	3103	2348.13	2331.34	1467.93	1568.77	2.53485	1.9182	1.32148	1.33099	2.11386	1.97799	1428470_at	Mm.293510	exocyst complex component 2	Exoc2
1438325_at	ecotropic viral integration site 1	Evi1	146.867	6300.93	7535.17	5210.2	2583.8	1899.2	42.9024	51.3062	0.836204	1.20935	2.43863	3.31768	1438325_at	Mm.56965	ecotropic viral integration site 1	Evi1
1417843_s_at	EPS8-like 2	Eps8l2	194	1035.07	1169	105.56	162.1	396.7	5.3354	6.02577	0.885429	9.80548	6.38536	2.60919	1417843_s_at	Mm.27451	EPS8-like 2	Eps8l2
1434105_at	EPM2A (laforin) interacting protein 1	Epm2aip1	1644.1	1233.9	775.8	786.22	555.733	490.3	0.750502	0.471869	1.59049	1.56941	2.22031	2.51662	1434105_at	Mm.209005	EPM2A (laforin) interacting protein 1	Epm2aip1
1429021_at	Eph receptor A4	Epha4	824.767	1513.1	1376.57	403.18	59.9	640.3	1.83458	1.66904	1.09918	3.75291	25.2604	2.36311	1429021_at	Mm.400747	Eph receptor A4	Epha4
1421928_at	Eph receptor A4	Epha4	229.567	748.4	1055.17	337.54	105.233	344.667	3.26006	4.59634	0.709272	2.21722	7.11182	2.17137	1421928_at	Mm.400747	Eph receptor A4	Epha4
1440742_at	Enhancer of polycomb homolog 1 (Drosophila) (Epc1), transcript variant 1, mRNA	Epc1	190.767	1178.9	1132.53	423.82	585.4	557.567	6.1798	5.93675	1.04094	2.78161	2.01384	2.11437	1440742_at	Mm.312133	Enhancer of polycomb homolog 1 (Drosophila)	Epc1
1448136_at	ectonucleotide pyrophosphatase/phosphodiesterase 2	Enpp2	20290.4	5570.87	6152	7452.8	40.5	1519.4	0.274557	0.303198	0.905537	0.747486	137.552	3.66649	1448136_at	Mm.250256	ectonucleotide pyrophosphatase/phosphodiesterase 2	Enpp2
1419023_x_at	enolase 1, alpha non-neuron	Eno1	11439.2	9262.47	7263.13	16241.2	4047.57	2918.03	0.809715	0.634936	1.27527	0.570307	2.2884	3.17422	1419023_x_at	Mm.70666	enolase 1, alpha non-neuron	Eno1
1420965_a_at	ectodermal-neural cortex 1	Enc1	7649.5	17321.2	20770.8	12249	6408.83	2657.17	2.26436	2.71531	0.833922	1.4141	2.70271	6.51869	1420965_a_at	Mm.241073	ectodermal-neural cortex 1	Enc1
1450061_at	ectodermal-neural cortex 1	Enc1	1580.83	3389.63	3653.07	2822.5	1168.33	661.367	2.14421	2.31085	0.927887	1.20093	2.90126	5.1252	1450061_at	Mm.241073	ectodermal-neural cortex 1	Enc1
1424800_at	enabled homolog (Drosophila)	Enah	7918.87	3681.57	4544.8	3362.5	39.1667	921.067	0.464911	0.573921	0.810061	1.09489	93.9974	3.99707	1424800_at	Mm.389224	enabled homolog (Drosophila)	Enah
1424098_at	ELOVL family member 7, elongation of long chain fatty acids (yeast)	Elovl7	3147.3	2400.4	3136.7	319.14	32.8667	55.9	0.762685	0.996632	0.765263	7.52146	73.0345	42.941	1424098_at	Mm.286127	ELOVL family member 7, elongation of long chain fatty acids (yeast)	Elovl7
1441891_x_at	ELOVL family member 7, elongation of long chain fatty acids (yeast)	Elovl7	4648.47	6832.2	7776.7	896.08	60.8	192.867	1.46977	1.67296	0.878547	7.62454	112.372	35.4245	1441891_x_at	Mm.286127	ELOVL family member 7, elongation of long chain fatty acids (yeast)	Elovl7
1424097_at	ELOVL family member 7, elongation of long chain fatty acids (yeast)	Elovl7	3921.47	4722.37	3642.93	832.7	130	163.9	1.20423	0.928972	1.29631	5.67115	36.3259	28.8125	1424097_at	Mm.286127	ELOVL family member 7, elongation of long chain fatty acids (yeast)	Elovl7
1440312_at	ELOVL family member 7, elongation of long chain fatty acids (yeast) (Elovl7), mRNA	Elovl7	1030.5	1181.7	1063.5	205.56	32.9333	49.8667	1.14672	1.03202	1.11114	5.74869	35.8816	23.6972	1440312_at	Mm.286127	ELOVL family member 7, elongation of long chain fatty acids (yeast)	Elovl7
1447953_at	EGF-like domain 8	Egfl8	33.4333	1019.07	1046.33	2122.68	68.7667	159.967	30.4806	31.2961	0.973941	0.480085	14.8192	6.37049	1447953_at	Mm.231343	EGF-like domain 8	Egfl8
1419022_a_at	enolase 1, alpha non-neuron /// similar to enolase 1, alpha non-neuron /// similar to enolase 1, alpha non-neuron	Eno1 /// LOC433182 /// LOC545568	10300	9091.4	5880.7	16959.3	3431.53	2222.73	0.882663	0.570944	1.54597	0.536073	2.64937	4.09019	1419022_a_at	Mm.430559	enolase 1, alpha non-neuron /// predicted gene, EG433182 /// similar to Alpha-enolase (2-phospho-D-glycerate hydro-lyase) (Non-neural enolase) (NNE) (Enolase 1)	EG433182 /// Eno1 /// LOC672232
1456107_x_at	elongation factor Tu GTP binding domain containing 2	Eftud2	3326.83	6284.57	6523.53	3246.38	2987.33	2815.07	1.88905	1.96088	0.963369	1.93587	2.10374	2.23248	1456107_x_at	Mm.873	elongation factor Tu GTP binding domain containing 2	Eftud2
1416301_a_at	early B-cell factor 1	Ebf1	572.367	7462.03	7487.37	2833.46	19.6333	631.933	13.0372	13.0814	0.996617	2.63354	380.07	11.8083	1416301_a_at	Mm.215971	early B-cell factor 1	Ebf1
1416302_at	early B-cell factor 1	Ebf1	265.633	2735.97	2780.47	1436.94	33.5333	290.3	10.2998	10.4673	0.983995	1.90402	81.5895	9.42462	1416302_at	Mm.215971	early B-cell factor 1	Ebf1
1448293_at	early B-cell factor 1	Ebf1	281.367	2131.53	2850.27	1093.06	8.33333	330.467	7.57564	10.1301	0.747836	1.95006	255.784	6.45007	1448293_at	---	---	Ebf1
1449056_at	RIKEN cDNA E330009J07 gene	E330009J07Rik	4735.27	1962.47	1708.3	1476.76	121.167	528.8	0.414436	0.360761	1.14878	1.3289	16.1964	3.71117	1449056_at	Mm.333006	RIKEN cDNA E330009J07 gene	E330009J07Rik
1434734_at	RAD54 homolog B (S. cerevisiae)	Rad54b	141.133	3447.17	3235.47	95.06	20.5	20.6333	24.4249	22.9249	1.06543	36.2631	168.154	167.068	1434734_at	Mm.249437	RIKEN cDNA E130016E03 gene	E130016E03Rik
1416361_a_at	dynein, cytoplasmic, intermediate chain 1	Dncic1	1692.03	263.367	349.1	318.68	41.4333	29.8667	0.155651	0.20632	0.754416	0.82643	6.3564	8.81808	1416361_a_at	Mm.20893	dynein cytoplasmic 1 intermediate chain 1	Dync1i1
1448985_at	dual specificity phosphatase 22	Dusp22	604.567	2080.37	2647.73	1395.12	1034.6	501.467	3.44109	4.37956	0.785716	1.49117	2.01079	4.14856	1448985_at	Mm.289646	dual specificity phosphatase 22	Dusp22
1421425_a_at	Down syndrome critical region gene 1-like 1	Dscr1l1	8325.93	2099.27	2768.23	422.62	53.2	405.733	0.252136	0.332483	0.758342	4.96727	39.4599	5.17401	1421425_a_at	Mm.251242	Down syndrome critical region gene 1-like 1	Dscr1l1
1436624_at	Dynamin 3, mRNA (cDNA clone IMAGE:5066120)	Dnm3	3241.1	593.4	765.6	339.6	105.9	215.467	0.183086	0.236216	0.775078	1.74735	5.6034	2.75402	1436624_at	Mm.29567	dynamin 3	Dnm3
1455630_at	RIKEN cDNA 1700010H15 gene	1700010H15Rik	1268.9	705.067	868.133	604.92	282.4	349.333	0.555652	0.684162	0.812164	1.16555	2.49669	2.01832	1455630_at	Mm.101525	dynein, axonemal, light chain 1	Dnalc1
1435207_at	DIX domain containing 1	Dixdc1	7359.63	2082.77	2077.4	187.7	30.8333	179.167	0.282999	0.282269	1.00258	11.0963	67.5492	11.6247	1435207_at	Mm.82598	DIX domain containing 1	Dixdc1
1424549_at	degenerative spermatocyte homolog 2 (Drosophila), lipid desaturase	Degs2	226.467	7558.23	6656.87	304.6	48.3333	151.167	33.3746	29.3945	1.1354	24.8136	156.377	49.9993	1424549_at	---	degenerative spermatocyte homolog 2 (Drosophila), lipid desaturase	Degs2
1452796_at	differentially expressed in FDCP 6	Def6	70.3667	1086.23	687.433	1839.76	66.9	147.4	15.4368	9.7693	1.58013	0.590421	16.2367	7.36929	1452796_at	Mm.204731	differentially expressed in FDCP 6	Def6
1426215_at	dopa decarboxylase	Ddc	1528.6	17201.1	15298.9	6784.92	121.133	100.167	11.2528	10.0084	1.12433	2.53519	142.001	171.724	1426215_at	Mm.12906	dopa decarboxylase	Ddc
1454995_at	dimethylarginine dimethylaminohydrolase 1	Ddah1	2173	2593.63	2472.87	3356.36	421.7	1197.37	1.19357	1.138	1.04884	0.772752	6.15042	2.16611	1454995_at	Mm.234247	dimethylarginine dimethylaminohydrolase 1	Ddah1
1437763_at	DCN1, defective in cullin neddylation 1, domain containing 3 (S. cerevisiae)	Dcun1d3	321.933	1877.3	1198.8	587.8	447.2	579.2	5.83133	3.72375	1.56598	3.19377	4.1979	3.24119	1437763_at	Mm.31539	DCN1, defective in cullin neddylation 1, domain containing 3 (S. cerevisiae)	Dcun1d3
1434788_at	RIKEN cDNA D930050A07 gene	D930050A07Rik	1738.93	311.3	278.1	135.44	6.63333	73.8667	0.179018	0.159926	1.11938	2.29843	46.9296	4.21435	1434788_at	Mm.214687	RIKEN cDNA D930050A07 gene	D930050A07Rik
1434446_at	RIKEN cDNA D630014A15 gene	D630014A15Rik	1051.57	7000.13	5913.53	3911.86	1752.03	2006.77	6.65686	5.62355	1.18375	1.78946	3.99543	3.48826	1434446_at	---	RIKEN cDNA D630014A15 gene	D630014A15Rik
1436221_at	DNA segment, Chr 1, ERATO Doi 471, expressed	D1Ertd471e	361.9	523.033	936.567	2436.98	28.4667	26.9667	1.44524	2.58792	0.558458	0.214624	18.3735	19.3956	1436221_at	Mm.101743	DNA segment, Chr 1, ERATO Doi 471, expressed	D1Ertd471e
1436293_x_at	DNA segment, Chr 1, ERATO Doi 471, expressed	D1Ertd471e	780.4	1372.9	1378.93	4737.04	59.6333	135.533	1.75923	1.76696	0.995625	0.289822	23.0224	10.1296	1436293_x_at	Mm.101743	DNA segment, Chr 1, ERATO Doi 471, expressed	D1Ertd471e
1436894_at	RIKEN cDNA 5330438I03 gene (5330438I03Rik), mRNA	5330438I03Rik	464.733	794.5	900.567	3491.18	22.8	90.7333	1.70958	1.93781	0.882222	0.227573	34.8465	8.75643	1436894_at	Mm.101743	DNA segment, Chr 1, ERATO Doi 471, expressed	D1Ertd471e
1428408_a_at	DNA segment, Chr 12, ERATO Doi 551, expressed	D12Ertd551e	527.567	6065	6627.63	2237.92	1139.73	1022.6	11.4962	12.5626	0.915108	2.71011	5.32142	5.93096	1428408_a_at	Mm.273755	DNA segment, Chr 12, ERATO Doi 551, expressed	D12Ertd551e
1450839_at	DNA segment, human D4S114	D0H4S114	3239.23	4020.07	3436.67	18405	494.233	1353.1	1.24105	1.06095	1.16976	0.218423	8.13394	2.971	1450839_at	Mm.407415	DNA segment, human D4S114	D0H4S114
1442340_x_at	cysteine rich protein 61	Cyr61	1063.67	8484.7	7911.33	2253.02	2330.3	3337.23	7.97684	7.43779	1.07247	3.76592	3.64103	2.54244	1442340_x_at	Mm.1231	cysteine rich protein 61	Cyr61
1457823_at	cysteine rich protein 61	Cyr61	1053.07	8252.2	8071.83	2159.26	2304.43	3282.5	7.83635	7.66507	1.02235	3.82177	3.58101	2.514	1457823_at	Mm.1231	cysteine rich protein 61	Cyr61
1448960_at	CXXC finger 5	Cxxc5	2929.33	1158.9	946.267	2958.04	419.8	298.833	0.395619	0.323031	1.22471	0.39178	2.7606	3.87808	1448960_at	Mm.94560	CXXC finger 5	Cxxc5
1448823_at	chemokine (C-X-C motif) ligand 12	Cxcl12	1201.1	4542.17	3459.47	559.84	791.267	651.067	3.78167	2.88025	1.31297	8.11333	5.74037	6.9765	1448823_at	Mm.303231	chemokine (C-X-C motif) ligand 12	Cxcl12
1417574_at	chemokine (C-X-C motif) ligand 12	Cxcl12	1412.2	29060.5	28049.3	7874.74	976.433	6240.37	20.5782	19.8621	1.03605	3.69034	29.7619	4.65685	1417574_at	Mm.303231	chemokine (C-X-C motif) ligand 12	Cxcl12
1422592_at	catenin (cadherin associated protein), delta 2	Ctnnd2	2665.33	882.033	779.667	154.28	50.6	93.0333	0.330928	0.292521	1.1313	5.71709	17.4315	9.48083	1422592_at	Mm.321648	catenin (cadherin associated protein), delta 2	Ctnnd2
1417567_at	catenin beta interacting protein 1	Ctnnbip1	580.4	995.733	883.767	1648.48	101.433	170.433	1.7156	1.52269	1.12669	0.604031	9.81663	5.84236	1417567_at	Mm.299735	catenin beta interacting protein 1	Ctnnbip1
1452968_at	collagen triple helix repeat containing 1	Cthrc1	1165.8	8444.43	5881.73	8532.44	42.0333	1175.03	7.24347	5.04523	1.4357	0.989686	200.898	7.18655	1452968_at	Mm.41556	collagen triple helix repeat containing 1	Cthrc1
1423352_at	cysteine-rich secretory protein LCCL domain containing 1	Crispld1	94.4	1055.37	1185.9	165.76	11.5333	249.1	11.1797	12.5625	0.889929	6.36684	91.5058	4.23672	1423352_at	Mm.289625	cysteine-rich secretory protein LCCL domain containing 1	Crispld1
1440955_at	cysteine rich BMP regulator 2 (chordin like)	Crim2	230.267	3038.5	2241.63	8866.94	215.533	186.033	13.1956	9.73494	1.35548	0.342677	14.0976	16.3331	1440955_at	Mm.332961	cysteine rich BMP regulator 2 (chordin like)	Crim2
1418322_at	cAMP responsive element modulator	Crem	491.5	1752.87	1761.3	3323.02	544.733	841.4	3.56636	3.58352	0.995212	0.527492	3.21784	2.08327	1418322_at	Mm.5244	cAMP responsive element modulator	Crem
1452867_at	procollagen, type IV, alpha 3 (Goodpasture antigen) binding protein	Col4a3bp	2671.47	16531.3	15798.8	3442.26	4326.5	3814.33	6.1881	5.91392	1.04636	4.80246	3.82094	4.33399	1452867_at	Mm.392062	procollagen, type IV, alpha 3 (Goodpasture antigen) binding protein	Col4a3bp
1420384_at	procollagen, type IV, alpha 3 (Goodpasture antigen) binding protein	Col4a3bp	447.033	1668.73	1920.9	257.26	323.233	418.833	3.73291	4.297	0.868725	6.48656	5.16263	3.98424	1420384_at	Mm.24125	procollagen, type IV, alpha 3 (Goodpasture antigen) binding protein	Col4a3bp
1454795_at	Cobl-like 1	Cobll1	2159.27	11174.8	10050.3	5376.88	51.7333	1899.57	5.17526	4.65448	1.11189	2.0783	216.007	5.8828	1454795_at	Mm.34159	Cobl-like 1	Cobll1
1434311_at	CCR4-NOT transcription complex, subunit 6-like	Cnot6l	756.267	2041.47	2043.47	1404.86	675.967	527.8	2.6994	2.70205	0.999021	1.45315	3.02007	3.86788	1434311_at	Mm.384746	CCR4-NOT transcription complex, subunit 6-like	Cnot6l
1425481_at	CCR4-NOT transcription complex, subunit 6-like	Cnot6l	195.633	1290.33	1270	1247.82	468.233	429.6	6.59567	6.49174	1.01601	1.03407	2.75575	3.00357	1425481_at	Mm.28374	CCR4-NOT transcription complex, subunit 6-like	Cnot6l
1451723_at	CCR4-NOT transcription complex, subunit 6-like	Cnot6l	122.1	1609.03	2524.8	1877.54	572.167	816.633	13.178	20.6781	0.637291	0.85699	2.81218	1.97033	1451723_at	Mm.28374	CCR4-NOT transcription complex, subunit 6-like	Cnot6l
1418013_at	camello-like 1	Cml1	1530.27	1033.3	1232.1	370.44	123.9	30.5333	0.675242	0.805154	0.838649	2.78939	8.33979	33.8417	1418013_at	Mm.13036	camello-like 1	Cml1
1452929_at	restin (Reed-Steinberg cell-expressed intermediate filament-associated protein)	Rsn	1596.8	9201.37	6743.2	2922.74	3915.03	3612.23	5.76238	4.22295	1.36454	3.1482	2.35027	2.54728	1452929_at	Mm.241109	CAP-GLY domain containing linker protein 1	Clip1
1428573_at	chimerin (chimaerin) 2	Chn2	6268.87	1964.67	1697.5	362.06	157.067	249.467	0.313401	0.270783	1.15739	5.42636	12.5085	7.87547	1428573_at	Mm.321147	chimerin (chimaerin) 2	Chn2
1452309_at	cingulin-like 1	Cgnl1	347.633	8039.67	7252.07	6674.72	430.1	1562.4	23.1269	20.8613	1.1086	1.20449	18.6926	5.14572	1452309_at	Mm.99961	cingulin-like 1 /// similar to cingulin-like 1 isoform 1	Cgnl1 /// LOC677485
1449152_at	cyclin-dependent kinase inhibitor 2B (p15, inhibits CDK4)	Cdkn2b	161.467	4934.23	4707.8	4805.1	260.9	1077	30.5588	29.1565	1.0481	1.02687	18.9124	4.58146	1449152_at	Mm.423094	cyclin-dependent kinase inhibitor 2B (p15, inhibits CDK4)	Cdkn2b
1417649_at	cyclin-dependent kinase inhibitor 1C (P57)	Cdkn1c	1029.67	4738.1	8016.43	2939.68	2091.07	1157.3	4.60159	7.78546	0.591048	1.61177	2.26588	4.0941	1417649_at	Mm.168789	cyclin-dependent kinase inhibitor 1C (P57)	Cdkn1c
1418815_at	cadherin 2	Cdh2	1757.13	630.067	534.567	3542.42	66.3333	36.1333	0.358576	0.304227	1.17865	0.177863	9.49849	17.4373	1418815_at	Mm.257437	cadherin 2	Cdh2
1449244_at	cadherin 2	Cdh2	838.467	287.3	267.967	1881.24	47.8	22.0667	0.342649	0.319591	1.07215	0.152718	6.01046	13.0196	1449244_at	Mm.257437	cadherin 2	Cdh2
1422642_at	CDC42 effector protein (Rho GTPase binding) 3	Cdc42ep3	166.833	2154.43	2815.97	4055.48	794.1	283.5	12.9137	16.8789	0.765078	0.53124	2.71305	7.59941	1422642_at	Mm.140601	CDC42 effector protein (Rho GTPase binding) 3	Cdc42ep3
1450700_at	CDC42 effector protein (Rho GTPase binding) 3	Cdc42ep3	738.1	8916.87	16831.1	11840.3	1422.87	1251.4	12.0808	22.8033	0.529784	0.753096	6.26683	7.12551	1450700_at	Mm.140601	CDC42 effector protein (Rho GTPase binding) 3	Cdc42ep3
1434997_at	cell division cycle 2-like 6 (CDK8-like)	Cdc2l6	1029.17	3072.43	3166.9	518.16	557.7	600.367	2.98536	3.07715	0.970171	5.92951	5.50911	5.11759	1434997_at	Mm.200924	cell division cycle 2-like 6 (CDK8-like)	Cdc2l6
1416072_at	CD34 antigen	Cd34	862.4	11894.6	11813.8	16042	1044.37	4312.07	13.7924	13.6988	1.00683	0.741466	11.3893	2.75844	1416072_at	Mm.29798	CD34 antigen	Cd34
1417100_at	CD320 antigen	Cd320	611	1236.8	963.667	3175.78	205.033	156.067	2.02422	1.5772	1.28343	0.389448	6.03219	7.92482	1417100_at	Mm.11175	CD320 antigen	Cd320
1420907_at	CD2-associated protein	Cd2ap	1436.1	12750	12195.3	6878.22	4264.5	4555.33	8.87819	8.49193	1.04548	1.85367	2.98979	2.79891	1420907_at	Mm.218637	CD2-associated protein	Cd2ap
1416488_at	cyclin G2	Ccng2	2552.73	8410.1	11991.4	8944.46	2391.3	2603.63	3.29455	4.69746	0.701346	0.940258	3.51696	3.23014	1416488_at	Mm.3527	cyclin G2	Ccng2
1434962_x_at	chemokine (C-C motif) ligand 27	Ccl27	974.233	292.533	278.967	163.82	84.5333	147.333	0.30027	0.286345	1.04863	1.7857	3.46057	1.98552	1434962_x_at	Mm.425176	chemokine (C-C motif) ligand 27	Ccl27
1418094_s_at	carbonic anhydrase 4	Car4	616.067	10448.8	9074.47	7811.14	13.5333	3546.97	16.9605	14.7297	1.15145	1.33768	772.079	2.94584	1418094_s_at	Mm.1641	carbonic anhydrase 4	Car4
1448949_at	carbonic anhydrase 4	Car4	469.033	9096.77	7326.07	7535.5	16.4	3107.43	19.3947	15.6195	1.2417	1.20719	554.681	2.92742	1448949_at	Mm.1641	carbonic anhydrase 4	Car4
1456609_at	RIKEN cDNA 1810006K23 gene	1810006K23Rik	14455.4	11269.1	14081.9	6473.1	2926.33	4752.9	0.779577	0.974162	0.800254	1.74091	3.85093	2.37099	1456609_at	Mm.41603	calcium/calmodulin-dependent protein kinase II inhibitor 1	Camk2n1
1436030_at	cache domain containing 1	Cachd1	1561.63	3111.27	3545.63	3132.6	513.567	946.167	1.99232	2.27046	0.877493	0.99319	6.05816	3.28829	1436030_at	Mm.151962	cache domain containing 1	Cachd1
1434645_at	RIKEN cDNA C530008M17 gene	C530008M17Rik	872.233	798.233	714.8	1140.28	7.33333	120.9	0.91516	0.819505	1.11672	0.700033	108.85	6.60243	1434645_at	Mm.101504	RIKEN cDNA C530008M17 gene	C530008M17Rik
1451123_at	RIKEN cDNA C330016O10 gene	C330016O10Rik	155.567	2116.47	3006.07	4890.18	313.7	772.7	13.6049	19.3233	0.704065	0.432799	6.74679	2.73905	1451123_at	Mm.41760	RIKEN cDNA C330016O10 gene	C330016O10Rik
1435123_at	expressed sequence AI852640	AI852640	1219.77	5545.07	5870.8	3330.24	105.5	106.267	4.54601	4.81305	0.944516	1.66507	52.5599	52.1807	1435123_at	Mm.210266	RIKEN cDNA C030014M07 gene	C030014M07Rik
1432435_s_at	RIKEN cDNA C030004A17 gene	C030004A17Rik	322.3	1120.23	930.567	1003.24	333.533	270.2	3.47575	2.88727	1.20382	1.11662	3.35868	4.14594	1432435_s_at	Mm.24197	RIKEN cDNA C030004A17 gene	C030004A17Rik
1455737_at	RIKEN cDNA C030002B11 gene	C030002B11Rik	1513.6	2014.63	2405.4	1927.92	659.3	637.2	1.33102	1.58919	0.837546	1.04498	3.05572	3.1617	1455737_at	Mm.70065	RIKEN cDNA C030002B11 gene	C030002B11Rik
1459838_s_at	BTB (POZ) domain containing 11	Btbd11	692.533	316.1	355.967	1073.76	32.0667	55.9667	0.45644	0.514007	0.888004	0.294386	9.85759	5.648	1459838_s_at	Mm.36544	BTB (POZ) domain containing 11	Btbd11
1456616_a_at	basigin	Bsg	2269.03	25239.3	20030.8	22722.6	1020.43	837.7	11.1234	8.82789	1.26003	1.11076	24.7339	30.1293	1456616_a_at	Mm.726	basigin	Bsg
1456738_s_at	brain protein 16	Brp16	1681	1465.63	1576.53	1122.12	580.233	640.8	0.871882	0.937854	0.929656	1.30613	2.52594	2.28719	1456738_s_at	Mm.133202	brain protein 16	Brp16
1448525_a_at	BCL2/adenovirus E1B 19kDa-interacting protein 3-like	Bnip3l	1281	1738.87	1303.83	1260.58	871.5	675.833	1.35743	1.01782	1.33366	1.37942	1.99526	2.57292	1448525_a_at	Mm.29820	BCL2/adenovirus E1B interacting protein 3-like	Bnip3l
1428512_at	basic helix-loop-helix domain containing, class B9	Bhlhb9	3058.13	4651.13	4260.57	3982.44	198.267	531.367	1.52091	1.39319	1.09167	1.16791	23.459	8.75315	1428512_at	---	basic helix-loop-helix domain containing, class B9	Bhlhb9
1436098_at	butyrylcholinesterase	Bche	517.7	2581.4	2638.07	766.5	69.3667	161.233	4.98629	5.09574	0.97852	3.36778	37.2138	16.0103	1436098_at	Mm.250719	butyrylcholinesterase	Bche
1424123_at	cDNA sequence BC011209	BC011209	153.467	2620.7	2234.37	4290.82	68.2	357.033	17.0767	14.5593	1.17291	0.610769	38.4267	7.34021	1424123_at	Mm.301076	cDNA sequence BC011209	BC011209
1443816_s_at	expressed sequence BB220380	BB220380	567.167	5459.1	5737.73	4701.48	2538.2	1702.23	9.62521	10.1165	0.951438	1.16115	2.15078	3.20702	1443816_s_at	Mm.234573	expressed sequence BB220380	BB220380
1450026_a_at	UDP-GlcNAc:betaGal beta-1,3-N-acetylglucosaminyltransferase 1	B3gnt1	869.2	9530.63	5276.8	4163.92	2289.07	2434.83	10.9648	6.07087	1.80614	2.28886	4.16355	3.91429	1450026_a_at	Mm.258094	UDP-GlcNAc:betaGal beta-1,3-N-acetylglucosaminyltransferase 2	B3gnt2
1456410_at	expressed sequence AU045128	AU045128	167.267	1802.6	1188.97	1289.18	261.9	148.133	10.7768	7.10821	1.51611	1.39825	6.88278	12.1688	1456410_at	---	expressed sequence AU045128	AU045128
1447272_s_at	ATPase, class V, type 10A	Atp10a	155.4	8295.03	4970.6	521.78	15.7333	194	53.3786	31.9858	1.66882	15.8976	527.227	42.7579	1447272_s_at	Mm.135129	ATPase, class V, type 10A	Atp10a
1452013_at	ATPase, class V, type 10A	Atp10a	157.1	7718.37	6372.37	404.02	39.2333	236.667	49.1303	40.5625	1.21122	19.1039	196.73	32.6128	1452013_at	Mm.135129	ATPase, class V, type 10A	Atp10a
1447851_x_at	---	Atp10a	540.9	16691.2	16222.2	877.34	52.4	676.033	30.8582	29.9911	1.02891	19.0248	318.534	24.6899	1447851_x_at	---	---	Atp10a
1415760_s_at	ATX1 (antioxidant protein 1) homolog 1 (yeast)	Atox1	1742.67	5482.17	7204.6	6940.52	2739.2	1753.2	3.14585	4.13424	0.760926	0.789878	2.00138	3.12695	1415760_s_at	Mm.217759	ATX1 (antioxidant protein 1) homolog 1 (yeast)	Atox1
1429189_at	RIKEN cDNA 1110007C02 gene	1110007C02Rik	9202.6	1640.27	1597.57	1227.24	378.733	693.1	0.178239	0.173599	1.02673	1.33655	4.33093	2.36657	1429189_at	Mm.300178	arylsulfatase B	Arsb
1422609_at	cAMP-regulated phosphoprotein 19	Arpp19	2942.37	784.2	657.033	634.48	378.733	282.633	0.26652	0.223301	1.19355	1.23597	2.07059	2.77462	1422609_at	Mm.247837	cAMP-regulated phosphoprotein 19	Arpp19
1435092_at	ADP-ribosylation factor-like 4	Arl4	572.533	4760.97	7986.07	1199.44	565	554.233	8.31561	13.9486	0.596159	3.96932	8.42649	8.59018	1435092_at	Mm.12723	ADP-ribosylation factor-like 4A	Arl4a
1431429_a_at	ADP-ribosylation factor-like 4	Arl4	1127.13	17411.5	17161.6	10347.9	3302.27	2121.07	15.4476	15.2259	1.01456	1.68261	5.27259	8.20884	1431429_a_at	Mm.12723	ADP-ribosylation factor-like 4A	Arl4a
1457141_at	16 days neonate thymus cDNA, RIKEN full-length enriched library, clone:A130039E19 product:unclassifiable, full insert sequence	---	273.467	6074.6	9755.6	984.98	57.8333	266.633	22.2133	35.6738	0.622678	6.16723	105.036	22.7826	1457141_at	Mm.31331	Aquaporin 11	Aqp11
1436630_at	16 days neonate thymus cDNA, RIKEN full-length enriched library, clone:A130039E19 product:unclassifiable, full insert sequence	---	217.1	2631.3	2938.93	525.38	132	180.133	12.1202	13.5372	0.895325	5.00837	19.9341	14.6075	1436630_at	Mm.31331	Aquaporin 11	Aqp11
1429254_at	aquaporin 11	Aqp11	130.733	1332.73	1508.97	546.76	41.6333	97.5333	10.1943	11.5423	0.883209	2.43751	32.0112	13.6644	1429254_at	Mm.29756	aquaporin 11	Aqp11
1455411_at	Aquaporin 11, mRNA (cDNA clone IMAGE:5126527)	Aqp11	83	1378.4	1573.67	282.54	100.7	116.567	16.6072	18.9598	0.875916	4.8786	13.6882	11.825	1455411_at	---	aquaporin 11	Aqp11
1447606_x_at	aquaporin 11	Aqp11	299.4	682.3	1318.87	416.62	220.867	264.367	2.27889	4.40503	0.517338	1.6377	3.08919	2.58089	1447606_x_at	Mm.29756	aquaporin 11	Aqp11
1441228_at	PREDICTED: similar to vascular early response gene protein [Mus musculus], mRNA sequence	---	3620.87	32827.2	31470.8	23694.3	10883.2	10213.5	9.06612	8.6915	1.0431	1.38545	3.01633	3.21411	1441228_at	Mm.296104	apolipoprotein L domain containing 1	Apold1
1416371_at	apolipoprotein D	Apod	11525.3	1232.17	1713.93	7300.82	24.1	124.3	0.10691	0.148711	0.718912	0.168771	51.1272	9.91285	1416371_at	Mm.2082	apolipoprotein D	Apod
1418383_at	adenomatosis polyposis coli down-regulated 1	Apcdd1	160.5	3781.03	2302.27	11695.6	8.43333	39.5667	23.5578	14.3443	1.64231	0.323287	448.344	95.5611	1418383_at	Mm.391102	adenomatosis polyposis coli down-regulated 1	Apcdd1
1449070_x_at	adenomatosis polyposis coli down-regulated 1	Apcdd1	1382.47	25522.7	21723	26598.6	8.26667	339.233	18.4617	15.7132	1.17492	0.959552	3087.42	75.2364	1449070_x_at	Mm.391102	adenomatosis polyposis coli down-regulated 1	Apcdd1
1418382_at	adenomatosis polyposis coli down-regulated 1	Apcdd1	729.767	12911.6	11765.4	20350.3	32.4667	227.333	17.6928	16.1221	1.09742	0.634467	397.688	56.7959	1418382_at	Mm.391102	adenomatosis polyposis coli down-regulated 1	Apcdd1
1454822_x_at	adenomatosis polyposis coli down-regulated 1	Apcdd1	3447.8	40271.6	42724.2	38739.9	21	814.7	11.6804	12.3917	0.942595	1.03954	1917.7	49.4312	1454822_x_at	Mm.391102	adenomatosis polyposis coli down-regulated 1	Apcdd1
1437604_x_at	adenomatosis polyposis coli down-regulated 1	Apcdd1	550.867	9469.9	10082.4	10446	179.1	278.067	17.1909	18.3029	0.939247	0.906558	52.8749	34.0562	1437604_x_at	Mm.391102	adenomatosis polyposis coli down-regulated 1	Apcdd1
1422593_at	adaptor-related protein complex 3, sigma 1 subunit	Ap3s1	2460.73	6966.7	4696.87	8681.26	3324.77	2206.6	2.83115	1.90873	1.48327	0.802499	2.0954	3.15721	1422593_at	Mm.312536	adaptor-related protein complex 3, sigma 1 subunit	Ap3s1
1452657_at	adaptor-related protein complex 1, sigma 2 subunit	Ap1s2	2583.6	7242.33	8186.2	5953.06	2365.23	3227.73	2.80319	3.16852	0.8847	1.21657	3.062	2.24378	1452657_at	Mm.426783	adaptor-related protein complex 1, sigma 2 subunit	Ap1s2
1447903_x_at	adaptor-related protein complex 1, sigma 2 subunit	Ap1s2	3438.93	10596.7	13644.3	8146.04	3526.33	4840.8	3.0814	3.96759	0.776644	1.30084	3.00503	2.18905	1447903_x_at	Mm.426783	adaptor-related protein complex 1, sigma 2 subunit	Ap1s2
1460036_at	adaptor-related protein complex 1, sigma 2 subunit	Ap1s2	375.433	1107.47	1078.9	1000.66	414.267	559.4	2.94984	2.87375	1.02648	1.10674	2.67332	1.97974	1460036_at	Mm.426783	adaptor-related protein complex 1, sigma 2 subunit	Ap1s2
1437217_at	ankyrin repeat domain 6	Ankrd6	719.967	905.933	924.233	235.1	149.6	73.8333	1.2583	1.28372	0.9802	3.8534	6.0557	12.27	1437217_at	Mm.214766	ankyrin repeat domain 6	Ankrd6
1416835_s_at	S-adenosylmethionine decarboxylase 1 /// S-adenosylmethionine decarboxylase 2 /// similar to S-adenosylmethionine decarboxylase	Amd1 /// Amd2 /// LOC432454	1539.6	931.667	1458.7	412.26	168.633	357.9	0.605136	0.947454	0.638697	2.2599	5.52481	2.60315	1416835_s_at	Mm.253533	S-adenosylmethionine decarboxylase 1 /// S-adenosylmethionine decarboxylase 2	Amd1 /// Amd2
1448484_at	S-adenosylmethionine decarboxylase 1	Amd1	5921.53	9442.57	7638.17	2025.24	1534.67	2801.1	1.59462	1.2899	1.23623	4.66244	6.15285	3.37102	1448484_at	Mm.253533	S-adenosylmethionine decarboxylase 1	Amd1
1419115_at	asparagine-linked glycosylation 14 homolog (yeast)	Alg14	528.4	1364.47	1198.1	1130.9	547.633	473.6	2.58226	2.26741	1.13886	1.20653	2.49157	2.88105	1419115_at	Mm.269881	asparagine-linked glycosylation 14 homolog (yeast)	Alg14
1451675_a_at	aminolevulinic acid synthase 2, erythroid	Alas2	137.3	1009.03	1188.07	1801.46	164.733	39.8	7.34911	8.65307	0.849307	0.56012	6.12525	25.3526	1451675_a_at	Mm.302724	aminolevulinic acid synthase 2, erythroid	Alas2
1424126_at	aminolevulinic acid synthase 1	Alas1	1522.7	8808.2	4933.43	5454.28	1387.47	2918.37	5.78459	3.23992	1.78541	1.61492	6.3484	3.0182	1424126_at	Mm.290578	aminolevulinic acid synthase 1	Alas1
1418979_at	RIKEN cDNA 9030611N15 gene	9030611N15Rik	97.7333	4569.43	3565.9	1266	25.0667	459.867	46.7541	36.486	1.28142	3.60935	182.291	9.93643	1418979_at	Mm.26838	aldo-keto reductase family 1, member C14	Akr1c14
1423611_at	alkaline phosphatase 2, liver	Akp2	255.567	1415.37	1287.5	53.3	54	263.533	5.53815	5.03782	1.09931	26.5547	26.2105	5.37073	1423611_at	Mm.288186	alkaline phosphatase 2, liver	Akp2
1450387_s_at	adenylate kinase 3 alpha-like 1	Ak3l1	899.067	1000.63	822.5	475	17.2333	82.4333	1.11297	0.914838	1.21658	2.1066	58.0638	12.1387	1450387_s_at	Mm.42040	adenylate kinase 3 alpha-like 1	Ak3l1
1423717_at	adenylate kinase 3	Ak3	4115	5139.47	5908.27	3604.78	1392.5	2543.97	1.24896	1.43579	0.869877	1.42574	3.69082	2.02026	1423717_at	Mm.196067	adenylate kinase 3	Ak3
1434312_at	expressed sequence AI788669	AI788669	528.667	1309.3	899.533	1220.64	520.333	382.433	2.47661	1.70151	1.45553	1.07263	2.51627	3.4236	1434312_at	Mm.364779	expressed sequence AI788669	AI788669
1433465_a_at	expressed sequence AI467606	AI467606	394.7	9309.93	8058.5	1949.94	321.467	1202.4	23.5874	20.4168	1.15529	4.77447	28.9608	7.74279	1433465_a_at	Mm.284102	expressed sequence AI467606	AI467606
1455177_at	Abelson helper integration site	Ahi1	2422.87	291.933	261.967	219.12	29.5333	136.167	0.120491	0.108123	1.11439	1.3323	9.88488	2.14394	1455177_at	Mm.253280	Abelson helper integration site	Ahi1
1426830_a_at	S-adenosylhomocysteine hydrolase-like 1	Ahcyl1	5683.2	6830.27	5586.03	4359.64	2642	1969.3	1.20183	0.982903	1.22274	1.5667	2.58526	3.46837	1426830_a_at	Mm.220328	S-adenosylhomocysteine hydrolase-like 1	Ahcyl1
1426670_at	agrin	Agrn	3171.8	13480.8	10297.3	17708.7	1827.27	3605.23	4.2502	3.24652	1.30916	0.761252	7.37758	3.73923	1426670_at	Mm.273098	agrin	Agrn
1436870_s_at	expressed sequence AU041783	AU041783	1015.3	6716.27	6448.03	1411.26	75.7333	835.433	6.61506	6.35087	1.0416	4.75906	88.6831	8.03926	1436870_s_at	Mm.226284	actin filament associated protein 1-like 2	Afap1l2
1437864_at	adiponectin receptor 2	Adipor2	470.767	1236.1	737.033	432.78	150.1	462.567	2.62572	1.5656	1.67713	2.85619	8.23518	2.67226	1437864_at	Mm.291826	adiponectin receptor 2	Adipor2
1451257_at	acyl-CoA synthetase long-chain family member 6	Acsl6	4715.47	680.967	683.333	62.68	23.8	6.2	0.144411	0.144913	0.996537	10.8642	28.612	109.833	1451257_at	Mm.267478	acyl-CoA synthetase long-chain family member 6	Acsl6
1452771_s_at	acyl-CoA synthetase long-chain family member 3	Acsl3	5378.43	1335.63	2174.17	1313.88	153.933	254.9	0.248331	0.404238	0.61432	1.01656	8.6767	5.23983	1452771_s_at	Mm.276016	acyl-CoA synthetase long-chain family member 3	Acsl3
1428386_at	acyl-CoA synthetase long-chain family member 3	Acsl3	2170.57	547.2	813.5	490.68	54.1667	114.733	0.2521	0.374787	0.672649	1.11519	10.1022	4.76932	1428386_at	Mm.276016	acyl-CoA synthetase long-chain family member 3	Acsl3
1423883_at	acyl-CoA synthetase long-chain family member 1	Acsl1	4260.2	4288.57	3597.4	4450.8	855.133	2041.63	1.00666	0.84442	1.19213	0.96355	5.01509	2.10056	1423883_at	Mm.210323	acyl-CoA synthetase long-chain family member 1	Acsl1
1416408_at	acyl-Coenzyme A oxidase 1, palmitoyl	Acox1	4700.47	7099.87	7901.73	5812.5	2651.47	3044.57	1.51046	1.68105	0.89852	1.22148	2.67771	2.33198	1416408_at	Mm.356689	acyl-Coenzyme A oxidase 1, palmitoyl	Acox1
1435630_s_at	acetyl-Coenzyme A acetyltransferase 2	Acat2	4360.7	1408.43	1463.3	1793.02	497.033	613.4	0.322983	0.335565	0.962505	0.785509	2.83368	2.29611	1435630_s_at	---	acetyl-Coenzyme A acetyltransferase 2	Acat2
1453103_at	actin-binding LIM protein 1	Ablim1	397.8	10072	10190.2	3608.98	83.6333	946.2	25.3192	25.6165	0.988394	2.79081	120.43	10.6446	1453103_at	Mm.217161	actin-binding LIM protein 1	Ablim1
1454708_at	actin-binding LIM protein 1	Ablim1	1158.43	22084.1	22560.9	11245.1	248.2	2958.1	19.0638	19.4754	0.978866	1.9639	88.9772	7.46565	1454708_at	Mm.217161	actin-binding LIM protein 1	Ablim1
1422906_at	ATP-binding cassette, sub-family G (WHITE), member 2	Abcg2	1456.27	24521.4	22168.6	13059.8	2038.07	4007.53	16.8385	15.2229	1.10613	1.87762	12.0317	6.11883	1422906_at	Mm.333096	ATP-binding cassette, sub-family G (WHITE), member 2	Abcg2
1443870_at	ATP-binding cassette, sub-family C (CFTR/MRP), member 4	Abcc4	796.8	17102.3	18205.9	5200.44	2475.83	872.567	21.4638	22.8487	0.939386	3.28863	6.90771	19.6	1443870_at	Mm.40537	ATP-binding cassette, sub-family C (CFTR/MRP), member 4	Abcc4
1419758_at	ATP-binding cassette, sub-family B (MDR/TAP), member 1A	Abcb1a	771.167	23724.8	26759.5	6285.9	12.8333	1838.67	30.7649	34.7	0.886595	3.77429	1848.69	12.9033	1419758_at	Mm.207354	ATP-binding cassette, sub-family B (MDR/TAP), member 1A	Abcb1a
1419759_at	ATP-binding cassette, sub-family B (MDR/TAP), member 1A	Abcb1a	1769.33	42011.6	42289.9	15225.8	129.7	3931.4	23.7443	23.9016	0.993421	2.75924	323.914	10.6862	1419759_at	Mm.207354	ATP-binding cassette, sub-family B (MDR/TAP), member 1A	Abcb1a
1460465_at	RIKEN cDNA A930038C07 gene	A930038C07Rik	618.867	14969.2	17073.4	2944.4	35.7	1531.13	24.1881	27.5882	0.876756	5.08396	419.305	9.77655	1460465_at	Mm.52392	RIKEN cDNA A930038C07 gene	A930038C07Rik
1434492_at	RIKEN cDNA A130022J15 gene	A130022J15Rik	257.033	3265.53	1965.9	2728.34	219.833	600.033	12.7047	7.64842	1.66109	1.19689	14.8546	5.44225	1434492_at	Mm.251789	RIKEN cDNA A130022J15 gene	A130022J15Rik
1433671_at	RIKEN cDNA A130022J15 gene	A130022J15Rik	380.4	6588.67	4265.57	4930.64	466.8	1289.57	17.3204	11.2134	1.54462	1.33627	14.1145	5.10921	1433671_at	Mm.251789	RIKEN cDNA A130022J15 gene	A130022J15Rik
1454678_s_at	RIKEN cDNA A130022J15 gene	A130022J15Rik	594.167	10352.6	8554.6	7702.78	777	2131.7	17.4237	14.3976	1.21018	1.344	13.3238	4.85648	1454678_s_at	Mm.251789	RIKEN cDNA A130022J15 gene	A130022J15Rik
1428535_at	RIKEN cDNA 9430020K01 gene	9430020K01Rik	1442.8	27927.3	24127.3	9650.72	3953.73	9000.17	19.3563	16.7225	1.1575	2.89381	7.06353	3.10298	1428535_at	Mm.33179	RIKEN cDNA 9430020K01 gene	9430020K01Rik
1433837_at	RIKEN cDNA 8430408G22 gene	8430408G22Rik	341.767	6244.73	3751.03	1124.24	994.133	2091.5	18.2719	10.9754	1.6648	5.55463	6.28159	2.98577	1433837_at	Mm.38231	RIKEN cDNA 8430408G22 gene	8430408G22Rik
1455218_at	RIKEN cDNA 6330503K22 gene	6330503K22Rik	7021.27	1348.57	1251.9	269.26	301.8	344.4	0.192069	0.178301	1.07722	5.00842	4.46841	3.9157	1455218_at	Mm.23279	RIKEN cDNA 6330503K22 gene	6330503K22Rik
1451857_a_at	RIKEN cDNA 5730593N15 gene	5730593N15Rik	184.933	1698.97	1569.1	1930.96	54.5	67.1	9.18691	8.48468	1.08277	0.879856	31.1737	25.3199	1451857_a_at	Mm.32839	RIKEN cDNA 5730593N15 gene	5730593N15Rik
1436987_at	RIKEN cDNA 5430433G21 gene	5430433G21Rik	36.4	1197.53	1164.57	461.72	22.3667	409.933	32.8993	31.9936	1.02831	2.59364	53.541	2.92129	1436987_at	Mm.41113	RIKEN cDNA 5430433G21 gene	5430433G21Rik
1452993_at	RIKEN cDNA 5430416O09 gene	5430416O09Rik	71.9667	1396.1	926.767	156.38	60.8	59.2333	19.3993	12.8777	1.50642	8.92761	22.9622	23.5695	1452993_at	Mm.33063	RIKEN cDNA 5430416O09 gene	5430416O09Rik
1456210_at	RIKEN cDNA 5430407P10 gene	5430407P10Rik	104.067	1595.03	1347.37	790.72	42.4	121.033	15.327	12.9471	1.18382	2.01719	37.6187	13.1785	1456210_at	Mm.133542	RIKEN cDNA 5430407P10 gene	5430407P10Rik
1456070_at	RIKEN cDNA 5430405N12 gene	5430405N12Rik	1114.9	15126.9	13074.6	8703	701.5	5585.83	13.5679	11.7272	1.15696	1.73812	21.5636	2.70808	1456070_at	Mm.392542	RIKEN cDNA 5430405N12 gene	5430405N12Rik
1428663_at	RIKEN cDNA 5133401H06 gene	5133401H06Rik	286.233	4908.5	7041.27	1191.52	10.4	1023.9	17.1486	24.5997	0.697105	4.11953	471.971	4.79393	1428663_at	Mm.394321	RIKEN cDNA 5133401H06 gene	5133401H06Rik
1434497_at	---	---	3917.07	228.833	264.433	539.92	29.6333	38.3	0.0584196	0.067508	0.865372	0.423828	7.72216	5.97476	1434497_at	Mm.270500	RIKEN cDNA 4933431E20 gene	4933431E20Rik
1426655_a_at	RIKEN cDNA 4930504E06 gene	4930504E06Rik	782.333	4010.9	2341.13	1545.98	1443.77	879.967	5.12684	2.9925	1.71323	2.59441	2.77808	4.55801	1426655_a_at	Mm.279287	RIKEN cDNA 4930504E06 gene	4930504E06Rik
1426656_at	RIKEN cDNA 4930504E06 gene	4930504E06Rik	1189.37	5697.93	3611.77	2502.92	2395.9	1563.9	4.79073	3.03671	1.5776	2.27651	2.3782	3.64341	1426656_at	Mm.279287	RIKEN cDNA 4930504E06 gene	4930504E06Rik
1437046_x_at	RIKEN cDNA 4930504E06 gene	4930504E06Rik	2449.47	9794.3	9731.43	4041	3755.53	3302.83	3.99854	3.97288	1.00646	2.42373	2.60797	2.96542	1437046_x_at	Mm.279287	RIKEN cDNA 4930504E06 gene	4930504E06Rik
1438321_x_at	RIKEN cDNA 4930504E06 gene	4930504E06Rik	2970.5	13304.8	13616.7	4639.78	4873.4	4544.03	4.47899	4.58398	0.977097	2.86756	2.73009	2.92798	1438321_x_at	Mm.279287	RIKEN cDNA 4930504E06 gene	4930504E06Rik
1448021_at	Transcribed locus	---	1367.73	1266.17	1669.57	1672.08	294.2	346.533	0.925741	1.22068	0.75838	0.75724	4.30376	3.65381	1448021_at	Mm.226900	RIKEN cDNA 4930431B09 gene	4930431B09Rik
1429018_at	RIKEN cDNA 3830408D24 gene	3830408D24Rik	342.6	1581.47	1804.83	754.24	125.267	272	4.61607	5.26805	0.87624	2.09677	12.6248	5.81422	1429018_at	Mm.18796	RIKEN cDNA 3830408D24 gene	3830408D24Rik
1448678_at	RIKEN cDNA 3110048E14 gene	3110048E14Rik	920.267	3071.7	2698.3	2896.26	524.733	559.133	3.33784	2.93208	1.13838	1.06057	5.85383	5.49368	1448678_at	Mm.247535	RIKEN cDNA 3110048E14 gene	3110048E14Rik
1447250_a_at	titin /// similar to hypothetical protein FLJ39502	Ttn /// LOC545428	69.1	1306.43	1639.8	527.6	48.7	53.6667	18.9064	23.7308	0.796703	2.47618	26.8261	24.3435	1447250_a_at	Mm.26579	RIKEN cDNA 2610301F02 gene	2610301F02Rik
1457681_at	similar to hypothetical protein FLJ39502	LOC545428	119.667	1096.6	1304.2	545	123.5	113.133	9.16379	10.8986	0.840822	2.01211	8.87935	9.69299	1457681_at	Mm.26579	RIKEN cDNA 2610301F02 gene	2610301F02Rik
1436216_s_at	RIKEN cDNA 2610204M08 gene	2610204M08Rik	3634.37	4525.97	3498.7	2218.82	1707.67	1763.9	1.24532	0.962671	1.29361	2.03981	2.65038	2.56589	1436216_s_at	Mm.250193	RIKEN cDNA 2610204M08 gene	2610204M08Rik
1428357_at	RIKEN cDNA 2610019F03 gene	2610019F03Rik	313.733	9223.3	9938.13	8668.1	2499.8	613.467	29.3985	31.677	0.928072	1.06405	3.68962	15.0347	1428357_at	Mm.5727	RIKEN cDNA 2610019F03 gene	2610019F03Rik
1429215_at	RIKEN cDNA 2310058N22 gene	2310058N22Rik	354.8	1950.83	2301.63	461.6	273.933	577.167	5.4984	6.48713	0.847586	4.22624	7.12156	3.38002	1429215_at	---	RIKEN cDNA 2310058N22 gene	2310058N22Rik
1429292_a_at	RIKEN cDNA 2310046K01 gene	2310046K01Rik	244.7	3551.4	3199.6	1177.38	249.1	336.9	14.5133	13.0756	1.10995	3.01636	14.2569	10.5414	1429292_a_at	Mm.258262	RIKEN cDNA 2310046K01 gene	2310046K01Rik
1436419_a_at	RIKEN cDNA 1700097N02 gene	1700097N02Rik	38.8667	1002.13	1719.17	236.2	29.0333	58.3	25.7839	44.2324	0.582918	4.24273	34.5166	17.1893	1436419_a_at	Mm.372315	RIKEN cDNA 1700097N02 gene	1700097N02Rik
1455692_x_at	RIKEN cDNA 1700097N02 gene	1700097N02Rik	78.0333	1014.47	1737.57	322.4	99.1667	109.533	13.0004	22.267	0.583843	3.14661	10.2299	9.26172	1455692_x_at	Mm.372315	RIKEN cDNA 1700097N02 gene	1700097N02Rik
1429122_a_at	RIKEN cDNA 1700040I03 gene	1700040I03Rik	466.233	868.167	591.7	515.4	252.733	244.2	1.86209	1.26911	1.46724	1.68445	3.43511	3.55515	1429122_a_at	Mm.379221	RIKEN cDNA 1700040I03 gene	1700040I03Rik
1456603_at	RIKEN cDNA 1500005K14 gene	1500005K14Rik	286.367	5245.13	4057.57	8838.48	246.867	480.1	18.3161	14.1691	1.29268	0.593443	21.2468	10.9251	1456603_at	Mm.34131	RIKEN cDNA 1500005K14 gene	1500005K14Rik
1436761_s_at	RIKEN cDNA 1200015N20 gene	1200015N20Rik	1546.37	6849.17	5014.63	1107.68	18.3333	488.5	4.4292	3.24285	1.36584	6.18334	373.591	14.0208	1436761_s_at	Mm.19825	RIKEN cDNA 1200015N20 gene	1200015N20Rik
1448557_at	RIKEN cDNA 1200015N20 gene	1200015N20Rik	3137.53	10018.9	9358.8	2374.66	20.8	922.867	3.19325	2.98285	1.07054	4.2191	481.679	10.8563	1448557_at	Mm.19825	RIKEN cDNA 1200015N20 gene	1200015N20Rik
1460476_s_at	RIKEN cDNA 1200015N20 gene	1200015N20Rik	596.133	1582.13	1003.6	291.32	7.16667	157.067	2.65399	1.68352	1.57646	5.43091	220.763	10.073	1460476_s_at	Mm.19825	RIKEN cDNA 1200015N20 gene	1200015N20Rik
1428922_at	RIKEN cDNA 1200009O22 gene	1200009O22Rik	4126.77	2203.9	1204.7	869.56	57.6667	600.333	0.53405	0.291923	1.82942	2.5345	38.2179	3.67113	1428922_at	Mm.422727	RIKEN cDNA 1200009O22 gene	1200009O22Rik
1438648_x_at	RIKEN cDNA 1190003M12 gene	1190003M12Rik	446.667	2201.27	3116.57	260.1	105.733	418.3	4.92821	6.97739	0.706311	8.46316	20.819	5.26241	1438648_x_at	Mm.46387	RIKEN cDNA 1190003M12 gene	1190003M12Rik
1418003_at	RIKEN cDNA 1190002H23 gene	1190002H23Rik	631.8	2919.63	3255.33	829.12	88.1333	483.1	4.62114	5.15247	0.896877	3.52136	33.1275	6.04354	1418003_at	Mm.29811	RIKEN cDNA 1190002H23 gene	1190002H23Rik
1438511_a_at	RIKEN cDNA 1190002H23 gene	RGC-32h	1910.17	9141.7	10717.7	1980.82	110.733	1558.8	4.78581	5.61085	0.852956	4.61511	82.556	5.86458	1438511_a_at	Mm.29811	RIKEN cDNA 1190002H23 gene	1190002H23Rik
1437617_x_at	RIKEN cDNA 1110034G24 gene	1110034G24Rik	239.9	2297.43	1932	1701.04	363.733	443.8	9.57663	8.05336	1.18915	1.35061	6.31626	5.17673	1437617_x_at	Mm.284114	RIKEN cDNA 1110034G24 gene	1110034G24Rik
1452888_at	RIKEN cDNA 1110034G24 gene	1110034G24Rik	208.7	928.5	639.067	750.74	192.067	205.067	4.44897	3.06213	1.4529	1.23678	4.83426	4.5278	1452888_at	Mm.284114	RIKEN cDNA 1110034G24 gene	1110034G24Rik
1439609_at	Transcribed locus	---	48.1	1002.6	1130.8	66.48	8.6	14.1667	20.8441	23.5094	0.886629	15.0812	116.581	70.7718	1439609_at	Mm.44130	Transcribed locus	---
1437967_at	PREDICTED: Mus musculus similar to hypothetical protein FLJ39502 (LOC546765), mRNA	Titin	585.667	13462.5	11843.1	5860.54	14.2	210.767	22.9866	20.2216	1.13673	2.29714	948.061	63.8738	1437967_at	Mm.380256	Transcribed locus, moderately similar to XP_001066067.1 hypothetical protein [Rattus norvegicus]	---
1447488_at	PREDICTED: fibrinogen silencer binding protein [Mus musculus], mRNA sequence	E130016E03Rik	96.5667	1970.4	1407.8	62.58	55.6	41.6333	20.4046	14.5785	1.39963	31.4861	35.4388	47.3275	1447488_at	Mm.438638	Transcribed locus, weakly similar to XP_232785.4 similar to DNA repair and recombination protein RAD54B (RAD54 homolog B) [Rattus norvegicus]	---
1442698_at	PREDICTED: hypothetical protein XP_488571 [Mus musculus], mRNA sequence	---	47.9667	2151.6	1969.87	2349.24	378.033	75.5333	44.8562	41.0674	1.09226	0.915871	5.69156	28.4854	1442698_at	Mm.404570	7 days neonate cerebellum cDNA, RIKEN full-length enriched library, clone:A730053D01 product:unclassifiable, full insert sequence	---
1455145_at	14, 17 days embryo head cDNA, RIKEN full-length enriched library, clone:3222402J19 product:unclassifiable, full insert sequence	---	646.5	3475.27	3334.2	4260.3	44.3	145.3	5.37551	5.15731	1.04231	0.815733	78.4485	23.9179	1455145_at	Mm.102206	14, 17 days embryo head cDNA, RIKEN full-length enriched library, clone:3222402J19 product:unclassifiable, full insert sequence	---
1439789_at	---	---	216.667	1915.33	1884.93	1020.3	20.1667	202.1	8.84	8.69969	1.01613	1.87723	94.9752	9.47716	1439789_at	---	---	---
1418205_at	---	---	115.133	1669.47	1171.7	1125.9	806.2	474.633	14.5003	10.1769	1.42482	1.48278	2.07078	3.51738	1418205_at	---	---	---
1455320_at	expressed sequence AI480535	AI480535	1591.9	5448.9	6646.4	10563.3	1503	1657.9	3.42289	4.17514	0.819827	0.515831	3.62535	3.28663	1455320_at	---	---	---
1435029_at	RIKEN cDNA B230120H23 gene, mRNA (cDNA clone MGC:35825 IMAGE:5346593)	B230120H23Rik	1087.23	7999.67	4566.17	3380.74	806.167	2438.27	7.35782	4.1998	1.75194	2.36625	9.92309	3.28088	1435029_at	---	---	---
1441902_x_at	---	---	950.633	1232.3	1876.37	2293.1	249.633	442.233	1.29629	1.97381	0.656748	0.537395	4.93644	2.78654	1441902_x_at	---	---	---
1455031_at	---	---	4651.37	5376.47	7516.23	1274.32	1233.2	2029.57	1.15589	1.61592	0.715314	4.21909	4.35977	2.64907	1455031_at	---	---	---
1434581_at	---	---	2261.8	1074.4	1192.13	288.12	62.4333	419.5	0.47502	0.527073	0.901241	3.729	17.2088	2.56114	1434581_at	---	---	---

## Sheet: Brain> Liver
Probe set	Gene Title	Gene Symbol	Brain GFP- Avg	Brain GFP+ Avg	Brain G+P- Avg	Postnatal G+ Avg	Liver GFP+ Avg	Lung GFP+ Avg	Brain GFP+/GFP-	Brain G+P-/GFP-	Brain G+/G+P-	Adult/Postnatal	Brain/Liver	Brain/Lung	Probe Set ID	UniGene ID	Gene Title	Gene Symbol
1435608_at	zinc and ring finger 3	Znrf3	810.133	1065	1138.53	1162.64	29.7667	611.533	1.3146	1.40537	0.935414	0.916019	35.7783	1.74152	1435608_at	Mm.216313	zinc and ring finger 3 /// similar to Goliath homolog precursor (Ring finger protein 130) (R-goliath)	LOC631806 /// Znrf3
1456219_at	Opr	Zic5	346.367	982.867	1044.83	427.9	37.1667	40.0667	2.83765	3.01655	0.940692	2.29695	26.4448	24.5308	1456219_at	Mm.380672	similar to zinc finger protein of the cerebellum 5	LOC624168
1456140_at	---	Zic5	392.333	1445.8	2141.9	497.44	23.5	29.7	3.68513	5.45939	0.675008	2.90648	61.5234	48.6801	1456140_at	Mm.380672	similar to zinc finger protein of the cerebellum 5	LOC624168
1438737_at	zinc finger protein of the cerebellum 3	Zic3	85.9333	2152.8	1612.8	2247.78	8.06667	7.83333	25.052	18.768	1.33482	0.957745	266.876	274.826	1438737_at	Mm.255890	zinc finger protein of the cerebellum 3	Zic3
1423424_at	zinc finger protein of the cerebellum 3	Zic3	369.533	7205.7	11177.3	9043.34	16.4333	16.3333	19.4995	30.2472	0.644671	0.796796	438.481	441.165	1423424_at	Mm.255890	zinc finger protein of the cerebellum 3	Zic3
1429431_at	zinc finger protein, subfamily 1A, 5	Zfpn1a5	1206.4	1850.13	1678.67	1098.26	924.2	1694.73	1.5336	1.39147	1.10214	1.6846	2.00188	1.0917	1429431_at	Mm.334273	IKAROS family zinc finger 5	Ikzf5
1434355_at	zinc finger protein 617	Zfp617	972.3	1007.13	602.067	620.88	366.733	335.733	1.03583	0.619219	1.67279	1.62211	2.74623	2.9998	1434355_at	Mm.251482	zinc finger protein 617	Zfp617
1426471_at	zinc finger protein 52	Zfp52	343.067	1494.1	1545.43	713.86	435.067	1314.67	4.35513	4.50476	0.966784	2.09299	3.43419	1.13649	1426471_at	Mm.296100	zinc finger protein 52	Zfp52
1419380_at	zinc finger protein 423	Zfp423	128.4	684.933	1303.8	1070.3	87.2333	198.933	5.33437	10.1542	0.525336	0.639945	7.85174	3.44303	1419380_at	Mm.23452	zinc finger protein 423	Zfp423
1455778_at	zinc finger protein 192	Zfp192	1211.63	1542.13	1889.37	623.44	650.1	580.6	1.27277	1.55936	0.816217	2.47359	2.37215	2.6561	1455778_at	Mm.290601	zinc finger protein 192	Zfp192
1449702_at	zinc finger, AN1-type domain 2A	Zfand2a	1404.6	6520.33	10477.2	6515.74	3321.2	2994.07	4.64213	7.45921	0.622335	1.0007	1.96325	2.17775	1449702_at	Mm.24521	zinc finger, AN1-type domain 2A	Zfand2a
1454787_at	zinc finger, DHHC domain containing 9	Zdhhc9	1500.63	561.5	1046.97	514.6	162.033	399.367	0.374175	0.697683	0.536311	1.09114	3.46534	1.40598	1454787_at	Mm.207367	zinc finger, DHHC domain containing 9	Zdhhc9
1422064_a_at	zinc finger and BTB domain containing 20	Zbtb20	1188.3	1401.7	1429.47	269.5	517.8	1448.1	1.17958	1.20295	0.980576	5.20111	2.70703	0.967958	1422064_a_at	Mm.136238	zinc finger and BTB domain containing 20	Zbtb20
1438443_at	zinc finger and BTB domain containing 20	Zbtb20	3383.2	3477.47	4094.23	635.36	1123.17	3363.03	1.02786	1.21017	0.849357	5.47322	3.09613	1.03403	1438443_at	Mm.136238	zinc finger and BTB domain containing 20	Zbtb20
1436067_at	zinc finger and BTB domain containing 10	Zbtb10	483.3	2213.93	3549.2	1829.74	1075.27	1988.5	4.58087	7.34368	0.623784	1.20997	2.05896	1.11337	1436067_at	Mm.103262	zinc finger and BTB domain containing 10 /// similar to zinc finger and BTB domain containing 10	LOC669642 /// Zbtb10
1437608_x_at	tyrosine 3-monooxygenase/tryptophan 5-monooxygenase activation protein, theta polypeptide	Ywhaq	12089.2	11764.9	8847.1	5278.12	3944.9	4394.17	0.973174	0.731816	1.32981	2.229	2.98231	2.6774	1437608_x_at	Mm.289630	tyrosine 3-monooxygenase/tryptophan 5-monooxygenase activation protein, theta polypeptide	Ywhaq
1420829_a_at	tyrosine 3-monooxygenase/tryptophan 5-monooxygenase activation protein, theta polypeptide	Ywhaq	9522.67	8834.67	8337.2	5211.3	4243.83	4425.43	0.927751	0.875511	1.05967	1.69529	2.08177	1.99634	1420829_a_at	Mm.289630	tyrosine 3-monooxygenase/tryptophan 5-monooxygenase activation protein, theta polypeptide	Ywhaq
1420830_x_at	tyrosine 3-monooxygenase/tryptophan 5-monooxygenase activation protein, theta polypeptide	Ywhaq	14255.1	14694.8	15632	8667.62	6752.03	7145.4	1.03085	1.09659	0.940048	1.69537	2.17636	2.05654	1420830_x_at	Mm.289630	tyrosine 3-monooxygenase/tryptophan 5-monooxygenase activation protein, theta polypeptide	Ywhaq
1435702_s_at	tyrosine 3-monooxygenase/tryptophan 5-monooxygenase activation protein, epsilon polypeptide	Ywhae	3108.17	3444.7	4308.53	2310.82	1680.87	3023.67	1.10827	1.3862	0.799506	1.49068	2.04936	1.13925	1435702_s_at	Mm.234700	tyrosine 3-monooxygenase/tryptophan 5-monooxygenase activation protein, epsilon polypeptide	Ywhae
1426992_at	xenotropic and polytropic retrovirus receptor 1	Xpr1	2274.6	2726.1	3255.47	2776.22	1338.17	1643.33	1.1985	1.43123	0.837391	0.981947	2.03719	1.65888	1426992_at	Mm.266215	xenotropic and polytropic retrovirus receptor 1	Xpr1
1431335_a_at	WAP four-disulfide core domain 1	Wfdc1	167.067	4104.3	2802.7	1162.78	99.3333	378.567	24.5668	16.7759	1.46441	3.52973	41.3185	10.8417	1431335_a_at	Mm.87599	WAP four-disulfide core domain 1	Wfdc1
1416773_at	wee 1 homolog (S. pombe)	Wee1	367.333	955.467	1303.93	1492.1	284.3	866.233	2.60109	3.54973	0.732757	0.64035	3.36077	1.10301	1416773_at	Mm.287173	wee 1 homolog (S. pombe)	Wee1
1434076_at	WD repeat domain 37	Wdr37	765.633	2311.83	2098.43	1587.98	1101.03	2500.07	3.0195	2.74078	1.10169	1.45583	2.09969	0.924709	1434076_at	Mm.284654	WD repeat domain 37	Wdr37
1426399_at	von Willebrand factor A domain containing 1	Vwa1	647.3	6490.6	5882.97	9447.5	32	62.5	10.0272	9.08847	1.10329	0.687018	202.831	103.85	1426399_at	Mm.26515	von Willebrand factor A domain containing 1	Vwa1
1419177_at	vacuolar protein sorting 37A (yeast)	Vps37a	1468.13	1374.1	1320.6	955.68	526.833	683.867	0.93595	0.89951	1.04051	1.43782	2.60823	2.00931	1419177_at	Mm.294871	vacuolar protein sorting 37A (yeast)	Vps37a
1452898_at	vacuolar protein sorting 36 (yeast)	Vps36	717.6	1016.5	1310.63	466.38	433.867	705.6	1.41653	1.82641	0.775579	2.17955	2.34289	1.44062	1452898_at	---	---	---
1450641_at	vimentin	Vim	4168.8	20354.4	17741.7	22948.9	7640.57	33392.8	4.88256	4.25584	1.14726	0.886944	2.66399	0.609544	1450641_at	Mm.268000	vimentin	Vim
1456292_a_at	vimentin	Vim	2372.33	13764	13274.3	11248.1	5047.83	24644	5.80187	5.59546	1.03689	1.22367	2.72671	0.558512	1456292_a_at	Mm.268000	vimentin	Vim
1438118_x_at	vimentin	Vim	4722.07	22126.6	22043.5	17197.4	9517.97	31478.4	4.68579	4.6682	1.00377	1.28663	2.32472	0.702913	1438118_x_at	Mm.268000	vimentin	Vim
1419417_at	vascular endothelial growth factor C	Vegfc	141.933	1640.67	1448.9	1255.84	357.467	6477.47	11.5594	10.2083	1.13235	1.30643	4.58971	0.253288	1419417_at	Mm.1402	vascular endothelial growth factor C	Vegfc
1440739_at	vascular endothelial growth factor C	Vegfc	197.1	1795.8	2290.9	1075.3	522.733	7206.23	9.11111	11.623	0.783884	1.67005	3.4354	0.249201	1440739_at	Mm.1402	vascular endothelial growth factor C	Vegfc
1439766_x_at	vascular endothelial growth factor C	Vegfc	294.4	2371.2	3527.3	1201.88	515.867	8840.4	8.05435	11.9813	0.672242	1.97291	4.59654	0.268223	1439766_x_at	Mm.1402	vascular endothelial growth factor C	Vegfc
1434796_at	vesicle-associated membrane protein 4	Vamp4	2194.47	1529.83	1831.97	642.14	701.833	699.333	0.697132	0.834812	0.835077	2.3824	2.17977	2.18756	1434796_at	Mm.10699	vesicle-associated membrane protein 4	Vamp4
1452222_at	utrophin	Utrn	2741.17	19774.4	17790	7599.3	3981.83	10580.1	7.21386	6.48994	1.11155	2.60213	4.96615	1.86902	1452222_at	Mm.331784	utrophin	Utrn
1455580_at	USP6 N-terminal like	Usp6nl	1341.83	3373.93	3684.27	2503.84	1154.93	1333.1	2.51442	2.7457	0.915768	1.3475	2.92132	2.53089	1455580_at	Mm.40673	USP6 N-terminal like	Usp6nl
1440883_at	MKIAA0019 protein	Usp6nl	475.1	1135.73	1265	1192.96	338.967	538.867	2.39051	2.6626	0.897813	0.95203	3.35058	2.10763	1440883_at	Mm.40673	USP6 N-terminal like	Usp6nl
1445161_at	MKIAA0019 protein	Usp6nl	614.3	1204.47	1549.2	1220.48	400.867	680.8	1.96071	2.52189	0.777477	0.986879	3.00466	1.76919	1445161_at	---	---	---
1428731_at	ubiquitin specific peptidase 54	Usp54	3920.6	3913.13	2694.57	678.42	1710.5	936.667	0.998096	0.687284	1.45223	5.76801	2.28771	4.17772	1428731_at	Mm.301173	ubiquitin specific peptidase 54	Usp54
1436518_at	Ubiquitin specific peptidase 46 (Usp46), mRNA	Usp46	1269.9	1249.17	1611.97	1300.42	586.533	564.667	0.983673	1.26937	0.774933	0.960587	2.12975	2.21222	1436518_at	Mm.430855	Ubiquitin specific peptidase 46	Usp46
1418191_at	ubiquitin specific peptidase 18	Usp18	72.6667	1476.97	1154.63	169.5	413.233	196.9	20.3252	15.8894	1.27917	8.71367	3.57417	7.5011	1418191_at	Mm.326911	ubiquitin specific peptidase 18	Usp18
1451080_at	ubiquitin specific peptdiase 1	Usp1	2074.53	5762.53	4937.1	4935.52	2235.07	3017.7	2.77775	2.37986	1.16719	1.16756	2.57824	1.90958	1451080_at	Mm.371692	ubiquitin specific peptdiase 1	Usp1
1452971_at	UPF3 regulator of nonsense transcripts homolog A (yeast)	Upf3a	1044.17	1706.83	2367.93	2095.6	840.8	980.367	1.63464	2.26777	0.720811	0.814484	2.03001	1.74102	1452971_at	Mm.44858	UPF3 regulator of nonsense transcripts homolog A (yeast)	Upf3a
1435110_at	unc-5 homolog B (C. elegans)	Unc5b	4052.83	1952.4	2935.63	4276.18	493.9	1707.67	0.481737	0.724341	0.665069	0.456576	3.95303	1.14331	1435110_at	Mm.290433	unc-5 homolog B (C. elegans)	Unc5b
1417757_at	unc-13 homolog B (C. elegans)	Unc13b	376.9	2772.13	3551.97	1249.8	882.467	2239.43	7.35509	9.42416	0.78045	2.21806	3.14135	1.23787	1417757_at	Mm.128892	unc-13 homolog B (C. elegans)	Unc13b
1415788_at	ubiquitin-like domain containing CTD phosphatase 1	Ublcp1	1769.97	2420.5	1658.87	2377.74	805.133	934.467	1.36754	0.93723	1.45913	1.01798	3.00633	2.59025	1415788_at	Mm.338784	ubiquitin-like domain containing CTD phosphatase 1	Ublcp1
1452985_at	uveal autoantigen with coiled-coil domains and ankyrin repeats	Uaca	300	3428.73	4026.17	4790.28	1729.57	1898.63	11.4291	13.4206	0.851612	0.715769	1.98242	1.8059	1452985_at	Mm.68819	uveal autoantigen with coiled-coil domains and ankyrin repeats	Uaca
1450484_a_at	thymidylate kinase family LPS-inducible member	Tyki	435.9	2982.53	2032.17	153.24	1030.4	780.6	6.84224	4.662	1.46766	19.4632	2.89454	3.82082	1450484_a_at	Mm.271839	thymidylate kinase family LPS-inducible member	Tyki
1453120_at	thioredoxin domain containing 13	Txndc13	7059.8	5677.63	5331.63	4386.42	1762.13	2955.63	0.80422	0.75521	1.0649	1.29437	3.22202	1.92095	1453120_at	Mm.264096	thioredoxin domain containing 13	Txndc13
1427347_s_at	tubulin, beta 2 /// RIKEN cDNA 2410129E14 gene /// similar to TUBULIN BETA CHAIN (T BETA-15)	Tubb2 /// 2410129E14Rik /// LOC544939	9238.83	5883.13	6057.63	3633.72	1122.9	6210.83	0.636783	0.655671	0.971193	1.61904	5.23923	0.947237	1427347_s_at	Mm.436605	tubulin, beta 2a /// tubulin, beta 2b /// predicted gene, EG665524 /// similar to tubulin, beta 3	EG665524 /// LOC671656 /// Tubb2a /// Tubb2b
1447250_a_at	titin /// similar to hypothetical protein FLJ39502	Ttn /// LOC545428	69.1	1306.43	1639.8	527.6	48.7	53.6667	18.9064	23.7308	0.796703	2.47618	26.8261	24.3435	1447250_a_at	Mm.26579	RIKEN cDNA 2610301F02 gene	2610301F02Rik
1448361_at	tetratricopeptide repeat domain 3	Ttc3	12104.5	5502.33	5405.5	5449.9	2665.63	3220.6	0.454569	0.446569	1.01791	1.00962	2.06417	1.70848	1448361_at	Mm.213408	tetratricopeptide repeat domain 3	Ttc3
1451932_a_at	thrombospondin repeat containing 1	Tsrc1	1113.13	443.5	324.267	61.92	139.433	671.567	0.398425	0.29131	1.3677	7.16247	3.18073	0.660396	1451932_a_at	Mm.242781	ADAMTS-like 4	Adamtsl4
1424029_at	TSPY-like 4	Tspyl4	4979.73	594.2	383.733	273.14	272.133	268.9	0.119324	0.077059	1.54847	2.17544	2.18349	2.20974	1424029_at	Mm.21485	TSPY-like 4	Tspyl4
1448501_at	tetraspanin 6	Tspan6	806.233	564.433	523.433	5040.76	103.867	590.433	0.700087	0.649233	1.07833	0.111974	5.43421	0.955965	1448501_at	Mm.46701	tetraspanin 6	Tspan6
1416872_at	tetraspanin 6	Tspan6	1388.63	991.8	1050.6	6703.92	166.9	988.233	0.714227	0.756571	0.944032	0.147943	5.94248	1.00361	1416872_at	Mm.46701	tetraspanin 6	Tspan6
1417179_at	tetraspanin 5	Tspan5	2753.83	8020.77	6563.4	7121.76	1390.97	617.333	2.91258	2.38337	1.22204	1.12623	5.76633	12.9926	1417179_at	Mm.31927	tetraspanin 5	Tspan5
1416009_at	tetraspanin 3	Tspan3	8468.3	1990.27	2243.63	4257.32	931.7	1454.57	0.235026	0.264945	0.887073	0.467493	2.13617	1.36829	1416009_at	Mm.28484	tetraspanin 3	Tspan3
1418643_at	tetraspanin 13	Tspan13	4869.03	23587.4	24385.4	13157.3	1750.03	20266.9	4.84436	5.00826	0.967275	1.79273	13.4782	1.16384	1418643_at	Mm.254663	tetraspanin 13	Tspan13
1460239_at	tetraspanin 13	Tspan13	976.967	9717.07	10203.5	11191.2	630.933	8475.27	9.94616	10.4441	0.952324	0.868279	15.4011	1.14652	1460239_at	Mm.254663	tetraspanin 13	Tspan13
1425281_a_at	TSC22 domain family 3	Tsc22d3	566.3	3520.27	2594.3	1267	1080.8	797.833	6.21626	4.58114	1.35692	2.77843	3.25709	4.41228	1425281_a_at	Mm.22216	TSC22 domain family 3	Tsc22d3
1433899_x_at	TSC22 domain family, member 1	Tsc22d1	1277.43	13895	8705.17	11714.1	1813.67	868.167	10.8773	6.81458	1.59617	1.18618	7.66126	16.005	1433899_x_at	Mm.153272	TSC22 domain family, member 1	Tsc22d1
1454758_a_at	TSC22 domain family, member 1	Tsc22d1	6285.43	30123.3	24476.6	26749.9	8756.6	5678.2	4.79255	3.89418	1.2307	1.12611	3.44006	5.30507	1454758_a_at	Mm.153272	TSC22 domain family, member 1	Tsc22d1
1425742_a_at	TSC22 domain family, member 1	Tsc22d1	11980.4	43784.8	42151.6	35376.6	17034.6	12570.4	3.65469	3.51837	1.03875	1.23768	2.57035	3.48316	1425742_a_at	Mm.153272	TSC22 domain family, member 1	Tsc22d1
1449530_at	trichorhinophalangeal syndrome I (human)	Trps1	1230.77	871.933	968.1	714.26	410.667	1045.83	0.708447	0.786583	0.900665	1.22075	2.12321	0.833721	1449530_at	Mm.30466	trichorhinophalangeal syndrome I (human)	Trps1
1438877_at	transient receptor potential cation channel, subfamily M, member 6	Trpm6	90.6333	901.4	1275.13	937.04	10.2	229.9	9.94557	14.0691	0.706906	0.961965	88.3725	3.92084	1438877_at	Mm.215171	transient receptor potential cation channel, subfamily M, member 6	Trpm6
1452646_at	tumor protein p53 inducible nuclear protein 2	Trp53inp2	6082.37	2504.83	1507.47	2173.22	878.333	1334.7	0.411819	0.247842	1.66162	1.15259	2.8518	1.8767	1452646_at	Mm.293605	transformation related protein 53 inducible nuclear protein 2	Trp53inp2
1452362_at	tripartite motif protein 16	Trim16	159.667	1071.37	1466.27	1942.48	177.9	2162.53	6.71002	9.1833	0.730677	0.551546	6.0223	0.495422	1452362_at	Mm.117087	tripartite motif protein 16	Trim16
1426640_s_at	tribbles homolog 2 (Drosophila)	Trib2	1047.97	3616.87	2411.37	2769.66	1053.23	3636.07	3.45132	2.301	1.49992	1.30589	3.43406	0.99472	1426640_s_at	Mm.266679	tribbles homolog 2 (Drosophila)	Trib2
1421733_a_at	protein-tyrosine sulfotransferase 1	Tpst1	1933.97	1591.17	1259.23	2870.1	439.967	605.8	0.822748	0.651114	1.2636	0.554394	3.61656	2.62655	1421733_a_at	Mm.332720	protein-tyrosine sulfotransferase 1	Tpst1
1423721_at	tropomyosin 1, alpha	Tpm1	964.533	1806.6	1685.73	2459.52	818.267	1086.47	1.87303	1.74772	1.0717	0.734534	2.20784	1.66282	1423721_at	Mm.121878	tropomyosin 1, alpha	Tpm1
1435659_a_at	triosephosphate isomerase 1	Tpi1	4908.77	3880.27	4234.6	3750.3	1467.7	1378.6	0.790477	0.862661	0.916324	1.03466	2.64377	2.81464	1435659_a_at	Mm.261906	triosephosphate isomerase 1	Tpi1
1452927_x_at	triosephosphate isomerase 1	Tpi1	7331.7	4728.93	5279.57	5936.36	2101.7	1678.17	0.644998	0.720101	0.895705	0.796605	2.25005	2.81792	1452927_x_at	Mm.4222	triosephosphate isomerase 1	Tpi1
1418412_at	tumor protein D52-like 1	Tpd52l1	376.2	1832	1896.4	2383.12	8.46667	71.7	4.86975	5.04094	0.966041	0.76874	216.378	25.5509	1418412_at	Mm.7821	tumor protein D52-like 1	Tpd52l1
1419494_a_at	tumor protein D52	Tpd52	819.733	1595.23	1638.73	1331.26	475.533	717.867	1.94604	1.99911	0.973455	1.19829	3.35462	2.22219	1419494_a_at	Mm.371590	tumor protein D52	Tpd52
1419493_a_at	tumor protein D52	Tpd52	3681.1	6695.83	7995.47	3146.54	1635.2	1166.13	1.81898	2.17203	0.837454	2.128	4.09481	5.74191	1419493_a_at	Mm.371590	tumor protein D52	Tpd52
1423176_at	transducer of ErbB-2.1	Tob1	3239.2	9663.9	11254	2282.26	1417.8	2421.27	2.98342	3.4743	0.858711	4.23436	6.81612	3.99126	1423176_at	Mm.259673	transducer of ErbB-2.1	Tob1
1436600_at	trinucleotide repeat containing 9	Tnrc9	1143.27	549.033	648.2	1525.9	19.6333	1509.3	0.480232	0.566972	0.847012	0.35981	27.9643	0.363767	1436600_at	Mm.302755	TOX high mobility group box family member 3	Tox3
1424645_at	trinucleotide repeat containing 6C	Tnrc6c	930.567	1677.8	1493.07	798.42	783.467	1203.6	1.80299	1.60447	1.12373	2.1014	2.14151	1.39398	1424645_at	Mm.40272	trinucleotide repeat containing 6C	Tnrc6c
1448147_at	tumor necrosis factor receptor superfamily, member 19	Tnfrsf19	1300	7238.8	5531.17	5278.5	7.96667	382.567	5.56831	4.25474	1.30873	1.37137	908.636	18.9217	1448147_at	Mm.281356	tumor necrosis factor receptor superfamily, member 19	Tnfrsf19
1418572_x_at	tumor necrosis factor receptor superfamily, member 12a	Tnfrsf12a	463.233	1571.37	2125.97	2166.06	240.033	1727.83	3.39217	4.58941	0.73913	0.725449	6.54645	0.909443	1418572_x_at	Mm.28518	tumor necrosis factor receptor superfamily, member 12a	Tnfrsf12a
1418571_at	tumor necrosis factor receptor superfamily, member 12a	Tnfrsf12a	736.033	1664.5	2536.3	2116.82	281.433	1605.93	2.26145	3.4459	0.656271	0.786321	5.91437	1.03647	1418571_at	Mm.28518	tumor necrosis factor receptor superfamily, member 12a	Tnfrsf12a
1437185_s_at	thymosin, beta 10	Tmsb10	9550.37	23905.6	29441.1	31586.2	4632.33	15720.1	2.50311	3.08272	0.811981	0.756836	5.1606	1.5207	1437185_s_at	Mm.3532	thymosin, beta 10	Tmsb10
1436902_x_at	thymosin, beta 10	Tmsb10	2387.1	5414.8	8780.77	18672.6	805.5	2919.37	2.26836	3.67842	0.616666	0.289986	6.72228	1.85479	1436902_x_at	Mm.3532	thymosin, beta 10	Tmsb10
1438556_a_at	tropomodulin 3	Tmod3	424.1	2957.13	7210.83	1852.92	1031.6	4296.1	6.97273	17.0027	0.410096	1.59593	2.86655	0.68833	1438556_a_at	Mm.38445	tropomodulin 3	Tmod3
1422705_at	transmembrane, prostate androgen induced RNA	Tmepai	882.167	687.1	408.533	2375.44	156	291.167	0.778878	0.463102	1.68187	0.289252	4.40449	2.35982	1422705_at	Mm.73682	transmembrane, prostate androgen induced RNA	Tmepai
1422706_at	transmembrane, prostate androgen induced RNA	Tmepai	1339.27	1878	2052.03	3193.64	250.8	847.867	1.40226	1.53221	0.91519	0.588044	7.48804	2.21497	1422706_at	Mm.73682	transmembrane, prostate androgen induced RNA /// similar to Nedd4 WW binding protein 4	LOC637870 /// LOC676013 /// Tmepai
1436212_at	ransmembrane protein 71	Tmem71	74.4333	977.5	771.833	709.74	494.9	4571	13.1326	10.3695	1.26647	1.37726	1.97515	0.213848	1436212_at	Mm.132299	transmembrane protein 71	Tmem71
1426575_at	transmembrane protein 23	Tmem23	289.633	7349.43	4366.83	2207.56	653.367	790.767	25.375	15.0771	1.68301	3.32921	11.2486	9.29406	1426575_at	Mm.329810	sphingomyelin synthase 1	Sgms1
1426576_at	transmembrane protein 23	Tmem23	804.467	16632.3	13956	3657.06	2661.5	5503.73	20.675	17.3482	1.19177	4.54801	6.24923	3.02201	1426576_at	Mm.329810	sphingomyelin synthase 1	Sgms1
1436499_at	transmembrane protein 23	Tmem23	3792.57	36860.7	37297.5	14433.7	10789	17894.5	9.71919	9.83436	0.988289	2.55379	3.4165	2.05989	1436499_at	Mm.329810	sphingomyelin synthase 1	Sgms1
1455309_at	transmembrane protein 16F	Tmem16f	520.333	2317.83	2058.53	2643.54	464.333	3090.33	4.45452	3.95618	1.12596	0.876791	4.99174	0.750027	1455309_at	Mm.38087	transmembrane protein 16F	Tmem16f
1455308_at	transmembrane protein 16F	Tmem16f	1472.97	7702.53	10837.9	5329.42	1085.8	9563.97	5.22927	7.35789	0.710701	1.44529	7.09388	0.80537	1455308_at	Mm.392547	transmembrane protein 16F	Tmem16f
1426649_at	transmembrane protein with EGF-like and two follistatin-like domains 1	Tmeff1	3631.03	3036.4	1889.03	305.38	4.53333	879.1	0.836236	0.520247	1.60738	9.94302	669.794	3.45399	1426649_at	Mm.422686	transmembrane protein with EGF-like and two follistatin-like domains 1	Tmeff1
1451794_at	transmembrane and coiled coil domains 3	Tmcc3	705.167	2488.1	1834	128.24	752.3	594.1	3.52839	2.6008	1.35665	19.4019	3.30732	4.18802	1451794_at	Mm.23047	transmembrane and coiled coil domains 3	Tmcc3
1456981_at	transmembrane channel-like gene family 7	Tmc7	2423.53	7765.37	5530.7	4789.22	90.9667	447	3.20415	2.28208	1.40405	1.62143	85.365	17.3722	1456981_at	Mm.69380	transmembrane channel-like gene family 7	Tmc7
1452664_a_at	transmembrane 7 superfamily member 3	Tm7sf3	7069.73	7646.33	8205.57	2474.94	3612.7	4222.07	1.08156	1.16066	0.931847	3.0895	2.11651	1.81104	1452664_a_at	Mm.278037	transmembrane 7 superfamily member 3	Tm7sf3
1451353_at	transmembrane 6 superfamily member 1	Tm6sf1	564.567	1344.37	1176.33	2059.94	219.8	1227.7	2.38124	2.0836	1.14284	0.652624	6.11632	1.09503	1451353_at	Mm.221412	transmembrane 6 superfamily member 1	Tm6sf1
1439233_at	Translocation protein 1, mRNA (cDNA clone IMAGE:5347105)	Tloc1	393.067	1287.6	817.433	248.48	349.3	1031.43	3.27578	2.07963	1.57517	5.18191	3.68623	1.24836	1439233_at	Mm.26017	Translocation protein 1	Tloc1
1434600_at	tight junction protein 2	Tjp2	2683.6	5208.73	5734.17	3692.88	2368.8	4985	1.94095	2.13674	0.908368	1.41048	2.19889	1.04488	1434600_at	Mm.104744	tight junction protein 2	Tjp2
1434599_a_at	tight junction protein 2	Tjp2	1969.6	2982.5	3293.57	2236.04	1355.2	3049.5	1.51427	1.6722	0.905553	1.33383	2.20078	0.978029	1434599_a_at	Mm.104744	tight junction protein 2	Tjp2
1450985_a_at	tight junction protein 2	Tjp2	5027.87	9089.57	14398.6	6994.56	3809.53	9019.57	1.80784	2.86377	0.63128	1.29952	2.38601	1.00776	1450985_a_at	Mm.104744	tight junction protein 2	Tjp2
1437967_at	PREDICTED: Mus musculus similar to hypothetical protein FLJ39502 (LOC546765), mRNA	Titin	585.667	13462.5	11843.1	5860.54	14.2	210.767	22.9866	20.2216	1.13673	2.29714	948.061	63.8738	1437967_at	Mm.380256	Transcribed locus, moderately similar to XP_001066067.1 hypothetical protein [Rattus norvegicus]	---
1437241_at	TGFB inducible early growth response 3	Tieg3	766.567	1896.57	2968.37	1269.82	715	1203.5	2.47411	3.87229	0.638926	1.49357	2.65254	1.57588	1437241_at	Mm.9616	Kruppel-like factor 11	Klf11
1418057_at	T-cell lymphoma invasion and metastasis 1	Tiam1	803.367	8680.93	10204	7835.6	3145.9	395.9	10.8057	12.7015	0.850741	1.10788	2.75944	21.9271	1418057_at	Mm.124100	T-cell lymphoma invasion and metastasis 1	Tiam1
1449621_s_at	thrombospondin, type I, domain 1	Thsd1	200.733	3458.8	2583.3	2392.58	1106.7	1112.17	17.2308	12.8693	1.33891	1.44564	3.12533	3.10997	1449621_s_at	Mm.32067	thrombospondin, type I, domain 1	Thsd1
1450922_a_at	transforming growth factor, beta 2	Tgfb2	261.533	1263.07	1812.87	1048.48	86.0333	288.633	4.82947	6.93168	0.696723	1.20466	14.6811	4.37602	1450922_a_at	Mm.18213	transforming growth factor, beta 2	Tgfb2
1450923_at	transforming growth factor, beta 2	Tgfb2	563.7	2986	5619.3	2349.98	138.667	374.3	5.29714	9.9686	0.531383	1.27065	21.5337	7.97756	1450923_at	Mm.18213	transforming growth factor, beta 2	Tgfb2
1423250_a_at	transforming growth factor, beta 2	Tgfb2	638.833	2580.8	4917.77	2202.16	114.6	467.7	4.03986	7.69804	0.524791	1.17194	22.5201	5.51807	1423250_a_at	Mm.18213	transforming growth factor, beta 2	Tgfb2
1421943_at	transforming growth factor alpha	Tgfa	2749.47	2088.77	2516.1	2227.66	826.733	316.967	0.759699	0.915123	0.83016	0.937651	2.52653	6.58986	1421943_at	Mm.137222	transforming growth factor alpha	Tgfa
1452661_at	transferrin receptor	Tfrc	3543.53	18117.9	21152.6	21663.6	376.967	327.333	5.11296	5.96934	0.856536	0.83633	48.0624	55.3501	1452661_at	Mm.28683	transferrin receptor	Tfrc
1422966_a_at	transferrin receptor	Tfrc	84.4	2425.73	4077.2	2606.82	54.7667	45.9	28.7409	48.3081	0.594951	0.930533	44.2921	52.8482	1422966_a_at	Mm.28683	transferrin receptor	Tfrc
1460378_a_at	testis derived transcript	Tes	208.933	2212.1	1845.9	6058.42	344.3	635.533	10.5876	8.83488	1.19839	0.365128	6.42492	3.4807	1460378_a_at	Mm.436548	testis derived transcript	Tes
1424246_a_at	testis derived transcript	Tes	171.233	1866.37	1709.73	4164.52	306.633	481.033	10.8996	9.98482	1.09161	0.448159	6.08664	3.87991	1424246_a_at	Mm.436548	testis derived transcript	Tes
1460204_at	cytoplasmic tyrosine kinase, Dscr28C related (Drosophila)	Tec	488.033	1157.7	932.733	1066.04	75.9667	245.733	2.37217	1.91121	1.24119	1.08598	15.2396	4.7112	1460204_at	Mm.319581	cytoplasmic tyrosine kinase, Dscr28C related (Drosophila)	Tec
1420614_at	t-complex-associated-testis-expressed 1-like	Tcte1l	2998	6646.97	7353.83	5662	3286.67	4420.2	2.21713	2.45291	0.903878	1.17396	2.0224	1.50377	1420614_at	Mm.29150	dynein light chain Tctex-type 3	Dynlt3
1433471_at	transcription factor 7, T-cell specific	Tcf7	145.233	1965.17	1406.57	2152.8	98.4333	309.233	13.5311	9.68487	1.39714	0.912842	19.9644	6.35496	1433471_at	Mm.31630	transcription factor 7, T-cell specific	Tcf7
1434149_at	transcription factor 4	Tcf4	1496.07	1724.47	1475.97	1488.82	717.067	1478.57	1.15267	0.986565	1.16836	1.15828	2.40489	1.16631	1434149_at	Mm.426371	transcription factor 4	Tcf4
1434148_at	transcription factor 4	Tcf4	6291.4	7781.47	8801.97	5029.56	3842.57	7031.33	1.23684	1.39905	0.88406	1.54715	2.02507	1.10668	1434148_at	Mm.426409	transcription factor 4	Tcf4
1421078_at	transcription factor 23	Tcf23	11.2	901.733	1076.7	68.9	26.0667	198.4	80.5119	96.1339	0.837497	13.0876	34.5934	4.54503	1421078_at	Mm.57874	transcription factor 23	Tcf23
1437479_x_at	T-box 3	Tbx3	73.6	1357.63	1304.43	674.68	8.3	759.633	18.4461	17.7233	1.04078	2.01226	163.57	1.78722	1437479_x_at	Mm.219139	T-box 3	Tbx3
1448029_at	T-box 3	Tbx3	205.1	3149.4	3269.9	1291.82	44.9	2456.1	15.3554	15.943	0.963149	2.43796	70.1425	1.28228	1448029_at	Mm.219139	T-box 3	Tbx3
1425779_a_at	T-box 1	Tbx1	116.567	2221.7	2077.17	1125.04	4.73333	88.3333	19.0595	17.8196	1.06958	1.97477	469.373	25.1513	1425779_a_at	Mm.295194	T-box 1	Tbx1
1434839_s_at	transducin (beta)-like 1X-linked receptor 1	Tbl1xr1	1548.6	1353.3	1199.33	1253.38	479.633	1123.53	0.873886	0.774463	1.12838	1.07972	2.82153	1.2045	1434839_s_at	Mm.202966	transducin (beta)-like 1X-linked receptor 1	Tbl1xr1
1435292_at	TBC1 domain family, member 4	Tbc1d4	122.5	2057.33	1417.13	224.4	434.267	284.7	16.7946	11.5684	1.45176	9.16815	4.73749	7.22632	1435292_at	Mm.320639	TBC1 domain family, member 4	Tbc1d4
1435675_at	TBC1D12: TBC1 domain family, member 12	Tbc1d12	1656.4	2783.27	2147.33	2020.56	1364.6	1277.8	1.68031	1.29639	1.29615	1.37747	2.03962	2.17817	1435675_at	Mm.391153	TBC1D12: TBC1 domain family, member 12	Tbc1d12
1434960_at	TAF9-like RNA polymerase II, TATA box binding protein (TBP)-associated factor	Taf9l	1469	2066.63	1065.87	806.78	755.4	883.933	1.40683	0.725573	1.93892	2.56158	2.73581	2.338	1434960_at	Mm.19440	TAF9B RNA polymerase II, TATA box binding protein (TBP)-associated factor	Taf9b
1452310_at	transcriptional adaptor 2 (ADA2 homolog, yeast)-like	Tada2l	729.867	793.1	1077.97	442.6	355.6	247.067	1.08664	1.47694	0.735737	1.79191	2.23031	3.21006	1452310_at	Mm.45159	transcriptional adaptor 2 (ADA2 homolog, yeast)-like	Tada2l
1455176_a_at	synaptotagmin XI	Syt11	13760	273.733	245.4	252.62	110.633	228.067	0.0198934	0.0178343	1.11546	1.08358	2.47424	1.20023	1455176_a_at	Mm.379376	synaptotagmin XI	Syt11
1455493_at	synaptic nuclear envelope 1	Syne1	2032.13	5241.63	4548.6	427.56	2375.33	3112.4	2.57937	2.23834	1.15236	12.2594	2.20669	1.68411	1455493_at	Mm.331626	synaptic nuclear envelope 1	Syne1
1460694_s_at	supervillin	Svil	1227.4	4205.83	4850.43	2705.92	1649.2	4468.43	3.42662	3.9518	0.867105	1.55431	2.55023	0.941232	1460694_s_at	Mm.136791	supervillin	Svil
1427253_s_at	suppressor of zeste 12 homolog (Drosophila)	Suz12	713.067	1245.6	1438.5	1168.86	398.3	1077.1	1.74682	2.01734	0.865902	1.06565	3.12729	1.15644	1427253_s_at	Mm.283410	suppressor of zeste 12 homolog (Drosophila)	Suz12
1420021_s_at	suppressor of zeste 12 homolog (Drosophila)	Suz12	1345.2	2859.83	4452.93	3714.76	1339.5	2234.87	2.12595	3.31024	0.642236	0.769857	2.135	1.27964	1420021_s_at	Mm.283410	suppressor of zeste 12 homolog (Drosophila)	Suz12
1435396_at	syntaxin binding protein 6 (amisyn)	Stxbp6	3190.33	3091.4	2637.63	255.6	17.8667	3405.17	0.96899	0.826758	1.17204	12.0947	173.026	0.907856	1435396_at	Mm.285400	syntaxin binding protein 6 (amisyn)	Stxbp6
1425536_at	syntaxin 3	Stx3	299.7	3215.27	4507.83	752.12	567.1	4799.07	10.7283	15.0412	0.713262	4.27494	5.66966	0.669977	1425536_at	Mm.272264	syntaxin 3	Stx3
1435982_at	syntaxin 12	Stx12	871.033	2521.73	3153.17	1147.4	1193.83	1077.6	2.89511	3.62003	0.799746	2.19778	2.1123	2.34014	1435982_at	Mm.28237	syntaxin 12	Stx12
1419097_a_at	stomatin	Stom	330.333	1829.63	1472.4	903.96	840.833	1119.57	5.53875	4.45732	1.24262	2.02402	2.17598	1.63423	1419097_a_at	Mm.295284	stomatin	Stom
1438910_a_at	stomatin	Stom	679.2	4532.67	4292.47	1938.22	1927.47	2684.07	6.67354	6.31989	1.05596	2.33857	2.35162	1.68873	1438910_a_at	Mm.295284	stomatin	Stom
1423281_at	stathmin-like 2	Stmn2	747.833	713.833	736.067	221.46	39.9333	1807.07	0.954535	0.984266	0.969794	3.22331	17.8756	0.395023	1423281_at	Mm.29580	stathmin-like 2	Stmn2
1423280_at	stathmin-like 2	Stmn2	1308.97	417.533	626.2	417.02	43	1274.83	0.318979	0.478393	0.666773	1.00123	9.71008	0.32752	1423280_at	Mm.29580	stathmin-like 2	Stmn2
1448113_at	stathmin 1	Stmn1	1802.73	453.633	339.067	388.7	87.3333	299.333	0.251636	0.188085	1.33789	1.16705	5.19427	1.51548	1448113_at	Mm.378957	stathmin 1 /// similar to Stathmin (Phosphoprotein p19) (pp19) (Oncoprotein 18) (Op18) (Leukemia-associated phosphoprotein p18) (pp17) (Prosolin) (Metablastin) (Pr22 protein) (Leukemia-associated gene protein)	LOC623112 /// Stmn1
1415849_s_at	stathmin 1	Stmn1	25413.8	24539.4	28593.4	21564.8	2879.7	17476.8	0.965593	1.12511	0.858218	1.13794	8.5215	1.40411	1415849_s_at	Mm.378957	stathmin 1	Stmn1
1416252_at	serine/threonine kinase 38	Stk38	1385.47	3182	3090.47	1726.56	1481.6	1825.53	2.2967	2.23063	1.02962	1.84297	2.14768	1.74305	1416252_at	---	serine/threonine kinase 38	Stk38
1426248_at	serine/threonine kinase 24 (STE20 homolog, yeast)	Stk24	1964.67	3912.2	3119.27	2171.74	1272.23	2331.33	1.99128	1.58768	1.25421	1.80141	3.07506	1.6781	1426248_at	Mm.390756	serine/threonine kinase 24 (STE20 homolog, yeast)	Stk24
1426247_at	serine/threonine kinase 24 (STE20 homolog, yeast)	Stk24	380.333	1902.5	1830.97	1656.24	839.2	1226.2	5.00219	4.81411	1.03907	1.14869	2.26704	1.55154	1426247_at	Mm.390756	serine/threonine kinase 24 (STE20 homolog, yeast)	Stk24
1452604_at	serologically defined colon cancer antigen 13 /// similar to Serologically defined colon cancer antigen 13	Stard13 /// LOC547385	320.2	1580.13	1236.1	1589.3	69.1	1549.77	4.93483	3.8604	1.27832	0.994232	22.8673	1.01959	1452604_at	Mm.209272	serologically defined colon cancer antigen 13	Stard13
1448956_at	START domain containing 10	Stard10	1002.6	861.867	883.267	260.14	340.467	388.2	0.859632	0.880976	0.975772	3.31309	2.53143	2.22016	1448956_at	Mm.28896	START domain containing 10	Stard10
1438566_at	ST8 alpha-N-acetyl-neuraminide alpha-2,8-sialyltransferase 6	st8sia6	118.867	959	725.4	97.62	74.7333	53.5333	8.06786	6.10264	1.32203	9.82381	12.8323	17.9141	1438566_at	Mm.393036	ST8 alpha-N-acetyl-neuraminide alpha-2,8-sialyltransferase 6	St8sia6
1456147_at	ST8 alpha-N-acetyl-neuraminide alpha-2,8-sialyltransferase 6	st8sia6	339.767	5558.97	5181.57	314.32	58.1	150.533	16.3611	15.2504	1.07284	17.6857	95.6793	36.9285	1456147_at	Mm.330004	ST8 alpha-N-acetyl-neuraminide alpha-2,8-sialyltransferase 6	St8sia6
1456440_s_at	ST8 alpha-N-acetyl-neuraminide alpha-2,8-sialyltransferase 6	st8sia6	102.667	2258.93	2376.3	150.26	24.6333	69.1	22.0026	23.1458	0.950609	15.0335	91.7023	32.6908	1456440_s_at	Mm.393036	ST8 alpha-N-acetyl-neuraminide alpha-2,8-sialyltransferase 6	St8sia6
1419186_a_at	ST8 alpha-N-acetyl-neuraminide alpha-2,8-sialyltransferase 4	St8sia4	1801.4	18881.8	23127.2	11384.3	297.633	6122.67	10.4817	12.8385	0.816431	1.65858	63.4398	3.08392	1419186_a_at	Mm.306228	ST8 alpha-N-acetyl-neuraminide alpha-2,8-sialyltransferase 4	St8sia4
1430391_a_at	ST8 alpha-N-acetyl-neuraminide alpha-2,8-sialyltransferase 4	St8sia4	102.367	1666.5	2096.43	1239.18	82.8667	308.267	16.2797	20.4796	0.794922	1.34484	20.1106	5.40603	1430391_a_at	Mm.306228	ST8 alpha-N-acetyl-neuraminide alpha-2,8-sialyltransferase 4	St8sia4
1418075_at	ST6 (alpha-N-acetyl-neuraminyl-2,3-beta-galactosyl-1,3)-N-acetylgalactosaminide alpha-2,6-sialyltransferase 4	St6galnac4	537	819.1	509.467	1434.52	267.033	932.667	1.52533	0.948727	1.60776	0.570992	3.06741	0.878234	1418075_at	Mm.27446	ST6 (alpha-N-acetyl-neuraminyl-2,3-beta-galactosyl-1,3)-N-acetylgalactosaminide alpha-2,6-sialyltransferase 4	St6galnac4
1417616_at	ST6 (alpha-N-acetyl-neuraminyl-2,3-beta-galactosyl-1,3)-N-acetylgalactosaminide alpha-2,6-sialyltransferase 2	St6galnac2	35.2	1843.73	1294.23	688.44	21.3667	592.733	52.3788	36.768	1.42458	2.67813	86.2902	3.11056	1417616_at	Mm.3947	ST6 (alpha-N-acetyl-neuraminyl-2,3-beta-galactosyl-1,3)-N-acetylgalactosaminide alpha-2,6-sialyltransferase 2	St6galnac2
1449078_at	ST3 beta-galactoside alpha-2,3-sialyltransferase 6	St3gal6	715.8	9692.23	8294.7	5883.72	2606.5	4966.7	13.5404	11.588	1.16849	1.6473	3.71849	1.95144	1449078_at	Mm.212742	ST3 beta-galactoside alpha-2,3-sialyltransferase 6	St3gal6
1449079_s_at	ST3 beta-galactoside alpha-2,3-sialyltransferase 6	St3gal6	642.1	5757.33	5039.63	2957.82	906.833	1488.2	8.96641	7.84867	1.14241	1.94648	6.34883	3.86866	1449079_s_at	Mm.212742	ST3 beta-galactoside alpha-2,3-sialyltransferase 6	St3gal6
1454246_at	ST3 beta-galactoside alpha-2,3-sialyltransferase 6	St3gal6	185.533	1252.17	1884.07	880	144.167	1787.83	6.74901	10.1549	0.664608	1.42292	8.68555	0.700382	1454246_at	Mm.212742	ST3 beta-galactoside alpha-2,3-sialyltransferase 6	St3gal6
1418568_x_at	signal recognition particle 14	Srp14	4520.23	4870.63	4231.4	4830.14	2495.83	2490.77	1.07752	0.936102	1.15107	1.00838	1.95151	1.95548	1418568_x_at	Mm.363404	signal recognition particle 14	Srp14
1418255_s_at	serum response factor	Srf	1638.73	3084.07	4711.7	1793.78	1118.9	2505.5	1.88198	2.87521	0.654555	1.71931	2.75634	1.23092	1418255_s_at	Mm.45044	serum response factor	Srf
1415993_at	squalene epoxidase	Sqle	3362.9	635.433	561.3	1390.84	93	462.2	0.188954	0.16691	1.13207	0.45687	6.83262	1.3748	1415993_at	Mm.296169	squalene epoxidase	Sqle
1415874_at	sprouty homolog 1 (Drosophila)	Spry1	2230.17	5299.6	6721.57	8057.2	2666.97	4065.17	2.37632	3.01393	0.788447	0.657747	1.98713	1.30366	1415874_at	Mm.330986	sprouty homolog 1 (Drosophila)	Spry1
1435026_at	sparc/osteonectin, cwcv and kazal-like domains proteoglycan 2	Spock2	1120.7	12998.1	16257.1	13314.5	72.1	344.8	11.5982	14.5062	0.799537	0.976239	180.279	37.6976	1435026_at	Mm.153429	sparc/osteonectin, cwcv and kazal-like domains proteoglycan 2	Spock2
1419255_at	spectrin beta 2	Spnb2	3165.73	3876.83	5094.6	1785.58	1182.4	4226.07	1.22462	1.6093	0.760969	2.17119	3.27878	0.917362	1419255_at	Mm.123110	spectrin beta 2	Spnb2
1419256_at	spectrin beta 2	Spnb2	4978.9	26113.6	37740.7	14688.5	8913.73	23776.9	5.24485	7.58013	0.691921	1.77782	2.92959	1.09827	1419256_at	Mm.123110	spectrin beta 2	Spnb2
1444089_at	spectrin beta 2	Spnb2	4412.97	4129	6666.47	1648.96	1241.03	3550.67	0.935652	1.51065	0.619369	2.504	3.32707	1.16288	1444089_at	Mm.123110	spectrin beta 2	Spnb2
1455409_at	spire homolog 1 (Drosophila)	Spire1	1304.87	304.1	395.033	247.84	136.367	315.9	0.233051	0.302738	0.769808	1.227	2.23002	0.962646	1455409_at	Mm.208723	spire homolog 1 (Drosophila)	Spire1
1416114_at	SPARC-like 1 (mast9, hevin)	Sparcl1	15882.1	32194.5	32800.9	23466.6	325.267	9062.03	2.0271	2.06528	0.981515	1.37193	98.9789	3.55268	1416114_at	Mm.29027	SPARC-like 1 (mast9, hevin)	Sparcl1
1431804_a_at	trans-acting transcription factor 3	Sp3	811.667	2072.6	1528.9	1711.54	953.467	1793.07	2.55351	1.88366	1.35562	1.21096	2.17375	1.1559	1431804_a_at	Mm.124328	trans-acting transcription factor 3	Sp3
1421657_a_at	SRY-box containing gene 17	Sox17	189.7	5472.9	3647.97	2981.5	1814.37	2244.63	28.8503	19.2302	1.50026	1.83562	3.01642	2.43822	1421657_a_at	Mm.279103	SRY-box containing gene 17	Sox17
1429177_x_at	SRY-box containing gene 17	Sox17	897.7	30844.1	31695.7	9503.28	7441.1	12153.8	34.3591	35.3077	0.973132	3.24563	4.1451	2.53781	1429177_x_at	Mm.279103	SRY-box containing gene 17	Sox17
1450191_a_at	SRY-box containing gene 13	Sox13	434.533	2410.53	2204.17	1793.06	765.667	2712.67	5.54741	5.07249	1.09363	1.34437	3.14828	0.888621	1450191_a_at	Mm.8575	SRY-box containing gene 13	Sox13
1452281_at	Son of sevenless homolog 2 (Drosophila)	Sos2	2197.43	3334.5	3310.37	1760.8	1324.8	2351.4	1.51745	1.50647	1.00729	1.89374	2.51698	1.41809	1452281_at	Mm.3770	Son of sevenless homolog 2 (Drosophila)	Sos2
1423363_at	sortilin 1	Sort1	1032.37	260.5	154.233	215.68	124.2	193.967	0.252333	0.149398	1.689	1.20781	2.09742	1.34301	1423363_at	Mm.157119	sortilin 1	Sort1
1437197_at	sorbin and SH3 domain containing 2	Sorbs2	727.667	4140.03	3011.83	1483.64	88.7	215.267	5.68946	4.13903	1.37459	2.79046	46.6746	19.2321	1437197_at	Mm.211096	sorbin and SH3 domain containing 2	Sorbs2
1425826_a_at	sorbin and SH3 domain containing 1	Sorbs1	864.7	2289.57	1463.93	1352.46	814.033	839.833	2.64782	1.693	1.56398	1.69289	2.81262	2.72622	1425826_a_at	Mm.210815	sorbin and SH3 domain containing 1	Sorbs1
1428471_at	sorbin and SH3 domain containing 1	Sorbs1	3014.3	8123.6	6490.53	3264.9	1986.77	4072.4	2.69502	2.15325	1.25161	2.48816	4.08885	1.99479	1428471_at	Mm.210815	sorbin and SH3 domain containing 1	Sorbs1
1443983_at	Sorbin and SH3 domain containing 1, mRNA (cDNA clone MGC:13971 IMAGE:3602997)	Sorbs1	505.5	679.967	783.2	164.18	259.567	1416.3	1.34514	1.54936	0.86819	4.14159	2.61962	0.480101	1443983_at	Mm.210815	Sorbin and SH3 domain containing 1	Sorbs1
1436737_a_at	sorbin and SH3 domain containing 1	Sorbs1	3243.5	9251.2	10997	3086.9	2157.17	5052.43	2.85223	3.39048	0.841245	2.99692	4.28859	1.83104	1436737_a_at	Mm.210815	sorbin and SH3 domain containing 1	Sorbs1
1435716_x_at	small nuclear ribonucleoprotein N	Snrpn	5687.9	566.233	930.5	808.82	63.6333	314.667	0.0995505	0.163593	0.608526	0.700073	8.89838	1.79947	1435716_x_at	Mm.274995	small nuclear ribonucleoprotein N	Snrpn
1452789_at	stannin	Snn	2302.2	2995.07	1783.2	3542.96	708.767	1253.33	1.30096	0.774563	1.6796	0.845357	4.22574	2.38968	1452789_at	Mm.325800	stannin	Snn
1436853_a_at	synuclein, alpha	Snca	5365.07	365.067	582.8	1051.44	52.0667	76.5	0.0680451	0.108629	0.626401	0.347206	7.01152	4.77211	1436853_a_at	Mm.17484	synuclein, alpha	Snca
1424760_a_at	SET and MYND domain containing 2	Smyd2	1263.13	2390.97	2065.1	3313.42	649.2	503.4	1.89289	1.6349	1.1578	0.721601	3.68294	4.74964	1424760_a_at	Mm.156895	SET and MYND domain containing 2	Smyd2
1416635_at	sphingomyelin phosphodiesterase, acid-like 3A	Smpdl3a	2134.7	7307.07	7044.3	5108.66	3720.73	6865.13	3.42299	3.2999	1.0373	1.43033	1.96388	1.06437	1416635_at	Mm.2379	sphingomyelin phosphodiesterase, acid-like 3A	Smpdl3a
1424268_at	spermine oxidase	Smox	1880.77	2795.73	2177.13	6125.06	370.2	404.967	1.48649	1.15758	1.28414	0.456442	7.55195	6.90361	1424268_at	Mm.136586	spermine oxidase	Smox
1433641_at	MAD homolog 5 (Drosophila)	Smad5	1287.53	1994.8	1344.43	2604.98	1007.93	1190.87	1.54932	1.04419	1.48375	0.765764	1.9791	1.67508	1433641_at	Mm.272920	MAD homolog 5 (Drosophila)	Smad5
1455812_x_at	Slit-like 2 (Drosophila)	Slitl2	1241.73	1336.77	1714.4	1281.9	194.467	4429.1	1.07653	1.38065	0.779729	1.0428	6.87401	0.301815	1455812_x_at	Mm.248337	vasorin	Vasn
1454777_at	solute carrier organic anion transporter family, member 2b1	Slco2b1	680.667	3076.47	1738.87	4485.46	88.3667	177.8	4.51978	2.55465	1.76924	0.685875	34.8148	17.303	1454777_at	Mm.11249	solute carrier organic anion transporter family, member 2b1	Slco2b1
1433933_s_at	solute carrier organic anion transporter family, member 2b1	Slco2b1	1776.8	7798.5	6580.67	9526.68	34.4	420.667	4.38907	3.70366	1.18506	0.818596	226.701	18.5384	1433933_s_at	Mm.11249	solute carrier organic anion transporter family, member 2b1	Slco2b1
1423343_at	solute carrier organic anion transporter family, member 1c1	Slco1c1	5002.03	30482.2	31067.4	28186.9	17.4667	98.2667	6.09396	6.21096	0.981161	1.08143	1745.16	310.198	1423343_at	Mm.284495	solute carrier organic anion transporter family, member 1c1	Slco1c1
1420405_at	solute carrier organic anion transporter family, member 1a4	Slco1a4	1452.47	38443.9	38011.9	7864.64	45.3667	85.4	26.468	26.1706	1.01137	4.8882	847.405	450.163	1420405_at	Mm.255586	solute carrier organic anion transporter family, member 1a4	Slco1a4
1428955_x_at	solute carrier family 9 (sodium/hydrogen exchanger), isoform 3 regulator 2	Slc9a3r2	797.067	8471.9	5431.63	3753.86	3571.83	4371.1	10.6288	6.81453	1.55973	2.25685	2.37186	1.93816	1428955_x_at	Mm.21587	solute carrier family 9 (sodium/hydrogen exchanger), isoform 3 regulator 2	Slc9a3r2
1428954_at	solute carrier family 9 (sodium/hydrogen exchanger), isoform 3 regulator 2	Slc9a3r2	725.933	7425.7	4902.13	3853.9	3340.47	4148.43	10.2292	6.75287	1.51479	1.9268	2.22295	1.79	1428954_at	Mm.21587	solute carrier family 9 (sodium/hydrogen exchanger), isoform 3 regulator 2	Slc9a3r2
1418326_at	solute carrier family 7 (cationic amino acid transporter, y+ system), member 5	Slc7a5	513.467	13681.2	12414.4	17058.8	866.3	18.6333	26.6448	24.1776	1.10204	0.802003	15.7927	734.233	1418326_at	Mm.27943	solute carrier family 7 (cationic amino acid transporter, y+ system), member 5	Slc7a5
1417022_at	solute carrier family 7 (cationic amino acid transporter, y+ system), member 3	Slc7a3	617.933	2336.27	2632.1	1521.02	60.5	70.8	3.78077	4.25952	0.887606	1.53599	38.616	32.9981	1417022_at	Mm.5140	solute carrier family 7 (cationic amino acid transporter, y+ system), member 3	Slc7a3
1454991_at	solute carrier family 7 (cationic amino acid transporter, y+ system), member 1	Slc7a1	2939.3	31330.8	34159.6	32268.9	696.667	2873.27	10.6593	11.6217	0.917188	0.970928	44.9724	10.9042	1454991_at	Mm.275489	solute carrier family 7 (cationic amino acid transporter, y+ system), member 1	Slc7a1
1454992_at	solute carrier family 7 (cationic amino acid transporter, y+ system), member 1	Slc7a1	1042.3	8054.07	11648	12736.2	464.9	1123.4	7.72721	11.1753	0.691455	0.632376	17.3243	7.16937	1454992_at	Mm.275489	solute carrier family 7 (cationic amino acid transporter, y+ system), member 1	Slc7a1
1417116_at	solute carrier family 6 (neurotransmitter transporter, creatine), member 8	Slc6a8	2111.43	1249.93	830.4	964.7	341.2	869.433	0.591983	0.393287	1.50522	1.29567	3.66335	1.43764	1417116_at	Mm.274553	solute carrier family 6 (neurotransmitter transporter, creatine), member 8	Slc6a8
1437149_at	solute carrier family 6 (neurotransmitter transporter, taurine), member 6	Slc6a6	3672.93	21228.3	20083.4	12135.1	1608.7	6912.47	5.77967	5.46794	1.05701	1.74933	13.196	3.07102	1437149_at	Mm.395650	solute carrier family 6 (neurotransmitter transporter, taurine), member 6	Slc6a6
1421346_a_at	solute carrier family 6 (neurotransmitter transporter, taurine), member 6	Slc6a6	2047.4	12777.2	15816.6	8069.3	751.967	1534.23	6.2407	7.7252	0.807837	1.58343	16.9917	8.32807	1421346_a_at	Mm.395650	solute carrier family 6 (neurotransmitter transporter, taurine), member 6	Slc6a6
1436137_at	solute carrier family 6 (neurotransmitter transporter), member 17	Slc6a17	1249.37	243.6	163	350.08	114.6	98.0667	0.194979	0.130466	1.49448	0.695841	2.12565	2.48402	1436137_at	Mm.212867	solute carrier family 6 (neurotransmitter transporter), member 17	Slc6a17
1438673_at	solute carrier family 4, sodium bicarbonate cotransporter, member 7	Slc4a7	964.8	649.567	757.433	981.02	250.933	1086.67	0.673266	0.785068	0.857589	0.662134	2.5886	0.597761	1438673_at	Mm.258893	solute carrier family 4, sodium bicarbonate cotransporter, member 7	Slc4a7
1447227_at	Solute carrier family 40 (iron-regulated transporter), member 1, mRNA (cDNA clone MGC:6489 IMAGE:2647365)	Slc40a1	279.233	953.667	871.367	323.5	116.067	22.8333	3.4153	3.12057	1.09445	2.94796	8.21654	41.7664	1447227_at	Mm.28756	Solute carrier family 40 (iron-regulated transporter), member 1	Slc40a1
1425364_a_at	solute carrier family 3 (activators of dibasic and neutral amino acid transport), member 2	Slc3a2	5801.77	18715.9	18838	24046.4	8790.53	12701.4	3.2259	3.24694	0.993518	0.778324	2.1291	1.47353	1425364_a_at	Mm.4114	solute carrier family 3 (activators of dibasic and neutral amino acid transport), member 2	Slc3a2
1439041_at	solute carrier family 39 (zinc transporter), member 10	Slc39a10	273.867	7069.57	4043.1	5974.44	253.567	315.1	25.8139	14.763	1.74855	1.1833	27.8805	22.4359	1439041_at	Mm.233889	solute carrier family 39 (zinc transporter), member 10	Slc39a10
1433751_at	solute carrier family 39 (zinc transporter), member 10	Slc39a10	4229.13	36219.1	35360	24913.8	1987.07	3932	8.5642	8.36106	1.0243	1.45378	18.2274	9.21138	1433751_at	Mm.233889	solute carrier family 39 (zinc transporter), member 10	Slc39a10
1454622_at	solute carrier family 38, member 5	Slc38a5	188.367	5337.57	4189.27	18291.3	22.4667	396.4	28.336	22.24	1.27411	0.291808	237.577	13.4651	1454622_at	Mm.6055	solute carrier family 38, member 5	Slc38a5
1418706_at	solute carrier family 38, member 3	Slc38a3	2650.93	8758.17	8436.23	8798.44	102.433	10.6667	3.3038	3.18236	1.03816	0.995423	85.5011	821.078	1418706_at	Mm.296560	solute carrier family 38, member 3	Slc38a3
1429154_at	Solute carrier family 35, member F2 (Slc35f2), mRNA	Slc35f2	103.1	3223.2	3344.47	4946.74	5.83333	46.5667	31.2629	32.4391	0.963741	0.651581	552.549	69.2169	1429154_at	Mm.26159	solute carrier family 35, member F2	Slc35f2
1433750_at	solute carrier family 31, member 1	Slc31a1	549.2	3655.13	3238.13	6867.8	1091.93	953.6	6.65538	5.89609	1.12878	0.532213	3.3474	3.83298	1433750_at	Mm.248637	solute carrier family 31, member 1	Slc31a1
1436164_at	solute carrier family 30 (zinc transporter), member 1	Slc30a1	2284.4	23687.8	16972.2	12462	3827.37	4884.07	10.3694	7.42961	1.39568	1.9008	6.18907	4.85002	1436164_at	Mm.9024	solute carrier family 30 (zinc transporter), member 1	Slc30a1
1422786_at	solute carrier family 30 (zinc transporter), member 1	Slc30a1	411.2	3646.87	4576.43	2534.22	459.767	811.8	8.86884	11.1295	0.79688	1.43905	7.93199	4.49232	1422786_at	Mm.9024	solute carrier family 30 (zinc transporter), member 1	Slc30a1
1426599_a_at	solute carrier family 2 (facilitated glucose transporter), member 1	Slc2a1	4128.7	34387.1	31344.3	20334.2	146.533	709.433	8.32879	7.5918	1.09708	1.69109	234.671	48.4712	1426599_a_at	Mm.21002	solute carrier family 2 (facilitated glucose transporter), member 1	Slc2a1
1434773_a_at	solute carrier family 2 (facilitated glucose transporter), member 1	Slc2a1	8552.27	41376.6	41085.4	26834.3	267.833	1419.63	4.83809	4.80404	1.00709	1.54193	154.486	29.146	1434773_a_at	Mm.21002	solute carrier family 2 (facilitated glucose transporter), member 1	Slc2a1
1435658_at	solute carrier family 27 (fatty acid transporter), member 1	Slc27a1	1444.57	293.567	204.033	186.5	79.5333	165.167	0.203221	0.141242	1.43882	1.57408	3.69111	1.7774	1435658_at	Mm.38165	solute carrier family 27 (fatty acid transporter), member 1	Slc27a1
1453149_at	solute carrier family 25, member 32	Slc25a32	225.167	1131.7	920.367	600.12	368.333	253.767	5.02605	4.08749	1.22962	1.88579	3.07249	4.45961	1453149_at	Mm.17875	solute carrier family 25, member 32	Slc25a32
1423109_s_at	solute carrier family 25 (mitochondrial carnitine/acylcarnitine translocase), member 20	Slc25a20	462.733	1082.57	1296.2	2575.04	408	515.867	2.3395	2.80118	0.835185	0.420408	2.65335	2.09854	1423109_s_at	Mm.29666	solute carrier family 25 (mitochondrial carnitine/acylcarnitine translocase), member 20	Slc25a20
1423108_at	solute carrier family 25 (mitochondrial carnitine/acylcarnitine translocase), member 20	Slc25a20	1341.2	3462.47	4211.47	6120.76	1014.73	1793.97	2.58162	3.14007	0.822152	0.565692	3.41219	1.93006	1423108_at	Mm.29666	solute carrier family 25 (mitochondrial carnitine/acylcarnitine translocase), member 20	Slc25a20
1428190_at	solute carrier family 25 (mitochondrial carrier, citrate transporter), member 1	Slc25a1	1637.23	1480.3	1969	1595.36	600.333	841.567	0.904147	1.20264	0.751803	0.927878	2.4658	1.75898	1428190_at	Mm.229291	solute carrier family 25 (mitochondrial carrier, citrate transporter), member 1	Slc25a1
1416966_at	solute carrier family 22 (organic anion transporter), member 8	Slc22a8	460.667	10026.1	8496.3	12902.4	47.8667	15.8667	21.7643	18.4435	1.18005	0.77707	209.458	631.895	1416966_at	Mm.285294	solute carrier family 22 (organic anion transporter), member 8	Slc22a8
1435418_at	solute carrier family 22 (organic anion transporter), member 8	Slc22a8	415.067	9605.23	13707.1	10629.8	12.4	12.5667	23.1414	33.0239	0.700749	0.903612	774.616	764.342	1435418_at	Mm.285294	solute carrier family 22 (organic anion transporter), member 8	Slc22a8
1460386_a_at	solute carrier family 1 (neuronal/epithelial high affinity glutamate transporter, system Xag), member 1	Slc1a1	121.6	1367.7	887.867	705.66	16.1333	99.2	11.2475	7.30154	1.54043	1.93819	84.7748	13.7873	1460386_a_at	Mm.246670	solute carrier family 1 (neuronal/epithelial high affinity glutamate transporter, system Xag), member 1	Slc1a1
1448299_at	solute carrier family 1 (neuronal/epithelial high affinity glutamate transporter, system Xag), member 1	Slc1a1	1778.33	8321.13	6059.57	2869.58	61.9333	521.2	4.67918	3.40744	1.37322	2.89977	134.356	15.9653	1448299_at	Mm.246670	solute carrier family 1 (neuronal/epithelial high affinity glutamate transporter, system Xag), member 1	Slc1a1
1425415_a_at	solute carrier family 1 (neuronal/epithelial high affinity glutamate transporter, system Xag), member 1	Slc1a1	627.8	7413.6	5618.4	2816.14	19.9	590.833	11.8089	8.94935	1.31952	2.63254	372.543	12.5477	1425415_a_at	Mm.246670	solute carrier family 1 (neuronal/epithelial high affinity glutamate transporter, system Xag), member 1	Slc1a1
1436417_at	---	Slc19a3	262	9686.57	8146.7	2203.6	38.8	91.5667	36.9716	31.0943	1.18902	4.39579	249.654	105.787	1436417_at	Mm.261542	solute carrier family 19 (sodium/hydrogen exchanger), member 3	Slc19a3
1429727_at	solute carrier family 16 (monocarboxylic acid transporters), member 9	Slc16a9	101.9	2178.63	1316.4	1252.36	85.5667	2274.87	21.3801	12.9185	1.65499	1.73962	25.4612	0.957697	1429727_at	Mm.19325	solute carrier family 16 (monocarboxylic acid transporters), member 9	Slc16a9
1429726_at	solute carrier family 16 (monocarboxylic acid transporters), member 9	Slc16a9	246.833	6134.7	3938.3	3040.28	164.467	4913.5	24.8536	15.9553	1.5577	2.01781	37.3006	1.24854	1429726_at	Mm.19325	solute carrier family 16 (monocarboxylic acid transporters), member 9	Slc16a9
1426082_a_at	solute carrier family 16 (monocarboxylic acid transporters), member 4	Slc16a4	108.4	1724.03	1660.5	1620.36	18.3333	50.7667	15.9044	15.3183	1.03826	1.06398	94.0382	33.9599	1426082_a_at	Mm.38384	solute carrier family 16 (monocarboxylic acid transporters), member 4	Slc16a4
1418446_at	solute carrier family 16 (monocarboxylic acid transporters), member 2	Slc16a2	362.3	2343.5	2146.8	1170.04	876.3	249.233	6.4684	5.92548	1.09162	2.00292	2.67431	9.40284	1418446_at	---	solute carrier family 16 (monocarboxylic acid transporters), member 2	Slc16a2
1415802_at	solute carrier family 16 (monocarboxylic acid transporters), member 1	Slc16a1	5045.7	32259.1	28465.7	27634.2	544.267	217.5	6.39338	5.64157	1.13326	1.16736	59.2708	148.318	1415802_at	Mm.9086	solute carrier family 16 (monocarboxylic acid transporters), member 1	Slc16a1
1417623_at	solute carrier family 12, member 2	Slc12a2	3744.23	758.2	484.4	889.04	37.7667	328.233	0.202498	0.129372	1.56524	0.85283	20.0759	2.30994	1417623_at	Mm.399997	solute carrier family 12, member 2	Slc12a2
1434261_at	signal-induced proliferation-associated 1 like 2	Sipa1l2	1299.37	4269.67	3211.1	3978.98	271	2325.93	3.28596	2.47128	1.32966	1.07306	15.7552	1.83568	1434261_at	Mm.271668	signal-induced proliferation-associated 1 like 2	Sipa1l2
1423390_at	seven in absentia 1A	Siah1a	535.467	2641.2	2227.63	1161.92	1023.3	1668.8	4.93252	4.16017	1.18565	2.27313	2.58106	1.58269	1423390_at	Mm.324553	seven in absentia 1A	Siah1a
1449733_s_at	seven in absentia 1A	Siah1a	797.2	1903.57	1801.73	1125.32	871	1737.73	2.38782	2.26008	1.05652	1.69158	2.1855	1.09543	1449733_s_at	Mm.324553	seven in absentia 1A	Siah1a
1416305_at	SH3-domain binding protein 4	Sh3bp4	521.067	2475.73	2227.9	2000.74	148.4	838.7	4.75128	4.27565	1.11124	1.23741	16.6828	2.95187	1416305_at	Mm.170983	SH3-domain binding protein 4	Sh3bp4
1455250_at	SH3-domain binding protein 4	Sh3bp4	532.767	1938.27	1948	1140.86	70.6	800.1	3.63812	3.65638	0.995003	1.69895	27.4542	2.42253	1455250_at	Mm.170983	SH3-domain binding protein 4	Sh3bp4
1428107_at	SH3-binding domain glutamic acid-rich protein like	Sh3bgrl	3132.47	7324.73	7387.47	4277.94	2786.37	7025.67	2.33833	2.35835	0.991508	1.71221	2.62878	1.04257	1428107_at	Mm.260760	SH3-binding domain glutamic acid-rich protein like	Sh3bgrl
1436997_x_at	SH3-binding domain glutamic acid-rich protein like	Sh3bgrl	7271.73	13240.4	15138.2	8663.2	6233.6	17432	1.8208	2.08179	0.874635	1.52835	2.12404	0.759546	1436997_x_at	Mm.260760	SH3-binding domain glutamic acid-rich protein like	Sh3bgrl
1437977_at	Small glutamine-rich tetratricopeptide repeat (TPR)-containing, beta (Sgtb), mRNA	Sgtb	2312	1368.57	1214.2	1013.88	156.933	1290.07	0.591941	0.525173	1.12713	1.34983	8.72069	1.06085	1437977_at	Mm.44416	Small glutamine-rich tetratricopeptide repeat (TPR)-containing, beta	Sgtb
1457867_at	sphingosine-1-phosphate phosphotase 2	Sgpp2	257.767	8639.93	9511.8	1044.36	20.1	925.8	33.5184	36.9008	0.908338	8.27295	429.847	9.3324	1457867_at	Mm.276248	sphingosine-1-phosphate phosphotase 2	Sgpp2
1417893_at	sideroflexin 3	Sfxn3	776.767	1637.33	1825.43	867.68	607	1876.67	2.10788	2.35004	0.896956	1.88702	2.69742	0.872469	1417893_at	Mm.36169	sideroflexin 3	Sfxn3
1423796_at	splicing factor proline/glutamine rich (polypyrimidine tract binding protein associated)	Sfpq	1313.47	1750.93	1372.37	1709.76	808.8	770.967	1.33306	1.04484	1.27585	1.02408	2.16485	2.27109	1423796_at	Mm.257276	splicing factor proline/glutamine rich (polypyrimidine tract binding protein associated)	Sfpq
1455549_at	SEC14 and spectrin domains 1	Sestd1	847.733	1496.67	1610.77	1206.32	87.7667	421.533	1.76549	1.90009	0.929164	1.24069	17.0528	3.55053	1455549_at	Mm.27120	SEC14 and spectrin domains 1	Sestd1
1429114_at	SEC14 and spectrin domains 1	Sestd1	356.233	748.7	826.9	1400.36	64.6333	269.2	2.10171	2.32123	0.90543	0.534648	11.5838	2.7812	1429114_at	Mm.389296	SEC14 and spectrin domains 1	Sestd1
1449303_at	sestrin 3	Sesn3	2860.17	1177.7	797.7	1892.4	311.867	382.9	0.411759	0.2789	1.47637	0.622331	3.77629	3.07574	1449303_at	Mm.325126	sestrin 3	Sesn3
1433711_s_at	sestrin 1	Sesn1	2529.97	11222.6	10873.1	4543.52	4451.87	3279.47	4.43587	4.29774	1.03214	2.47002	2.52088	3.42208	1433711_s_at	Mm.139418	sestrin 1	Sesn1
1438931_s_at	sestrin 1	Sesn1	2261.13	7892	8267.93	2476.64	2546.07	2765.2	3.49029	3.65654	0.954531	3.18658	3.09968	2.85404	1438931_s_at	Mm.139418	sestrin 1	Sesn1
1417209_at	SERTA domain containing 2	Sertad2	1211.07	4255.67	3401.33	2398.4	2105.3	3253.4	3.51398	2.80854	1.25118	1.77438	2.02141	1.30807	1417209_at	Mm.339676	SERTA domain containing 2	Sertad2
1416666_at	serine (or cysteine) peptidase inhibitor, clade E, member 2	Serpine2	10941.4	11171	17013.6	11014.1	47.7333	2703.03	1.02098	1.55497	0.656596	1.01425	234.03	4.13278	1416666_at	Mm.3093	serine (or cysteine) peptidase inhibitor, clade E, member 2	Serpine2
1439790_at	Serine (or cysteine) peptidase inhibitor, clade B, member 9, mRNA (cDNA clone MGC:36172 IMAGE:4925100)	Serpinb9	92.1333	1295.3	1088.7	315.8	424.933	825.3	14.059	11.8166	1.18977	4.10165	3.04824	1.56949	1439790_at	Mm.272569	serine (or cysteine) peptidase inhibitor, clade B, member 9	Serpinb9
1422601_at	serine (or cysteine) peptidase inhibitor, clade B, member 9	Serpinb9	320.167	2339.53	2789.1	1185.84	1184.93	2242.23	7.30724	8.7114	0.838813	1.97289	1.9744	1.04339	1422601_at	Mm.272569	serine (or cysteine) peptidase inhibitor, clade B, member 9	Serpinb9
1416318_at	serine (or cysteine) peptidase inhibitor, clade B, member 1a	Serpinb1a	4648.37	247.5	241.433	31.98	32.5667	2581.17	0.0532445	0.0519394	1.02513	7.73921	7.5998	0.0958869	1416318_at	Mm.20144	serine (or cysteine) peptidase inhibitor, clade B, member 1a	Serpinb1a
1418282_x_at	serine (or cysteine) preptidase inhibitor, clade A, member 1b /// serine (or cysteine) peptidase inhibitor, clade A, member 1d /// serine (or cysteine) peptidase inhibitor, clade A, member 1e	Serpina1b /// Serpina1d /// Serpina1e	438.533	2228.67	2391.67	770.6	965.7	2009.1	5.08209	5.45379	0.931847	2.89212	2.30783	1.10929	1418282_x_at	---	serine (or cysteine) preptidase inhibitor, clade A, member 1b	Serpina1b
1451513_x_at	serine (or cysteine) preptidase inhibitor, clade A, member 1b	Serpina1b	341.6	2039.63	2085.3	603.94	805.867	1798.97	5.97082	6.10451	0.978101	3.37721	2.53098	1.13378	1451513_x_at	Mm.312593	serine (or cysteine) peptidase inhibitor, clade A, member 1a /// serine (or cysteine) preptidase inhibitor, clade A, member 1b	Serpina1a /// Serpina1b
1433571_at	serine incorporator 5	Serinc5	3455.73	1351.17	1173.7	1607.54	551.767	624.333	0.390993	0.339638	1.1512	0.840518	2.4488	2.16418	1433571_at	Mm.297970	serine incorporator 5	Serinc5
1459903_at	sema domain, immunoglobulin domain (Ig), and GPI membrane anchor, (semaphorin) 7A	Sema7a	1150.9	13296.2	9659.57	6140.04	68.4333	3192.7	11.5529	8.39305	1.37648	2.16549	194.294	4.16456	1459903_at	Mm.335187	sema domain, immunoglobulin domain (Ig), and GPI membrane anchor, (semaphorin) 7A	Sema7a
1437422_at	sema domain, seven thrombospondin repeats (type 1 and type 1-like), transmembrane domain (TM) and short cytoplasmic domain, (semaphorin) 5A	Sema5a	1070.23	524.733	312.733	114.28	14.7333	408.2	0.490298	0.29221	1.67789	4.59165	35.6154	1.28548	1437422_at	Mm.260374	sema domain, seven thrombospondin repeats (type 1 and type 1-like), transmembrane domain (TM) and short cytoplasmic domain, (semaphorin) 5A	Sema5a
1435361_at	sema domain, immunoglobulin domain (Ig), short basic domain, secreted, (semaphorin) 3G	Sema3g	195.533	2409.23	1775.9	1012.32	71.5667	6096.03	12.3213	9.08234	1.35663	2.37991	33.6642	0.395213	1435361_at	---	---	---
1420696_at	sema domain, immunoglobulin domain (Ig), short basic domain, secreted, (semaphorin) 3C	Sema3c	88.2667	1513.97	1196.9	123.3	47.8	3089	17.1522	13.56	1.26491	12.2787	31.6729	0.490115	1420696_at	Mm.5071	sema domain, immunoglobulin domain (Ig), short basic domain, secreted, (semaphorin) 3C	Sema3c
1429348_at	sema domain, immunoglobulin domain (Ig), short basic domain, secreted, (semaphorin) 3C	Sema3c	875.133	24117.1	20800.2	1297.4	47.2	18213.3	27.5582	23.768	1.15947	18.5888	510.956	1.32415	1429348_at	Mm.5071	sema domain, immunoglobulin domain (Ig), short basic domain, secreted, (semaphorin) 3C	Sema3c
1428470_at	SEC5-like 1 (S. cerevisiae)	Sec5l1	1224.13	3103	2348.13	2331.34	1467.93	1568.77	2.53485	1.9182	1.32148	1.33099	2.11386	1.97799	1428470_at	Mm.293510	exocyst complex component 2	Exoc2
1427233_at	serologically defined colon cancer antigen 33	Sdccag33	2075.7	3034.07	4523.67	3037.48	1123.77	1790.47	1.46171	2.17935	0.67071	0.998876	2.69991	1.69457	1427233_at	Mm.102136	teashirt zinc finger family member 1	Tshz1
1453486_a_at	signal peptide, CUB domain, EGF-like 2	Scube2	52.4	980.167	1067.27	141.04	26.4333	1341.77	18.7055	20.3677	0.91839	6.94957	37.0807	0.730505	1453486_a_at	Mm.40447	signal peptide, CUB domain, EGF-like 2	Scube2
1435767_at	sodium channel, voltage-gated, type III, beta	Scn3b	1268.53	773.633	931.2	370.26	57.3667	5464.53	0.609864	0.734076	0.830792	2.08943	13.4858	0.141574	1435767_at	Mm.290083	sodium channel, voltage-gated, type III, beta	Scn3b
1419699_at	secretoglobin, family 3A, member 1	Scgb3a1	84.7667	756.733	750.7	2010.32	127.567	397.833	8.92725	8.85608	1.00804	0.376424	5.93206	1.90214	1419699_at	Mm.22802	secretoglobin, family 3A, member 1	Scgb3a1
1415822_at	stearoyl-Coenzyme A desaturase 2	Scd2	30517.2	7238.1	6993.53	13663.7	2754.73	6393.67	0.237181	0.229167	1.03497	0.529731	2.62751	1.13207	1415822_at	---	stearoyl-Coenzyme A desaturase 2	Scd2
1426775_s_at	secretory carrier membrane protein 1	Scamp1	3931.17	5986.53	5810.27	4328.86	3039.83	2530.87	1.52284	1.478	1.03034	1.38294	1.96936	2.36541	1426775_s_at	Mm.201455	secretory carrier membrane protein 1	Scamp1
1451457_at	sterol-C5-desaturase (fungal ERG3, delta-5-desaturase) homolog (S. cerevisae)	Sc5d	1059.8	605.933	557.767	555	222.333	449.3	0.571743	0.526294	1.08636	1.09177	2.72534	1.34862	1451457_at	Mm.32700	sterol-C5-desaturase (fungal ERG3, delta-5-desaturase) homolog (S. cerevisae)	Sc5d
1434520_at	sterol-C5-desaturase (fungal ERG3, delta-5-desaturase) homolog (S. cerevisae)	Sc5d	1486.07	589.767	584.633	274.34	211.433	314.733	0.396864	0.39341	1.00878	2.14977	2.78937	1.87386	1434520_at	---	sterol-C5-desaturase (fungal ERG3, delta-5-desaturase) homolog (S. cerevisae)	Sc5d
1416007_at	special AT-rich sequence binding protein 1	Satb1	1036.83	294.667	441.733	311.38	145	151.4	0.284199	0.426041	0.667069	0.946325	2.03218	1.94628	1416007_at	Mm.311655	special AT-rich sequence binding protein 1	Satb1
1416008_at	special AT-rich sequence binding protein 1	Satb1	1409.63	382.3	599.2	382.6	93.1	180.1	0.271205	0.425075	0.638017	0.999216	4.10634	2.12271	1416008_at	Mm.311655	special AT-rich sequence binding protein 1	Satb1
1434402_at	sterile alpha motif domain containing 8	Samd8	2809.57	1548.03	1588.2	1585.62	687.067	1204.53	0.550987	0.565283	0.974709	0.976295	2.2531	1.28517	1434402_at	Mm.102765	sterile alpha motif domain containing 8	Samd8
1434743_x_at	RUN and SH3 domain containing 1	Rusc1	901.833	1655	3147.6	912.04	745.233	893.067	1.83515	3.49022	0.525797	1.81461	2.22078	1.85317	1434743_x_at	Mm.27687	RUN and SH3 domain containing 1	Rusc1
1452929_at	restin (Reed-Steinberg cell-expressed intermediate filament-associated protein)	Rsn	1596.8	9201.37	6743.2	2922.74	3915.03	3612.23	5.76238	4.22295	1.36454	3.1482	2.35027	2.54728	1452929_at	Mm.241109	CAP-GLY domain containing linker protein 1	Clip1
1433773_at	ribonucleotide reductase M2 B (TP53 inducible)	Rrm2b	1216.5	2300.5	1962.7	633.86	825.1	1216.6	1.89108	1.6134	1.17211	3.62935	2.78815	1.89093	1433773_at	Mm.24738	ribonucleotide reductase M2 B (TP53 inducible)	Rrm2b
1434437_x_at	ribonucleotide reductase M2	Rrm2	957.167	223.667	312.033	1852.58	100.2	404.433	0.233676	0.325997	0.716804	0.120733	2.2322	0.553037	1434437_x_at	Mm.99	ribonucleotide reductase M2	Rrm2
1440343_at	ribosomal protein S6 kinase, polypeptide 5	Rps6ka5	961.667	323.767	397.8	117.96	68.3	152.967	0.336672	0.413657	0.813893	2.74472	4.74036	2.11658	1440343_at	Mm.392855	ribosomal protein S6 kinase, polypeptide 5	Rps6ka5
1455206_at	Ribosomal protein S6 kinase polypeptide 3 (Rps6ka3), mRNA	Rps6ka3	721.9	5084.37	3705.03	4430.72	2037.6	2842.13	7.04303	5.13234	1.37229	1.14753	2.49527	1.78893	1455206_at	Mm.392829	Hypothetical protein C130006E23	C130006E23
1424034_at	RAR-related orphan receptor alpha	Rora	803.033	1364.37	2050.67	1355.1	325.867	771.267	1.69902	2.55365	0.665328	1.00684	4.18689	1.76899	1424034_at	Mm.427266	RAR-related orphan receptor alpha	Rora
1455165_at	RAR-related orphan receptor alpha, mRNA (cDNA clone MGC:5892 IMAGE:3592667)	Rora	564	816.667	1394.03	712.28	176.633	677.467	1.44799	2.47169	0.58583	1.14655	4.62351	1.20547	1455165_at	---	RAR-related orphan receptor alpha	Rora
1420583_a_at	RAR-related orphan receptor alpha	Rora	494.8	604.067	1086.6	520.12	170.233	456	1.22083	2.19604	0.555924	1.1614	3.54846	1.32471	1420583_a_at	Mm.427266	RAR-related orphan receptor alpha	Rora
1423592_at	Rho-associated coiled-coil forming kinase 2	Rock2	443.533	1058.63	686.733	688.54	335.067	969.833	2.38682	1.54832	1.54155	1.5375	3.15947	1.09156	1423592_at	Mm.276024	Rho-associated coiled-coil containing protein kinase 2	Rock2
1451041_at	Rho-associated coiled-coil forming kinase 2	Rock2	374.1	1083.87	910.933	818.4	433.067	1329.03	2.89726	2.435	1.18984	1.32437	2.50277	0.81553	1451041_at	Mm.276024	Rho-associated coiled-coil containing protein kinase 2	Rock2
1451243_at	arginyl aminopeptidase (aminopeptidase B)	Rnpep	493.867	1978.23	1241.33	1862.18	641.6	765.267	4.0056	2.5135	1.59364	1.06232	3.08328	2.58502	1451243_at	Mm.291048	arginyl aminopeptidase (aminopeptidase B)	Rnpep
1429399_at	ring finger protein 125	Rnf125	282.567	7283.8	7797.33	3079.24	1125.63	8881.67	25.7773	27.5947	0.93414	2.36545	6.47085	0.820094	1429399_at	Mm.45980	ring finger protein 125	Rnf125
1448434_at	ring finger protein 103	Rnf103	2388.77	5030.23	4666.93	1671.5	1974.8	1852.07	2.10579	1.9537	1.07785	3.00941	2.54721	2.71601	1448434_at	Mm.422969	ring finger protein 103	Rnf103
1443830_x_at	ring finger protein 103	Rnf103	2969.77	6508.1	7605.6	2664.08	2847.53	2285.6	2.19145	2.56101	0.855698	2.44291	2.28552	2.84744	1443830_x_at	Mm.422969	ring finger protein 103	Rnf103
1434628_a_at	rhophilin, Rho GTPase binding protein 2	Rhpn2	866.467	1828.87	2044.63	90	238.5	2389.5	2.11072	2.35974	0.894472	20.3207	7.6682	0.765376	1434628_a_at	Mm.286600	rhophilin, Rho GTPase binding protein 2	Rhpn2
1427918_a_at	ras homolog gene family, member Q	Rhoq	5700.47	6564.8	6521.8	4731.66	2429.97	4733.77	1.15163	1.14408	1.00659	1.38742	2.7016	1.3868	1427918_a_at	Mm.826	ras homolog gene family, member Q	Rhoq
1433647_s_at	Rho-related BTB domain containing 3	Rhobtb3	3190.67	566.667	447.033	1325.52	151.4	425.7	0.177601	0.140107	1.26762	0.427505	3.74284	1.33114	1433647_s_at	Mm.276200	Rho-related BTB domain containing 3	Rhobtb3
1451516_at	Ras homolog enriched in brain like 1	Rhebl1	484.133	865.667	994.833	576.82	365.9	822.7	1.78807	2.05487	0.870163	1.50076	2.36586	1.05223	1451516_at	Mm.259708	Ras homolog enriched in brain like 1	Rhebl1
1424138_at	rhomboid family 1 (Drosophila)	Rhbdf1	1456.7	5534.7	4126.07	8156.36	1921.9	4745.57	3.79948	2.83248	1.3414	0.678575	2.87981	1.16629	1424138_at	Mm.11545	rhomboid family 1 (Drosophila)	Rhbdf1
1420941_at	regulator of G-protein signaling 5	Rgs5	4696.07	4837.7	15294.2	4871.12	1272.5	230.033	1.03016	3.25682	0.316309	0.993139	3.80173	21.0304	1420941_at	Mm.20954	regulator of G-protein signaling 5	Rgs5
1455265_a_at	regulator of G-protein signaling 16	Rgs16	388.9	486.333	759.267	1736.44	40.9	697.167	1.25054	1.95234	0.64053	0.280075	11.8908	0.697585	1455265_a_at	Mm.181709	regulator of G-protein signaling 16	Rgs16
1453129_a_at	regulator of G-protein signaling 12	Rgs12	826.3	3941.8	3242.33	4360.92	385.433	2252.03	4.77042	3.92392	1.21573	0.903892	10.2269	1.75033	1453129_a_at	Mm.196208	regulator of G-protein signaling 12	Rgs12
1438511_a_at	RIKEN cDNA 1190002H23 gene	RGC-32h	1910.17	9141.7	10717.7	1980.82	110.733	1558.8	4.78581	5.61085	0.852956	4.61511	82.556	5.86458	1438511_a_at	Mm.29811	RIKEN cDNA 1190002H23 gene	1190002H23Rik
1450784_at	reversion-inducing-cysteine-rich protein with kazal motifs	Reck	1171.73	11284.5	10186.2	1641	335.933	2822.03	9.63063	8.69327	1.10783	6.87662	33.5916	3.99872	1450784_at	Mm.331573	reversion-inducing-cysteine-rich protein with kazal motifs	Reck
1416179_a_at	radixin	Rdx	7751.5	11037.5	9774.73	4846.4	3473.93	11195.9	1.42392	1.26101	1.12919	2.27746	3.17723	0.985855	1416179_a_at	Mm.245746	radixin	Rdx
1416578_at	ring-box 1	Rbx1	2658.93	2461.23	2897.47	1978.28	1062.37	1440.3	0.925647	1.08971	0.849443	1.24413	2.31675	1.70883	1416578_at	Mm.29405	ring-box 1	Rbx1
1426863_at	RNA binding motif protein, X chromosome	Rbmx	1382.73	710.633	793.667	445.52	300.133	516.3	0.513934	0.573984	0.89538	1.59506	2.36773	1.3764	1426863_at	Mm.28275	RNA binding motif protein, X chromosome	Rbmx
1456262_at	RNA binding motif protein 5	Rbm5	1077.2	388.6	378.867	269.4	132.6	297.467	0.36075	0.351714	1.02569	1.44246	2.93062	1.30636	1456262_at	Mm.259197	RNA binding motif protein 5	Rbm5
1452283_at	Ras association (RalGDS/AF-6) domain family 8	Rassf8	1742.73	2464.4	2645.6	4424.22	878.733	1241.37	1.4141	1.51808	0.931509	0.557025	2.80449	1.98523	1452283_at	Mm.158669	Ras association (RalGDS/AF-6) domain family 8	Rassf8
1439622_at	Ras association (RalGDS/AF-6) domain family 4	Rassf4	317.367	276	366.233	83.84	117.667	917.167	0.869657	1.15398	0.753618	3.29198	2.34561	0.300927	1439622_at	Mm.257931	Ras association (RalGDS/AF-6) domain family 4	Rassf4
1438933_x_at	RAS, guanyl releasing protein 2 /// similar to calcium and DAG-regulated guanine nucleotide exchange factor I	Rasgrp2 /// LOC381240	265.9	1231.07	884.1	504.58	523.433	563.467	4.62981	3.32493	1.39245	2.43978	2.35191	2.18481	1438933_x_at	Mm.77017	RAS, guanyl releasing protein 2	Rasgrp2
1422785_at	RAS p21 protein activator 2	Rasa2	1774.87	1102.2	1075.9	783.18	482.133	1042.7	0.621004	0.606186	1.02444	1.40734	2.28609	1.05706	1422785_at	Mm.124502	RAS p21 protein activator 2	Rasa2
1434509_at	Rap guanine nucleotide exchange factor (GEF) 6	Rapgef6	1322.8	2841.57	2658.67	2624.28	1358.33	2451	2.14815	2.00988	1.06879	1.0828	2.09195	1.15935	1434509_at	Mm.254404	Rap guanine nucleotide exchange factor (GEF) 6	Rapgef6
1434734_at	RAD54 homolog B (S. cerevisiae)	Rad54b	141.133	3447.17	3235.47	95.06	20.5	20.6333	24.4249	22.9249	1.06543	36.2631	168.154	167.068	1434734_at	Mm.249437	RIKEN cDNA E130016E03 gene	E130016E03Rik
1417938_at	RAD51 associated protein 1	Rad51ap1	189.533	358.633	442.933	2250.66	70.7	1194.8	1.89219	2.33697	0.809678	0.159346	5.07261	0.300162	1417938_at	Mm.204634	RAD51 associated protein 1	Rad51ap1
1448304_a_at	RAB6, member RAS oncogene family	Rab6	3616.43	3640.67	3080.83	3423.1	1365.53	2257.63	1.0067	0.851898	1.18171	1.06356	2.66611	1.6126	1448304_a_at	Mm.28650	RAB6, member RAS oncogene family	Rab6
1447776_x_at	RAB6, member RAS oncogene family	Rab6	3623.63	4919.4	4834.87	3315.28	1360.93	2843.67	1.35759	1.33426	1.01748	1.48386	3.61473	1.72995	1447776_x_at	Mm.28650	RAB6, member RAS oncogene family	Rab6
1449048_s_at	RAB4A, member RAS oncogene family	Rab4a	1443.77	867.2	1737.43	1018.52	275.767	226.267	0.600651	1.2034	0.499127	0.851431	3.14469	3.83265	1449048_s_at	Mm.9221	RAB4A, member RAS oncogene family	Rab4a
1434314_s_at	RAB11 family interacting protein 5 (class I)	Rab11fip5	1942.1	6777.57	10634.7	1851.78	147.1	2261.47	3.48981	5.47589	0.637305	3.66003	46.0746	2.99698	1434314_s_at	Mm.220334	RAB11 family interacting protein 5 (class I)	Rab11fip5
1455169_at	RAB11 family interacting protein 2 (class I)	Rab11fip2	1801.8	588.333	609.1	374.74	266.633	819.533	0.326525	0.338051	0.965906	1.56998	2.20653	0.717888	1455169_at	Mm.24167	RAB11 family interacting protein 2 (class I)	Rab11fip2
1425597_a_at	quaking	Qk	2577.93	1598.5	1433.37	958.4	382.567	1334.1	0.62007	0.556014	1.11521	1.66788	4.17836	1.19819	1425597_a_at	Mm.393282	quaking	Qk
1424130_a_at	polymerase I and transcript release factor	Ptrf	308.9	1948.57	1775.17	1268.62	456.667	1835.17	6.30808	5.74674	1.09768	1.53597	4.26693	1.06179	1424130_a_at	Mm.21864	polymerase I and transcript release factor	Ptrf
1426047_a_at	protein tyrosine phosphatase, receptor type, R	Ptprr	315.6	4000.57	2974.83	282.06	96.1	282.8	12.6761	9.42596	1.3448	14.1834	41.6292	14.1463	1426047_a_at	Mm.336316	protein tyrosine phosphatase, receptor type, R	Ptprr
1422541_at	protein tyrosine phosphatase, receptor type, M	Ptprm	877.367	5760.73	6823.23	4455.52	1795.93	5295.67	6.56594	7.77695	0.844282	1.29294	3.20765	1.08782	1422541_at	Mm.311809	protein tyrosine phosphatase, receptor type, M	Ptprm
1423278_at	protein tyrosine phosphatase, receptor type, K	Ptprk	1323.63	2469.03	1608.4	3271.08	1117.67	4082.57	1.86535	1.21514	1.53509	0.754807	2.2091	0.604775	1423278_at	Mm.332303	protein tyrosine phosphatase, receptor type, K	Ptprk
1450122_at	protein tyrosine phosphatase, receptor type, G	Ptprg	151.8	1307.17	801.1	1773.16	130.233	463.567	8.61111	5.27734	1.63171	0.737196	10.0371	2.8198	1450122_at	Mm.434387	protein tyrosine phosphatase, receptor type, G	Ptprg
1434360_s_at	protein tyrosine phosphatase, receptor type, G	Ptprg	916.2	13182.1	11646.5	11441.6	803.267	5415.23	14.3878	12.7117	1.13185	1.15212	16.4106	2.43426	1434360_s_at	Mm.434387	protein tyrosine phosphatase, receptor type, G /// similar to protein tyrosine phosphatase, receptor type, G	LOC632664 /// Ptprg
1429052_at	protein tyrosine phosphatase, receptor type, D	Ptprd	7064.07	591.2	521.067	1694.54	61.9333	1011.67	0.0836912	0.073763	1.1346	0.348885	9.54575	0.584382	1429052_at	Mm.184021	protein tyrosine phosphatase, receptor type, D	Ptprd
1424886_at	protein tyrosine phosphatase, receptor type, D	Ptprd	12923.5	473.567	585.867	2581.84	98	1122.37	0.0366438	0.0453334	0.808318	0.183422	4.83231	0.421936	1424886_at	Mm.184021	protein tyrosine phosphatase, receptor type, D	Ptprd
1435537_at	protein tyrosine phosphatase, receptor type, D	Ptprd	3544.9	257.667	401.4	778.18	72.2	439.333	0.0726866	0.113233	0.64192	0.331114	3.56879	0.586495	1435537_at	Mm.184021	protein tyrosine phosphatase, receptor type, D	Ptprd
1451225_at	protein tyrosine phosphatase, non-receptor type 11	Ptpn11	7575.87	8092.63	7393.67	8823.66	4044.7	5424.13	1.06821	0.97595	1.09454	0.917152	2.0008	1.49197	1451225_at	Mm.8681	protein tyrosine phosphatase, non-receptor type 11	Ptpn11
1449342_at	protein tyrosine phosphatase-like (proline instead of catalytic arginine), member b	Ptplb	3002.7	2411.93	2190.87	3056.38	1022.63	1568.9	0.803255	0.729632	1.1009	0.789147	2.35855	1.53734	1449342_at	Mm.27286	protein tyrosine phosphatase-like (proline instead of catalytic arginine), member b	Ptplb
1448254_at	pleiotrophin	Ptn	11340.2	18374	12539.4	9003.02	4.83333	130.3	1.62025	1.10574	1.4653	2.04087	3801.52	141.013	1448254_at	Mm.279690	pleiotrophin	Ptn
1416211_a_at	pleiotrophin	Ptn	4034.1	5194.77	5133.5	2190.24	6.66667	91.6333	1.28771	1.27253	1.01193	2.37178	779.215	56.6908	1416211_a_at	Mm.279690	pleiotrophin	Ptn
1417262_at	prostaglandin-endoperoxide synthase 2	Ptgs2	428.167	860.4	1213.33	2252.46	29.1667	10730.9	2.0095	2.83379	0.709121	0.381982	29.4994	0.0801794	1417262_at	Mm.292547	prostaglandin-endoperoxide synthase 2	Ptgs2
1448816_at	prostaglandin I2 (prostacyclin) synthase	Ptgis	457.9	713.633	885	4337.46	302.667	3824.63	1.55849	1.93274	0.806365	0.164528	2.35782	0.186589	1448816_at	Mm.2339	prostaglandin I2 (prostacyclin) synthase	Ptgis
1434891_at	prostaglandin F2 receptor negative regulator	Ptgfrn	346.833	1245.6	1432.53	4536.94	118.033	7142.73	3.59135	4.13032	0.869509	0.274546	10.553	0.174387	1434891_at	Mm.24807	prostaglandin F2 receptor negative regulator	Ptgfrn
1454607_s_at	phosphoserine aminotransferase 1	Psat1	9955.77	228.867	382.9	1983.42	5	225.067	0.0229884	0.0384601	0.597719	0.11539	45.7733	1.01688	1454607_s_at	Mm.289936	phosphoserine aminotransferase 1	Psat1
1431057_a_at	protease, serine, 23	Prss23	610.1	4245.8	2934.57	720.88	267.5	6405.77	6.95919	4.80998	1.44682	5.88975	15.8721	0.662809	1431057_a_at	Mm.250438	protease, serine, 23	Prss23
1437671_x_at	protease, serine, 23	Prss23	2195.03	12492.4	14972.9	1774.18	611.133	17279	5.6912	6.82125	0.834334	7.04121	20.4413	0.722978	1437671_x_at	Mm.250438	protease, serine, 23	Prss23
1419700_a_at	prominin 1	Prom1	3319.07	36904.2	40092.8	15509.8	62.6	528.433	11.1189	12.0795	0.920471	2.37942	589.524	69.8371	1419700_a_at	Mm.6250	prominin 1	Prom1
1416130_at	prion protein	Prnp	5298.17	2496.83	2552.9	6802.24	112.9	273.7	0.471264	0.481846	0.978038	0.36706	22.1154	9.12252	1416130_at	Mm.648	prion protein	Prnp
1448233_at	prion protein	Prnp	22233.4	23015	25381.7	25588.8	385.367	3827.57	1.03516	1.1416	0.906758	0.899419	59.7224	6.01297	1448233_at	Mm.648	prion protein	Prnp
1422673_at	protein kinase C, mu	Prkcm	996.833	678.567	941.1	437.78	157.767	1354.13	0.680722	0.94409	0.721036	1.55002	4.30108	0.501108	1422673_at	Mm.133719	protein kinase C, mu	Prkcm
1423771_at	protein kinase C, delta binding protein	Prkcdbp	748	994.033	720.633	822.82	71.9	567.1	1.32892	0.963414	1.37939	1.20808	13.8252	1.75284	1423771_at	Mm.3124	protein kinase C, delta binding protein	Prkcdbp
1426345_at	prolyl endopeptidase-like	Prepl	6055.97	710.7	661.333	782.26	315.333	385.567	0.117355	0.109204	1.07465	0.908521	2.25381	1.84326	1426345_at	Mm.436707	prolyl endopeptidase-like	Prepl
1440870_at	MKIAA1675 protein	Prdm16	865.067	1813.57	1346.13	418.42	42.4	487.233	2.09645	1.5561	1.34724	4.33432	42.7728	3.72217	1440870_at	Mm.257785	PR domain containing 16	Prdm16
1430025_at	protein phosphatase 3, catalytic subunit, gamma isoform	Ppp3cc	71.4333	882.333	1421.2	209.06	82	163.4	12.3518	19.8955	0.620837	4.22048	10.7602	5.39984	1430025_at	Mm.245742	protein phosphatase 3, catalytic subunit, gamma isoform	Ppp3cc
1420033_s_at	protein phosphatase 2, regulatory subunit B, delta isoform	Ppp2r2d	2519.23	5376.7	6725.77	3605.88	2431.93	4986.27	2.13426	2.66977	0.799418	1.49109	2.21087	1.0783	1420033_s_at	Mm.258739	protein phosphatase 2, regulatory subunit B, delta isoform	Ppp2r2d
1424527_at	protein phosphatase 2, regulatory subunit B, delta isoform	Ppp2r2d	1829.93	3710.67	5279.37	2217.62	1720.9	3717.63	2.02776	2.885	0.702862	1.67327	2.15624	0.998126	1424527_at	Mm.258739	protein phosphatase 2, regulatory subunit B, delta isoform	Ppp2r2d
1434895_s_at	protein phosphatase 1, regulatory (inhibitor) subunit 13B	Ppp1r13b	975.8	7157.67	6033.33	6673.46	2103.5	4882.33	7.33518	6.18296	1.18635	1.07256	3.40274	1.46603	1434895_s_at	Mm.313076	protein phosphatase 1, regulatory (inhibitor) subunit 13B	Ppp1r13b
1435787_at	Protein phosphatase 1 (formerly 2C)-like, mRNA (cDNA clone MGC:106606 IMAGE:6837066)	Ppm1l	2154.5	1125.27	1149.83	1533.8	104.833	345.533	0.522287	0.533689	0.978635	0.733646	10.7339	3.25661	1435787_at	Mm.40577	protein phosphatase 1 (formerly 2C)-like	Ppm1l
1451669_at	protein phosphatase 1B, magnesium dependent, beta isoform	Ppm1b	5487.87	2597.07	2854.4	1481.04	954.5	2050.37	0.473238	0.520129	0.909847	1.75354	2.72087	1.26664	1451669_at	Mm.249695	protein phosphatase 1B, magnesium dependent, beta isoform	Ppm1b
1425537_at	protein phosphatase 1A, magnesium dependent, alpha isoform	Ppm1a	1271.4	1562.6	1556.97	676.54	762.233	1112.1	1.22904	1.22461	1.00362	2.30969	2.05003	1.40509	1425537_at	Mm.261045	protein phosphatase 1A, magnesium dependent, alpha isoform	Ppm1a
1452759_s_at	PTPRF interacting protein, binding protein 1 (liprin beta 1)	Ppfibp1	690.1	4928.3	3979.57	2881.74	2018.87	2482.83	7.14143	5.76665	1.2384	1.71018	2.44112	1.98495	1452759_s_at	Mm.103382	PTPRF interacting protein, binding protein 1 (liprin beta 1)	Ppfibp1
1428154_s_at	phosphatidic acid phosphatase type 2 domain containing 1	Ppapdc1	321.433	927.167	886.7	1042.32	362.467	660.633	2.88448	2.75858	1.04564	0.889522	2.55794	1.40345	1428154_s_at	Mm.385055	phosphatidic acid phosphatase type 2 domain containing 1	Ppapdc1
1424220_a_at	porcupine homolog (Drosophila)	Porcn	1227.27	665.667	630.833	444.02	333.533	358.867	0.542398	0.514015	1.05522	1.49918	1.9958	1.85491	1424220_a_at	Mm.153107	porcupine homolog (Drosophila)	Porcn
1417972_s_at	processing of precursor 5, ribonuclease P/MRP family (S. cerevisiae)	Pop5	1023.57	2040	1839.03	3225.76	642.733	510.9	1.99303	1.79669	1.10928	0.632409	3.17394	3.99295	1417972_s_at	Mm.24636	processing of precursor 5, ribonuclease P/MRP family (S. cerevisiae)	Pop5
1455858_x_at	pro-opiomelanocortin-alpha	Pomc1	106.133	887.633	1403.83	563.24	119.167	57.5	8.36338	13.2271	0.632293	1.57594	7.44867	15.4371	1455858_x_at	Mm.277996	pro-opiomelanocortin-alpha	Pomc1
1449483_at	polymerase (DNA directed), kappa	Polk	400.467	7319.4	9748.57	669.84	952.6	517.567	18.2772	24.343	0.750818	10.9271	7.6836	14.1419	1449483_at	Mm.89926	polymerase (DNA directed), kappa	Polk
1423371_at	polymerase (DNA-directed), epsilon 4 (p12 subunit)	Pole4	1181.27	1383.67	1054.63	681.02	607.567	608.967	1.17134	0.892799	1.31199	2.03176	2.27739	2.27216	1423371_at	Mm.195753	polymerase (DNA-directed), epsilon 4 (p12 subunit)	Pole4
1417133_at	peripheral myelin protein	Pmp22	6620.67	6316.33	4058.9	3356	1310.6	19645	0.954033	0.613065	1.55617	1.8821	4.81942	0.321524	1417133_at	Mm.1237	peripheral myelin protein	Pmp22
1418203_at	phorbol-12-myristate-13-acetate-induced protein 1	Pmaip1	527.933	11711.5	7906.13	2995.1	106.933	1975.13	22.1836	14.9756	1.48131	3.91021	109.521	5.92946	1418203_at	Mm.271878	phorbol-12-myristate-13-acetate-induced protein 1	Pmaip1
1456424_s_at	phospholipid transfer protein	Pltp	6329.57	47704.7	47042.6	29031.2	2027.8	33035.7	7.5368	7.4322	1.01407	1.64322	23.5253	1.44403	1456424_s_at	Mm.6105	phospholipid transfer protein	Pltp
1417963_at	phospholipid transfer protein	Pltp	2999.4	31317.1	31463.9	19565.1	800.4	13644.9	10.4411	10.4901	0.995336	1.60066	39.1269	2.29516	1417963_at	Mm.6105	phospholipid transfer protein	Pltp
1433626_at	phospholipid scramblase 4	Plscr4	56.1333	1066.67	1324.33	11.82	132.833	1962.8	19.0024	23.5926	0.805437	90.2425	8.03011	0.543441	1433626_at	Mm.55289	phospholipid scramblase 4	Plscr4
1429527_a_at	phospholipid scramblase 1 /// similar to phospholipid scramblase 1	Plscr1 /// LOC433328	167.067	1152.3	1172.27	121.94	154.2	4171.07	6.89725	7.01676	0.982967	9.44973	7.47276	0.27626	1429527_a_at	Mm.337113	phospholipid scramblase 1 /// hypothetical LOC433328 /// hypothetical protein LOC677340	LOC433328 /// LOC677340 /// Plscr1
1453181_x_at	phospholipid scramblase 1	Plscr1	132.867	1077.37	975.967	133.96	133.667	3882.27	8.10863	7.34546	1.1039	8.04245	8.0601	0.27751	1453181_x_at	Mm.10306	phospholipid scramblase 1	Plscr1
1423725_at	plastin 3 (T-isoform)	Pls3	3366.03	14516.6	12161.7	7343.12	4337.47	5583.63	4.31268	3.61306	1.19364	1.9769	3.3468	2.59985	1423725_at	Mm.28777	plastin 3 (T-isoform)	Pls3
1453572_a_at	proteolipid protein 2	Plp2	892.733	1642.83	1683.17	6417.2	525.267	4537.93	1.84023	1.88541	0.976037	0.256005	3.12762	0.362022	1453572_a_at	Mm.18565	proteolipid protein 2	Plp2
1448945_at	plasma membrane proteolipid	Pllp	3772.73	2453.4	2529.8	457.92	74.2667	760.1	0.650298	0.670548	0.9698	5.3577	33.035	3.22773	1448945_at	Mm.279977	plasma membrane proteolipid	Pllp
1447807_s_at	pleckstrin homology domain containing, family H (with MyTH4 domain) member 1	Plekhh1	11341.6	392.1	395.9	1627.68	124.567	1432.23	0.0345717	0.0349068	0.990402	0.240895	3.14771	0.273768	1447807_s_at	Mm.268317	pleckstrin homology domain containing, family H (with MyTH4 domain) member 1	Plekhh1
1452248_at	pleckstrin homology domain containing, family G (with RhoGef domain) member 5	Plekhg5	340.567	2007.83	1404.57	2494.64	775.433	624.833	5.89557	4.1242	1.4295	0.804859	2.5893	3.21339	1452248_at	Mm.332102	pleckstrin homology domain containing, family G (with RhoGef domain) member 5	Plekhg5
1417965_at	pleckstrin homology domain containing, family A (phosphoinositide binding specific) member 1	Plekha1	5327.6	4220.87	3566	4046.44	2089.3	3669.57	0.792264	0.669345	1.18364	1.04311	2.02023	1.15024	1417965_at	Mm.323554	pleckstrin homology domain containing, family A (phosphoinositide binding specific) member 1	Plekha1
1419835_s_at	plectin 1	Plec1	1104.53	5982.57	5101.43	2449.78	2227.07	8151.4	5.41637	4.61863	1.17272	2.44208	2.6863	0.733931	1419835_s_at	Mm.234912	plectin 1	Plec1
1435043_at	phospholipase C, beta 1	Plcb1	3273.4	8722.47	9161.9	1352.72	838.067	3708.17	2.66465	2.79889	0.952037	6.44809	10.4078	2.35223	1435043_at	Mm.330607	phospholipase C, beta 1	Plcb1
1415806_at	plasminogen activator, tissue	Plat	3842.3	22216.3	21348.2	11997.9	306.267	16887.2	5.78203	5.55611	1.04066	1.85169	72.5391	1.31557	1415806_at	Mm.154660	plasminogen activator, tissue	Plat
1452209_at	plakophilin 4	Pkp4	10737.2	9091.77	13923	6043.92	874.633	4759.03	0.846754	1.2967	0.653005	1.50428	10.3949	1.91042	1452209_at	Mm.260938	plakophilin 4	Pkp4
1438677_at	plakophilin 4	Pkp4	8116.93	5132.07	8597.9	2967.72	367.067	2984.83	0.632267	1.05925	0.596898	1.7293	13.9813	1.71938	1438677_at	Mm.260938	plakophilin 4	Pkp4
1434525_at	protein kinase N3	Pkn3	71.9	1269.8	1115.23	497.96	465.9	1342.47	17.6606	15.5109	1.1386	2.55	2.72548	0.945871	1434525_at	Mm.233843	protein kinase N3	Pkn3
1434820_s_at	protein kinase inhibitor, gamma	Pkig	1362.93	5439.67	6465.43	2119.88	452	2095	3.99115	4.74376	0.841346	2.56603	12.0347	2.5965	1434820_s_at	Mm.415944	protein kinase inhibitor, gamma	Pkig
1423945_a_at	protein kinase inhibitor, gamma	Pkig	913.333	1602.97	1975.63	941.4	431.167	827.1	1.75507	2.1631	0.811369	1.70275	3.71774	1.93806	1423945_a_at	Mm.415944	protein kinase inhibitor, gamma	Pkig
1429001_at	pirin	Pir	178.4	1280.3	1366.37	307	133.133	605.267	7.17657	7.65901	0.937011	4.17036	9.61668	2.11527	1429001_at	Mm.293463	pirin	Pir
1453134_at	phosphatidylinositol 3-kinase, catalytic, alpha polypeptide	Pik3ca	685.3	842.3	784.533	606.54	418.567	1149.43	1.2291	1.1448	1.07363	1.3887	2.01234	0.732796	1453134_at	Mm.393204	phosphatidylinositol 3-kinase, catalytic, alpha polypeptide	Pik3ca
1421023_at	phosphatidylinositol 3-kinase, C2 domain containing, alpha polypeptide	Pik3c2a	2395.17	5475.47	4399.43	3334.64	2476.4	2923.93	2.28605	1.8368	1.24458	1.642	2.21106	1.87264	1421023_at	Mm.393270	phosphatidylinositol 3-kinase, C2 domain containing, alpha polypeptide	Pik3c2a
1437062_s_at	phytanoyl-CoA hydroxylase interacting protein-like	Phyhipl	5716.33	201.033	209.733	99.18	2.26667	36.0667	0.0351682	0.0366902	0.958519	2.02695	88.6912	5.57394	1437062_s_at	Mm.181061	phytanoyl-CoA hydroxylase interacting protein-like	Phyhipl
1426752_at	PHD finger protein 17	Phf17	1068.3	2316.97	2282.6	855.12	1010.5	1082.63	2.16884	2.13667	1.01506	2.70952	2.29289	2.14012	1426752_at	Mm.286285	PHD finger protein 17	Phf17
1423212_at	polyhomeotic-like 1 (Drosophila)	Phc1	2292	1741.27	1483.77	1788.46	303.967	494.333	0.759715	0.647368	1.17354	0.973612	5.72848	3.52245	1423212_at	Mm.6822	polyhomeotic-like 1 (Drosophila)	Phc1
1434258_s_at	phosphatase and actin regulator 4	Phactr4	1972.5	9675.47	9161.17	3632.86	3125.93	2475.6	4.90518	4.64444	1.05614	2.66332	3.09522	3.90833	1434258_s_at	Mm.158361	phosphatase and actin regulator 4	Phactr4
1454832_at	phosphatase and actin regulator 1	Phactr1	1193.87	313.267	356.333	82.62	147.367	766.633	0.262397	0.29847	0.879139	3.79166	2.12576	0.408626	1454832_at	Mm.160124	phosphatase and actin regulator 1	Phactr1
1423451_at	progesterone receptor membrane component 1	Pgrmc1	9505.77	10755.4	13216.3	6698.9	4796.67	9300.53	1.13146	1.39035	0.813798	1.60555	2.24227	1.15643	1423451_at	Mm.9052	progesterone receptor membrane component 1	Pgrmc1
1449184_at	peptidoglycan recognition protein 1	Pglyrp1	151.867	6605.93	7223.6	8928.88	17.7667	56.9333	43.4982	47.5654	0.914493	0.739839	371.816	116.029	1449184_at	Mm.21855	peptidoglycan recognition protein 1	Pglyrp1
1419249_at	PFTAIRE protein kinase 1	Pftk1	843.933	512.067	503	616.66	57.5333	2210.37	0.606762	0.596019	1.01803	0.830387	8.90035	0.231666	1419249_at	Mm.389061	PFTAIRE protein kinase 1	Pftk1
1418210_at	profilin 2	Pfn2	10767.7	541.9	506.933	867.14	137.967	304.833	0.0503266	0.0470792	1.06898	0.624928	3.92776	1.77769	1418210_at	Mm.271744	profilin 2	Pfn2
1418209_a_at	profilin 2	Pfn2	19534.9	1440.87	1836	1804.88	221.2	646.033	0.0737585	0.0939855	0.784786	0.798317	6.51386	2.23033	1418209_a_at	Mm.271744	profilin 2	Pfn2
1436993_x_at	profilin 2	Pfn2	12432.8	983.567	1518	1074.54	152.667	549.833	0.0791106	0.122096	0.647936	0.915337	6.44258	1.78885	1436993_x_at	Mm.271744	profilin 2	Pfn2
1439148_a_at	phosphofructokinase, liver, B-type	Pfkl	2531.67	4797.57	4395.73	4127.62	2402.1	1251.93	1.89502	1.7363	1.09141	1.16231	1.99724	3.83213	1439148_a_at	Mm.269649	phosphofructokinase, liver, B-type	Pfkl
1449851_at	period homolog 1 (Drosophila)	Per1	1259.13	3479.13	3566.93	2353.9	1465.93	3289.87	2.76312	2.83285	0.975385	1.47803	2.37332	1.05753	1449851_at	Mm.7373	period homolog 1 (Drosophila)	Per1
1417371_at	pellino 1	Peli1	1468.17	3602.53	2476.33	2133.48	1718.8	2368.97	2.45376	1.68668	1.45479	1.68857	2.09596	1.52072	1417371_at	Mm.28957	pellino 1	Peli1
1417355_at	paternally expressed 3	Peg3	2895.3	383.667	238.933	530.86	68.0667	1217.7	0.132514	0.0825246	1.60575	0.722727	5.63663	0.315075	1417355_at	Mm.389800	paternally expressed 3	Peg3
1433924_at	Peg3 mRNA for zinc finger protein	Peg3	5878.33	681.267	620.567	745.38	188.667	2693.07	0.115895	0.105568	1.09781	0.913986	3.61095	0.252971	1433924_at	---	paternally expressed 3	Peg3
1427931_s_at	pyridoxal (pyridoxine, vitamin B6) kinase	Pdxk	357.333	1264.6	756.067	398.48	40.7333	28.9333	3.53899	2.11586	1.6726	3.17356	31.0458	43.7074	1427931_s_at	Mm.206159	pyridoxal (pyridoxine, vitamin B6) kinase	Pdxk
1427929_a_at	pyridoxal (pyridoxine, vitamin B6) kinase	Pdxk	2827.63	10374.2	7844.03	2386.66	418.3	534.233	3.66886	2.77406	1.32256	4.34674	24.8009	19.4189	1427929_a_at	Mm.206159	pyridoxal (pyridoxine, vitamin B6) kinase	Pdxk
1429783_at	PDZ and LIM domain 5	Pdlim5	552.633	1009.1	1636.17	662.92	276	1115.1	1.82598	2.96067	0.616746	1.5222	3.65616	0.904941	1429783_at	Mm.117709	PDZ and LIM domain 5	Pdlim5
1450786_x_at	PDZ and LIM domain 5	Pdlim5	295.233	957.4	1786.5	962.9	364.967	977.233	3.24286	6.05115	0.535908	0.994288	2.62325	0.979705	1450786_x_at	---	similar to PDZ and LIM domain protein 5 (Enigma homolog) (Enigma-like PDZ and LIM domains protein)	LOC669660
1437175_at	PDLIM1 interacting kinase 1 like	Pdik1l	744.433	1366.13	1032.7	588.58	626.4	453.867	1.83513	1.38723	1.32288	2.32107	2.18093	3.00999	1437175_at	Mm.22778	PDLIM1 interacting kinase 1 like	Pdik1l
1418406_at	phosphodiesterase 8A	Pde8a	3717.53	5853.5	3953.5	5049.38	1078.63	1939.1	1.57457	1.06347	1.48059	1.15925	5.42677	3.01867	1418406_at	Mm.371577	phosphodiesterase 8A	Pde8a
1416383_a_at	pyruvate carboxylase	Pcx	1177.73	1108.63	727.567	3138.26	101.533	109.9	0.941328	0.617769	1.52375	0.353264	10.9189	10.0877	1416383_a_at	Mm.1845	pyruvate carboxylase	Pcx
1452913_at	Purkinje cell protein 4-like 1	Pcp4l1	513.433	2849.3	2052.63	218.44	720.367	221.267	5.5495	3.99786	1.38812	13.0439	3.95535	12.8772	1452913_at	Mm.273087	Purkinje cell protein 4-like 1	Pcp4l1
1427075_s_at	protein-L-isoaspartate (D-aspartate) O-methyltransferase domain containing 2	Pcmtd2	1610.37	2720.83	1884.33	1102.76	1267.17	1521.3	1.68957	1.17013	1.44392	2.46729	2.14718	1.78849	1427075_s_at	Mm.271986	protein-L-isoaspartate (D-aspartate) O-methyltransferase domain containing 2	Pcmtd2
1437360_at	protocadherin 19	Pcdh19	828.333	3406.27	3367.83	5136.04	13.6333	175.6	4.11219	4.06579	1.01141	0.663209	249.848	19.3979	1437360_at	Mm.39738	protocadherin 19	Pcdh19
1451405_at	propionyl-Coenzyme A carboxylase, alpha polypeptide	Pcca	1634.37	3121.47	3632.97	2649.42	1393.77	1501.5	1.90989	2.22286	0.859206	1.17817	2.23959	2.0789	1451405_at	Mm.23876	propionyl-Coenzyme A carboxylase, alpha polypeptide	Pcca
1417190_at	pre-B-cell colony-enhancing factor 1	Pbef1	1048.13	4669.97	4167.3	12727.2	1833.73	997.767	4.45551	3.97593	1.12062	0.366929	2.5467	4.68042	1417190_at	Mm.202727	pre-B-cell colony-enhancing factor 1	Pbef1
1420851_at	par-6 partitioning defective 6 homolog gamma (C. elegans)	Pard6g	895.867	1176.7	774.8	4714.56	426.567	4731	1.31348	0.864861	1.51871	0.249589	2.75854	0.248721	1420851_at	Mm.24678	par-6 partitioning defective 6 homolog gamma (C. elegans)	Pard6g
1434775_at	par-3 (partitioning defective 3) homolog (C. elegans)	Pard3	1387.83	2325.23	2361.83	1740.22	62.8333	1465.73	1.67544	1.70181	0.984504	1.33617	37.0064	1.5864	1434775_at	Mm.299254	par-3 (partitioning defective 3) homolog (C. elegans)	Pard3
1460459_at	progestin and adipoQ receptor family member V	Paqr5	94.1	3307.3	2980.13	147.08	45.7333	41.2333	35.1467	31.6699	1.10978	22.4864	72.3171	80.2094	1460459_at	Mm.273267	progestin and adipoQ receptor family member V	Paqr5
1452749_at	PAP associated domain containing 1	Papd1	1023.77	3906.07	2964.87	2083.98	1835.63	1659.47	3.81539	2.89604	1.31745	1.87433	2.12791	2.35381	1452749_at	Mm.49826	PAP associated domain containing 1	Papd1
1433613_at	Pantothenate kinase 3 (Pank3), mRNA	Pank3	2426.8	4630.6	5631.93	3509.14	2318.43	3860.33	1.90811	2.32072	0.822204	1.31958	1.9973	1.19953	1433613_at	---	---	---
1417251_at	palmdelphin	Palmd	253.933	7172.53	4853.47	4930.04	125.467	4982.4	28.2457	19.1132	1.47782	1.45486	57.1668	1.43957	1417251_at	Mm.253736	palmdelphin	Palmd
1423967_at	paralemmin	Palm	218	1653.67	1034.9	673.8	92.8667	140.133	7.58563	4.74725	1.5979	2.45424	17.8069	11.8007	1423967_at	Mm.34650	paralemmin	Palm
1428548_at	p21 (CDKN1A)-activated kinase 4	Pak4	753.233	850.633	953.267	809.44	420.233	1428.77	1.12931	1.26557	0.892335	1.05089	2.02419	0.595362	1428548_at	Mm.21876	p21 (CDKN1A)-activated kinase 4	Pak4
1430875_a_at	PAK1 interacting protein 1	Pak1ip1	429.3	1248.57	1348.6	772.48	577.667	866.4	2.90838	3.14139	0.925824	1.61631	2.1614	1.4411	1430875_a_at	Mm.24789	PAK1 interacting protein 1	Pak1ip1
1450070_s_at	p21 (CDKN1A)-activated kinase 1	Pak1	9634.2	379.167	521.367	241.4	107.433	279.333	0.0393563	0.0541162	0.727255	1.5707	3.52932	1.3574	1450070_s_at	Mm.260227	p21 (CDKN1A)-activated kinase 1	Pak1
1448493_at	polyadenylate-binding protein-interacting protein 2	Paip2	6261.43	8412.2	8643.67	6534.14	3819.93	6035.7	1.34349	1.38046	0.973221	1.28742	2.20219	1.39374	1448493_at	Mm.126534	polyadenylate-binding protein-interacting protein 2	Paip2
1426933_at	oxidative-stress responsive 1	Oxsr1	2691.77	1608.97	1387.43	968.66	710.833	732.133	0.597736	0.515436	1.15967	1.66102	2.26349	2.19764	1426933_at	Mm.293565	oxidative-stress responsive 1	Oxsr1
1453119_at	OTU domain containing 1	Otud1	709.6	884.467	1185.63	301.52	420.033	801.4	1.24643	1.67085	0.745987	2.93336	2.10571	1.10365	1453119_at	Mm.83981	OTU domain containing 1	Otud1
1460192_at	oxysterol binding protein-like 1A	Osbpl1a	8889.13	7674.2	10572	1384.34	556.9	650.867	0.863324	1.18931	0.725901	5.54358	13.7802	11.7907	1460192_at	Mm.259470	oxysterol binding protein-like 1A	Osbpl1a
1416823_a_at	oxysterol binding protein-like 1A	Osbpl1a	1873.27	1341.1	2478.87	355.56	189.267	214.5	0.715915	1.32329	0.541013	3.7718	7.08577	6.25221	1416823_a_at	Mm.259470	oxysterol binding protein-like 1A	Osbpl1a
1424359_at	5-oxoprolinase (ATP-hydrolysing)	Oplah	1508.37	445	266.167	585.12	213.5	425.1	0.295021	0.17646	1.67188	0.760528	2.08431	1.04681	1424359_at	Mm.322738	5-oxoprolinase (ATP-hydrolysing)	Oplah
1460631_at	O-linked N-acetylglucosamine (GlcNAc) transferase (UDP-N-acetylglucosamine:polypeptide-N-acetylglucosaminyl transferase)	Ogt	3762.63	1990.97	1081.23	764.98	826.233	1063.17	0.529142	0.287361	1.84138	2.60264	2.40969	1.87268	1460631_at	Mm.259191	O-linked N-acetylglucosamine (GlcNAc) transferase (UDP-N-acetylglucosamine:polypeptide-N-acetylglucosaminyl transferase)	Ogt
1448873_at	occludin	Ocln	254.233	10303.7	5947.2	6632.74	40.3333	1054.43	40.5286	23.3927	1.73254	1.55347	255.464	9.77182	1448873_at	Mm.4807	occludin	Ocln
1418505_at	nudix (nucleoside diphosphate linked moiety X)-type motif 4	Nudt4	6255.23	1464.83	1002.27	1483.56	699.533	1652.23	0.234177	0.160229	1.46152	0.987377	2.09402	0.886578	1418505_at	Mm.24397	nudix (nucleoside diphosphate linked moiety X)-type motif 4	Nudt4
1417201_at	5'-nucleotidase, cytosolic II	Nt5c2	852.3	1465.6	932.4	377.6	451.733	446.233	1.71958	1.09398	1.57186	3.88136	3.24439	3.28438	1417201_at	Mm.248652	5'-nucleotidase, cytosolic II	Nt5c2
1416107_at	neuron specific gene family member 2	Nsg2	3837.8	211.267	303.9	228.08	43.9	26.3	0.0550489	0.079186	0.695185	0.926283	4.81245	8.03295	1416107_at	Mm.3304	neuron specific gene family member 2	Nsg2
1418152_at	nucleosome binding protein 1	Nsbp1	1196.53	2590.73	3818.77	2817.82	943.233	1815.8	2.1652	3.19153	0.678421	0.919411	2.74665	1.42677	1418152_at	Mm.298443	nucleosome binding protein 1	Nsbp1
1424544_at	nuclear receptor binding protein 2	Nrbp2	2867.3	507.733	550.167	116.48	91.9	656.533	0.177077	0.191876	0.922872	4.35897	5.52485	0.773355	1424544_at	Mm.101946	nuclear receptor binding protein 2	Nrbp2
1455034_at	Nuclear receptor subfamily 4, group A, member 2 (Nr4a2), mRNA	Nr4a2	1993.93	4503.3	9030.57	4934.74	608.133	1836.67	2.2585	4.52902	0.498673	0.912571	7.40512	2.45189	1455034_at	Mm.3507	Nuclear receptor subfamily 4, group A, member 2	Nr4a2
1450750_a_at	nuclear receptor subfamily 4, group A, member 2	Nr4a2	381	885.267	1966.5	1142.58	208.167	425.733	2.32353	5.16142	0.450174	0.774796	4.25268	2.07939	1450750_a_at	Mm.3507	nuclear receptor subfamily 4, group A, member 2	Nr4a2
1450749_a_at	nuclear receptor subfamily 4, group A, member 2	Nr4a2	263.1	482.667	1324.03	602.9	115.333	311.5	1.83454	5.03243	0.364543	0.800575	4.18497	1.54949	1450749_a_at	Mm.3507	nuclear receptor subfamily 4, group A, member 2	Nr4a2
1447863_s_at	nuclear receptor subfamily 4, group A, member 2	Nr4a2	928.1	1892.93	8430.57	2202.84	266.633	1093.53	2.03958	9.08368	0.224532	0.859315	7.09939	1.73102	1447863_s_at	Mm.3507	nuclear receptor subfamily 4, group A, member 2	Nr4a2
1416505_at	nuclear receptor subfamily 4, group A, member 1	Nr4a1	5036.9	18381	19275.4	10204.9	4123.4	4670	3.64927	3.82683	0.953601	1.8012	4.45773	3.93597	1416505_at	Mm.119	nuclear receptor subfamily 4, group A, member 1	Nr4a1
1457635_s_at	nuclear receptor subfamily 3, group C, member 1	Nr3c1	2245.57	4490.23	3590.27	1327.78	2263.03	2691.73	1.9996	1.59882	1.25067	3.38176	1.98417	1.66816	1457635_s_at	Mm.129481	nuclear receptor subfamily 3, group C, member 1	Nr3c1
1426464_at	nuclear receptor subfamily 1, group D, member 1	Nr1d1	571.5	3245.57	5734.7	1076.94	1306.8	1575.83	5.67903	10.0345	0.565952	3.01369	2.4836	2.05959	1426464_at	Mm.390397	nuclear receptor subfamily 1, group D, member 1	Nr1d1
1452107_s_at	Nephronectin (Neph1) mRNA, complete cds, alternatively spliced	Npnt	261.633	369.133	461.367	734.3	11.1	5077.8	1.41088	1.76341	0.800087	0.502701	33.2553	0.0726955	1452107_s_at	Mm.279310	Nephronectin	Npnt
1452106_at	nephronectin	Npnt	273.1	370.6	478.4	817.68	19.2667	6377.07	1.35701	1.75174	0.774666	0.453234	19.2353	0.0581145	1452106_at	Mm.279310	nephronectin	Npnt
1434315_at	NIPA-like domain containing 3	Npal3	1463.07	2062.67	2380.63	1931.26	465.733	2730.13	1.40982	1.62715	0.866436	1.06804	4.42886	0.755519	1434315_at	Mm.26548	NIPA-like domain containing 3	Npal3
1426852_x_at	nephroblastoma overexpressed gene	Nov	1790.57	2571.67	1648.4	302.94	26.9667	995.6	1.43623	0.920602	1.5601	8.48903	95.3646	2.58303	1426852_x_at	Mm.5167	nephroblastoma overexpressed gene	Nov
1426851_a_at	nephroblastoma overexpressed gene	Nov	1468.4	1842.17	1310.8	227.16	31.9	822.067	1.25454	0.892672	1.40538	8.10956	57.7482	2.2409	1426851_a_at	Mm.5167	nephroblastoma overexpressed gene	Nov
1455556_at	Notch gene homolog 2 (Drosophila)	Notch2	2137.17	1287.57	910.267	915.16	479.633	2284.77	0.602464	0.425922	1.41449	1.40693	2.68448	0.563544	1455556_at	Mm.254017	Notch gene homolog 2 (Drosophila)	Notch2
1451169_at	nodal modulator 1	Nomo1	385.5	961.9	682.133	4049.46	371.333	191.833	2.4952	1.76948	1.41013	0.237538	2.59039	5.01425	1451169_at	Mm.274811	nodal modulator 1	Nomo1
1451170_s_at	nodal modulator 1	Nomo1	1588.47	5272.7	5613.8	13293.9	1594.67	1055.23	3.31936	3.5341	0.939239	0.396626	3.30646	4.99671	1451170_s_at	Mm.274811	nodal modulator 1	Nomo1
1454919_at	N-myristoyltransferase 2, mRNA (cDNA clone MGC:46936 IMAGE:5253732)	Nmt2	1584.5	1791.33	1958.9	1322.72	794.333	1414.57	1.13054	1.23629	0.914459	1.35428	2.25514	1.26635	1454919_at	Mm.392562	Expressed sequence AU044698	AU044698
1417278_a_at	naked cuticle 1 homolog (Drosophila)	Nkd1	191.733	585.533	599	1055.46	217.967	806.433	3.05389	3.12413	0.977518	0.554766	2.68634	0.726078	1417278_a_at	Mm.30219	naked cuticle 1 homolog (Drosophila) /// similar to naked cuticle 1 homolog	LOC634379 /// LOC671838 /// Nkd1
1429506_at	naked cuticle 1 homolog (Drosophila)	Nkd1	1144.23	4017.37	5132.13	3273.76	920.1	4190.87	3.51097	4.48522	0.782787	1.22714	4.36623	0.9586	1429506_at	Mm.30219	naked cuticle 1 homolog (Drosophila) /// similar to naked cuticle 1 homolog	LOC634379 /// LOC671838 /// Nkd1
1449376_at	nicolin 1	Nicn1	1052.9	491.467	426.033	393.9	240.533	299.1	0.466774	0.404628	1.15359	1.24769	2.04324	1.64315	1449376_at	Mm.10407	nicolin 1	Nicn1
1422567_at	niban protein	Niban	80.6333	1259	956.1	3025.3	186.367	891.533	15.6139	11.8574	1.31681	0.416157	6.7555	1.41217	1422567_at	Mm.157700	niban protein	Niban
1454942_at	niban protein	Niban	151.367	3039.47	3501.23	7370.4	590.467	2413.03	20.0802	23.1308	0.868113	0.412388	5.14757	1.2596	1454942_at	Mm.157700	niban protein	Niban
1426934_at	NHS-like 1	Nhsl1	770.433	3074.67	2715.43	1776.84	362.133	754.433	3.99083	3.52455	1.13229	1.73041	8.49043	4.07547	1426934_at	Mm.297971	NHS-like 1	Nhsl1
1429145_at	NHL repeat containing 2	Nhlrc2	492.467	501.7	461.4	269.68	215.4	2642.77	1.01875	0.936916	1.08734	1.86035	2.32916	0.189839	1429145_at	Mm.46346	NHL repeat containing 2	Nhlrc2
1438999_a_at	nuclear factor of activated T-cells 5	Nfat5	915.133	2393.43	2307.2	1454.84	1219.47	2572.83	2.61539	2.52116	1.03738	1.64515	1.96269	0.930271	1438999_a_at	Mm.390057	nuclear factor of activated T-cells 5	Nfat5
1429141_at	neuralized-like 2 (Drosophila)	Neurl2	216.167	1104.3	1484.17	853.38	147.4	802.5	5.10856	6.86584	0.744054	1.29403	7.49186	1.37607	1429141_at	Mm.430867	neuralized-like 2 (Drosophila)	Neurl2
1449022_at	nestin	Nes	274	2257.97	2008.03	2627.12	163.2	1284.73	8.24075	7.32859	1.12447	0.859484	13.8356	1.75754	1449022_at	Mm.331129	nestin	Nes
1418289_at	nestin	Nes	155.1	575.3	1116.3	509.92	185.8	589.233	3.70922	7.19729	0.515363	1.12822	3.09634	0.976353	1418289_at	Mm.331129	nestin	Nes
1434931_at	neogenin	Neo1	2290.03	605.633	527.667	619.18	91.2333	140.2	0.264465	0.230419	1.14776	0.978122	6.63829	4.31978	1434931_at	Mm.42249	neogenin	Neo1
1447693_s_at	neogenin	Neo1	9214.1	3986.33	4900.73	2088.86	345.833	1185.57	0.432634	0.531873	0.813416	1.90838	11.5267	3.36239	1447693_s_at	Mm.42249	neogenin	Neo1
1436959_x_at	nasal embryonic LHRH factor	Nelf	16337.1	12214.3	14760.2	14425.9	4688.8	11245	0.747643	0.903479	0.827516	0.84669	2.60499	1.0862	1436959_x_at	Mm.42956	nasal embryonic LHRH factor	Nelf
1437132_x_at	neural precursor cell expressed, developmentally down-regulated gene 9	Nedd9	707.1	6425.4	10614	2242.6	3286.13	11167.1	9.08697	15.0107	0.605368	2.86516	1.95531	0.575388	1437132_x_at	Mm.288980	neural precursor cell expressed, developmentally down-regulated gene 9	Nedd9
1438452_at	nebulette	Nebl	1609.2	9734.33	9763.5	2015.64	38.4667	2057.87	6.04918	6.0673	0.997013	4.8294	253.059	4.7303	1438452_at	Mm.256298	nebulette	Nebl
1456174_x_at	N-myc downstream regulated gene 1	Ndrg1	15908.8	31148	28713.4	734.3	12861.1	4796.93	1.95791	1.80487	1.08479	42.4187	2.42188	6.49332	1456174_x_at	Mm.30837	N-myc downstream regulated gene 1	Ndrg1
1423413_at	N-myc downstream regulated gene 1	Ndrg1	3680.1	5505.57	6723.4	170.18	1468.3	524.9	1.49604	1.82696	0.818866	32.3514	3.74962	10.4888	1423413_at	Mm.30837	N-myc downstream regulated gene 1	Ndrg1
1437853_x_at	necdin	Ndn	11439.8	626.733	750.233	2025.2	205.233	1719.13	0.0547853	0.065581	0.835385	0.309467	3.05376	0.364564	1437853_x_at	Mm.400253	necdin	Ndn
1435383_x_at	necdin	Ndn	12130.8	735.567	996.667	2291.92	210.9	2436.9	0.0606363	0.08216	0.738027	0.320939	3.48775	0.301845	1435383_x_at	Mm.400253	necdin	Ndn
1435382_at	necdin	Ndn	9873.17	717.333	1032.8	1973.72	202.267	2363.7	0.0726548	0.104607	0.694552	0.363442	3.54647	0.303479	1435382_at	Mm.400253	necdin	Ndn
1455792_x_at	necdin	Ndn	13899.9	643.333	959.567	2062.74	190.967	2047.6	0.0462834	0.0690342	0.670442	0.311883	3.36883	0.314189	1455792_x_at	Mm.400253	necdin	Ndn
1420808_at	nuclear receptor coactivator 4	Ncoa4	3302.03	7862.73	6137.33	4880.02	2561.57	4000.07	2.38118	1.85865	1.28113	1.61121	3.0695	1.96565	1420808_at	Mm.371598	nuclear receptor coactivator 4 /// predicted gene, EG627557	EG627557 /// Ncoa4
1434515_at	nuclear receptor coactivator 1	Ncoa1	1503.13	2460.8	1900.33	1814.34	819.7	1360.1	1.63711	1.26425	1.29493	1.35631	3.00207	1.80928	1434515_at	Mm.392997	nuclear receptor coactivator 1	Ncoa1
1418594_a_at	nuclear receptor coactivator 1	Ncoa1	2451.57	4354.13	4036.67	2438.08	1862.13	2078.4	1.77606	1.64657	1.07865	1.78589	2.33825	2.09494	1418594_a_at	Mm.301039	nuclear receptor coactivator 1	Ncoa1
1416796_at	non-catalytic region of tyrosine kinase adaptor protein 2	Nck2	568.533	1290.4	1133.03	1839.7	214.1	1421.87	2.2697	1.99291	1.13889	0.701419	6.02709	0.907539	1416796_at	Mm.233951	non-catalytic region of tyrosine kinase adaptor protein 2	Nck2
1418500_at	nucleosome assembly protein 1-like 3	Nap1l3	1376.23	499.9	629.967	214.04	73	52.5667	0.363238	0.457747	0.793534	2.33554	6.84795	9.50983	1418500_at	Mm.71004	nucleosome assembly protein 1-like 3	Nap1l3
1460601_at	myosin VIIA and Rab interacting protein	Myrip	700.467	3571.67	3007.27	190	505.333	3394.17	5.09898	4.29323	1.18768	18.7982	7.06794	1.0523	1460601_at	Mm.100936	myosin VIIA and Rab interacting protein	Myrip
1428509_at	myosin IE	Myo1e	586.7	1333.87	1321.37	1856.22	283.5	588.7	2.27351	2.2522	1.00946	0.718593	4.705	2.26578	1428509_at	Mm.249311	myosin IE	Myo1e
1448990_a_at	myosin IB	Myo1b	431.567	1963.83	1173.7	7950.1	51.1667	1346.13	4.55048	2.71963	1.6732	0.24702	38.3811	1.45887	1448990_a_at	Mm.3390	myosin IB	Myo1b
1417472_at	myosin, heavy polypeptide 9, non-muscle	Myh9	571.633	3412.4	2993.87	2775.94	1435.27	3080.43	5.96956	5.23739	1.1398	1.22928	2.37754	1.10777	1417472_at	Mm.29677	myosin, heavy polypeptide 9, non-muscle	Myh9
1452740_at	myosin, heavy polypeptide 10, non-muscle	Myh10	3732.97	7047.9	9023.77	22014.7	774.633	5627.67	1.88802	2.41732	0.781037	0.320146	9.09837	1.25237	1452740_at	Mm.218233	myosin, heavy polypeptide 10, non-muscle	Myh10
1417155_at	v-myc myelocytomatosis viral related oncogene, neuroblastoma derived (avian)	Mycn	518.933	1086.87	995.9	1293.7	165	3000.6	2.09442	1.91913	1.09134	0.840123	6.58707	0.362216	1417155_at	Mm.16469	v-myc myelocytomatosis viral related oncogene, neuroblastoma derived (avian)	Mycn
1452608_at	c-myc binding protein	Mycbp	532.5	1378.73	1106.03	723.88	333.2	748.667	2.58917	2.07706	1.24656	1.90464	4.13786	1.84159	1452608_at	Mm.433536	c-myc binding protein	Mycbp
1450376_at	Max interacting protein 1	Mxi1	2638.6	3532.8	3198.7	3084.7	1224.5	843.5	1.33889	1.21227	1.10445	1.14527	2.8851	4.18826	1450376_at	Mm.2154	Max interacting protein 1	Mxi1
1436501_at	mitochondrial tumor suppressor 1	Mtus1	570.667	1554.8	879	457.88	728.167	429.433	2.72453	1.5403	1.76883	3.39565	2.13523	3.62059	1436501_at	Mm.149438	mitochondrial tumor suppressor 1	Mtus1
1454824_s_at	mitochondrial tumor suppressor 1	Mtus1	1748.13	5152.47	4667.67	1109.3	2131.53	1447.57	2.94741	2.67009	1.10386	4.64479	2.41726	3.5594	1454824_s_at	Mm.149438	mitochondrial tumor suppressor 1	Mtus1
1455058_at	myotubularin related protein 9	Mtmr9	1114.9	1141.7	1167.1	268.3	581.967	680.2	1.02404	1.04682	0.978237	4.25531	1.9618	1.67848	1455058_at	Mm.390684	myotubularin related protein 9	Mtmr9
1425485_at	myotubularin related protein 6	Mtmr6	1592.1	3454.67	2789.87	2281.82	1196.83	860.5	2.16988	1.75232	1.23829	1.514	2.88651	4.01472	1425485_at	Mm.247007	myotubularin related protein 6	Mtmr6
1425486_s_at	myotubularin related protein 6	Mtmr6	4520.7	9298.3	10212.8	6202.94	3649.33	3135.63	2.05683	2.25913	0.910453	1.49901	2.54794	2.96537	1425486_s_at	Mm.247007	myotubularin related protein 6	Mtmr6
1456540_s_at	myotubularin related protein 6	Mtmr6	4523.33	8835.67	10614.3	5672.24	3204.27	2669.03	1.95335	2.34657	0.83243	1.5577	2.75747	3.31044	1456540_s_at	Mm.247007	myotubularin related protein 6	Mtmr6
1451536_at	mitochondrial fission regulator 1	Mtfr1	653.067	1386.97	1505.83	689.68	531.8	872.933	2.12378	2.30579	0.921063	2.01103	2.60806	1.58886	1451536_at	Mm.45125	mitochondrial fission regulator 1	Mtfr1
1424433_at	methionine sulfoxide reductase B2	Msrb2	459.333	1302.33	1075.07	728.12	490.2	113.9	2.83527	2.34049	1.2114	1.78862	2.65674	11.434	1424433_at	Mm.27166	methionine sulfoxide reductase B2	Msrb2
1436818_a_at	Musashi homolog 2 (Drosophila)	Msi2h	1557.2	1752.73	2130.5	1145.6	123	2381.3	1.12557	1.36816	0.822686	1.52997	14.2499	0.736041	1436818_a_at	Mm.400451	Musashi homolog 2 (Drosophila)	Msi2
1435520_at	Musashi homolog 2 (Drosophila)	Msi2h	439.767	441.267	956.767	291.56	52.7667	433.6	1.00341	2.17562	0.461206	1.51347	8.3626	1.01768	1435520_at	Mm.400451	Musashi homolog 2 (Drosophila)	Msi2
1450880_at	mitochondrial ribosomal protein L16	Mrpl16	1160.33	1363.5	857.333	1941.56	584.967	648.267	1.17509	0.738868	1.5904	0.70227	2.3309	2.1033	1450880_at	Mm.203928	mitochondrial ribosomal protein L16	Mrpl16
1428168_at	myelin protein zero-like 1	Mpzl1	3222	14839.3	14688.8	16824.4	2649.77	2073.53	4.60562	4.5589	1.01025	0.882013	5.60023	7.15653	1428168_at	Mm.46438	myelin protein zero-like 1	Mpzl1
1428167_a_at	myelin protein zero-like 1	Mpzl1	2474.4	15830.4	17773.9	11960	2082.13	2193.57	6.39767	7.18313	0.890653	1.32361	7.60297	7.21674	1428167_a_at	Mm.46438	myelin protein zero-like 1	Mpzl1
1424124_at	motile sperm domain containing 2	Mospd2	3182.93	5212.27	4679.53	2225.12	1848.23	8078.53	1.63757	1.4702	1.11384	2.34247	2.82013	0.6452	1424124_at	Mm.291758	motile sperm domain containing 2	Mospd2
1424280_at	motile sperm domain containing 1	Mospd1	593.6	2854.53	2625.8	2832.42	1101.93	629.7	4.80885	4.42352	1.08711	1.00781	2.59048	4.53316	1424280_at	Mm.28236	motile sperm domain containing 1	Mospd1
1422597_at	matrix metallopeptidase 15	Mmp15	631.067	702.3	448.733	1763.48	148.7	400.5	1.11288	0.711071	1.56507	0.398247	4.72293	1.75356	1422597_at	Mm.217116	matrix metallopeptidase 15	Mmp15
1436303_at	myeloid/lymphoid or mixed lineage-leukemia translocation to 4 homolog (Drosophila)	Mllt4	1132.4	5039.93	4612	4070.64	1579.13	4151.77	4.45067	4.07277	1.09279	1.23812	3.19158	1.21392	1436303_at	Mm.59167	myeloid/lymphoid or mixed lineage-leukemia translocation to 4 homolog (Drosophila)	Mllt4
1429205_at	myeloid/lymphoid or mixed lineage-leukemia translocation to 3 homolog (Drosophila)	Mllt3	545.867	1707.37	1718.8	929.82	168.167	893.9	3.12781	3.14875	0.993348	1.83623	10.1528	1.91002	1429205_at	Mm.288898	myeloid/lymphoid or mixed lineage-leukemia translocation to 3 homolog (Drosophila)	Mllt3
1416313_at	myeloid/lymphoid or mixed-lineage leukemia (trithorax homolog, Drosophila); translocated to, 11	Mllt11	3894.27	549.367	690.567	554.72	105.133	214.7	0.141071	0.177329	0.79553	0.990349	5.22543	2.55876	1416313_at	Mm.331208	myeloid/lymphoid or mixed-lineage leukemia (trithorax homolog, Drosophila); translocated to, 11	Mllt11
1418434_at	makorin, ring finger protein, 1	Mkrn1	2147.77	3159.87	1785.2	470.58	768.2	592.767	1.47123	0.831189	1.77004	6.71483	4.11334	5.33071	1418434_at	Mm.270484	makorin, ring finger protein, 1	Mkrn1
1451425_a_at	makorin, ring finger protein, 1	Mkrn1	1277.67	1567.37	1309.27	616.26	421.733	630.833	1.22674	1.02473	1.19713	2.54335	3.71649	2.4846	1451425_a_at	Mm.270484	makorin, ring finger protein, 1	Mkrn1
1455504_a_at	makorin, ring finger protein, 1	Mkrn1	802.467	2180	2370.3	1363.04	441.5	758.667	2.71662	2.95377	0.919715	1.59937	4.93771	2.87346	1455504_a_at	Mm.270484	makorin, ring finger protein, 1	Mkrn1
1434853_x_at	makorin, ring finger protein, 1	Mkrn1	7903.43	9399.3	10500.7	1716.86	1888.77	2846.53	1.18927	1.32863	0.895112	5.4747	4.97642	3.30202	1434853_x_at	Mm.270484	makorin, ring finger protein, 1	Mkrn1
1435547_at	MKL/myocardin-like 2 (Mkl2), mRNA	Mkl2	2680.23	11928.4	12282.4	5635.6	3367.17	8955.7	4.45052	4.58259	0.971181	2.11662	3.54257	1.33194	1435547_at	---	predicted gene, ENSMUSG00000075401	ENSMUSG00000075401
1433755_at	mesoderm induction early response 1 homolog (Xenopus laevis	Mier1	1078.4	3264.43	2440.87	1216.24	1606.53	2144.27	3.02711	2.26341	1.33741	2.68404	2.03197	1.5224	1433755_at	Mm.288721	mesoderm induction early response 1 homolog (Xenopus laevis	Mier1
1456439_x_at	microtubule associated monoxygenase, calponin and LIM domain containing 1	Mical1	952.067	1252.97	1018.97	783.62	428.433	994	1.31605	1.07027	1.22964	1.59895	2.92453	1.26053	1456439_x_at	Mm.290431	microtubule associated monoxygenase, calponin and LIM domain containing 1	Mical1
1459984_at	melanoma inhibitory activity 3	Mia3	441.167	729.633	1342.07	622.1	304.033	621.3	1.65387	3.04209	0.543664	1.17286	2.39985	1.17437	1459984_at	Mm.41152	melanoma inhibitory activity 3	Mia3
1448416_at	matrix Gla protein	Mgp	2526.8	1583.87	950.567	726.52	229.3	9789.5	0.626827	0.376194	1.66623	2.18007	6.9074	0.161792	1448416_at	Mm.243085	matrix Gla protein	Mgp
1436026_at	ES neuronal differentiation 2	MGI:2662729	881.167	1498.87	1112.57	2821.96	701.5	1475.93	1.701	1.26261	1.34722	0.531144	2.13666	1.01554	1436026_at	Mm.212469	zinc finger protein 703	Zfp703
1458492_x_at	neurotrimin	MGI:2446259	1304.23	255.6	277.733	415.94	88.6667	41	0.195977	0.212948	0.920307	0.614512	2.88271	6.23415	1458492_x_at	---	neurotrimin	Hnt
1418746_at	brain protein 17	MGI:1930773	624.433	1485.67	978.333	1092.92	71.3667	221.5	2.37922	1.56675	1.51857	1.35936	20.8174	6.7073	1418746_at	Mm.384726	paroxysmal nonkinesiogenic dyskinesia	Pnkd
1451255_at	liver-specific bHLH-Zip transcription factor	MGI:1927471	186.767	6973.43	4682	6834.34	16.9	170.2	37.3377	25.0687	1.48941	1.02035	412.629	40.972	1451255_at	Mm.4067	lipolysis stimulated lipoprotein receptor	Lsr
1424431_at	chondroitin sulfate GalNAcT-2	MGI:1926002	747.6	1704.53	1308.7	834	819.333	1904.6	2.28001	1.75054	1.30246	2.0438	2.08039	0.894956	1424431_at	Mm.300317	chondroitin sulfate GalNAcT-2	Galnact2
1415977_at	myo-inositol 1-phosphate synthase A1	MGI:1919030	880.467	7251.67	5093.97	8293.28	140.033	353.667	8.23616	5.78553	1.42358	0.874403	51.7853	20.5042	1415977_at	Mm.29357	myo-inositol 1-phosphate synthase A1	Isyna1
1418444_a_at	membrane interacting protein of RGS16	MGI:1891827	4168.6	4269.4	3175.43	2905.02	1537.7	1757.9	1.02418	0.761751	1.34451	1.46966	2.77648	2.42869	1418444_a_at	Mm.273142	membrane interacting protein of RGS16	Mir16
1416517_at	neuropathy target esterase	MGI:1354723	1086.33	3452.67	2983.83	3459.76	1045.8	776	3.17828	2.7467	1.15712	0.99795	3.30146	4.44931	1416517_at	Mm.23085	patatin-like phospholipase domain containing 6	Pnpla6
1423543_at	SWA-70 protein	MGI:1298390	270.3	1976.13	1684.67	3566.16	815.867	814.367	7.31089	6.23258	1.17301	0.554135	2.42213	2.42659	1423543_at	Mm.334144	SWA-70 protein	Swap70
1422900_at	meningioma expressed antigen 5 (hyaluronidase)	Mgea5	760.633	1836.93	2963.4	1447.42	865	1767.1	2.41501	3.89596	0.619874	1.26911	2.12362	1.03952	1422900_at	Mm.122725	meningioma expressed antigen 5 (hyaluronidase)	Mgea5
1428223_at	major facilitator superfamily domain containing 2	Mfsd2	2973.03	21960.8	16342.8	28085.4	28.2333	97.6667	7.38668	5.49702	1.34376	0.78193	777.834	224.855	1428223_at	Mm.331842	major facilitator superfamily domain containing 2	Mfsd2
1416992_at	manic fringe homolog (Drosophila)	Mfng	450	2515.6	2083.37	4491.56	764.267	1626.3	5.59022	4.6297	1.20747	0.560073	3.29152	1.54682	1416992_at	Mm.149235	manic fringe homolog (Drosophila)	Mfng
1436897_at	malignant fibrous histiocytoma amplified sequence 1	Mfhas1	619.967	3590.5	2731.13	3785.62	1643.73	1264	5.79144	4.40529	1.31466	0.948458	2.18436	2.84059	1436897_at	Mm.103246	malignant fibrous histiocytoma amplified sequence 1	Mfhas1
1429005_at	malignant fibrous histiocytoma amplified sequence 1	Mfhas1	1273.77	8687.27	10734.5	5528.36	2282.57	3616.83	6.82014	8.42734	0.809287	1.5714	3.80592	2.4019	1429005_at	Mm.103246	malignant fibrous histiocytoma amplified sequence 1	Mfhas1
1417595_at	mesenchyme homeobox 1	Meox1	122.9	746.833	658.7	3399.9	49.2667	755.067	6.07676	5.35964	1.1338	0.219663	15.159	0.989096	1417595_at	Mm.3404	mesenchyme homeobox 1	Meox1
1438930_s_at	methyl CpG binding protein 2	Mecp2	1917.07	1130.17	1136.47	279.36	435.133	593.067	0.589529	0.592815	0.994457	4.04556	2.59729	1.90563	1438930_s_at	Mm.131408	methyl CpG binding protein 2	Mecp2
1434140_at	mcf.2 transforming sequence-like	Mcf2l	1032.47	8430.87	7094.53	4170.42	61.3333	3011.13	8.16575	6.87144	1.18836	2.02159	137.46	2.7999	1434140_at	Mm.334413	mcf.2 transforming sequence-like	Mcf2l
1438081_at	mutated in colorectal cancers	Mcc	371.167	3416.63	3119.77	694.52	1407.5	4887.43	9.20512	8.4053	1.09516	4.91942	2.42745	0.699065	1438081_at	Mm.312511	mutated in colorectal cancers	Mcc
1436201_x_at	myelin basic protein	Mbp	23595.2	205.733	5103.03	38.76	8.03333	29.3	0.0087193	0.216275	0.0403159	5.30788	25.61	7.02162	1436201_x_at	Mm.252063	myelin basic protein	Mbp
1433532_a_at	myelin basic protein	Mbp	30196.4	218.333	5456.4	78.14	2.16667	54.2333	0.00723043	0.180697	0.0400142	2.79413	100.769	4.02581	1433532_a_at	Mm.252063	myelin basic protein	Mbp
1456228_x_at	myelin basic protein	Mbp	33912.4	281.933	7435.13	56.14	14.0667	39.3667	0.00831358	0.219245	0.0379191	5.02197	20.0427	7.16173	1456228_x_at	Mm.252063	myelin basic protein	Mbp
1451099_at	membrane bound C2 domain containing protein	Mbc2	464.167	2401.23	1510.9	3366.4	944.033	1273.63	5.17321	3.25508	1.58927	0.713294	2.54359	1.88534	1451099_at	Mm.66056	membrane bound C2 domain containing protein	Mbc2
1445866_at	microtubule associated serine/threonine kinase family member 4	Mast4	273.667	605.6	624.133	290.62	76.9333	1742.37	2.21291	2.28063	0.970305	2.08382	7.87175	0.347573	1445866_at	Mm.202606	microtubule associated serine/threonine kinase family member 4	Mast4
1426914_at	MARVEL (membrane-associating) domain containing 2	Marveld2	72.7	2877.8	2505.63	2408.24	72.7	554.367	39.5846	34.4654	1.14853	1.19498	39.5846	5.19115	1426914_at	Mm.25300	MARVEL (membrane-associating) domain containing 2	Marveld2
1439830_at	mitogen activated protein kinase kinase kinase 5	Map3k5	763.967	502.133	324.167	222.3	103.1	1773	0.657271	0.42432	1.549	2.25881	4.87035	0.283211	1439830_at	---	similar to mitogen activated protein kinase kinase kinase 5	LOC675366
1424850_at	mitogen activated protein kinase kinase kinase 1	Map3k1	289.3	1434.9	1699.07	1005.34	431.633	556.233	4.9599	5.87303	0.844522	1.42728	3.32435	2.57967	1424850_at	Mm.15918	mitogen activated protein kinase kinase kinase 1 /// similar to Mitogen-activated protein kinase kinase kinase 1 (MAPK/ERK kinase kinase 1) (MEK kinase 1) (MEKK 1)	LOC670493 /// LOC674573 /// Map3k1
1451290_at	microtubule-associated protein 1 light chain 3 alpha	Map1lc3a	1029.7	743.6	771.967	1138.1	334.9	472.2	0.722152	0.749701	0.963254	0.65337	2.22036	1.57476	1451290_at	Mm.196239	microtubule-associated protein 1 light chain 3 alpha	Map1lc3a
1447883_x_at	microtubule-associated protein 1 light chain 3 alpha	Map1lc3a	10449.4	9985.23	15874.7	10864.9	4483	8093.07	0.955583	1.5192	0.629003	0.919033	2.22736	1.2338	1447883_x_at	Mm.196239	microtubule-associated protein 1 light chain 3 alpha	Map1lc3a
1434354_at	monoamine oxidase B	Maob	682.067	1947.2	1921.13	229	18.2667	615.267	2.85485	2.81664	1.01357	8.50306	106.599	3.16481	1434354_at	Mm.241656	monoamine oxidase B	Maob
1442676_at	monoamine oxidase A	Maoa	375.667	1781.43	1816.5	1071.4	31.7	286.567	4.74206	4.8354	0.980695	1.66272	56.1966	6.21647	1442676_at	Mm.21108	monoamine oxidase A	Maoa
1428667_at	monoamine oxidase A	Maoa	1208.73	9445.87	10996	9302.1	171.767	2488.87	7.81468	9.09713	0.859028	1.01546	54.9924	3.79525	1428667_at	Mm.21108	monoamine oxidase A	Maoa
1429060_at	metastasis associated lung adenocarcinoma transcript 1 (non-coding RNA)	Malat1	2701.27	1702.5	1334.33	745.18	759.067	2659	0.63026	0.493966	1.27592	2.28468	2.24289	0.640278	1429060_at	---	---	---
1432558_a_at	myelin and lymphocyte protein, T-cell differentiation protein	Mal	8348.53	3670.83	2397.43	431.08	503.333	97.3333	0.439698	0.287168	1.53115	8.51543	7.29305	37.714	1432558_a_at	Mm.39040	myelin and lymphocyte protein, T-cell differentiation protein	Mal
1417275_at	myelin and lymphocyte protein, T-cell differentiation protein	Mal	22117.6	14745.7	12349.2	1756.9	1890.43	224.867	0.666694	0.558343	1.19406	8.39302	7.80017	65.5753	1417275_at	Mm.39040	myelin and lymphocyte protein, T-cell differentiation protein	Mal
1435461_at	membrane associated guanylate kinase, WW and PDZ domain containing 3	Magi3	743.533	3487.37	2388.5	3305.78	1785.93	2131.13	4.69026	3.21236	1.46007	1.05493	1.95269	1.63639	1435461_at	Mm.264849	membrane associated guanylate kinase, WW and PDZ domain containing 3	Magi3
1422460_at	MAD2 (mitotic arrest deficient, homolog)-like 1 (yeast)	Mad2l1	553.533	420.433	382.933	1868.22	192.433	424	0.759545	0.691798	1.09793	0.225045	2.18483	0.991588	1422460_at	Mm.290830	MAD2 (mitotic arrest deficient, homolog)-like 1 (yeast)	Mad2l1
1428626_at	LysM, putative peptidoglycan-binding, domain containing 2	Lysmd2	647.5	1736.6	1675.17	536.5	55.4	1749.57	2.68201	2.58713	1.03667	3.23691	31.3466	0.992589	1428626_at	Mm.19119	LysM, putative peptidoglycan-binding, domain containing 2	Lysmd2
1441952_x_at	Ly6/neurotoxin 1	Lynx1	1182.03	1235.13	1700.07	336.46	183.1	477.8	1.04492	1.43826	0.726521	3.67097	6.74568	2.58504	1441952_x_at	Mm.257067	Ly6/neurotoxin 1	Lynx1
1449328_at	lymphocyte antigen 75	Ly75	30	2059.53	1260.77	4002	17.8333	398.8	68.6511	42.0256	1.63356	0.514626	115.488	5.16433	1449328_at	Mm.2074	lymphocyte antigen 75	Ly75
1439773_at	lymphocyte antigen 6 complex, locus E	Ly6e	131.967	810.233	597.267	216.64	254	1405.97	6.13968	4.52589	1.35657	3.74	3.1899	0.576282	1439773_at	Mm.788	lymphocyte antigen 6 complex, locus E	Ly6e
1453304_s_at	lymphocyte antigen 6 complex, locus E	Ly6e	2310.27	16181.7	18776.6	9881.86	3271.03	12537.5	7.00424	8.12746	0.8618	1.63751	4.94696	1.29066	1453304_s_at	Mm.788	lymphocyte antigen 6 complex, locus E	Ly6e
1421571_a_at	lymphocyte antigen 6 complex, locus C	Ly6c	3017.17	33432	31947.8	18445.7	1421.13	17033.9	11.0806	10.5887	1.04646	1.81245	23.5249	1.96268	1421571_a_at	Mm.1583	lymphocyte antigen 6 complex, locus C	Ly6c
1451986_s_at	leucine-rich repeat kinase 1	Lrrk1	152.7	1967.5	1135.87	517.56	597.7	600.1	12.8847	7.43855	1.73216	3.80149	3.29179	3.27862	1451986_s_at	Mm.33284	leucine-rich repeat kinase 1	Lrrk1
1451173_at	leucine rich repeat containing 49	Lrrc49	189.733	1234.07	643.733	361.42	110.2	213.267	6.50422	3.39283	1.91705	3.41449	11.1984	5.7865	1451173_at	Mm.269413	leucine rich repeat containing 49	Lrrc49
1440882_at	low density lipoprotein receptor-related protein 8, apolipoprotein e receptor	Lrp8	440.033	6561.63	4666.8	6332.96	24.6333	66	14.9117	10.6056	1.40602	1.03611	266.372	99.4187	1440882_at	Mm.331760	low density lipoprotein receptor-related protein 8, apolipoprotein e receptor	Lrp8
1442347_at	low density lipoprotein receptor-related protein 8, apolipoprotein e receptor	Lrp8	410.067	2723.17	2174.97	6584.14	7.03333	18.7333	6.64079	5.30393	1.25205	0.413595	387.18	145.365	1442347_at	Mm.331760	low density lipoprotein receptor-related protein 8, apolipoprotein e receptor	Lrp8
1436538_at	Lrp2 binding protein	Lrp2bp	235	1581.03	1316.17	1670.7	101.767	746.333	6.7278	5.60071	1.20124	0.94633	15.5359	2.1184	1436538_at	Mm.334517	ankyrin repeat domain 37	Ankrd37
1434210_s_at	leucine-rich repeats and immunoglobulin-like domains 1	Lrig1	1470.93	854.467	752.2	916.86	170.6	307.1	0.580901	0.511376	1.13596	0.931949	5.0086	2.78237	1434210_s_at	Mm.245210	leucine-rich repeats and immunoglobulin-like domains 1	Lrig1
1447551_x_at	latrophilin 3	Lphn3	461.333	555.8	503.733	1833.18	2.26667	2464.23	1.20477	1.09191	1.10336	0.303189	245.206	0.225547	1447551_x_at	Mm.273631	latrophilin 3	Lphn3
1457681_at	similar to hypothetical protein FLJ39502	LOC545428	119.667	1096.6	1304.2	545	123.5	113.133	9.16379	10.8986	0.840822	2.01211	8.87935	9.69299	1457681_at	Mm.26579	RIKEN cDNA 2610301F02 gene	2610301F02Rik
1442027_at	similar to neurobeachin-like 1	LOC545323	1158.37	2995.13	2360.47	1151.08	1077.07	2383.47	2.58565	2.03775	1.26887	2.60202	2.78082	1.25663	1442027_at	Mm.205224	neurobeachin like 1	Nbeal1
1456846_at	similar to RP58 protein	LOC382639	168.6	1427.9	1271.57	535.56	429.867	738.467	8.46916	7.54191	1.12295	2.66618	3.32173	1.9336	1456846_at	Mm.11350	predicted gene, EG382639	EG382639
1455056_at	LIM domain only 7	Lmo7	445.633	2209.33	2198.07	226.38	135.167	3643.73	4.95774	4.93246	1.00513	9.7594	16.3453	0.606338	1455056_at	Mm.218981	LIM domain only 7	Lmo7
1454086_a_at	LIM domain only 2	Lmo2	1059.33	8052.43	8563.27	9928.42	4096.5	3894.53	7.60142	8.08364	0.940346	0.811049	1.96569	2.06762	1454086_a_at	Mm.29266	LIM domain only 2	Lmo2
1457670_s_at	lamin A	Lmna	508.2	1398.03	1189.63	950.06	398.933	3479.2	2.75095	2.34088	1.17518	1.47152	3.50443	0.401826	1457670_s_at	Mm.243014	lamin A	Lmna
1416621_at	lethal giant larvae homolog	Llglh	6494	5237.07	4509.47	3844.14	1913.17	2349.13	0.806447	0.694405	1.16135	1.36235	2.73738	2.22936	1416621_at	Mm.285453	lethal giant larvae homolog 1 (Drosophila)	Llgl1
1424408_at	LIM and senescent cell antigen like domains 2	Lims2	2196.6	9131.37	5578.1	1025.56	761.867	2811.07	4.15705	2.53942	1.637	8.90379	11.9855	3.24836	1424408_at	Mm.24551	LIM and senescent cell antigen like domains 2	Lims2
1438666_at	low density lipoprotein receptor class A domain containing 3	Ldlrad3	892.767	2671.27	3030.47	1848.04	72.7667	402.1	2.99212	3.39447	0.88147	1.44546	36.71	6.64329	1438666_at	Mm.35116	low density lipoprotein receptor class A domain containing 3	Ldlrad3
1421821_at	low density lipoprotein receptor	Ldlr	1293.9	2446.27	1698.27	2352.58	761.1	1675.2	1.89061	1.31252	1.44045	1.03982	3.21412	1.46028	1421821_at	Mm.3213	low density lipoprotein receptor	Ldlr
1450860_at	leucine aminopeptidase 3	Lap3	3612.33	726.4	621.967	760.96	315.1	546.8	0.201089	0.172179	1.16791	0.954584	2.3053	1.32846	1450860_at	Mm.286830	leucine aminopeptidase 3	Lap3
1437268_at	LanC lantibiotic synthetase component C-like 3 (bacterial)	Lancl3	78.6	966.467	761.1	200.22	18.1667	34.5	12.296	9.68321	1.26983	4.82702	53.2	28.0135	1437268_at	Mm.245119	LanC lantibiotic synthetase component C-like 3 (bacterial)	Lancl3
1427010_s_at	laminin, alpha 5	Lama5	212.267	1288.07	800.4	596.08	460.1	1003.77	6.06815	3.77073	1.60928	2.1609	2.79954	1.28323	1427010_s_at	Mm.4339	laminin, alpha 5 /// similar to Laminin alpha-5 chain precursor	Lama5 /// LOC671909
1427009_at	laminin, alpha 5	Lama5	256.7	1394.83	871.233	672.72	446.3	815.4	5.43371	3.39397	1.60099	2.07342	3.12533	1.71061	1427009_at	Mm.4339	laminin, alpha 5 /// similar to Laminin alpha-5 chain precursor	Lama5 /// LOC671909
1449014_at	lactamase, beta	Lactb	772.533	2554.63	2668.83	2357.22	726.4	887.233	3.30683	3.45465	0.95721	1.08375	3.51684	2.87933	1449014_at	Mm.157882	lactamase, beta	Lactb
1426978_at	kelch-like 2, Mayven (Drosophila)	Klhl2	8003.37	4498.37	3796	1745.58	1559.4	1314.33	0.562059	0.4743	1.18503	2.577	2.88468	3.42255	1426978_at	Mm.350347	kelch-like 2, Mayven (Drosophila)	Klhl2
1458351_s_at	kelch-like 2, Mayven (Drosophila)	Klhl2	5033.93	2511.47	2591.27	804.04	644.633	712.533	0.498907	0.51476	0.969204	3.12356	3.89596	3.5247	1458351_s_at	Mm.350347	kelch-like 2, Mayven (Drosophila)	Klhl2
1439847_s_at	Kruppel-like factor 12	Klf12	949.733	2651.63	2833.7	759.78	346.333	452.367	2.79198	2.98368	0.935749	3.49	7.6563	5.86169	1439847_s_at	Mm.201493	Kruppel-like factor 12	Klf12
1455521_at	Kruppel-like factor 12	Klf12	1364.97	2693.27	3195	973.94	628.333	586.667	1.97314	2.34072	0.842963	2.76533	4.28637	4.5908	1455521_at	Mm.396499	Kruppel-like factor 12	Klf12
1415855_at	kit ligand	Kitl	1078.6	19785.9	22786.5	10019	141.9	12139.7	18.3441	21.126	0.868317	1.97483	139.436	1.62985	1415855_at	Mm.45124	kit ligand	Kitl
1426152_a_at	kit ligand	Kitl	118.9	887.167	1123.73	449.28	69.2333	647.767	7.46145	9.45108	0.789481	1.97464	12.8142	1.36958	1426152_a_at	Mm.45124	kit ligand	Kitl
1448117_at	kit ligand	Kitl	263.7	7062.17	13786.4	2534.7	26.9667	5825.63	26.7811	52.2806	0.512256	2.78619	261.885	1.21226	1448117_at	Mm.45124	kit ligand	Kitl
1418428_at	kinesin family member 5B	Kif5b	1884.97	1372.23	1112.37	866.42	481.733	1132.43	0.727988	0.590125	1.23362	1.5838	2.84853	1.21176	1418428_at	Mm.223744	kinesin family member 5B	Kif5b
1418431_at	kinesin family member 5B	Kif5b	922.233	1900.23	1978.17	1152.96	454.7	1437.4	2.06047	2.14497	0.960603	1.64813	4.17909	1.32199	1418431_at	Mm.223744	kinesin family member 5B	Kif5b
1418429_at	kinesin family member 5B	Kif5b	2293.07	4368.2	4756.47	3626.18	1800.17	2507.3	1.90496	2.07428	0.918371	1.20463	2.42655	1.74219	1418429_at	Mm.223744	kinesin family member 5B	Kif5b
1418427_at	kinesin family member 5B	Kif5b	2435.33	2942.33	3386.03	2697.06	1194.57	1124.9	1.20819	1.39038	0.868962	1.09094	2.4631	2.61564	1418427_at	Mm.223744	kinesin family member 5B	Kif5b
1423994_at	kinesin family member 1B	Kif1b	14534.8	3337.07	2659.4	2797.66	1481.1	3048.77	0.229591	0.182967	1.25482	1.19281	2.2531	1.09456	1423994_at	Mm.402393	kinesin family member 1B	Kif1b
1451200_at	kinesin family member 1B	Kif1b	9271.77	1625.8	2431.47	1391.6	521.367	1752.93	0.17535	0.262244	0.66865	1.1683	3.11834	0.927474	1451200_at	Mm.402393	kinesin family member 1B	Kif1b
1434881_s_at	potassium channel tetramerisation domain containing 12	Kctd12	3157.87	8441.6	9455.4	3017.66	3604.2	4005.13	2.6732	2.99424	0.892781	2.7974	2.34216	2.1077	1434881_s_at	Mm.246466	potassium channel tetramerisation domain containing 12	Kctd12
1435465_at	kelch repeat and BTB (POZ) domain containing 11	Kbtbd11	4973.7	15180.8	9576.03	9960.74	116.833	497.8	3.05222	1.92533	1.58529	1.52407	129.936	30.4958	1435465_at	Mm.46675	kelch repeat and BTB (POZ) domain containing 11	Kbtbd11
1426873_s_at	junction plakoglobin	Jup	416.833	791.433	528.667	675.6	324.267	1140.37	1.89868	1.26829	1.49704	1.17145	2.44069	0.694017	1426873_s_at	Mm.299774	junction plakoglobin	Jup
1460577_at	Junction-mediating and regulatory protein, mRNA (cDNA clone IMAGE:3991085)	Jmy	1689.8	3368.4	3162.07	4986.08	1384.87	1816.9	1.99337	1.87127	1.06525	0.675561	2.43229	1.85393	1460577_at	Mm.100273	Expressed sequence AA591059	AA591059
1451407_at	junction adhesion molecule 4	Jam4	58.8667	1053.13	956.967	1846.84	21.8667	219.6	17.8901	16.2565	1.10049	0.570235	48.1616	4.79569	1451407_at	Mm.119714	junction adhesion molecule 4	Jam4
1426430_at	jagged 2	Jag2	248.3	3061.53	2309.77	2033.3	179.933	573.2	12.33	9.30232	1.32547	1.5057	17.0148	5.34113	1426430_at	Mm.186146	jagged 2	Jag2
1426431_at	jagged 2	Jag2	185.9	3028.33	3676.13	1928.2	9.3	684.867	16.2901	19.7748	0.823782	1.57055	325.627	4.42179	1426431_at	Mm.186146	jagged 2	Jag2
1434070_at	jagged 1	Jag1	654.867	2175.73	2288.8	2221	545.333	1582.53	3.32241	3.49506	0.9506	0.979619	3.98973	1.37484	1434070_at	Mm.22398	jagged 1	Jag1
1417297_at	inositol 1,4,5-triphosphate receptor 3	Itpr3	251.7	1977.53	1790.7	577.82	437.2	1086.37	7.85671	7.11442	1.10434	3.4224	4.52318	1.82032	1417297_at	Mm.328900	inositol 1,4,5-triphosphate receptor 3	Itpr3
1451047_at	integral membrane protein 2A	Itm2a	1876.93	27649.8	21420.2	20899.9	103.767	398.1	14.7314	11.4123	1.29083	1.32296	266.461	69.4544	1451047_at	Mm.193	integral membrane protein 2A	Itm2a
1423608_at	integral membrane protein 2A	Itm2a	7544.63	46108.9	44425.6	32636.7	111.1	1819.47	6.11148	5.88837	1.03789	1.41279	415.021	25.342	1423608_at	Mm.193	integral membrane protein 2A	Itm2a
1436755_at	inter-alpha (globulin) inhibitor H5	Itih5	309.2	3201.67	2379.33	245.24	10.4333	23.7667	10.3547	7.69513	1.34562	13.0552	306.869	134.712	1436755_at	Mm.313876	inter-alpha (globulin) inhibitor H5	Itih5
1441946_at	inter-alpha (globulin) inhibitor H5	Itih5	1512.7	14582.5	19926.3	1069.04	4.66667	68.3667	9.64003	13.1726	0.731821	13.6407	3124.81	213.298	1441946_at	Mm.313876	inter-alpha (globulin) inhibitor H5	Itih5
1452784_at	integrin alpha V	Itgav	9907.17	3599.93	2341.2	3738.62	1331.03	4000.1	0.363367	0.236314	1.53764	0.962904	2.70462	0.899961	1452784_at	Mm.227	integrin alpha V	Itgav
1422445_at	integrin alpha 6	Itga6	861.133	9556.3	6361.2	3025.84	1832.7	4756.57	11.0974	7.38701	1.50228	3.15823	5.21433	2.00908	1422445_at	Mm.225096	integrin alpha 6	Itga6
1422444_at	integrin alpha 6	Itga6	490.8	6152.23	4187.73	1249.66	725.167	2118.2	12.5351	8.53246	1.46911	4.92313	8.48389	2.90446	1422444_at	Mm.225096	integrin alpha 6	Itga6
1455158_at	integrin alpha 3	Itga3	264.1	652.5	721.867	398.08	233.9	1817.93	2.47066	2.73331	0.903907	1.63912	2.78965	0.358924	1455158_at	Mm.57035	integrin alpha 3	Itga3
1418517_at	Iroquois related homeobox 3 (Drosophila)	Irx3	123.633	889.767	1542.97	699.22	27.8667	357.533	7.19682	12.4802	0.57666	1.27251	31.9294	2.48863	1418517_at	Mm.238044	Iroquois related homeobox 3 (Drosophila)	Irx3
1417380_at	IQ motif containing GTPase activating protein 1	Iqgap1	677.233	8361.67	4897.77	5305.52	2195.23	8380.3	12.3468	7.23202	1.70724	1.57603	3.80901	0.997777	1417380_at	Mm.207619	IQ motif containing GTPase activating protein 1	Iqgap1
1417379_at	IQ motif containing GTPase activating protein 1	Iqgap1	1412.63	13763.1	15780.9	8148.72	3012.9	16930.8	9.74289	11.1713	0.872139	1.68899	4.56807	0.812903	1417379_at	Mm.207619	IQ motif containing GTPase activating protein 1	Iqgap1
1434998_at	IQ motif containing GTPase activating protein 1	Iqgap1	1982.37	7761.37	9991.07	6509.68	2964.63	9193.07	3.9152	5.03997	0.776831	1.19228	2.61799	0.844263	1434998_at	Mm.207619	IQ motif containing GTPase activating protein 1	Iqgap1
1447757_x_at	inositol polyphosphate-5-phosphatase F	Inpp5f	2263.67	1648.17	1818.27	414.6	348.033	458.567	0.728096	0.80324	0.906449	3.97532	4.73566	3.59417	1447757_x_at	Mm.434349	inositol polyphosphate-5-phosphatase F	Inpp5f
1433542_at	inositol polyphosphate-5-phosphatase F	Inpp5f	5743.43	3672.8	4495.43	1642.76	1188.33	1310.33	0.639478	0.782708	0.817007	2.23575	3.09072	2.80295	1433542_at	Mm.434349	inositol polyphosphate-5-phosphatase F	Inpp5f
1416296_at	interleukin 2 receptor, gamma chain	Il2rg	94.2667	895.133	862.067	4782.72	392.8	2284.8	9.49576	9.14498	1.03836	0.18716	2.27885	0.391778	1416296_at	Mm.2923	interleukin 2 receptor, gamma chain	Il2rg
1416295_a_at	interleukin 2 receptor, gamma chain	Il2rg	199.567	2942.2	4556.77	7342.3	712.6	7869.63	14.7429	22.8333	0.645677	0.400719	4.12882	0.373867	1416295_a_at	Mm.2923	interleukin 2 receptor, gamma chain	Il2rg
1419455_at	interleukin 10 receptor, beta	Il10rb	482.167	7545.4	6360.53	1835.64	3105	1664.4	15.6489	13.1916	1.18628	4.1105	2.43008	4.53341	1419455_at	Mm.4154	interleukin 10 receptor, beta	Il10rb
1417377_at	immunoglobulin superfamily, member 4A	Igsf4a	4306.93	1821.33	2059.77	2283.3	271.167	4917.07	0.422884	0.478244	0.884243	0.797676	6.71666	0.370411	1417377_at	Mm.234832	cell adhesion molecule 1	Cadm1
1417376_a_at	immunoglobulin superfamily, member 4A	Igsf4a	3123.43	859.7	1172.2	1303	208.667	1634.1	0.275242	0.375292	0.733407	0.659785	4.11997	0.5261	1417376_a_at	Mm.234832	cell adhesion molecule 1	Cadm1
1417378_at	immunoglobulin superfamily, member 4A	Igsf4a	4023.7	1316.03	1940.73	1871.4	374.233	2690.97	0.32707	0.482326	0.678111	0.703235	3.51661	0.489056	1417378_at	Mm.234832	cell adhesion molecule 1	Cadm1
1426565_at	insulin-like growth factor I receptor	Igf1r	106.033	2133.6	1485.37	1613.54	159.467	282.067	20.122	14.0085	1.43641	1.32231	13.3796	7.56417	1426565_at	Mm.275742	insulin-like growth factor I receptor	Igf1r
1449026_at	interferon (alpha and beta) receptor 1	Ifnar1	623.467	5775.77	3122.47	4390.62	980.833	971.2	9.26395	5.00823	1.84974	1.31548	5.88863	5.94704	1449026_at	Mm.502	interferon (alpha and beta) receptor 1	Ifnar1
1426276_at	interferon induced with helicase C domain 1	Ifih1	214.333	3853.7	3230.8	924.32	1715.37	2858.57	17.9799	15.0737	1.1928	4.16923	2.24658	1.34812	1426276_at	Mm.136224	interferon induced with helicase C domain 1	Ifih1
1451122_at	isopentenyl-diphosphate delta isomerase	Idi1	3909.93	1354.03	1420.8	1144.66	327.933	884.967	0.346306	0.363382	0.953008	1.18291	4.12899	1.53004	1451122_at	Mm.29847	isopentenyl-diphosphate delta isomerase	Idi1
1423804_a_at	isopentenyl-diphosphate delta isomerase	Idi1	2538.47	798.467	912.667	519.48	180.967	699.133	0.314547	0.359535	0.874872	1.53705	4.41223	1.14208	1423804_a_at	Mm.29847	isopentenyl-diphosphate delta isomerase	Idi1
1425895_a_at	inhibitor of DNA binding 1	Id1	373.033	4505.27	2595.93	765.94	1351.9	1010.07	12.0774	6.95898	1.73551	5.88201	3.33254	4.46037	1425895_a_at	Mm.444	inhibitor of DNA binding 1	Id1
1439153_at	IBR domain containing 2	Ibrdc2	1018.73	14322.8	11577.8	5813.72	6146.13	2107.1	14.0595	11.3649	1.2371	2.46363	2.33038	6.79742	1439153_at	Mm.287609	IBR domain containing 2	Ibrdc2
1419292_at	HtrA serine peptidase 3	Htra3	373.233	730	491.7	6561	39.1667	221.8	1.95588	1.31741	1.48465	0.111264	18.6383	3.29125	1419292_at	Mm.274255	HtrA serine peptidase 3	Htra3
1416749_at	HtrA serine peptidase 1	Htra1	14926.7	7230.77	6797.67	5993.36	1164.87	3056.23	0.484418	0.455403	1.06371	1.20646	6.20738	2.36591	1416749_at	Mm.30156	HtrA serine peptidase 1	Htra1
1438251_x_at	HtrA serine peptidase 1	Htra1	17499.5	7607.5	8813.43	6428.76	950.833	3070.7	0.434727	0.503639	0.863171	1.18335	8.00088	2.47745	1438251_x_at	Mm.30156	HtrA serine peptidase 1	Htra1
1417013_at	heat shock 27kDa protein 8	Hspb8	190.1	1407.6	1704.73	496.68	42.1333	482.433	7.40452	8.96756	0.825701	2.83402	33.4082	2.91771	1417013_at	Mm.21549	heat shock protein 8	Hspb8
1425964_x_at	heat shock protein 1	Hspb1	3487.97	33352.5	31505.6	9017.14	11997.7	13082.4	9.56217	9.03266	1.05862	3.69879	2.77992	2.54942	1425964_x_at	Mm.13849	heat shock protein 1	Hspb1
1422943_a_at	heat shock protein 1	Hspb1	4669.63	29695.7	28445.9	8701.7	11658	12038.5	6.35932	6.09168	1.04394	3.41263	2.54725	2.46672	1422943_a_at	Mm.13849	heat shock protein 1	Hspb1
1460371_at	heat shock protein 12B	Hspa12b	27.8333	3206.27	1729.23	1792.84	487.467	627.4	115.195	62.1281	1.85416	1.78837	6.57741	5.1104	1460371_at	Mm.277465	heat shock protein 12B	Hspa12b
1423450_a_at	heparan sulfate (glucosamine) 3-O-sulfotransferase 1	Hs3st1	843.867	1004.23	1166.43	226.86	138.633	1678.93	1.19004	1.38225	0.860944	4.42667	7.24381	0.598138	1423450_a_at	Mm.12559	heparan sulfate (glucosamine) 3-O-sulfotransferase 1	Hs3st1
1437234_x_at	heterogeneous nuclear ribonucleoprotein methyltransferase-like 1 (S. cerevisiae)	Hrmt1l1	4257.8	3739.1	5067.87	1911.32	1574.27	3825.6	0.878177	1.19025	0.737806	1.95629	2.37514	0.977389	1437234_x_at	Mm.32020	protein arginine N-methyltransferase 2	Prmt2
1426923_at	HIV-1 Rev binding protein	Hrb	1443.37	6584.2	5579.8	5683.6	2210.3	4379.2	4.5617	3.86582	1.18001	1.15846	2.97887	1.50352	1426923_at	Mm.380683	HIV-1 Rev binding protein	Hrb
1452237_at	HIV-1 Rev binding protein	Hrb	1104.73	3285.63	2800.93	2090.86	1320.87	2719.13	2.97414	2.53539	1.17305	1.57143	2.48748	1.20834	1452237_at	Mm.380683	HIV-1 Rev binding protein	Hrb
1434840_at	HIV-1 Rev binding protein	Hrb	1289.83	3184.7	2866.5	1308	1120.3	2524.07	2.46908	2.22238	1.11101	2.43479	2.84272	1.26173	1434840_at	Mm.392569	HIV-1 Rev binding protein	Hrb
1426922_s_at	HIV-1 Rev binding protein	Hrb	787.4	3401.17	3947.17	1528.24	911.833	2418.73	4.31949	5.01291	0.861673	2.22554	3.73003	1.40618	1426922_s_at	Mm.380683	HIV-1 Rev binding protein	Hrb
1437363_at	homer homolog 1 (Drosophila)	Homer1	1607.57	408.333	401.567	695.82	176.967	229.733	0.254007	0.249798	1.01685	0.586838	2.3074	1.77742	1437363_at	Mm.37533	homer homolog 1 (Drosophila)	Homer1
1431777_a_at	high mobility group nucleosomal binding domain 3	Hmgn3	3083.17	373.2	258.567	443.46	5.03333	147.933	0.121044	0.083864	1.44334	0.841564	74.1457	2.52276	1431777_a_at	Mm.244426	high mobility group nucleosomal binding domain 3	Hmgn3
1434875_a_at	high mobility group nucleosomal binding domain 3	Hmgn3	9390.8	1738.67	2107.2	1630.74	63	709.867	0.185146	0.22439	0.825108	1.06618	27.5979	2.44929	1434875_a_at	Mm.244426	high mobility group nucleosomal binding domain 3	Hmgn3
1455897_x_at	high mobility group nucleosomal binding domain 1	Hmgn1	16782.2	21546	25619.1	22303.8	10302.7	16025.1	1.28386	1.52656	0.841016	0.966025	2.09131	1.34452	1455897_x_at	Mm.2756	high mobility group nucleosomal binding domain 1	Hmgn1
1423858_a_at	3-hydroxy-3-methylglutaryl-Coenzyme A synthase 2	Hmgcs2	196.367	3927.13	2628.27	6036.1	61.4333	62.6	19.999	13.3845	1.49419	0.650608	63.9251	62.7338	1423858_a_at	Mm.289131	3-hydroxy-3-methylglutaryl-Coenzyme A synthase 2	Hmgcs2
1431833_a_at	3-hydroxy-3-methylglutaryl-Coenzyme A synthase 2	Hmgcs2	170.233	1404.13	1038.07	1220.36	114.533	106.667	8.24829	6.0979	1.35264	1.15059	12.2596	13.1638	1431833_a_at	Mm.289131	3-hydroxy-3-methylglutaryl-Coenzyme A synthase 2	Hmgcs2
1433443_a_at	3-hydroxy-3-methylglutaryl-Coenzyme A synthase 1	Hmgcs1	20241.9	6504.87	8144.97	8282.68	3064.4	5554.23	0.321357	0.402382	0.798636	0.785358	2.12272	1.17115	1433443_a_at	Mm.61526	3-hydroxy-3-methylglutaryl-Coenzyme A synthase 1	Hmgcs1
1434735_at	hepatic leukemia factor	Hlf	1344.57	893.267	658.667	335.76	139.333	117.4	0.664353	0.489873	1.35617	2.66043	6.411	7.60875	1434735_at	Mm.158903	hepatic leukemia factor	Hlf
1434736_at	hepatic leukemia factor	Hlf	1410.73	451.633	635.267	223.94	45.1667	91.9	0.320141	0.45031	0.710935	2.01676	9.99926	4.9144	1434736_at	Mm.158903	hepatic leukemia factor	Hlf
1422742_at	human immunodeficiency virus type I enhancer binding protein 1	Hivep1	738.3	1368.07	1452.97	915.3	558.233	1399.77	1.853	1.96799	0.941568	1.49466	2.45071	0.977353	1422742_at	Mm.4808	human immunodeficiency virus type I enhancer binding protein 1	Hivep1
1447854_s_at	histone 2, H2be	Hist2h2be	1263	1711.07	2039.63	347.6	601.667	550.267	1.35476	1.61491	0.838909	4.92252	2.84388	3.10952	1447854_s_at	Mm.5220	histone cluster 2, H2be	Hist2h2be
1452540_a_at	histone 1, H2bc /// histone 1, H2be /// histone 1, H2bl /// histone 1, H2bm /// histone 1, H2bp	Hist1h2bc /// Hist1h2be /// Hist1h2bl /// Hist1h2bm /// Hist1h2bp	1476.2	324.667	286.567	291.38	109.233	349.133	0.219934	0.194125	1.13295	1.11424	2.97223	0.929922	1452540_a_at	Mm.377880	histone cluster 1, H2bc /// histone cluster 1, H2be /// histone cluster 1, H2bl /// histone cluster 1, H2bm /// histone cluster 1, H2bp /// H2b histone family, member A /// histone pseudogene	Hist1h2bc /// Hist1h2be /// Hist1h2bl /// Hist1h2bm /// Hist1h2bp /// LOC665622 /// RP23-38E20.1
1418072_at	histone 1, H2bc	Hist1h2bc	4069.5	1426.23	1396.43	625.58	383.733	1599.03	0.350469	0.343146	1.02134	2.27986	3.71673	0.891935	1418072_at	Mm.261676	histone cluster 1, H2bc	Hist1h2bc
1416101_a_at	histone 1, H1c	Hist1h1c	9068.8	12891.3	13406	5636.84	2860.7	5826.6	1.4215	1.47826	0.961607	2.28697	4.50634	2.21249	1416101_a_at	Mm.193539	histone cluster 1, H1c	Hist1h1c
1436994_a_at	histone 1, H1c	Hist1h1c	4473.43	5769.07	6613.83	1985.38	999.333	3085.13	1.28963	1.47847	0.872273	2.90577	5.77292	1.86996	1436994_a_at	Mm.193539	histone cluster 1, H1c	Hist1h1c
1425553_s_at	huntingtin interacting protein 1 related	Hip1r	1835.43	2221.83	2342.97	817.4	72.9333	933.633	1.21052	1.27652	0.948299	2.71817	30.4639	2.37977	1425553_s_at	Mm.149954	huntingtin interacting protein 1 related	Hip1r
1424755_at	huntingtin interacting protein 1	Hip1	344.033	1177.97	927.833	754.52	335.867	556.467	3.42399	2.69693	1.26959	1.56121	3.50724	2.11687	1424755_at	Mm.280805	huntingtin interacting protein 1	Hip1
1434557_at	huntingtin interacting protein 1	Hip1	1134.47	4885.53	4512.63	3659.36	2266.83	2608.37	4.30646	3.97776	1.08263	1.33508	2.15522	1.87302	1434557_at	Mm.280805	huntingtin interacting protein 1	Hip1
1416481_s_at	HIG1 domain family, member 1A	Higd1a	1651.2	933.833	932.4	459	283.8	464.7	0.565548	0.56468	1.00154	2.0345	3.29046	2.00954	1416481_s_at	Mm.347915	HIG1 domain family, member 1A	Higd1a
1423195_at	hippocampus abundant gene transcript 1	Hiat1	3973.83	4247.83	4504.1	2409.14	1993.63	2317.1	1.06895	1.13344	0.943104	1.76322	2.1307	1.83325	1423195_at	Mm.280077	hippocampus abundant gene transcript 1	Hiat1
1415999_at	hairy/enhancer-of-split related with YRPW motif 1	Hey1	939.8	4780.93	4284.67	6293.46	170.8	7954.3	5.08718	4.55913	1.11582	0.759667	27.9914	0.60105	1415999_at	Mm.29581	hairy/enhancer-of-split related with YRPW motif 1	Hey1
1424443_at	hepatoma-derived growth factor, related protein 3 /// transmembrane 6 superfamily member 1	Hdgfrp3 /// Tm6sf1	759.933	2090.57	1506.47	2182.22	181.367	1782.23	2.75099	1.98237	1.38773	0.958	11.5267	1.173	1424443_at	Mm.221412	hepatoma-derived growth factor, related protein 3 /// transmembrane 6 superfamily member 1	Hdgfrp3 /// Tm6sf1
1435977_at	hepatoma-derived growth factor, related protein 3	Hdgfrp3	2085.7	1725.87	1611.33	258.58	246.667	928.833	0.827476	0.772562	1.07108	6.6744	6.99676	1.8581	1435977_at	Mm.392934	hepatoma-derived growth factor, related protein 3	Hdgfrp3
1417184_s_at	hemoglobin beta chain complex /// hemoglobin, beta adult major chain /// hemoglobin, beta adult minor chain	Hbb /// Hbb-b1 /// Hbb-b2	9923.53	32727.8	32900	27582.2	10935.7	1128.23	3.298	3.31535	0.994767	1.18655	2.99276	29.008	1417184_s_at	Mm.288567	hemoglobin, beta adult major chain /// hemoglobin, beta adult minor chain	Hbb-b1 /// Hbb-b2
1428361_x_at	hemoglobin alpha, adult chain 1	Hba-a1	12083.1	32515.9	33973.5	27268.8	9640.37	1259.37	2.69103	2.81165	0.957097	1.19242	3.37289	25.8193	1428361_x_at	Mm.196110	hemoglobin alpha, adult chain 1	Hba-a1
1452757_s_at	hemoglobin alpha, adult chain 1	Hba-a1	13125.2	31633	36028.1	25842.5	9291.87	1134.3	2.41009	2.74495	0.878008	1.22407	3.40437	27.8877	1452757_s_at	Mm.196110	hemoglobin alpha, adult chain 1	Hba-a1
1417714_x_at	hemoglobin alpha, adult chain 1	Hba-a1	9445.43	30500.9	38039.3	26413.7	5881.6	638.767	3.22917	4.02727	0.801827	1.15474	5.18582	47.7497	1417714_x_at	Mm.196110	hemoglobin alpha, adult chain 1	Hba-a1
1460184_at	L-3-hydroxyacyl-Coenzyme A dehydrogenase, short chain	Hadhsc	1691.33	2971.57	2442.1	4101.94	1510.2	1571.73	1.75694	1.44389	1.21681	0.72443	1.96766	1.89063	1460184_at	Mm.260164	hydroxyacyl-Coenzyme A dehydrogenase	Hadh
1455972_x_at	L-3-hydroxyacyl-Coenzyme A dehydrogenase, short chain	Hadhsc	11687	23153.9	28935.6	22305.6	11038.8	12279.2	1.98117	2.47589	0.800185	1.03803	2.0975	1.88562	1455972_x_at	Mm.260164	hydroxyacyl-Coenzyme A dehydrogenase	Hadh
1436596_at	H2A histone family, member V, mRNA (cDNA clone MGC:41420 IMAGE:3369668)	H2afv	1351.9	1570.8	1343.23	645.26	399.167	616.733	1.16192	0.993589	1.16942	2.43437	3.9352	2.54697	1436596_at	Mm.27624	H2A histone family, member V	H2afv
1429184_at	GTPase, very large interferon inducible 1	Gvin1	634.333	7013.57	5775.3	1225.8	1498.3	9181.13	11.0566	9.10452	1.21441	5.72162	4.68102	0.763911	1429184_at	Mm.425473	GTPase, very large interferon inducible 1	Gvin1
1453771_at	GULP, engulfment adaptor PTB domain containing 1	Gulp1	223.167	1069.3	822.367	580.76	41.9	706.133	4.79149	3.68499	1.30027	1.84121	25.5203	1.5143	1453771_at	Mm.133132	GULP, engulfment adaptor PTB domain containing 1	Gulp1
1434423_at	---	GULP	360.667	2162.7	1998.07	663.4	22.5667	1909.43	5.9964	5.53993	1.0824	3.26002	95.836	1.13264	1434423_at	---	---	---
1425628_a_at	Transcription factor TFII-I-alpha (Gtf2i) mRNA, complete cds, alternatively spliced	Gtf2i	5665.1	9172.73	8567.97	7652.56	3736.33	3200.2	1.61917	1.51241	1.07058	1.19865	2.45501	2.8663	1425628_a_at	Mm.261570	general transcription factor II I /// similar to General transcription factor II-I (GTFII-I) (TFII-I) (Bruton tyrosine kinase-associated protein 135) (BTK-associated protein 135) (BAP-135)	Gtf2i /// LOC669007
1419072_at	glutathione S-transferase, mu 7	Gstm7	1716.1	1322.57	1810.23	1551.6	70.6667	116.267	0.770682	1.05485	0.730606	0.852389	18.7156	11.3753	1419072_at	---	glutathione S-transferase, mu 7	Gstm7
1416842_at	glutathione S-transferase, mu 5	Gstm5	9695.4	1140.83	1254.03	4556.84	440.067	448.5	0.117667	0.129343	0.909731	0.250356	2.59241	2.54366	1416842_at	Mm.282351	glutathione S-transferase, mu 5	Gstm5
1416368_at	glutathione S-transferase, alpha 4	Gsta4	1377.8	1858.9	1557.83	2752.2	104.133	257.6	1.34918	1.13067	1.19326	0.675423	17.8512	7.21623	1416368_at	Mm.2662	glutathione S-transferase, alpha 4	Gsta4
1437001_at	glycogen synthase kinase 3 beta	Gsk3b	2178.7	3256.83	2867.83	2830.14	1361.93	2057.73	1.49485	1.3163	1.13564	1.15077	2.39133	1.58273	1437001_at	Mm.394930	glycogen synthase kinase 3 beta	Gsk3b
1429843_at	glycine/arginine rich protein 1	Grrp1	93.5	1791.43	1894.6	872.82	167.867	2638	19.1597	20.2631	0.945547	2.05247	10.6718	0.679088	1429843_at	Mm.100168	glycine/arginine rich protein 1	Grrp1
1423960_at	gene rich cluster, C3f gene	Grcc3f	1326.87	2400.2	2243.5	4065.46	1142.13	1718.57	1.80892	1.69083	1.06985	0.590388	2.10151	1.39663	1423960_at	Mm.273915	membrane bound O-acyltransferase domain containing 5	Mboat5
1417673_at	growth factor receptor bound protein 14	Grb14	5519.53	7851.27	9469.2	3385.42	75.2333	2265.17	1.42245	1.71558	0.829137	2.31914	104.359	3.46609	1417673_at	Mm.214554	growth factor receptor bound protein 14	Grb14
1449514_at	G protein-coupled receptor kinase 5	Gprk5	247.7	1118.57	962.633	1959.46	237.1	2176.17	4.51581	3.88629	1.16199	0.570855	4.7177	0.514008	1449514_at	Mm.279400	G protein-coupled receptor kinase 5	Gprk5
1424613_at	G protein-coupled receptor, family C, group 5, member B	Gprc5b	1818.77	225.633	281.533	146.78	4.1	123.467	0.124058	0.154794	0.801444	1.53722	55.0325	1.82748	1424613_at	Mm.103439	G protein-coupled receptor, family C, group 5, member B	Gprc5b
1434073_at	G protein-coupled receptor associated sorting protein 2	Gprasp2	2091.93	625.833	435.267	190.16	44.2333	85.5333	0.299165	0.208069	1.43782	3.29109	14.1485	7.31684	1434073_at	---	G protein-coupled receptor associated sorting protein 2	Gprasp2
1424455_at	G protein-coupled receptor associated sorting protein 1	Gprasp1	6849.07	968.9	804.167	450.98	411.533	437.333	0.141465	0.117413	1.20485	2.14843	2.35437	2.21547	1424455_at	Mm.271980	G protein-coupled receptor associated sorting protein 1	Gprasp1
1437618_x_at	G protein-coupled receptor 85	Gpr85	2658	2153.13	2633.9	2537.94	25.5667	57.8667	0.810058	0.990933	0.81747	0.848378	84.2164	37.2085	1437618_x_at	Mm.167625	G protein-coupled receptor 85	Gpr85
1457745_at	G protein-coupled receptor 4	Gpr4	258.667	6572.6	5035.87	4924.1	2694.3	1580.97	25.4095	19.4686	1.30516	1.33478	2.43945	4.15733	1457745_at	Mm.135984	G protein-coupled receptor 4	Gpr4
1454870_x_at	G protein-coupled receptor 172B	Gpr172b	406.667	2338.93	2636.37	3212.74	165.6	242.933	5.75148	6.48287	0.887181	0.728018	14.124	9.62788	1454870_x_at	Mm.28597	G protein-coupled receptor 172B	Gpr172b
1451256_at	G protein-coupled receptor 172B	Gpr172b	432.233	1119.7	1267.37	2201.64	342.333	371.167	2.5905	2.93214	0.883485	0.508575	3.27079	3.0167	1451256_at	Mm.28597	G protein-coupled receptor 172B	Gpr172b
1439451_x_at	G protein-coupled receptor 172B	Gpr172b	359.8	2473.93	2861.37	3306.06	190.3	244.933	6.87586	7.95266	0.864599	0.748303	13.0002	10.1004	1439451_x_at	Mm.28597	G protein-coupled receptor 172B	Gpr172b
1437381_x_at	G protein-coupled receptor 172B	Gpr172b	474.933	2219.63	2655.57	2942.38	120.467	293.867	4.67357	5.59145	0.835842	0.754367	18.4253	7.5532	1437381_x_at	Mm.28597	G protein-coupled receptor 172B	Gpr172b
1453072_at	G protein-coupled receptor 160	Gpr160	129.567	1637.1	1174.77	184.2	151.867	9.9	12.6352	9.06689	1.39355	8.88762	10.7799	165.364	1453072_at	Mm.272019	G protein-coupled receptor 160	Gpr160
1423091_a_at	glycoprotein m6b	Gpm6b	20795.1	321.8	371.7	1976.24	74.2333	1544.27	0.0154748	0.0178744	0.865752	0.162834	4.33498	0.208384	1423091_a_at	Mm.222320	glycoprotein m6b	Gpm6b
1428323_at	glycerol phosphate dehydrogenase 2, mitochondrial	Gpd2	1634.47	8039.57	5568.1	3354.14	749.767	900.533	4.91877	3.40668	1.44386	2.39691	10.7228	8.92756	1428323_at	Mm.3711	glycerol phosphate dehydrogenase 2, mitochondrial	Gpd2
1417434_at	glycerol phosphate dehydrogenase 2, mitochondrial	Gpd2	2707.17	9968.4	11517.8	4821.08	1166.7	1812.9	3.68223	4.25456	0.865478	2.06767	8.5441	5.49859	1417434_at	Mm.3711	glycerol phosphate dehydrogenase 2, mitochondrial	Gpd2
1428875_at	golgi phosphoprotein 4	Golph4	1456.9	20204.8	20375.7	6269.7	1720.6	3314.57	13.8683	13.9857	0.991611	3.22261	11.7429	6.09575	1428875_at	Mm.249232	golgi phosphoprotein 4	Golph4
1455583_at	glucosamine	Gne	284.233	1116.97	832.7	606.2	369.833	362.867	3.92975	2.92964	1.34138	1.84257	3.02019	3.07817	1455583_at	Mm.256718	glucosamine	Gne
1436827_at	gene model 944, (NCBI)	Gm944	1281.7	266.4	295.8	174.18	5.03333	114.9	0.207849	0.230787	0.900609	1.52945	52.9272	2.31854	1436827_at	Mm.312276	gene model 944, (NCBI)	Gm944
1427225_at	gene model 1965, (NCBI)	Gm1965	1534.57	1246.8	1187.4	656.78	485.867	815.5	0.812477	0.773769	1.05003	1.89835	2.56614	1.52888	1427225_at	Mm.139695	epsin 2	Epn2
1435188_at	gene model 129, (NCBI)	Gm129	346.367	886.333	1616.87	353.76	172.667	463.333	2.55895	4.66808	0.54818	2.50547	5.1332	1.91295	1435188_at	Mm.331218	gene model 129, (NCBI)	Gm129
1426236_a_at	glutamate-ammonia ligase (glutamine synthetase)	Glul	15437.5	15828.8	17754.3	10622.7	7543.77	3771.37	1.02535	1.15007	0.891549	1.4901	2.09827	4.19711	1426236_a_at	Mm.210745	glutamate-ammonia ligase (glutamine synthetase)	Glul
1437930_at	glycosyltransferase 25 domain containing 2	Glt25d2	260.733	1740.17	1238.27	1129.06	763.933	516.033	6.67412	4.74917	1.40532	1.54125	2.2779	3.3722	1437930_at	Mm.23782	glycosyltransferase 25 domain containing 2	Glt25d2
1426218_at	glucocorticoid induced transcript 1	Glcci1	628.9	1012.17	1522.07	724.02	265.367	932.533	1.60942	2.4202	0.664995	1.39798	3.81422	1.08539	1426218_at	Mm.210787	glucocorticoid induced transcript 1	Glcci1
1449094_at	gap junction membrane channel protein alpha 7	Gja7	979.133	9131.57	6634.6	5355.32	128.767	3247.1	9.32617	6.77599	1.37636	1.70514	70.9156	2.81222	1449094_at	Mm.390369	gap junction membrane channel protein alpha 7	Gja7
1447787_x_at	gap junction membrane channel protein alpha 7	Gja7	312.033	2806.63	4089.03	1220.42	3.4	735.933	8.99466	13.1045	0.686381	2.29973	825.48	3.81371	1447787_x_at	Mm.390369	gap junction membrane channel protein alpha 7	Gja7
1423391_at	G protein-coupled receptor kinase-interactor 2	Git2	1473.43	6163.1	6703.13	4872.1	2638.3	4519.97	4.18282	4.54933	0.919436	1.26498	2.33601	1.36353	1423391_at	Mm.195632	G protein-coupled receptor kinase-interactor 2	Git2
1424150_at	glycerophosphodiester phosphodiesterase domain containing 5	Gdpd5	870.233	2012.47	1503.23	3943.84	831.167	918.633	2.31256	1.72739	1.33876	0.510281	2.42126	2.19072	1424150_at	Mm.286317	glycerophosphodiester phosphodiesterase domain containing 5	Gdpd5
1425503_at	glucosaminyl (N-acetyl) transferase 2, I-branching enzyme	Gcnt2	1451.13	8515.37	7599.6	1423.36	132.033	3253.97	5.86808	5.23701	1.1205	5.98258	64.4941	2.61692	1425503_at	Mm.314757	glucosaminyl (N-acetyl) transferase 2, I-branching enzyme	Gcnt2
1429692_s_at	GTP cyclohydrolase 1	Gch1	95.8667	2264.9	1663.13	399.04	554.733	690.6	23.6255	17.3484	1.36183	5.67587	4.08286	3.27961	1429692_s_at	Mm.10651	GTP cyclohydrolase 1	Gch1
1420499_at	GTP cyclohydrolase 1	Gch1	238.8	3027.37	3067.5	1986.96	992.667	2375.27	12.6774	12.8455	0.986917	1.52362	3.04973	1.27454	1420499_at	Mm.10651	GTP cyclohydrolase 1	Gch1
1418392_a_at	guanylate nucleotide binding protein 4	Gbp4	245.667	3577.47	5300.3	1600.28	1430.83	2657.6	14.5623	21.5752	0.674956	2.23553	2.50027	1.34613	1418392_a_at	---	guanylate nucleotide binding protein 3	Gbp3
1450333_a_at	GATA binding protein 2	Gata2	291.2	4717.63	4078.07	1180.66	1702.03	2586.03	16.2007	14.0043	1.15683	3.99576	2.77176	1.82427	1450333_a_at	Mm.272747	GATA binding protein 2	Gata2
1428816_a_at	GATA binding protein 2	Gata2	67.7333	1315.83	1254.17	396.24	440.8	753.4	19.4267	18.5162	1.04917	3.3208	2.9851	1.74653	1428816_a_at	Mm.272747	GATA binding protein 2	Gata2
1428594_at	GTPase activating RANGAP domain-like 1	Garnl1	813.2	1561.1	1495.9	672.98	504.5	957.933	1.9197	1.83952	1.04359	2.31968	3.09435	1.62965	1428594_at	Mm.292180	GTPase activating RANGAP domain-like 1	Garnl1
1429236_at	UDP-N-acetyl-alpha-D-galactosamine:polypeptide N-acetylgalactosaminyltransferase-like 2	Galntl2	43.8667	1527.93	813	200.56	594.5	402.233	34.8313	18.5334	1.87938	7.61834	2.57011	3.79862	1429236_at	Mm.40681	UDP-N-acetyl-alpha-D-galactosamine:polypeptide N-acetylgalactosaminyltransferase-like 2	Galntl2
1417694_at	growth factor receptor bound protein 2-associated protein 1	Gab1	5287.23	4455.67	3536.1	5647.14	1724.03	1917.27	0.842722	0.6688	1.26005	0.789013	2.58444	2.32397	1417694_at	Mm.277409	growth factor receptor bound protein 2-associated protein 1	Gab1
1417693_a_at	growth factor receptor bound protein 2-associated protein 1	Gab1	6701.9	4903.57	5751.63	6815.04	2161.1	2841.2	0.731668	0.858209	0.852552	0.719521	2.26901	1.72588	1417693_a_at	Mm.277409	growth factor receptor bound protein 2-associated protein 1	Gab1
1440817_x_at	RIKEN cDNA G630024C07 gene	G630024C07Rik	2771.6	3134.87	2826.07	1281.12	1575.03	1007.27	1.13107	1.01965	1.10927	2.44697	1.99035	3.11225	1440817_x_at	Mm.41038	zinc finger protein 771	Zfp771
1435644_at	RIKEN cDNA G431001E03 gene	G431001E03Rik	589.733	230.633	132.433	1316.16	48.1333	925.533	0.391081	0.224565	1.74151	0.175232	4.79155	0.24919	1435644_at	Mm.227616	SH3 and PX domains 2B	Sh3pxd2b
1417301_at	frizzled homolog 6 (Drosophila)	Fzd6	777.5	14446.9	9893.3	11763.7	1526.73	2157.4	18.5812	12.7245	1.46027	1.22809	9.46262	6.69644	1417301_at	Mm.4769	frizzled homolog 6 (Drosophila)	Fzd6
1419301_at	frizzled homolog 4 (Drosophila)	Fzd4	579.1	6668.2	4387.73	2473.76	2730.73	9148.33	11.5148	7.57681	1.51974	2.69557	2.44191	0.728898	1419301_at	Mm.387968	frizzled homolog 4 (Drosophila)	Fzd4
1427177_at	FYVE and coiled-coil domain containing 1	Fyco1	1502.63	8762.73	9302.63	3440.62	2603.77	1619.2	5.83158	6.19089	0.941963	2.54685	3.36541	5.41177	1427177_at	Mm.252941	FYVE and coiled-coil domain containing 1	Fyco1
1418296_at	FXYD domain-containing ion transport regulator 5	Fxyd5	387.333	4705.8	8029.47	1831.7	2187.23	3138.43	12.1492	20.7301	0.586066	2.56909	2.15149	1.49941	1418296_at	Mm.1870	FXYD domain-containing ion transport regulator 5	Fxyd5
1460319_at	fucosyltransferase 8	Fut8	1506.8	4248.67	4791.77	2340.7	755.733	616.833	2.81966	3.18009	0.88666	1.81513	5.62191	6.88787	1460319_at	Mm.35628	fucosyltransferase 8	Fut8
1437767_s_at	fused toes	Fts	1370.7	797.333	889.933	284.74	241.3	376.433	0.581698	0.649255	0.895947	2.80022	3.30432	2.11813	1437767_s_at	Mm.324588	thymoma viral proto-oncogene 1 interacting protein	Aktip
1451264_at	FERM domain containing 6	Frmd6	548	1342.33	1305.8	2898.48	304.1	4091	2.44951	2.38285	1.02798	0.463116	4.41412	0.328119	1451264_at	Mm.2962	FERM domain containing 6	Frmd6
1422735_at	forkhead box Q1	Foxq1	249.533	4769.93	3546.1	4727.14	125.833	86.4333	19.1154	14.2109	1.34512	1.00905	37.9068	55.1863	1422735_at	Mm.44235	forkhead box Q1	Foxq1
1438558_x_at	Forkhead box Q1 (Foxq1), mRNA	Foxq1	280.567	16961.4	20181.1	9955.44	53.5	41.9	60.4542	71.9297	0.840463	1.70374	317.036	404.807	1438558_x_at	Mm.44235	Forkhead box Q1	Foxq1
1421140_a_at	forkhead box P1	Foxp1	491.5	3044.97	3476.77	2165.8	1265.07	4049.83	6.19525	7.07379	0.875804	1.40593	2.40696	0.751875	1421140_a_at	Mm.234965	forkhead box P1	Foxp1
1435221_at	Forkhead box P1 (Foxp1), mRNA	Foxp1	759.967	3792.4	4379.03	1890.24	1180.4	5370.77	4.99022	5.76214	0.866036	2.00631	3.21281	0.706119	1435221_at	Mm.392884	Adult male corpora quadrigemina cDNA, RIKEN full-length enriched library, clone:B230341P20 product:inferred: forkhead box P1, full insert sequence	---
1421142_s_at	forkhead box P1	Foxp1	142.233	705.067	936.167	562.84	345.8	1289	4.95711	6.58191	0.753142	1.25269	2.03894	0.546987	1421142_s_at	Mm.234965	forkhead box P1	Foxp1
1455242_at	forkhead box P1	Foxp1	584.467	2388.27	3306.53	1095.26	867.767	2879.03	4.08623	5.65735	0.722287	2.18055	2.7522	0.829538	1455242_at	Mm.234965	forkhead box P1	Foxp1
1435222_at	forkhead box P1	Foxp1	1336.87	4861.53	7985.33	2426.04	1566.63	8883.33	3.63651	5.97317	0.608808	2.0039	3.10317	0.547265	1435222_at	Mm.234965	forkhead box P1	Foxp1
1418220_at	forkhead box F2	Foxf2	139.733	2626.33	2171.83	3249.56	42	135.067	18.7953	15.5427	1.20927	0.808212	62.5317	19.4447	1418220_at	Mm.390554	forkhead box F2	Foxf2
1434939_at	forkhead box F1a	Foxf1a	153.2	1669.27	1180.47	666.54	145.333	4526.97	10.896	7.7054	1.41407	2.50438	11.4858	0.368738	1434939_at	Mm.33897	forkhead box F1a	Foxf1a
1419486_at	forkhead box C1	Foxc1	500.5	7617.63	7873.8	4200.02	462.067	738	15.22	15.7319	0.967466	1.81371	16.486	10.322	1419486_at	Mm.12949	forkhead box C1	Foxc1
1419485_at	forkhead box C1	Foxc1	178.467	1787.5	2141.33	1003.66	66.3333	134	10.0159	11.9985	0.83476	1.78098	26.9472	13.3396	1419485_at	Mm.12949	forkhead box C1	Foxc1
1447904_s_at	farnesyltransferase, CAAX box, alpha	Fnta	12688.1	14789.2	18962.8	9616.7	7098.47	9084.23	1.1656	1.49454	0.779906	1.53787	2.08344	1.62801	1447904_s_at	Mm.3496	farnesyltransferase, CAAX box, alpha	Fnta
1434339_at	formin binding protein 1-like	Fnbp1l	3579.83	17619.4	15025.9	6716.24	7421.47	9243.27	4.92184	4.19736	1.1726	2.6234	2.37411	1.90618	1434339_at	Mm.209491	formin binding protein 1-like	Fnbp1l
1426642_at	fibronectin 1	Fn1	1577	25528.7	23547.5	21826	493.767	6376.73	16.1881	14.9318	1.08414	1.16965	51.7019	4.00341	1426642_at	Mm.193099	fibronectin 1	Fn1
1453435_a_at	flavin containing monooxygenase 2	Fmo2	32.5333	387.233	294.9	21.74	154.5	1585.73	11.9027	9.06455	1.3131	17.812	2.50636	0.244198	1453435_a_at	Mm.10929	flavin containing monooxygenase 2	Fmo2
1435459_at	flavin containing monooxygenase 2	Fmo2	36.0667	1771.47	1544.3	7.1	455.233	8956.07	49.1165	42.8179	1.1471	249.502	3.89134	0.197795	1435459_at	Mm.10929	flavin containing monooxygenase 2	Fmo2
1422905_s_at	flavin containing monooxygenase 2	Fmo2	19.5667	1315.9	1215.87	27.66	252.2	5763.9	67.2521	62.1397	1.08227	47.5741	5.21768	0.2283	1422905_s_at	Mm.10929	flavin containing monooxygenase 2	Fmo2
1451756_at	FMS-like tyrosine kinase 1	Flt1	705.1	25896.7	24003.7	10449.4	2392.37	3653.97	36.7277	34.0429	1.07886	2.4783	10.8247	7.08728	1451756_at	Mm.389712	FMS-like tyrosine kinase 1	Flt1
1440926_at	FMS-like tyrosine kinase 1, mRNA (cDNA clone MGC:36074 IMAGE:5368921)	Flt1	398.5	17275.1	16241.6	7003.58	1578.2	2021.6	43.3503	40.7568	1.06364	2.46661	10.9461	8.54526	1440926_at	Mm.389712	FMS-like tyrosine kinase 1	Flt1
1419300_at	FMS-like tyrosine kinase 1	Flt1	770.8	21327	20747.6	6174.04	8061.73	5754.07	27.6687	26.9169	1.02793	3.4543	2.64546	3.70642	1419300_at	Mm.389712	FMS-like tyrosine kinase 1	Flt1
1454037_a_at	FMS-like tyrosine kinase 1	Flt1	235.7	6753.9	7561.1	5564.54	785.4	1770.6	28.6546	32.0793	0.893243	1.21374	8.59931	3.81447	1454037_a_at	Mm.389712	FMS-like tyrosine kinase 1	Flt1
1416362_a_at	FK506 binding protein 4	Fkbp4	1035.07	1339.5	1026.33	1242.4	524.3	302.633	1.29412	0.991563	1.30513	1.07816	2.55484	4.42615	1416362_a_at	Mm.12758	FK506 binding protein 4	Fkbp4
1436650_at	filamin A interacting protein 1	Filip1	243.9	2157.67	2395.83	1022.4	697.767	371.867	8.84652	9.82301	0.900591	2.11039	3.09225	5.80226	1436650_at	Mm.23049	filamin A interacting protein 1	Filip1
1454674_at	fasciculation and elongation protein zeta 1 (zygin I)	Fez1	8469.83	277.2	432.1	159.66	35.7	101.4	0.0327279	0.0510164	0.641518	1.73619	7.76471	2.73373	1454674_at	Mm.5264	fasciculation and elongation protein zeta 1 (zygin I)	Fez1
1418324_at	feminization 1 homolog b (C. elegans)	Fem1b	6341.73	6584.53	5596.03	4930.52	3204.03	2973.33	1.03829	0.882414	1.17664	1.33546	2.05508	2.21453	1418324_at	Mm.24069	feminization 1 homolog b (C. elegans)	Fem1b
1438322_x_at	farnesyl diphosphate farnesyl transferase 1	Fdft1	5112.17	902.267	1421.4	1086.84	378.467	823.933	0.176494	0.278043	0.634773	0.830174	2.38401	1.09507	1438322_x_at	Mm.436620	farnesyl diphosphate farnesyl transferase 1	Fdft1
1435801_at	Fukuyama type congenital muscular dystrophy homolog (human)	Fcmd	2141.17	676	457.367	318.86	295.5	386.067	0.315716	0.213606	1.47803	2.12005	2.28765	1.75099	1435801_at	Mm.247210	Fukuyama type congenital muscular dystrophy homolog (human)	Fcmd
1423828_at	fatty acid synthase	Fasn	5325.63	373.633	230.8	436.24	54.2	626.7	0.0701575	0.0433376	1.61886	0.856486	6.8936	0.596192	1423828_at	Mm.236443	fatty acid synthase	Fasn
1423709_s_at	phenylalanine-tRNA synthetase-like, beta subunit	Farslb	1766.83	2584.93	2141.4	2130.56	1322.9	1274.83	1.46303	1.212	1.20712	1.21326	1.95399	2.02766	1423709_s_at	Mm.28922	phenylalanyl-tRNA synthetase, beta subunit	Farsb
1435103_x_at	phenylalanine-tRNA synthetase-like, beta subunit	Farslb	3904.17	4800.87	6112.5	3935.72	2294.4	2305.07	1.22968	1.56564	0.785418	1.21982	2.09243	2.08275	1435103_x_at	Mm.412915	phenylalanyl-tRNA synthetase, beta subunit	Farsb
1418029_at	Fas apoptotic inhibitory molecule	Faim	2152.1	4150.57	4753.07	5191.24	1071.5	855.333	1.92861	2.20857	0.87324	0.799533	3.8736	4.85257	1418029_at	Mm.74605	Fas apoptotic inhibitory molecule	Faim
1434703_at	exostoses (multiple)-like 3	Extl3	1253.5	6243.3	4296.53	3517.08	229.7	1165.13	4.98069	3.42763	1.4531	1.77514	27.1802	5.35844	1434703_at	Mm.103748	exostoses (multiple)-like 3	Extl3
1434920_a_at	Ena-vasodilator stimulated phosphoprotein	Evl	1239.13	982.333	818.533	2554.24	140.333	703.033	0.792758	0.660569	1.20011	0.384589	7	1.39728	1434920_a_at	Mm.238841	Ena-vasodilator stimulated phosphoprotein	Evl
1438325_at	ecotropic viral integration site 1	Evi1	146.867	6300.93	7535.17	5210.2	2583.8	1899.2	42.9024	51.3062	0.836204	1.20935	2.43863	3.31768	1438325_at	Mm.56965	ecotropic viral integration site 1	Evi1
1418929_at	estrogen-related receptor beta like 1	Esrrbl1	1355.13	549.633	687.833	430.34	259.567	934.7	0.405594	0.507576	0.799079	1.27721	2.1175	0.588032	1418929_at	Mm.241276	intraflagellar transport 57 homolog (Chlamydomonas)	Ift57
1416129_at	ERBB receptor feedback inhibitor 1	Errfi1	5113.13	5869.9	7850.43	7001.22	2371.93	11375.1	1.148	1.53535	0.747717	0.838411	2.47473	0.516031	1416129_at	Mm.318841	ERBB receptor feedback inhibitor 1	Errfi1
1434714_at	ERO1-like beta (S. cerevisiae)	Ero1lb	924.5	1737.37	1204.2	805.34	738.167	1006.03	1.87925	1.30254	1.44276	2.15731	2.35362	1.72695	1434714_at	Mm.358706	ERO1-like beta (S. cerevisiae)	Ero1lb
1417843_s_at	EPS8-like 2	Eps8l2	194	1035.07	1169	105.56	162.1	396.7	5.3354	6.02577	0.885429	9.80548	6.38536	2.60919	1417843_s_at	Mm.27451	EPS8-like 2	Eps8l2
1434105_at	EPM2A (laforin) interacting protein 1	Epm2aip1	1644.1	1233.9	775.8	786.22	555.733	490.3	0.750502	0.471869	1.59049	1.56941	2.22031	2.51662	1434105_at	Mm.209005	EPM2A (laforin) interacting protein 1	Epm2aip1
1434106_at	EPM2A (laforin) interacting protein 1	Epm2aip1	2917.4	2412.2	2988.43	1247.38	691.033	1397.23	0.826832	1.02435	0.807179	1.93381	3.49071	1.72641	1434106_at	Mm.209005	EPM2A (laforin) interacting protein 1	Epm2aip1
1422438_at	epoxide hydrolase 1, microsomal	Ephx1	1541.27	5132.83	4661.77	735.22	1060.77	4766.3	3.33027	3.02463	1.10105	6.98136	4.8388	1.0769	1422438_at	Mm.9075	epoxide hydrolase 1, microsomal	Ephx1
1421929_at	Eph receptor A4	Epha4	693.3	1589.13	1407.07	452.34	105.767	520.2	2.29213	2.02952	1.12939	3.51314	15.0249	3.05485	1421929_at	Mm.400747	Eph receptor A4	Epha4
1429021_at	Eph receptor A4	Epha4	824.767	1513.1	1376.57	403.18	59.9	640.3	1.83458	1.66904	1.09918	3.75291	25.2604	2.36311	1429021_at	Mm.400747	Eph receptor A4	Epha4
1439757_s_at	Eph receptor A4	Epha4	620.5	1624.3	1719.87	288.7	35.9	555.2	2.61773	2.77174	0.944434	5.62626	45.2451	2.92561	1439757_s_at	Mm.400747	Eph receptor A4	Epha4
1421928_at	Eph receptor A4	Epha4	229.567	748.4	1055.17	337.54	105.233	344.667	3.26006	4.59634	0.709272	2.21722	7.11182	2.17137	1421928_at	Mm.400747	Eph receptor A4	Epha4
1440742_at	Enhancer of polycomb homolog 1 (Drosophila) (Epc1), transcript variant 1, mRNA	Epc1	190.767	1178.9	1132.53	423.82	585.4	557.567	6.1798	5.93675	1.04094	2.78161	2.01384	2.11437	1440742_at	Mm.312133	Enhancer of polycomb homolog 1 (Drosophila)	Epc1
1460592_at	erythrocyte protein band 4.1-like 1	Epb4.1l1	1088.1	202.133	140.133	446.42	99.5333	156.6	0.185767	0.128787	1.44244	0.452787	2.03081	1.29076	1460592_at	Mm.20852	erythrocyte protein band 4.1-like 1	Epb4.1l1
1449888_at	endothelial PAS domain protein 1	Epas1	182.933	2472.3	2673.93	1439.94	745.667	2883.53	13.5148	14.617	0.924593	1.71695	3.31556	0.857386	1449888_at	Mm.1415	endothelial PAS domain protein 1	Epas1
1423326_at	ectonucleoside triphosphate diphosphohydrolase 1	Entpd1	520.8	930.033	951.267	625.92	372.767	1344.17	1.78578	1.82655	0.977679	1.48587	2.49495	0.691903	1423326_at	Mm.2824	ectonucleoside triphosphate diphosphohydrolase 1	Entpd1
1453586_at	ectonucleoside triphosphate diphosphohydrolase 1	Entpd1	703.767	867.267	1647.7	560.74	239.767	1449.37	1.23232	2.34126	0.52635	1.54665	3.61713	0.598376	1453586_at	Mm.2824	ectonucleoside triphosphate diphosphohydrolase 1	Entpd1
1448136_at	ectonucleotide pyrophosphatase/phosphodiesterase 2	Enpp2	20290.4	5570.87	6152	7452.8	40.5	1519.4	0.274557	0.303198	0.905537	0.747486	137.552	3.66649	1448136_at	Mm.250256	ectonucleotide pyrophosphatase/phosphodiesterase 2	Enpp2
1415894_at	ectonucleotide pyrophosphatase/phosphodiesterase 2	Enpp2	1065.53	520.667	712.067	593.8	61.5	386.967	0.488644	0.668273	0.731205	0.876838	8.46612	1.34551	1415894_at	Mm.250256	ectonucleotide pyrophosphatase/phosphodiesterase 2	Enpp2
1419022_a_at	enolase 1, alpha non-neuron /// similar to enolase 1, alpha non-neuron /// similar to enolase 1, alpha non-neuron	Eno1 /// LOC433182 /// LOC545568	10300	9091.4	5880.7	16959.3	3431.53	2222.73	0.882663	0.570944	1.54597	0.536073	2.64937	4.09019	1419022_a_at	Mm.430559	enolase 1, alpha non-neuron /// predicted gene, EG433182 /// similar to Alpha-enolase (2-phospho-D-glycerate hydro-lyase) (Non-neural enolase) (NNE) (Enolase 1)	EG433182 /// Eno1 /// LOC672232
1419023_x_at	enolase 1, alpha non-neuron	Eno1	11439.2	9262.47	7263.13	16241.2	4047.57	2918.03	0.809715	0.634936	1.27527	0.570307	2.2884	3.17422	1419023_x_at	Mm.70666	enolase 1, alpha non-neuron	Eno1
1450061_at	ectodermal-neural cortex 1	Enc1	1580.83	3389.63	3653.07	2822.5	1168.33	661.367	2.14421	2.31085	0.927887	1.20093	2.90126	5.1252	1450061_at	Mm.241073	ectodermal-neural cortex 1	Enc1
1420965_a_at	ectodermal-neural cortex 1	Enc1	7649.5	17321.2	20770.8	12249	6408.83	2657.17	2.26436	2.71531	0.833922	1.4141	2.70271	6.51869	1420965_a_at	Mm.241073	ectodermal-neural cortex 1	Enc1
1424800_at	enabled homolog (Drosophila)	Enah	7918.87	3681.57	4544.8	3362.5	39.1667	921.067	0.464911	0.573921	0.810061	1.09489	93.9974	3.99707	1424800_at	Mm.389224	enabled homolog (Drosophila)	Enah
1433670_at	epithelial membrane protein 2	Emp2	1032.93	3871.57	3445.97	757.8	96.5333	19289.8	3.74813	3.3361	1.12351	5.10896	40.106	0.200705	1433670_at	Mm.246009	epithelial membrane protein 2	Emp2
1425272_at	epithelial membrane protein 2	Emp2	258.133	464.367	417.267	119.02	16.9	3524.83	1.79894	1.61648	1.11288	3.90159	27.4773	0.131741	1425272_at	Mm.246009	epithelial membrane protein 2	Emp2
1424097_at	ELOVL family member 7, elongation of long chain fatty acids (yeast)	Elovl7	3921.47	4722.37	3642.93	832.7	130	163.9	1.20423	0.928972	1.29631	5.67115	36.3259	28.8125	1424097_at	Mm.286127	ELOVL family member 7, elongation of long chain fatty acids (yeast)	Elovl7
1440312_at	ELOVL family member 7, elongation of long chain fatty acids (yeast) (Elovl7), mRNA	Elovl7	1030.5	1181.7	1063.5	205.56	32.9333	49.8667	1.14672	1.03202	1.11114	5.74869	35.8816	23.6972	1440312_at	Mm.286127	ELOVL family member 7, elongation of long chain fatty acids (yeast)	Elovl7
1441891_x_at	ELOVL family member 7, elongation of long chain fatty acids (yeast)	Elovl7	4648.47	6832.2	7776.7	896.08	60.8	192.867	1.46977	1.67296	0.878547	7.62454	112.372	35.4245	1441891_x_at	Mm.286127	ELOVL family member 7, elongation of long chain fatty acids (yeast)	Elovl7
1424098_at	ELOVL family member 7, elongation of long chain fatty acids (yeast)	Elovl7	3147.3	2400.4	3136.7	319.14	32.8667	55.9	0.762685	0.996632	0.765263	7.52146	73.0345	42.941	1424098_at	Mm.286127	ELOVL family member 7, elongation of long chain fatty acids (yeast)	Elovl7
1424523_at	engulfment and cell motility 1, ced-12 homolog (C. elegans)	Elmo1	1687.57	678.867	554.633	942.08	152.733	897.4	0.402275	0.328659	1.22399	0.720604	4.44478	0.756482	1424523_at	Mm.342392	engulfment and cell motility 1, ced-12 homolog (C. elegans)	Elmo1
1450744_at	elongation factor RNA polymerase II 2	Ell2	3271.6	1617.13	1366.1	895.78	300.167	2073.1	0.494294	0.417563	1.18376	1.80528	5.38745	0.780056	1450744_at	Mm.21288	elongation factor RNA polymerase II 2	Ell2
1434593_at	eukaryotic translation initiation factor 5A2	Eif5a2	937.433	274.867	451.1	142.3	139.9	190.167	0.293212	0.481208	0.609325	1.9316	1.96474	1.4454	1434593_at	Mm.193670	eukaryotic translation initiation factor 5A2	Eif5a2
1424157_at	EH-domain containing 2	Ehd2	227.5	985.3	583.367	525.94	119.133	1192.27	4.33099	2.56425	1.68899	1.87341	8.27057	0.826409	1424157_at	Mm.138215	EH-domain containing 2 /// similar to EH-domain containing 2	Ehd2 /// LOC673251
1436329_at	early growth response 3	Egr3	1877.43	2663.87	6900.93	2231.44	271.1	3735.93	1.41889	3.67573	0.386015	1.19379	9.82614	0.713039	1436329_at	Mm.103737	early growth response 3	Egr3
1447953_at	EGF-like domain 8	Egfl8	33.4333	1019.07	1046.33	2122.68	68.7667	159.967	30.4806	31.2961	0.973941	0.480085	14.8192	6.37049	1447953_at	Mm.231343	EGF-like domain 8	Egfl8
1437057_at	EGF-like-domain, multiple 3	Egfl3	94.4667	960.567	546.767	2133.38	222.467	493.067	10.1683	5.78793	1.75681	0.450256	4.3178	1.94815	1437057_at	Mm.275216	multiple EGF-like-domains 6	Megf6
1438835_a_at	elongation factor Tu GTP binding domain containing 2	Eftud2	2010.63	4961.53	3231.17	3342.76	1977.37	1903.93	2.46765	1.60704	1.53552	1.48426	2.50916	2.60594	1438835_a_at	Mm.873	elongation factor Tu GTP binding domain containing 2	Eftud2
1456107_x_at	elongation factor Tu GTP binding domain containing 2	Eftud2	3326.83	6284.57	6523.53	3246.38	2987.33	2815.07	1.88905	1.96088	0.963369	1.93587	2.10374	2.23248	1456107_x_at	Mm.873	elongation factor Tu GTP binding domain containing 2	Eftud2
1451924_a_at	endothelin 1	Edn1	716.233	8062.37	8517.27	2392.58	973.633	7696.37	11.2566	11.8917	0.946591	3.36974	8.2807	1.04755	1451924_a_at	Mm.14543	endothelin 1	Edn1
1451024_at	endothelial differentiation, G-protein-coupled receptor 6	Edg6	161	1224.73	826.367	374.46	353.833	1235.73	7.60704	5.13271	1.48207	3.27067	3.46133	0.991098	1451024_at	Mm.33065	endothelial differentiation, G-protein-coupled receptor 6	Edg6
1423571_at	endothelial differentiation sphingolipid G-protein-coupled receptor 1	Edg1	899.6	1902.67	2060.57	1112.28	672.667	2829.67	2.11501	2.29054	0.923371	1.7106	2.82854	0.6724	1423571_at	Mm.982	endothelial differentiation sphingolipid G-protein-coupled receptor 1	Edg1
1416301_a_at	early B-cell factor 1	Ebf1	572.367	7462.03	7487.37	2833.46	19.6333	631.933	13.0372	13.0814	0.996617	2.63354	380.07	11.8083	1416301_a_at	Mm.215971	early B-cell factor 1	Ebf1
1416302_at	early B-cell factor 1	Ebf1	265.633	2735.97	2780.47	1436.94	33.5333	290.3	10.2998	10.4673	0.983995	1.90402	81.5895	9.42462	1416302_at	Mm.215971	early B-cell factor 1	Ebf1
1448293_at	early B-cell factor 1	Ebf1	281.367	2131.53	2850.27	1093.06	8.33333	330.467	7.57564	10.1301	0.747836	1.95006	255.784	6.45007	1448293_at	---	---	Ebf1
1441970_at	RIKEN cDNA E430010N07 gene	E430010N07Rik	1263.6	3028.83	2516.83	1731.74	1238.7	1869.07	2.39699	1.9918	1.20343	1.74901	2.44517	1.62051	1441970_at	---	RIKEN cDNA E430010N07 gene	E430010N07Rik
1449056_at	RIKEN cDNA E330009J07 gene	E330009J07Rik	4735.27	1962.47	1708.3	1476.76	121.167	528.8	0.414436	0.360761	1.14878	1.3289	16.1964	3.71117	1449056_at	Mm.333006	RIKEN cDNA E330009J07 gene	E330009J07Rik
1447488_at	PREDICTED: fibrinogen silencer binding protein [Mus musculus], mRNA sequence	E130016E03Rik	96.5667	1970.4	1407.8	62.58	55.6	41.6333	20.4046	14.5785	1.39963	31.4861	35.4388	47.3275	1447488_at	Mm.438638	Transcribed locus, weakly similar to XP_232785.4 similar to DNA repair and recombination protein RAD54B (RAD54 homolog B) [Rattus norvegicus]	---
1427157_at	RIKEN cDNA E030025D05 gene	E030025D05Rik	229.467	1327.5	1164.77	490.22	3.4	1597.5	5.78515	5.07597	1.13971	2.70797	390.441	0.830986	1427157_at	Mm.93759	coiled-coil domain containing 85A	Ccdc85a
1452332_at	RIKEN cDNA E030025D05 gene	E030025D05Rik	197.567	1445.1	1291.47	767.26	25.0333	2405.23	7.31449	6.53687	1.11896	1.88346	57.727	0.600815	1452332_at	Mm.93759	coiled-coil domain containing 85A	Ccdc85a
1435777_at	RIKEN cDNA E030018N11 gene	E030018N11Rik	883.4	5658.57	4955	2901.58	2581.97	7070.37	6.40544	5.60901	1.14199	1.95017	2.19157	0.800322	1435777_at	Mm.426301	RIKEN cDNA E030018N11 gene	E030018N11Rik
1418714_at	dual specificity phosphatase 8	Dusp8	416.7	603.833	641.4	779.7	170.2	825	1.44908	1.53924	0.94143	0.774443	3.54779	0.731919	1418714_at	Mm.39725	dual specificity phosphatase 8	Dusp8
1448985_at	dual specificity phosphatase 22	Dusp22	604.567	2080.37	2647.73	1395.12	1034.6	501.467	3.44109	4.37956	0.785716	1.49117	2.01079	4.14856	1448985_at	Mm.289646	dual specificity phosphatase 22	Dusp22
1423626_at	dystonin	Dst	3175.07	1541.63	1555.57	781.56	333.8	3556.17	0.485544	0.489932	0.991043	1.97251	4.61843	0.43351	1423626_at	Mm.336625	dystonin	Dst
1435494_s_at	desmoplakin	Dsp	171.233	885.1	1206.37	317.04	41.7667	492.567	5.16897	7.04516	0.733691	2.79176	21.1915	1.79691	1435494_s_at	Mm.355327	desmoplakin	Dsp
1435493_at	desmoplakin	Dsp	186.4	949.8	2072.27	282.64	50.8333	470.967	5.09549	11.1173	0.458339	3.36046	18.6846	2.0167	1435493_at	Mm.355327	desmoplakin	Dsp
1421425_a_at	Down syndrome critical region gene 1-like 1	Dscr1l1	8325.93	2099.27	2768.23	422.62	53.2	405.733	0.252136	0.332483	0.758342	4.96727	39.4599	5.17401	1421425_a_at	Mm.251242	Down syndrome critical region gene 1-like 1	Dscr1l1
1434203_at	cDNA sequence BC055107	Drr1h	6146.97	9857.57	7740.77	308.86	86.0667	7829.87	1.60365	1.25928	1.27346	31.916	114.534	1.25897	1434203_at	Mm.256058	cDNA sequence BC055107	BC055107
1444028_s_at	dedicator of cytokinesis 9	Dock9	4079.6	13334.2	8819.07	7562.06	3056.87	10612	3.26851	2.16175	1.51198	1.76331	4.36206	1.25652	1444028_s_at	Mm.373976	dedicator of cytokinesis 9 /// similar to Dedicator of cytokinesis protein 9 (Cdc42 guanine nucleotide exchange factor zizimin 1)	Dock9 /// LOC670309
1450932_s_at	dedicator of cytokinesis 9	Dock9	3154.73	10401.6	7456.43	5676.7	2154.5	8616.1	3.29713	2.36357	1.39498	1.83233	4.82783	1.20722	1450932_s_at	Mm.373976	dedicator of cytokinesis 9 /// similar to Dedicator of cytokinesis protein 9 (Cdc42 guanine nucleotide exchange factor zizimin 1)	Dock9 /// LOC670309
1450931_at	dedicator of cytokinesis 9	Dock9	1083.47	2487.77	1816.07	1300	451.9	2370.9	2.29612	1.67616	1.36987	1.91367	5.50513	1.04929	1450931_at	Mm.373976	dedicator of cytokinesis 9 /// similar to Dedicator of cytokinesis protein 9 (Cdc42 guanine nucleotide exchange factor zizimin 1)	Dock9 /// LOC670309
1429028_at	dedicator of cytokinesis 11	Dock11	1593.77	733.767	395.8	1748.06	354.367	1607.67	0.460398	0.248343	1.85388	0.419761	2.07064	0.456417	1429028_at	Mm.32873	dedicator of cytokinesis 11	Dock11
1436624_at	Dynamin 3, mRNA (cDNA clone IMAGE:5066120)	Dnm3	3241.1	593.4	765.6	339.6	105.9	215.467	0.183086	0.236216	0.775078	1.74735	5.6034	2.75402	1436624_at	Mm.29567	dynamin 3	Dnm3
1433926_at	dynein, cytoplasmic, light intermediate chain 2	Dnclic2	2459.67	3535.7	2662.07	3046.5	1810.03	2008.8	1.43747	1.08229	1.32818	1.16058	1.95339	1.76011	1433926_at	---	dynein, cytoplasmic 1 light intermediate chain 2	Dync1li2
1416361_a_at	dynein, cytoplasmic, intermediate chain 1	Dncic1	1692.03	263.367	349.1	318.68	41.4333	29.8667	0.155651	0.20632	0.754416	0.82643	6.3564	8.81808	1416361_a_at	Mm.20893	dynein cytoplasmic 1 intermediate chain 1	Dync1i1
1457233_at	DnaJ (Hsp40) homolog, subfamily A, member 2, mRNA (cDNA clone MGC:6445 IMAGE:2582183)	Dnaja2	642.767	786.6	600.967	412.36	394.167	1400.97	1.22377	0.934969	1.30889	1.90756	1.9956	0.561469	1457233_at	Mm.279692	DnaJ (Hsp40) homolog, subfamily A, member 2	Dnaja2
1422636_at	cyclin D binding myb-like transcription factor 1	Dmtf1	1333.33	1980.93	1914.33	1191.94	831.067	1280.3	1.4857	1.43575	1.03479	1.66194	2.3836	1.54724	1422636_at	Mm.22480	cyclin D binding myb-like transcription factor 1	Dmtf1
1455610_at	desmuslin	Dmn	1191.8	2522.53	2535.67	1701.06	55.3	1447.33	2.11657	2.12759	0.994821	1.48292	45.6154	1.74288	1455610_at	Mm.60526	desmuslin	Dmn
1457275_at	desmuslin	Dmn	1113.67	1452.87	2166.27	1121.88	17.5667	1347.07	1.30458	1.94517	0.670678	1.29503	82.7059	1.07854	1457275_at	Mm.60526	desmuslin	Dmn
1435207_at	DIX domain containing 1	Dixdc1	7359.63	2082.77	2077.4	187.7	30.8333	179.167	0.282999	0.282269	1.00258	11.0963	67.5492	11.6247	1435207_at	Mm.82598	DIX domain containing 1	Dixdc1
1454979_at	diaphanous homolog 1 (Drosophila)	Diap1	1196.2	2967.7	3035.03	1884.54	1449.43	4443.6	2.48094	2.53723	0.977815	1.57476	2.04749	0.667859	1454979_at	Mm.195916	diaphanous homolog 1 (Drosophila) /// similar to Protein diaphanous homolog 1 (Diaphanous-related formin-1) (DRF1) (mDIA1) (p140mDIA)	Diap1 /// LOC671545
1437821_at	Diaphanous homolog 1 (Drosophila) (Diap1), mRNA	Diap1	187.533	383.6	440.7	103.58	171.3	1166.03	2.0455	2.34998	0.870433	3.70342	2.23935	0.328979	1437821_at	Mm.195916	Diaphanous homolog 1 (Drosophila)	Diap1
1451895_a_at	24-dehydrocholesterol reductase	Dhcr24	1231.53	629.533	535.7	528.52	14.6333	502.1	0.511178	0.434986	1.17516	1.19112	43.0205	1.2538	1451895_a_at	Mm.133370	24-dehydrocholesterol reductase	Dhcr24
1424549_at	degenerative spermatocyte homolog 2 (Drosophila), lipid desaturase	Degs2	226.467	7558.23	6656.87	304.6	48.3333	151.167	33.3746	29.3945	1.1354	24.8136	156.377	49.9993	1424549_at	---	degenerative spermatocyte homolog 2 (Drosophila), lipid desaturase	Degs2
1452796_at	differentially expressed in FDCP 6	Def6	70.3667	1086.23	687.433	1839.76	66.9	147.4	15.4368	9.7693	1.58013	0.590421	16.2367	7.36929	1452796_at	Mm.204731	differentially expressed in FDCP 6	Def6
1424598_at	DEAD (Asp-Glu-Ala-Asp) box polypeptide 6	Ddx6	1715.67	1989.17	2653.97	1473.98	807.833	1414.8	1.15941	1.5469	0.749507	1.34952	2.46235	1.40597	1424598_at	Mm.267061	DEAD (Asp-Glu-Ala-Asp) box polypeptide 6	Ddx6
1423274_at	DEAD/H (Asp-Glu-Ala-Asp/His) box polypeptide 26	Ddx26	5723.53	396.4	301.133	1974.16	200.933	1476.63	0.0692579	0.0526132	1.31636	0.200794	1.97279	0.268448	1423274_at	Mm.319684	integrator complex subunit 6	Ints6
1456226_x_at	discoidin domain receptor family, member 1	Ddr1	17107.9	607.067	600.5	291.86	104.933	833.8	0.0354845	0.0351007	1.01094	2.07999	5.78526	0.728072	1456226_x_at	Mm.5021	discoidin domain receptor family, member 1	Ddr1
1426215_at	dopa decarboxylase	Ddc	1528.6	17201.1	15298.9	6784.92	121.133	100.167	11.2528	10.0084	1.12433	2.53519	142.001	171.724	1426215_at	Mm.12906	dopa decarboxylase	Ddc
1429298_at	dimethylarginine dimethylaminohydrolase 1	Ddah1	2388.2	2789.17	2423.07	4637.74	537.733	1528.97	1.16789	1.0146	1.15109	0.601406	5.1869	1.82422	1429298_at	Mm.234247	dimethylarginine dimethylaminohydrolase 1	Ddah1
1455400_at	dimethylarginine dimethylaminohydrolase 1	Ddah1	805.067	1093.1	989.4	1770.16	140.967	1035.33	1.35778	1.22897	1.10481	0.617515	7.75432	1.0558	1455400_at	Mm.234247	dimethylarginine dimethylaminohydrolase 1	Ddah1
1454995_at	dimethylarginine dimethylaminohydrolase 1	Ddah1	2173	2593.63	2472.87	3356.36	421.7	1197.37	1.19357	1.138	1.04884	0.772752	6.15042	2.16611	1454995_at	Mm.234247	dimethylarginine dimethylaminohydrolase 1	Ddah1
1437763_at	DCN1, defective in cullin neddylation 1, domain containing 3 (S. cerevisiae)	Dcun1d3	321.933	1877.3	1198.8	587.8	447.2	579.2	5.83133	3.72375	1.56598	3.19377	4.1979	3.24119	1437763_at	Mm.31539	DCN1, defective in cullin neddylation 1, domain containing 3 (S. cerevisiae)	Dcun1d3
1459354_at	Strain ICR endothelial and smooth muscle cell-derived neuropilin-like protein (Esdn)	Dcbld2	425.1	1224.57	909.933	665.38	370.1	2826.13	2.88066	2.14052	1.34578	1.8404	3.30875	0.433301	1459354_at	Mm.212742	ST3 beta-galactoside alpha-2,3-sialyltransferase 6	St3gal6
1437635_at	discoidin, CUB and LCCL domain containing 2	Dcbld2	1231.9	1027.83	780.633	355.02	421.5	682.433	0.834348	0.633682	1.31667	2.89514	2.43851	1.50613	1437635_at	Mm.373589	discoidin, CUB and LCCL domain containing 2	Dcbld2
1433743_at	dachshund 1 (Drosophila)	Dach1	184.667	989.8	911.433	1770.82	26.2667	1742.93	5.35993	4.93556	1.08598	0.55895	37.6827	0.567893	1433743_at	Mm.320593	dachshund 1 (Drosophila)	Dach1
1434788_at	RIKEN cDNA D930050A07 gene	D930050A07Rik	1738.93	311.3	278.1	135.44	6.63333	73.8667	0.179018	0.159926	1.11938	2.29843	46.9296	4.21435	1434788_at	Mm.214687	RIKEN cDNA D930050A07 gene	D930050A07Rik
1434063_at	RIKEN cDNA D930038J03 gene	D930038J03Rik	2368.17	3114.33	2480.43	2524.76	1083.03	1654.33	1.31508	1.04741	1.25556	1.23352	2.87557	1.88253	1434063_at	Mm.138617	zinc finger protein 664	Zfp664
1434446_at	RIKEN cDNA D630014A15 gene	D630014A15Rik	1051.57	7000.13	5913.53	3911.86	1752.03	2006.77	6.65686	5.62355	1.18375	1.78946	3.99543	3.48826	1434446_at	---	RIKEN cDNA D630014A15 gene	D630014A15Rik
1454680_at	DNA segment, Chr 5, ERATO Doi 579, expressed	D5Ertd579e	1668.27	1478.17	1150.9	1037.02	566.833	1183.6	0.886049	0.689878	1.28436	1.4254	2.60776	1.24887	1454680_at	Mm.26480	DNA segment, Chr 5, ERATO Doi 579, expressed	D5Ertd579e
1428384_at	DNA segment, Chr 4, Brigham & Women's Genetics 0951 expressed	D4Bwg0951e	291.667	430.033	403.1	2128.82	129.033	1822.97	1.4744	1.38206	1.06682	0.202005	3.33273	0.235898	1428384_at	Mm.273986	DNA segment, Chr 4, Brigham & Women's Genetics 0951 expressed	D4Bwg0951e
1457465_at	RIKEN cDNA D430043L16 gene	D430043L16Rik	325.7	5879.03	5392.2	3461.16	1932.83	2726.47	18.0505	16.5557	1.09028	1.69857	3.04167	2.15628	1457465_at	Mm.23208	shroom family member 4	Shroom4
1436293_x_at	DNA segment, Chr 1, ERATO Doi 471, expressed	D1Ertd471e	780.4	1372.9	1378.93	4737.04	59.6333	135.533	1.75923	1.76696	0.995625	0.289822	23.0224	10.1296	1436293_x_at	Mm.101743	DNA segment, Chr 1, ERATO Doi 471, expressed	D1Ertd471e
1436221_at	DNA segment, Chr 1, ERATO Doi 471, expressed	D1Ertd471e	361.9	523.033	936.567	2436.98	28.4667	26.9667	1.44524	2.58792	0.558458	0.214624	18.3735	19.3956	1436221_at	Mm.101743	DNA segment, Chr 1, ERATO Doi 471, expressed	D1Ertd471e
1441115_at	DNA segment, Chr 18, ERATO Doi 232, expressed	D18Ertd232e	28.1667	330.867	228.6	64.72	105.933	1495.57	11.7467	8.11598	1.44736	5.11228	3.12335	0.221232	1441115_at	---	DNA segment, Chr 18, ERATO Doi 232, expressed	D18Ertd232e
1436125_at	DNA segment, Chr 16, ERATO Doi 472, expressed	D16Ertd472e	4284.03	932.2	1004.7	536.98	327.767	2210.33	0.217599	0.234522	0.927839	1.73601	2.8441	0.421746	1436125_at	Mm.391859	DNA segment, Chr 16, ERATO Doi 472, expressed	D16Ertd472e
1451466_at	DNA segment, Chr 16, ERATO Doi 472, expressed	D16Ertd472e	2495.53	659.667	825.467	497.06	305.067	1638.23	0.264339	0.330778	0.799144	1.32714	2.16237	0.40267	1451466_at	Mm.37332	DNA segment, Chr 16, ERATO Doi 472, expressed	D16Ertd472e
1420191_s_at	DNA segment, Chr 16, Brigham & Women's Genetics 1494 expressed	D16Bwg1494e	1409.3	299.5	251.533	238.12	70.8333	341.5	0.212517	0.178481	1.1907	1.25777	4.22824	0.877013	1420191_s_at	Mm.246388	DNA segment, Chr 16, Brigham & Women's Genetics 1494 expressed	D16Bwg1494e
1428408_a_at	DNA segment, Chr 12, ERATO Doi 551, expressed	D12Ertd551e	527.567	6065	6627.63	2237.92	1139.73	1022.6	11.4962	12.5626	0.915108	2.71011	5.32142	5.93096	1428408_a_at	Mm.273755	DNA segment, Chr 12, ERATO Doi 551, expressed	D12Ertd551e
1450839_at	DNA segment, human D4S114	D0H4S114	3239.23	4020.07	3436.67	18405	494.233	1353.1	1.24105	1.06095	1.16976	0.218423	8.13394	2.971	1450839_at	Mm.407415	DNA segment, human D4S114	D0H4S114
1436736_x_at	DNA segment, human D4S114	D0H4S114	5297.63	6866.03	7542.6	16745.3	645.867	2060.9	1.29606	1.42377	0.910301	0.410028	10.6307	3.33157	1436736_x_at	Mm.407415	DNA segment, human D4S114	D0H4S114
1442340_x_at	cysteine rich protein 61	Cyr61	1063.67	8484.7	7911.33	2253.02	2330.3	3337.23	7.97684	7.43779	1.07247	3.76592	3.64103	2.54244	1442340_x_at	Mm.1231	cysteine rich protein 61	Cyr61
1457823_at	cysteine rich protein 61	Cyr61	1053.07	8252.2	8071.83	2159.26	2304.43	3282.5	7.83635	7.66507	1.02235	3.82177	3.58101	2.514	1457823_at	Mm.1231	cysteine rich protein 61	Cyr61
1450646_at	cytochrome P450, family 51	Cyp51	1629.2	337.533	457.333	573.78	68.0667	342.467	0.207177	0.28071	0.738047	0.588263	4.95886	0.985595	1450646_at	Mm.140158	cytochrome P450, family 51	Cyp51
1417071_s_at	cytochrome P450, family 4, subfamily v, polypeptide 3	Cyp4v3	794.8	1194.6	1562.4	461.76	415.4	1704.87	1.50302	1.96578	0.764593	2.58706	2.87578	0.7007	1417071_s_at	Mm.245297	cytochrome P450, family 4, subfamily v, polypeptide 3	Cyp4v3
1417507_at	cytochrome b-561	Cyb561	605.833	1461.53	1373.27	516.02	227.4	5001.13	2.41243	2.26674	1.06427	2.83232	6.42715	0.29224	1417507_at	Mm.149403	cytochrome b-561	Cyb561
1448960_at	CXXC finger 5	Cxxc5	2929.33	1158.9	946.267	2958.04	419.8	298.833	0.395619	0.323031	1.22471	0.39178	2.7606	3.87808	1448960_at	Mm.94560	CXXC finger 5	Cxxc5
1448823_at	chemokine (C-X-C motif) ligand 12	Cxcl12	1201.1	4542.17	3459.47	559.84	791.267	651.067	3.78167	2.88025	1.31297	8.11333	5.74037	6.9765	1448823_at	Mm.303231	chemokine (C-X-C motif) ligand 12	Cxcl12
1417574_at	chemokine (C-X-C motif) ligand 12	Cxcl12	1412.2	29060.5	28049.3	7874.74	976.433	6240.37	20.5782	19.8621	1.03605	3.69034	29.7619	4.65685	1417574_at	Mm.303231	chemokine (C-X-C motif) ligand 12	Cxcl12
1415803_at	chemokine (C-X3-C motif) ligand 1	Cx3cl1	1229.8	2572.03	1727.67	1136.58	77.7	1284.47	2.09142	1.40484	1.48873	2.26296	33.1021	2.00241	1415803_at	Mm.103711	chemokine (C-X3-C motif) ligand 1	Cx3cl1
1450069_a_at	CUG triplet repeat, RNA binding protein 2	Cugbp2	1986.97	439.3	491.233	310.68	131.667	678.333	0.221091	0.247228	0.89428	1.414	3.33646	0.647617	1450069_a_at	Mm.398543	CUG triplet repeat, RNA binding protein 2	Cugbp2
1451154_a_at	CUG triplet repeat, RNA binding protein 2	Cugbp2	2788.97	669.133	808.7	433.9	143.567	1249.3	0.239922	0.289964	0.827418	1.54214	4.66078	0.535607	1451154_a_at	Mm.398543	CUG triplet repeat, RNA binding protein 2	Cugbp2
1423895_a_at	CUG triplet repeat, RNA binding protein 2	Cugbp2	5595.93	1108.27	1508.97	1036.3	250.233	2418.07	0.198049	0.269654	0.734454	1.06945	4.42893	0.458328	1423895_a_at	Mm.398543	CUG triplet repeat, RNA binding protein 2	Cugbp2
1435435_at	cortactin binding protein 2	Cttnbp2	1398.03	300.533	436.333	451.06	41.6	213.5	0.214969	0.312105	0.68877	0.666282	7.22436	1.40765	1435435_at	Mm.224189	cortactin binding protein 2	Cttnbp2
1418365_at	cathepsin H	Ctsh	725.1	8575.67	5908.9	10714.3	1006.7	5126.1	11.8269	8.14908	1.45131	0.800392	8.51859	1.67294	1418365_at	Mm.2277	cathepsin H	Ctsh
1443814_x_at	cathepsin H	Ctsh	578.933	4274.57	6191.13	5156.04	553.733	3435.47	7.38352	10.694	0.690434	0.829041	7.71954	1.24425	1443814_x_at	Mm.2277	cathepsin H	Ctsh
1416563_at	cytidine 5'-triphosphate synthase	Ctps	2242.7	1134.87	1308.07	1946.92	356.5	1537.93	0.506027	0.583255	0.867591	0.582904	3.18336	0.737917	1416563_at	Mm.1815	cytidine 5'-triphosphate synthase	Ctps
1422592_at	catenin (cadherin associated protein), delta 2	Ctnnd2	2665.33	882.033	779.667	154.28	50.6	93.0333	0.330928	0.292521	1.1313	5.71709	17.4315	9.48083	1422592_at	Mm.321648	catenin (cadherin associated protein), delta 2	Ctnnd2
1417567_at	catenin beta interacting protein 1	Ctnnbip1	580.4	995.733	883.767	1648.48	101.433	170.433	1.7156	1.52269	1.12669	0.604031	9.81663	5.84236	1417567_at	Mm.299735	catenin beta interacting protein 1	Ctnnbip1
1450008_a_at	catenin (cadherin associated protein), beta 1, 88kDa	Ctnnb1	1090.5	4469.4	3843.3	3826.34	1262.7	1637.3	4.09849	3.52435	1.16291	1.16806	3.53956	2.72974	1450008_a_at	Mm.291928	catenin (cadherin associated protein), beta 1	Ctnnb1
1452352_at	cytotoxic T lymphocyte-associated protein 2 beta	Ctla2b	326.633	13352.4	14645.5	9974.24	6391.5	9067.37	40.8788	44.8377	0.911704	1.33869	2.08908	1.47257	1452352_at	---	cytotoxic T lymphocyte-associated protein 2 beta	Ctla2b
1416811_s_at	cytotoxic T lymphocyte-associated protein 2 alpha /// cytotoxic T lymphocyte-associated protein 2 beta	Ctla2a /// Ctla2b	395.4	15389.5	17528.6	19423.4	4792.5	18670.3	38.9214	44.3313	0.877967	0.792318	3.21117	0.824279	1416811_s_at	---	cytotoxic T lymphocyte-associated protein 2 alpha /// cytotoxic T lymphocyte-associated protein 2 beta	Ctla2a /// Ctla2b
1448471_a_at	cytotoxic T lymphocyte-associated protein 2 alpha	Ctla2a	684.2	21951.6	22768.7	20186.1	6253.4	24521.9	32.0837	33.2778	0.964114	1.08746	3.51035	0.895185	1448471_a_at	---	cytotoxic T lymphocyte-associated protein 2 alpha	Ctla2a
1452968_at	collagen triple helix repeat containing 1	Cthrc1	1165.8	8444.43	5881.73	8532.44	42.0333	1175.03	7.24347	5.04523	1.4357	0.989686	200.898	7.18655	1452968_at	Mm.41556	collagen triple helix repeat containing 1	Cthrc1
1416953_at	connective tissue growth factor	Ctgf	2040.77	9087.37	9103.77	2342.38	2843.9	11388.4	4.45292	4.46095	0.998199	3.87954	3.19539	0.797947	1416953_at	Mm.393058	connective tissue growth factor	Ctgf
1419645_at	cleavage stimulation factor, 3' pre-RNA subunit 2	Cstf2	2238.57	2052.87	1968.53	2098.38	738.933	1316.63	0.917045	0.879372	1.04284	0.97831	2.77815	1.55918	1419645_at	Mm.67938	cleavage stimulation factor, 3' pre-RNA subunit 2	Cstf2
1430546_at	crystallin, zeta (quinone reductase)-like 1	Cryzl1	1123.2	541.433	384.9	387.24	223.7	368.967	0.482045	0.342682	1.40669	1.39819	2.42035	1.46743	1430546_at	Mm.109823	crystallin, zeta (quinone reductase)-like 1	Cryzl1
1436950_at	v-crk sarcoma virus CT10 oncogene homolog (avian)-like	Crkl	1644.43	3497.63	3336.93	2941.9	1784.37	2031.83	2.12695	2.02923	1.04816	1.1889	1.96015	1.72142	1436950_at	Mm.21048	v-crk sarcoma virus CT10 oncogene homolog (avian)-like	Crkl
1423352_at	cysteine-rich secretory protein LCCL domain containing 1	Crispld1	94.4	1055.37	1185.9	165.76	11.5333	249.1	11.1797	12.5625	0.889929	6.36684	91.5058	4.23672	1423352_at	Mm.289625	cysteine-rich secretory protein LCCL domain containing 1	Crispld1
1417311_at	cysteine rich protein 2	Crip2	2280.27	13619.7	11827.4	9462.26	6052.3	10135.3	5.97285	5.18686	1.15153	1.43937	2.25033	1.34379	1417311_at	Mm.133825	cysteine rich protein 2	Crip2
1416326_at	cysteine-rich protein 1 (intestinal)	Crip1	2960.33	4186.33	5991.03	667.92	827.833	7319.87	1.41414	2.02377	0.698766	6.26772	5.05698	0.571914	1416326_at	Mm.272368	cysteine-rich protein 1 (intestinal)	Crip1
1440955_at	cysteine rich BMP regulator 2 (chordin like)	Crim2	230.267	3038.5	2241.63	8866.94	215.533	186.033	13.1956	9.73494	1.35548	0.342677	14.0976	16.3331	1440955_at	Mm.332961	cysteine rich BMP regulator 2 (chordin like)	Crim2
1418322_at	cAMP responsive element modulator	Crem	491.5	1752.87	1761.3	3323.02	544.733	841.4	3.56636	3.58352	0.995212	0.527492	3.21784	2.08327	1418322_at	Mm.5244	cAMP responsive element modulator	Crem
1449037_at	cAMP responsive element modulator	Crem	426.5	1122.97	1362.2	3557.98	332.8	627.567	2.63298	3.1939	0.824377	0.315619	3.3743	1.7894	1449037_at	Mm.5244	cAMP responsive element modulator	Crem
1460409_at	carnitine palmitoyltransferase 1a, liver	Cpt1a	998.767	4852.53	3647.17	3947.82	1638.83	2060.6	4.85853	3.65167	1.33049	1.22917	2.96097	2.35491	1460409_at	Mm.18522	carnitine palmitoyltransferase 1a, liver	Cpt1a
1438156_x_at	carnitine palmitoyltransferase 1a, liver	Cpt1a	320.233	881.433	1064.9	754.68	336.7	626.133	2.75247	3.32539	0.827715	1.16796	2.61786	1.40774	1438156_x_at	Mm.18522	carnitine palmitoyltransferase 1a, liver	Cpt1a
1415949_at	carboxypeptidase E	Cpe	23472.9	8373.27	10787.7	20617.9	304.867	12347.7	0.35672	0.459579	0.776189	0.406116	27.4653	0.678122	1415949_at	Mm.31395	carboxypeptidase E	Cpe
1418018_at	carboxypeptidase D	Cpd	3316.13	4592.77	5745.13	2248.34	1273.87	4738.17	1.38498	1.73248	0.799419	2.04274	3.60537	0.969313	1418018_at	Mm.276736	carboxypeptidase D	Cpd
1448734_at	ceruloplasmin	Cp	376.033	1483.27	787.167	348.06	65.7667	544.267	3.94451	2.09334	1.88431	4.26153	22.5535	2.72526	1448734_at	Mm.13787	ceruloplasmin	Cp
1417495_x_at	ceruloplasmin	Cp	408.333	2190.73	1393.33	377.18	99.3333	804.467	5.36506	3.41224	1.5723	5.80819	22.0544	2.72321	1417495_x_at	Mm.13787	ceruloplasmin	Cp
1417497_at	ceruloplasmin	Cp	297.267	1722.27	1669.43	203.48	69.7333	507.133	5.79368	5.61595	1.03165	8.46406	24.6979	3.39608	1417497_at	Mm.13787	ceruloplasmin	Cp
1417494_a_at	ceruloplasmin	Cp	1373.37	4707.97	4704.37	917.66	262.767	2111.4	3.42805	3.42543	1.00077	5.1304	17.9169	2.22978	1417494_a_at	Mm.13787	ceruloplasmin	Cp
1448735_at	ceruloplasmin	Cp	717.067	1930.97	2792.23	253.76	52.1667	861.367	2.69287	3.89397	0.691549	7.60942	37.0153	2.24175	1448735_at	Mm.13787	ceruloplasmin	Cp
1417496_at	ceruloplasmin	Cp	445.667	976.733	2044.87	294.64	48.2333	534	2.19162	4.58833	0.477651	3.31501	20.2502	1.82909	1417496_at	Mm.13787	ceruloplasmin	Cp
1452867_at	procollagen, type IV, alpha 3 (Goodpasture antigen) binding protein	Col4a3bp	2671.47	16531.3	15798.8	3442.26	4326.5	3814.33	6.1881	5.91392	1.04636	4.80246	3.82094	4.33399	1452867_at	Mm.392062	procollagen, type IV, alpha 3 (Goodpasture antigen) binding protein	Col4a3bp
1420384_at	procollagen, type IV, alpha 3 (Goodpasture antigen) binding protein	Col4a3bp	447.033	1668.73	1920.9	257.26	323.233	418.833	3.73291	4.297	0.868725	6.48656	5.16263	3.98424	1420384_at	Mm.24125	procollagen, type IV, alpha 3 (Goodpasture antigen) binding protein	Col4a3bp
1426955_at	procollagen, type XVIII, alpha 1	Col18a1	358.267	1065.07	882.5	5026.24	67.3	1029.5	2.97283	2.46325	1.20687	0.211901	15.8257	1.03455	1426955_at	Mm.4352	procollagen, type XVIII, alpha 1	Col18a1
1418237_s_at	procollagen, type XVIII, alpha 1	Col18a1	207.233	339.4	348.167	2896.44	36.2333	441.233	1.63777	1.68007	0.97482	0.117178	9.36707	0.769208	1418237_s_at	Mm.4352	procollagen, type XVIII, alpha 1	Col18a1
1454795_at	Cobl-like 1	Cobll1	2159.27	11174.8	10050.3	5376.88	51.7333	1899.57	5.17526	4.65448	1.11189	2.0783	216.007	5.8828	1454795_at	Mm.34159	Cobl-like 1	Cobll1
1423641_s_at	CCR4-NOT transcription complex, subunit 7	Cnot7	2894.23	3110.7	2939.73	2930.12	1288.9	3431.97	1.07479	1.01572	1.05816	1.06163	2.41345	0.90639	1423641_s_at	Mm.272551	CCR4-NOT transcription complex, subunit 7	Cnot7
1425481_at	CCR4-NOT transcription complex, subunit 6-like	Cnot6l	195.633	1290.33	1270	1247.82	468.233	429.6	6.59567	6.49174	1.01601	1.03407	2.75575	3.00357	1425481_at	Mm.28374	CCR4-NOT transcription complex, subunit 6-like	Cnot6l
1434311_at	CCR4-NOT transcription complex, subunit 6-like	Cnot6l	756.267	2041.47	2043.47	1404.86	675.967	527.8	2.6994	2.70205	0.999021	1.45315	3.02007	3.86788	1434311_at	Mm.384746	CCR4-NOT transcription complex, subunit 6-like	Cnot6l
1425480_at	CCR4-NOT transcription complex, subunit 6-like	Cnot6l	2141.47	9324.93	10276.2	7322.48	4315.1	3421.37	4.35446	4.79869	0.907427	1.27347	2.161	2.7255	1425480_at	Mm.28374	CCR4-NOT transcription complex, subunit 6-like	Cnot6l
1451723_at	CCR4-NOT transcription complex, subunit 6-like	Cnot6l	122.1	1609.03	2524.8	1877.54	572.167	816.633	13.178	20.6781	0.637291	0.85699	2.81218	1.97033	1451723_at	Mm.28374	CCR4-NOT transcription complex, subunit 6-like	Cnot6l
1426682_at	CCR4-NOT transcription complex, subunit 6	Cnot6	3437.53	9799.4	10650.5	7096.2	4875	6646.67	2.85071	3.0983	0.920088	1.38094	2.01013	1.47433	1426682_at	Mm.247113	CCR4-NOT transcription complex, subunit 6	Cnot6
1418013_at	camello-like 1	Cml1	1530.27	1033.3	1232.1	370.44	123.9	30.5333	0.675242	0.805154	0.838649	2.78939	8.33979	33.8417	1418013_at	Mm.13036	camello-like 1	Cml1
1417625_s_at	chemokine orphan receptor 1	Cmkor1	1909.5	10688.1	9624.03	2539.12	536.333	20584.6	5.59731	5.04008	1.11056	4.20936	19.928	0.519226	1417625_s_at	Mm.6522	chemokine (C-X-C motif) receptor 7	Cxcr7
1453063_at	clathrin, light polypeptide (Lcb)	Cltb	1497.03	1496.87	1545.33	1241.52	619.067	1035.37	0.999889	1.03226	0.968637	1.20567	2.41794	1.44574	1453063_at	Mm.290026	clathrin, light polypeptide (Lcb)	Cltb
1421861_at	calsyntenin 1	Clstn1	4609.93	4679.2	3374.47	1504.22	181.933	4349.13	1.01503	0.731999	1.38665	3.11072	25.7193	1.07589	1421861_at	Mm.38993	calsyntenin 1	Clstn1
1439505_at	chloride intracellular channel 5	Clic5	87.2667	2899	1704.57	272.9	8.1	3319.97	33.22	19.5328	1.70073	10.6229	357.901	0.873202	1439505_at	Mm.37666	chloride intracellular channel 5	Clic5
1456873_at	chloride intracellular channel 5	Clic5	168.967	5405.07	4988.7	657.4	18.8667	9491.7	31.989	29.5248	1.08346	8.22188	286.488	0.569452	1456873_at	Mm.37666	chloride intracellular channel 5	Clic5
1458381_at	chloride intracellular channel 5	Clic5	60.1667	1070.93	994.333	150.22	28.5	1934.8	17.7994	16.5263	1.07704	7.1291	37.5766	0.553511	1458381_at	Mm.37666	chloride intracellular channel 5	Clic5
1417839_at	claudin 5	Cldn5	1835.7	38079.1	39766.7	34055.5	15781.7	25539.9	20.7436	21.663	0.957562	1.11815	2.41287	1.49097	1417839_at	Mm.22768	claudin 5	Cldn5
1452207_at	Cbp/p300-interacting transactivator, with Glu/Asp-rich carboxy-terminal domain, 2	Cited2	1661.43	2066.87	2040.9	1659.52	776.767	1293.77	1.24403	1.2284	1.01272	1.24546	2.66086	1.59756	1452207_at	Mm.272321	Cbp/p300-interacting transactivator, with Glu/Asp-rich carboxy-terminal domain, 2 /// similar to Cbp/p300-interacting transactivator, with Glu/Asp-rich carboxy-terminal domain, 2	Cited2 /// LOC671495
1425455_a_at	churchill domain containing 1	Churc1	1901.4	942.067	1080.03	1172.36	104.833	522.167	0.495459	0.56802	0.872257	0.803564	8.98633	1.80415	1425455_a_at	Mm.80970	churchill domain containing 1	Churc1
1456606_a_at	carbohydrate sulfotransferase 11 /// phosphatase and actin regulator 1	Chst11 /// Phactr1	1188.67	218.667	232.233	59.56	76.5667	457.567	0.18396	0.195373	0.941582	3.67137	2.8559	0.47789	1456606_a_at	Mm.360747	carbohydrate sulfotransferase 11 /// phosphatase and actin regulator 1	Chst11 /// Phactr1
1428902_at	carbohydrate sulfotransferase 11	Chst11	2221.67	2550.3	3903.37	1951.4	59.1	2907.13	1.14792	1.75695	0.653359	1.30691	43.1523	0.877256	1428902_at	Mm.360747	carbohydrate sulfotransferase 11	Chst11
1428573_at	chimerin (chimaerin) 2	Chn2	6268.87	1964.67	1697.5	362.06	157.067	249.467	0.313401	0.270783	1.15739	5.42636	12.5085	7.87547	1428573_at	Mm.321147	chimerin (chimaerin) 2	Chn2
1428466_at	chromodomain helicase DNA binding protein 3	Chd3	860.267	797.367	591.2	1709.34	297.6	582.233	0.926883	0.687229	1.34873	0.466476	2.67932	1.3695	1428466_at	Mm.178246	chromodomain helicase DNA binding protein 3	Chd3
1438659_x_at	coiled-coil-helix-coiled-coil-helix domain containing 6	Chchd6	1416.57	538.867	613.467	494.16	271.9	452.6	0.380403	0.433066	0.878396	1.09047	1.98186	1.1906	1438659_x_at	Mm.20313	coiled-coil-helix-coiled-coil-helix domain containing 6	Chchd6
1452309_at	cingulin-like 1	Cgnl1	347.633	8039.67	7252.07	6674.72	430.1	1562.4	23.1269	20.8613	1.1086	1.20449	18.6926	5.14572	1452309_at	Mm.99961	cingulin-like 1 /// similar to cingulin-like 1 isoform 1	Cgnl1 /// LOC677485
1435433_at	centaurin, gamma 2	Centg2	1592.73	376.433	436.2	420.7	183.067	699.267	0.236344	0.273869	0.862983	0.894779	2.05626	0.538326	1435433_at	Mm.291135	centaurin, gamma 2	Centg2
1436895_at	centaurin, delta 1	Centd1	620.367	1685.13	1091.57	912.48	193.133	1902.23	2.71635	1.75955	1.54378	1.84676	8.72523	0.885871	1436895_at	Mm.244403	centaurin, delta 1	Centd1
1452291_at	centaurin, delta 1	Centd1	5102.4	7037.5	7017.4	4443.22	1906.9	8596.73	1.37925	1.37531	1.00286	1.58387	3.69054	0.818625	1452291_at	Mm.244403	centaurin, delta 1	Centd1
1460682_s_at	CEA-related cell adhesion molecule 2	Ceacam2	418.267	9160.43	7289.63	1118.9	4324.8	4559.53	21.9009	17.4282	1.25664	8.187	2.11812	2.00907	1460682_s_at	Mm.322502	CEA-related cell adhesion molecule 1 /// CEA-related cell adhesion molecule 2	Ceacam1 /// Ceacam2
1450494_x_at	CEA-related cell adhesion molecule 1	Ceacam1	169.6	4281.17	4655.57	511.18	1374.23	1773	25.2427	27.4503	0.91958	8.37507	3.11531	2.41465	1450494_x_at	Mm.322502	CEA-related cell adhesion molecule 1	Ceacam1
1427630_x_at	CEA-related cell adhesion molecule 1	Ceacam1	234.933	4508.93	5753.33	526.42	1503.77	2281.67	19.1924	24.4892	0.783708	8.56528	2.99843	1.97616	1427630_x_at	Mm.322502	CEA-related cell adhesion molecule 1	Ceacam1
1425538_x_at	CEA-related cell adhesion molecule 1	Ceacam1	294.833	5300.47	7299.83	649.62	2027.3	2975.1	17.9778	24.7592	0.726108	8.15933	2.61454	1.78161	1425538_x_at	Mm.322502	CEA-related cell adhesion molecule 1	Ceacam1
1419286_s_at	carnitine deficiency-associated gene expressed in ventricle 1	Cdv1	1188.4	517.467	454.3	392.08	199.733	389.533	0.435431	0.382279	1.13904	1.3198	2.59079	1.32843	1419286_s_at	Mm.10125	intraflagellar transport 81 homolog (Chlamydomonas)	Ift81
1449152_at	cyclin-dependent kinase inhibitor 2B (p15, inhibits CDK4)	Cdkn2b	161.467	4934.23	4707.8	4805.1	260.9	1077	30.5588	29.1565	1.0481	1.02687	18.9124	4.58146	1449152_at	Mm.423094	cyclin-dependent kinase inhibitor 2B (p15, inhibits CDK4)	Cdkn2b
1417649_at	cyclin-dependent kinase inhibitor 1C (P57)	Cdkn1c	1029.67	4738.1	8016.43	2939.68	2091.07	1157.3	4.60159	7.78546	0.591048	1.61177	2.26588	4.0941	1417649_at	Mm.168789	cyclin-dependent kinase inhibitor 1C (P57)	Cdkn1c
1418815_at	cadherin 2	Cdh2	1757.13	630.067	534.567	3542.42	66.3333	36.1333	0.358576	0.304227	1.17865	0.177863	9.49849	17.4373	1418815_at	Mm.257437	cadherin 2	Cdh2
1449244_at	cadherin 2	Cdh2	838.467	287.3	267.967	1881.24	47.8	22.0667	0.342649	0.319591	1.07215	0.152718	6.01046	13.0196	1449244_at	Mm.257437	cadherin 2	Cdh2
1428131_a_at	CDC42 small effector 1	Cdc42se1	3188.33	5714.97	4822.27	4048.62	1308.33	2860	1.79246	1.51247	1.18512	1.41158	4.36813	1.99824	1428131_a_at	Mm.28189	CDC42 small effector 1	Cdc42se1
1428132_at	CDC42 small effector 1	Cdc42se1	663.667	937.6	1030.23	1612.7	206.8	961.233	1.41276	1.55234	0.910085	0.581385	4.53385	0.975414	1428132_at	Mm.28189	CDC42 small effector 1	Cdc42se1
1422642_at	CDC42 effector protein (Rho GTPase binding) 3	Cdc42ep3	166.833	2154.43	2815.97	4055.48	794.1	283.5	12.9137	16.8789	0.765078	0.53124	2.71305	7.59941	1422642_at	Mm.140601	CDC42 effector protein (Rho GTPase binding) 3	Cdc42ep3
1450700_at	CDC42 effector protein (Rho GTPase binding) 3	Cdc42ep3	738.1	8916.87	16831.1	11840.3	1422.87	1251.4	12.0808	22.8033	0.529784	0.753096	6.26683	7.12551	1450700_at	Mm.140601	CDC42 effector protein (Rho GTPase binding) 3	Cdc42ep3
1435807_at	cell division cycle 42 homolog (S. cerevisiae)	Cdc42	3759.83	239.367	628.1	344.96	119.8	411.133	0.0636642	0.167055	0.381096	0.693897	1.99805	0.582212	1435807_at	Mm.1022	cell division cycle 42 homolog (S. cerevisiae)	Cdc42
1433574_at	cell division cycle 37 homolog (S. cerevisiae)-like 1	Cdc37l1	3078.1	1556.27	1337.83	591.14	605.167	2112.83	0.505593	0.43463	1.16327	2.63265	2.57163	0.736578	1433574_at	Mm.78875	cell division cycle 37 homolog (S. cerevisiae)-like 1	Cdc37l1
1434997_at	cell division cycle 2-like 6 (CDK8-like)	Cdc2l6	1029.17	3072.43	3166.9	518.16	557.7	600.367	2.98536	3.07715	0.970171	5.92951	5.50911	5.11759	1434997_at	Mm.200924	cell division cycle 2-like 6 (CDK8-like)	Cdc2l6
1448569_at	CD8 antigen, beta chain 1	Cd8b1	1504.3	534.033	417.167	332.34	198.867	846.7	0.355005	0.277316	1.28014	1.60689	2.68538	0.630723	1448569_at	---	CD8 antigen, beta chain 1	Cd8b1
1416111_at	CD83 antigen	Cd83	9515.77	2476.73	2482.1	2273.8	574.267	1299.73	0.260277	0.260841	0.997838	1.08925	4.31286	1.90557	1416111_at	Mm.57175	CD83 antigen	Cd83
1460415_a_at	CD40 antigen	Cd40	39.7	433	331.933	1487.4	50.7	311.767	10.9068	8.36104	1.30448	0.291112	8.54043	1.38886	1460415_a_at	Mm.271833	CD40 antigen	Cd40
1439221_s_at	CD40 antigen	Cd40	46.4667	1559.67	1590.5	4259.48	142.467	1059.93	33.5653	34.2288	0.980614	0.366164	10.9476	1.47148	1439221_s_at	Mm.271833	CD40 antigen	Cd40
1449473_s_at	CD40 antigen	Cd40	66.1333	1918.33	2155.63	4118.76	148.3	1215.47	29.0071	32.5953	0.889916	0.465755	12.9355	1.57827	1449473_s_at	Mm.271833	CD40 antigen	Cd40
1416072_at	CD34 antigen	Cd34	862.4	11894.6	11813.8	16042	1044.37	4312.07	13.7924	13.6988	1.00683	0.741466	11.3893	2.75844	1416072_at	Mm.29798	CD34 antigen	Cd34
1417100_at	CD320 antigen	Cd320	611	1236.8	963.667	3175.78	205.033	156.067	2.02422	1.5772	1.28343	0.389448	6.03219	7.92482	1417100_at	Mm.11175	CD320 antigen	Cd320
1420907_at	CD2-associated protein	Cd2ap	1436.1	12750	12195.3	6878.22	4264.5	4555.33	8.87819	8.49193	1.04548	1.85367	2.98979	2.79891	1420907_at	Mm.218637	CD2-associated protein	Cd2ap
1420908_at	CD2-associated protein	Cd2ap	189.4	1081.93	1631.9	382.28	243.733	603.567	5.71243	8.61616	0.66299	2.83021	4.439	1.79257	1420908_at	Mm.218637	CD2-associated protein	Cd2ap
1448182_a_at	CD24a antigen	Cd24a	2874.87	1353.63	1692.37	1824.08	315.667	8354.5	0.470851	0.588677	0.799846	0.742091	4.28817	0.162024	1448182_a_at	Mm.29742	CD24a antigen	Cd24a
1437502_x_at	CD24a antigen	Cd24a	1320.47	463.633	878.367	591.76	137.033	2833.03	0.351113	0.665194	0.527836	0.783482	3.38336	0.163653	1437502_x_at	Mm.29742	CD24a antigen	Cd24a
1416034_at	CD24a antigen	Cd24a	609.3	613.633	1656.73	1113.44	179.6	3777.07	1.00711	2.71908	0.370388	0.551115	3.41667	0.162463	1416034_at	Mm.29742	CD24a antigen	Cd24a
1448788_at	Cd200 antigen	Cd200	1853.7	5573.47	6556.67	2653.24	381.767	8014.17	3.00667	3.53707	0.850046	2.10063	14.5991	0.695452	1448788_at	Mm.245851	Cd200 antigen	Cd200
1416488_at	cyclin G2	Ccng2	2552.73	8410.1	11991.4	8944.46	2391.3	2603.63	3.29455	4.69746	0.701346	0.940258	3.51696	3.23014	1416488_at	Mm.3527	cyclin G2	Ccng2
1419188_s_at	chemokine (C-C motif) ligand 27	Ccl27	1178.87	338.2	313.167	266.12	132.133	187.733	0.286886	0.265651	1.07994	1.27086	2.55954	1.80149	1419188_s_at	Mm.335946	chemokine (C-C motif) ligand 27	Ccl27
1434962_x_at	chemokine (C-C motif) ligand 27	Ccl27	974.233	292.533	278.967	163.82	84.5333	147.333	0.30027	0.286345	1.04863	1.7857	3.46057	1.98552	1434962_x_at	Mm.425176	chemokine (C-C motif) ligand 27	Ccl27
1419426_s_at	chemokine (C-C motif) ligand 21b /// chemokine (C-C motif) ligand 21a /// chemokine (C-C motif) ligand 21c (leucine)	Ccl21b /// Ccl21a /// Ccl21c	6.73333	226.933	208.267	5706.4	14.3333	1966.8	33.703	30.9307	1.08963	0.0397682	15.8326	0.115382	1419426_s_at	Mm.220853	chemokine (C-C motif) ligand 21b /// chemokine (C-C motif) ligand 21a /// chemokine (C-C motif) ligand 21c (leucine)	Ccl21a /// Ccl21b /// Ccl21c
1449145_a_at	caveolin, caveolae protein 1	Cav1	2157.43	20782.2	20965.7	17355.9	3413.2	36133.5	9.63285	9.71787	0.991251	1.19742	6.08878	0.575151	1449145_a_at	Mm.28278	caveolin, caveolae protein 1	Cav1
1422518_at	calcium/calmodulin-dependent serine protein kinase (MAGUK family)	Cask	2432.93	1140.17	1232.7	1210.14	409.2	907.3	0.468639	0.506672	0.924934	0.942177	2.78633	1.25666	1422518_at	Mm.327591	calcium/calmodulin-dependent serine protein kinase (MAGUK family)	Cask
1433779_at	cancer susceptibility candidate 4	Casc4	3249.93	715.8	583.2	1314.7	24.7333	759.5	0.220251	0.17945	1.22737	0.544459	28.9407	0.942462	1433779_at	Mm.292109	cancer susceptibility candidate 4	Casc4
1448949_at	carbonic anhydrase 4	Car4	469.033	9096.77	7326.07	7535.5	16.4	3107.43	19.3947	15.6195	1.2417	1.20719	554.681	2.92742	1448949_at	Mm.1641	carbonic anhydrase 4	Car4
1418094_s_at	carbonic anhydrase 4	Car4	616.067	10448.8	9074.47	7811.14	13.5333	3546.97	16.9605	14.7297	1.15145	1.33768	772.079	2.94584	1418094_s_at	Mm.1641	carbonic anhydrase 4	Car4
1448752_at	carbonic anhydrase 2	Car2	20335.6	4468.67	4369.73	11713.5	771.8	2679.23	0.219746	0.214881	1.02264	0.381497	5.78993	1.66789	1448752_at	Mm.1186	carbonic anhydrase 2	Car2
1450725_s_at	carbonic anhydrase 14	Car14	2118.1	584.067	461.933	380.82	51.1333	1197.33	0.27575	0.218089	1.2644	1.53371	11.4224	0.487806	1450725_s_at	---	carbonic anhydrase 14	Car14
1450355_a_at	capping protein (actin filament), gelsolin-like	Capg	178.967	1000	1118.53	1322.82	163.033	866.067	5.58763	6.24995	0.894028	0.755961	6.13371	1.15465	1450355_a_at	Mm.18626	capping protein (actin filament), gelsolin-like	Capg
1436030_at	cache domain containing 1	Cachd1	1561.63	3111.27	3545.63	3132.6	513.567	946.167	1.99232	2.27046	0.877493	0.99319	6.05816	3.28829	1436030_at	Mm.151962	cache domain containing 1	Cachd1
1436031_at	cache domain containing 1	Cachd1	219.833	352.333	406.4	1011.92	162.7	297.5	1.60273	1.84867	0.866962	0.348183	2.16554	1.18431	1436031_at	Mm.151962	cache domain containing 1	Cachd1
1418432_at	calcium binding protein 39	Cab39	1064.7	1566.83	1713.1	851.68	768.5	1602.93	1.47162	1.609	0.914619	1.8397	2.03882	0.977479	1418432_at	Mm.26135	calcium binding protein 39	Cab39
1436489_x_at	expressed sequence C85492	C85492	1060.2	593.133	544.7	293.54	273.533	212.6	0.559454	0.513771	1.08892	2.02062	2.16841	2.7899	1436489_x_at	Mm.402151	expressed sequence C85492	C85492
1435084_at	RIKEN cDNA C730049O14 gene	C730049O14Rik	659.5	11012.3	17395.7	4992.84	1844.77	17376.3	16.6979	26.3771	0.633045	2.20561	5.96946	0.633751	1435084_at	Mm.209644	RIKEN cDNA C730049O14 gene	C730049O14Rik
1443558_s_at	RIKEN cDNA C630002B14 gene	C630002B14Rik	1491.77	923.4	1631.83	1189.28	311.467	1244.07	0.618998	1.09389	0.565867	0.776436	2.96468	0.742243	1443558_s_at	Mm.200446	RIKEN cDNA C630002B14 gene	C630002B14Rik
1434645_at	RIKEN cDNA C530008M17 gene	C530008M17Rik	872.233	798.233	714.8	1140.28	7.33333	120.9	0.91516	0.819505	1.11672	0.700033	108.85	6.60243	1434645_at	Mm.101504	RIKEN cDNA C530008M17 gene	C530008M17Rik
1451123_at	RIKEN cDNA C330016O10 gene	C330016O10Rik	155.567	2116.47	3006.07	4890.18	313.7	772.7	13.6049	19.3233	0.704065	0.432799	6.74679	2.73905	1451123_at	Mm.41760	RIKEN cDNA C330016O10 gene	C330016O10Rik
1433988_s_at	RIKEN cDNA C230098O21 gene	C230098O21Rik	580.067	871.4	732.4	1492.16	161.333	697.367	1.50224	1.26261	1.18979	0.583986	5.40124	1.24956	1433988_s_at	Mm.394124	RIKEN cDNA C230098O21 gene	C230098O21Rik
1441907_s_at	complement component 1, q subcomponent, receptor 1	C1qr1	42.9	856.633	1670	1416.18	348.167	3835.33	19.9681	38.9277	0.512954	0.60489	2.46041	0.223353	1441907_s_at	Mm.681	CD93 antigen	Cd93
1434404_at	RIKEN cDNA C030011O14 gene	C030011O14Rik	901.367	434.433	490.1	375.32	199.6	335.833	0.481972	0.54373	0.886418	1.1575	2.17652	1.2936	1434404_at	Mm.135018	RIKEN cDNA C030011O14 gene	C030011O14Rik
1432435_s_at	RIKEN cDNA C030004A17 gene	C030004A17Rik	322.3	1120.23	930.567	1003.24	333.533	270.2	3.47575	2.88727	1.20382	1.11662	3.35868	4.14594	1432435_s_at	Mm.24197	RIKEN cDNA C030004A17 gene	C030004A17Rik
1455737_at	RIKEN cDNA C030002B11 gene	C030002B11Rik	1513.6	2014.63	2405.4	1927.92	659.3	637.2	1.33102	1.58919	0.837546	1.04498	3.05572	3.1617	1455737_at	Mm.70065	RIKEN cDNA C030002B11 gene	C030002B11Rik
1459838_s_at	BTB (POZ) domain containing 11	Btbd11	692.533	316.1	355.967	1073.76	32.0667	55.9667	0.45644	0.514007	0.888004	0.294386	9.85759	5.648	1459838_s_at	Mm.36544	BTB (POZ) domain containing 11	Btbd11
1456616_a_at	basigin	Bsg	2269.03	25239.3	20030.8	22722.6	1020.43	837.7	11.1234	8.82789	1.26003	1.11076	24.7339	30.1293	1456616_a_at	Mm.726	basigin	Bsg
1423920_at	barren homolog (Drosophila)	Brrn1	219.467	992.033	1305.9	3422.7	111.767	526.333	4.5202	5.95033	0.759655	0.289839	8.87593	1.8848	1423920_at	Mm.29786	non-SMC condensin I complex, subunit H	Ncaph
1436707_x_at	barren homolog (Drosophila)	Brrn1	630.333	2442.67	3554.57	5603.14	194.533	1318.8	3.8752	5.63919	0.687191	0.435946	12.5565	1.85219	1436707_x_at	Mm.29786	non-SMC condensin I complex, subunit H	Ncaph
1456738_s_at	brain protein 16	Brp16	1681	1465.63	1576.53	1122.12	580.233	640.8	0.871882	0.937854	0.929656	1.30613	2.52594	2.28719	1456738_s_at	Mm.133202	brain protein 16	Brp16
1448525_a_at	BCL2/adenovirus E1B 19kDa-interacting protein 3-like	Bnip3l	1281	1738.87	1303.83	1260.58	871.5	675.833	1.35743	1.01782	1.33366	1.37942	1.99526	2.57292	1448525_a_at	Mm.29820	BCL2/adenovirus E1B interacting protein 3-like	Bnip3l
1422470_at	BCL2/adenovirus E1B 19kDa-interacting protein 1, NIP3	Bnip3	4107.93	6968.43	6455.3	1515.38	2255.03	3187.93	1.69634	1.57142	1.07949	4.59847	3.09017	2.18588	1422470_at	Mm.378890	BCL2/adenovirus E1B interacting protein 1, NIP3	Bnip3
1419616_at	bone morphogenic protein receptor, type II (serine/threonine kinase)	Bmpr2	293.033	1993.8	3946.07	375.72	365.167	4884.13	6.804	13.4663	0.505263	5.30661	5.45997	0.40822	1419616_at	Mm.7106	bone morphogenic protein receptor, type II (serine/threonine kinase)	Bmpr2
1428512_at	basic helix-loop-helix domain containing, class B9	Bhlhb9	3058.13	4651.13	4260.57	3982.44	198.267	531.367	1.52091	1.39319	1.09167	1.16791	23.459	8.75315	1428512_at	---	basic helix-loop-helix domain containing, class B9	Bhlhb9
1420888_at	Bcl2-like 1	Bcl2l1	2158.47	5526.6	4443.6	1150.32	1691.33	2724.53	2.56043	2.05868	1.24372	4.8044	3.2676	2.02846	1420888_at	Mm.238213	Bcl2-like 1	Bcl2l1
1436098_at	butyrylcholinesterase	Bche	517.7	2581.4	2638.07	766.5	69.3667	161.233	4.98629	5.09574	0.97852	3.36778	37.2138	16.0103	1436098_at	Mm.250719	butyrylcholinesterase	Bche
1438016_at	cDNA sequence BC068171	BC068171	1013.73	1189.03	2111.23	972.1	586.6	907.2	1.17293	2.08263	0.563194	1.22316	2.02699	1.31066	1438016_at	Mm.291062	dyskeratosis congenita 1, dyskerin homolog (human)	Dkc1
1435918_at	cDNA sequence BC055107	BC055107	302.333	1029.8	714.7	55.02	22.2333	631.767	3.40617	2.36395	1.44088	18.7168	46.3178	1.63003	1435918_at	Mm.256058	cDNA sequence BC055107	BC055107
1434202_a_at	cDNA sequence BC055107	BC055107	11929.6	21909.7	20478.4	647.54	131.667	20665	1.83659	1.71661	1.06989	33.8353	166.403	1.06023	1434202_a_at	Mm.256058	cDNA sequence BC055107	BC055107
1455845_at	cDNA sequence BC030477	BC030477	3930.23	215.267	192.6	1113.6	85.4667	655.567	0.054772	0.0490047	1.11769	0.193307	2.51872	0.328367	1455845_at	Mm.48648	WSC domain containing 1	Wscd1
1427996_at	cDNA sequence BC028528	BC028528	511.067	6674.23	6985.33	11264.8	2375.33	10962.2	13.0594	13.6681	0.955464	0.592487	2.80981	0.608841	1427996_at	Mm.89556	cDNA sequence BC028528	BC028528
1438316_a_at	cDNA sequence BC027663	BC027663	104.267	1092.97	747.3	637.18	114.933	428.533	10.4824	7.1672	1.46255	1.71532	9.50957	2.55048	1438316_a_at	Mm.277871	coiled-coil domain containing 102A /// similar to CG31638-PA	Ccdc102a /// LOC672218
1436034_at	cDNA sequence BC027174	BC027174	825.267	2006.6	1977	1843.8	948.233	773.567	2.43146	2.39559	1.01497	1.0883	2.11615	2.59396	1436034_at	---	centrosomal protein 68	Cep68
1424123_at	cDNA sequence BC011209	BC011209	153.467	2620.7	2234.37	4290.82	68.2	357.033	17.0767	14.5593	1.17291	0.610769	38.4267	7.34021	1424123_at	Mm.301076	cDNA sequence BC011209	BC011209
1426234_s_at	cDNA sequence BC002199	BC002199	2142.67	3882.53	3793.07	1897.02	1976.5	1890.7	1.81201	1.77026	1.02359	2.04665	1.96435	2.05349	1426234_s_at	Mm.403486	cDNA sequence BC002199	BC002199
1443816_s_at	expressed sequence BB220380	BB220380	567.167	5459.1	5737.73	4701.48	2538.2	1702.23	9.62521	10.1165	0.951438	1.16115	2.15078	3.20702	1443816_s_at	Mm.234573	expressed sequence BB220380	BB220380
1452288_at	expressed sequence BB128963	BB128963	2511.27	2628.77	2760.03	1270.26	1203.63	3351.17	1.04679	1.09906	0.95244	2.06947	2.18403	0.784433	1452288_at	Mm.214959	expressed sequence BB128963	BB128963
1449311_at	BTB and CNC homology 1	Bach1	921.2	1170.1	2211.73	1976.66	508.467	949.933	1.27019	2.40093	0.529042	0.591958	2.30123	1.23177	1449311_at	Mm.26147	BTB and CNC homology 1	Bach1
1450026_a_at	UDP-GlcNAc:betaGal beta-1,3-N-acetylglucosaminyltransferase 1	B3gnt1	869.2	9530.63	5276.8	4163.92	2289.07	2434.83	10.9648	6.07087	1.80614	2.28886	4.16355	3.91429	1450026_a_at	Mm.258094	UDP-GlcNAc:betaGal beta-1,3-N-acetylglucosaminyltransferase 2	B3gnt2
1418736_at	UDP-Gal:betaGlcNAc beta 1,3-galactosyltransferase, polypeptide 3	B3galt3	1419.67	208.267	144.767	201	54.6333	291.2	0.146701	0.101972	1.43864	1.03615	3.81208	0.715201	1418736_at	Mm.153710	UDP-GalNAc:betaGlcNAc beta 1,3-galactosaminyltransferase, polypeptide 1	B3galnt1
1435029_at	RIKEN cDNA B230120H23 gene, mRNA (cDNA clone MGC:35825 IMAGE:5346593)	B230120H23Rik	1087.23	7999.67	4566.17	3380.74	806.167	2438.27	7.35782	4.1998	1.75194	2.36625	9.92309	3.28088	1435029_at	---	---	---
1438989_s_at	RIKEN cDNA B130021B11 gene	B130021B11Rik	3550.43	595.433	976.167	741.88	43.6	651.4	0.167707	0.274943	0.609971	0.802601	13.6567	0.914082	1438989_s_at	---	RIKEN cDNA B130021B11 gene	B130021B11Rik
1436845_at	axin2	Axin2	553.667	3406.33	2507.33	1207.16	178.1	394.333	6.15232	4.5286	1.35855	2.82177	19.126	8.63821	1436845_at	Mm.71710	axin2	Axin2
1437613_s_at	expressed sequence AW456874	AW456874	2462.27	519.967	761.333	247.66	240.333	459.867	0.211174	0.3092	0.682968	2.09952	2.16352	1.13069	1437613_s_at	Mm.315089	expressed sequence AW456874	AW456874
1455166_at	expressed sequence AW146430	AW146430	1406.13	3769	3935.73	4827.18	1874.23	6022.37	2.6804	2.79898	0.957636	0.780787	2.01096	0.625834	1455166_at	Mm.174068	ADP-ribosylation factor-like 5B	Arl5b
1450900_at	expressed sequence AW011752	AW011752	1021	2046	1746.6	1530.6	981.1	1526.17	2.00392	1.71068	1.17142	1.33673	2.08541	1.34061	1450900_at	Mm.276386	SMEK homolog 2, suppressor of mek1 (Dictyostelium)	Smek2
1435774_at	expressed sequence AV024533	AV024533	1134.93	276.533	321.833	353.02	94.0333	277.767	0.243656	0.28357	0.859244	0.783336	2.9408	0.99556	1435774_at	---	expressed sequence AV024533	AV024533
1456410_at	expressed sequence AU045128	AU045128	167.267	1802.6	1188.97	1289.18	261.9	148.133	10.7768	7.10821	1.51611	1.39825	6.88278	12.1688	1456410_at	---	expressed sequence AU045128	AU045128
1436870_s_at	expressed sequence AU041783	AU041783	1015.3	6716.27	6448.03	1411.26	75.7333	835.433	6.61506	6.35087	1.0416	4.75906	88.6831	8.03926	1436870_s_at	Mm.226284	actin filament associated protein 1-like 2	Afap1l2
1433965_at	ATPase, aminophospholipid transporter (APLT), class I, type 8A, member 1	Atp8a1	3927.43	3928.27	3752.53	817.3	1157.47	2032.03	1.00021	0.955467	1.04683	4.8064	3.39385	1.93317	1433965_at	Mm.153230	ATPase, aminophospholipid transporter (APLT), class I, type 8A, member 1	Atp8a1
1423597_at	ATPase, aminophospholipid transporter (APLT), class I, type 8A, member 1	Atp8a1	4052.03	2727.7	2841.7	494.54	559.5	1852.03	0.673168	0.701302	0.959883	5.51563	4.87525	1.47281	1423597_at	Mm.153230	ATPase, aminophospholipid transporter (APLT), class I, type 8A, member 1	Atp8a1
1448211_at	ATPase, H+ transporting, lysosomal, V0 subunit E isoform 2	Atp6v0e2	5267.7	2918.2	2469.2	2066.28	1155.57	1339.07	0.55398	0.468743	1.18184	1.4123	2.52534	2.17928	1448211_at	Mm.30214	ATPase, H+ transporting, lysosomal V0 subunit E2	Atp6v0e2
1427250_at	ATPase, Ca++ transporting, cardiac muscle, slow twitch 2	Atp2a2	11880.2	15455.3	15236.4	10021.1	7823.87	8190.6	1.30092	1.2825	1.01436	1.54227	1.9754	1.88695	1427250_at	Mm.227583	ATPase, Ca++ transporting, cardiac muscle, slow twitch 2	Atp2a2
1423890_x_at	ATPase, Na+/K+ transporting, beta 1 polypeptide	Atp1b1	10804.5	894.333	717.633	1759.06	314.133	1245.07	0.0827742	0.0664199	1.24623	0.508415	2.84699	0.718302	1423890_x_at	Mm.4550	ATPase, Na+/K+ transporting, beta 1 polypeptide	Atp1b1
1451152_a_at	ATPase, Na+/K+ transporting, beta 1 polypeptide	Atp1b1	9128.97	499.867	450.367	1058.44	201.067	905.7	0.0547561	0.0493338	1.10991	0.472267	2.48607	0.551912	1451152_a_at	Mm.4550	ATPase, Na+/K+ transporting, beta 1 polypeptide	Atp1b1
1439036_a_at	ATPase, Na+/K+ transporting, beta 1 polypeptide	Atp1b1	7723.77	276.9	296.133	918.42	66.8333	429.533	0.0358504	0.0383405	0.935052	0.301496	4.14314	0.644653	1439036_a_at	Mm.4550	ATPase, Na+/K+ transporting, beta 1 polypeptide	Atp1b1
1442145_at	ATPase type 13A3	Atp13a3	245.067	534.733	668.933	531.76	250.267	2057.8	2.18199	2.7296	0.799382	1.00559	2.13665	0.259857	1442145_at	---	ATPase type 13A3	Atp13a3
1451388_a_at	ATPase, Class VI, type 11B	Atp11b	1906.33	5863.6	7055.87	5040.24	1539.17	2495.83	3.07585	3.70128	0.831025	1.16336	3.80959	2.34936	1451388_a_at	Mm.239416	ATPase, Class VI, type 11B	Atp11b
1436544_at	ATPase, Class V, type 10D	Atp10d	332.4	3373.83	3391.1	2096.04	1319.17	2658.87	10.1499	10.2019	0.994908	1.60962	2.55755	1.2689	1436544_at	Mm.32775	ATPase, Class V, type 10D	Atp10d
1447272_s_at	ATPase, class V, type 10A	Atp10a	155.4	8295.03	4970.6	521.78	15.7333	194	53.3786	31.9858	1.66882	15.8976	527.227	42.7579	1447272_s_at	Mm.135129	ATPase, class V, type 10A	Atp10a
1452013_at	ATPase, class V, type 10A	Atp10a	157.1	7718.37	6372.37	404.02	39.2333	236.667	49.1303	40.5625	1.21122	19.1039	196.73	32.6128	1452013_at	Mm.135129	ATPase, class V, type 10A	Atp10a
1447851_x_at	---	Atp10a	540.9	16691.2	16222.2	877.34	52.4	676.033	30.8582	29.9911	1.02891	19.0248	318.534	24.6899	1447851_x_at	---	---	Atp10a
1415760_s_at	ATX1 (antioxidant protein 1) homolog 1 (yeast)	Atox1	1742.67	5482.17	7204.6	6940.52	2739.2	1753.2	3.14585	4.13424	0.760926	0.789878	2.00138	3.12695	1415760_s_at	Mm.217759	ATX1 (antioxidant protein 1) homolog 1 (yeast)	Atox1
1451095_at	asparagine synthetase	Asns	994	629.567	498.767	1056.78	170.833	631.933	0.633367	0.501777	1.26225	0.595741	3.68527	0.996255	1451095_at	Mm.2942	asparagine synthetase	Asns
1449459_s_at	ankyrin repeat and SOCS box-containing protein 13	Asb13	1190.07	1907.83	1806.87	393.26	914.433	1673.2	1.60313	1.51829	1.05588	4.85133	2.08636	1.14023	1449459_s_at	Mm.253061	ankyrin repeat and SOCS box-containing protein 13	Asb13
1422609_at	cAMP-regulated phosphoprotein 19	Arpp19	2942.37	784.2	657.033	634.48	378.733	282.633	0.26652	0.223301	1.19355	1.23597	2.07059	2.77462	1422609_at	Mm.247837	cAMP-regulated phosphoprotein 19	Arpp19
1431429_a_at	ADP-ribosylation factor-like 4	Arl4	1127.13	17411.5	17161.6	10347.9	3302.27	2121.07	15.4476	15.2259	1.01456	1.68261	5.27259	8.20884	1431429_a_at	Mm.12723	ADP-ribosylation factor-like 4A	Arl4a
1435092_at	ADP-ribosylation factor-like 4	Arl4	572.533	4760.97	7986.07	1199.44	565	554.233	8.31561	13.9486	0.596159	3.96932	8.42649	8.59018	1435092_at	Mm.12723	ADP-ribosylation factor-like 4A	Arl4a
1450706_a_at	ADP-ribosylation factor-like 3	Arl3	5496.1	4525.6	5914.47	3149.88	1994.3	3040.57	0.82342	1.07612	0.765175	1.43675	2.26927	1.48841	1450706_a_at	Mm.22085	ADP-ribosylation factor-like 3	Arl3
1417112_at	ADP-ribosylation factor-like 2 binding protein	Arl2bp	6114.53	15746.1	17058.1	11008.1	2288.67	8123.7	2.57519	2.78976	0.923088	1.43041	6.88003	1.93829	1417112_at	Mm.393247	ADP-ribosylation factor-like 2 binding protein	Arl2bp
1451340_at	AT rich interactive domain 5A (Mrf1 like)	Arid5a	499.567	2121.13	1745.07	1955	778.633	5446.57	4.24595	3.49316	1.2155	1.08498	2.72417	0.389444	1451340_at	Mm.34316	AT rich interactive domain 5A (Mrf1 like)	Arid5a
1451867_x_at	Rho GTPase activating protein 6	Arhgap6	375.067	702.9	448.233	340.3	187.667	1072.67	1.87407	1.19508	1.56816	2.06553	3.74547	0.655283	1451867_x_at	Mm.284033	Rho GTPase activating protein 6	Arhgap6
1429254_at	aquaporin 11	Aqp11	130.733	1332.73	1508.97	546.76	41.6333	97.5333	10.1943	11.5423	0.883209	2.43751	32.0112	13.6644	1429254_at	Mm.29756	aquaporin 11	Aqp11
1455411_at	Aquaporin 11, mRNA (cDNA clone IMAGE:5126527)	Aqp11	83	1378.4	1573.67	282.54	100.7	116.567	16.6072	18.9598	0.875916	4.8786	13.6882	11.825	1455411_at	---	aquaporin 11	Aqp11
1447606_x_at	aquaporin 11	Aqp11	299.4	682.3	1318.87	416.62	220.867	264.367	2.27889	4.40503	0.517338	1.6377	3.08919	2.58089	1447606_x_at	Mm.29756	aquaporin 11	Aqp11
1436161_at	androgen-induced proliferation inhibitor	Aprin	1318.7	1929.67	1386.67	1110.56	875.533	1122.87	1.46331	1.05154	1.39159	1.73756	2.20399	1.71852	1436161_at	Mm.32959	androgen-induced proliferation inhibitor	Aprin
1416371_at	apolipoprotein D	Apod	11525.3	1232.17	1713.93	7300.82	24.1	124.3	0.10691	0.148711	0.718912	0.168771	51.1272	9.91285	1416371_at	Mm.2082	apolipoprotein D	Apod
1435857_s_at	amyloid beta (A4) precursor-like protein 1	Aplp1	17841.1	495.867	590.833	358.84	112.567	227.567	0.0277936	0.0331165	0.839267	1.38186	4.40509	2.179	1435857_s_at	Mm.2381	amyloid beta (A4) precursor-like protein 1	Aplp1
1451038_at	apelin	Apln	491.033	325.167	351.033	4498.94	138.1	696.9	0.662209	0.714887	0.926313	0.0722763	2.35457	0.46659	1451038_at	Mm.29262	apelin	Apln
1418383_at	adenomatosis polyposis coli down-regulated 1	Apcdd1	160.5	3781.03	2302.27	11695.6	8.43333	39.5667	23.5578	14.3443	1.64231	0.323287	448.344	95.5611	1418383_at	Mm.391102	adenomatosis polyposis coli down-regulated 1	Apcdd1
1449070_x_at	adenomatosis polyposis coli down-regulated 1	Apcdd1	1382.47	25522.7	21723	26598.6	8.26667	339.233	18.4617	15.7132	1.17492	0.959552	3087.42	75.2364	1449070_x_at	Mm.391102	adenomatosis polyposis coli down-regulated 1	Apcdd1
1418382_at	adenomatosis polyposis coli down-regulated 1	Apcdd1	729.767	12911.6	11765.4	20350.3	32.4667	227.333	17.6928	16.1221	1.09742	0.634467	397.688	56.7959	1418382_at	Mm.391102	adenomatosis polyposis coli down-regulated 1	Apcdd1
1454822_x_at	adenomatosis polyposis coli down-regulated 1	Apcdd1	3447.8	40271.6	42724.2	38739.9	21	814.7	11.6804	12.3917	0.942595	1.03954	1917.7	49.4312	1454822_x_at	Mm.391102	adenomatosis polyposis coli down-regulated 1	Apcdd1
1437604_x_at	adenomatosis polyposis coli down-regulated 1	Apcdd1	550.867	9469.9	10082.4	10446	179.1	278.067	17.1909	18.3029	0.939247	0.906558	52.8749	34.0562	1437604_x_at	Mm.391102	adenomatosis polyposis coli down-regulated 1	Apcdd1
1423892_at	amyloid beta (A4) precursor protein-binding, family B, member 1	Apbb1	2521.27	202.8	171.033	231.4	72.2	347.367	0.0804358	0.0678363	1.18573	0.876404	2.80886	0.583821	1423892_at	Mm.38469	amyloid beta (A4) precursor protein-binding, family B, member 1	Apbb1
1423893_x_at	amyloid beta (A4) precursor protein-binding, family B, member 1	Apbb1	4131.3	329.067	401.133	221.14	93.6333	454.233	0.0796521	0.0970962	0.820342	1.48805	3.51442	0.724444	1423893_x_at	Mm.38469	amyloid beta (A4) precursor protein-binding, family B, member 1	Apbb1
1422593_at	adaptor-related protein complex 3, sigma 1 subunit	Ap3s1	2460.73	6966.7	4696.87	8681.26	3324.77	2206.6	2.83115	1.90873	1.48327	0.802499	2.0954	3.15721	1422593_at	Mm.312536	adaptor-related protein complex 3, sigma 1 subunit	Ap3s1
1460036_at	adaptor-related protein complex 1, sigma 2 subunit	Ap1s2	375.433	1107.47	1078.9	1000.66	414.267	559.4	2.94984	2.87375	1.02648	1.10674	2.67332	1.97974	1460036_at	Mm.426783	adaptor-related protein complex 1, sigma 2 subunit	Ap1s2
1452657_at	adaptor-related protein complex 1, sigma 2 subunit	Ap1s2	2583.6	7242.33	8186.2	5953.06	2365.23	3227.73	2.80319	3.16852	0.8847	1.21657	3.062	2.24378	1452657_at	Mm.426783	adaptor-related protein complex 1, sigma 2 subunit	Ap1s2
1447903_x_at	adaptor-related protein complex 1, sigma 2 subunit	Ap1s2	3438.93	10596.7	13644.3	8146.04	3526.33	4840.8	3.0814	3.96759	0.776644	1.30084	3.00503	2.18905	1447903_x_at	Mm.426783	adaptor-related protein complex 1, sigma 2 subunit	Ap1s2
1421223_a_at	annexin A4	Anxa4	459.833	4213.9	3896.87	2517.24	1508.83	4400.4	9.16397	8.47452	1.08136	1.67402	2.79282	0.957617	1421223_a_at	Mm.259702	annexin A4	Anxa4
1460330_at	annexin A3	Anxa3	834.267	14121.6	13228.6	10242.5	3016.8	11672.4	16.9269	15.8566	1.0675	1.37872	4.68098	1.20983	1460330_at	Mm.7214	annexin A3	Anxa3
1451446_at	anthrax toxin receptor 1	Antxr1	1296.6	637.1	806.167	530	90.7333	6656.37	0.491362	0.621754	0.790283	1.20208	7.02168	0.0957129	1451446_at	Mm.232525	anthrax toxin receptor 1	Antxr1
1451356_at	acidic (leucine-rich) nuclear phosphoprotein 32 family, member E	Anp32e	2459.03	1906.27	2127.47	1607.62	851.367	1947.43	0.77521	0.865164	0.896027	1.18577	2.23907	0.978861	1451356_at	Mm.218657	acidic (leucine-rich) nuclear phosphoprotein 32 family, member E	Anp32e
1420592_a_at	acidic (leucine-rich) nuclear phosphoprotein 32 family, member E	Anp32e	2125.1	1972.2	3604.5	2624.1	842.267	3044.7	0.92805	1.69616	0.547149	0.751572	2.34154	0.647749	1420592_a_at	Mm.218657	acidic (leucine-rich) nuclear phosphoprotein 32 family, member E	Anp32e
1437217_at	ankyrin repeat domain 6	Ankrd6	719.967	905.933	924.233	235.1	149.6	73.8333	1.2583	1.28372	0.9802	3.8534	6.0557	12.27	1437217_at	Mm.214766	ankyrin repeat domain 6	Ankrd6
1436425_at	ankyrin repeat domain 38	Ankrd38	171.067	1580.03	1246.43	2392.78	61.0667	1088.03	9.23636	7.28624	1.26764	0.660334	25.8739	1.45219	1436425_at	Mm.71924	ankyrin repeat domain 38	Ankrd38
1425991_a_at	ankyrin repeat domain 25	Ankrd25	339.1	1122.13	997	644.82	381.3	449.567	3.30915	2.94014	1.12551	1.74023	2.94291	2.49603	1425991_a_at	Mm.257371	ankyrin repeat domain 25	Ankrd25
1460428_at	ankyrin repeat domain 13a	Ankrd13a	2460.23	5374.9	4404.97	3695.6	2377.87	3676.83	2.18471	1.79047	1.22019	1.45441	2.26039	1.46183	1460428_at	Mm.275554	ankyrin repeat domain 13a	Ankrd13a
1417130_s_at	angiopoietin-like 4	Angptl4	484.833	1733.03	1304.27	9100.7	160.367	1239.57	3.57449	2.69013	1.32874	0.190429	10.8067	1.3981	1417130_s_at	Mm.196189	angiopoietin-like 4	Angptl4
1453410_at	angiopoietin-like 4	Angptl4	45.3333	340.6	489.133	1652.1	48.2667	415.033	7.51324	10.7897	0.696334	0.206162	7.05663	0.820657	1453410_at	Mm.196189	angiopoietin-like 4	Angptl4
1416835_s_at	S-adenosylmethionine decarboxylase 1 /// S-adenosylmethionine decarboxylase 2 /// similar to S-adenosylmethionine decarboxylase	Amd1 /// Amd2 /// LOC432454	1539.6	931.667	1458.7	412.26	168.633	357.9	0.605136	0.947454	0.638697	2.2599	5.52481	2.60315	1416835_s_at	Mm.253533	S-adenosylmethionine decarboxylase 1 /// S-adenosylmethionine decarboxylase 2	Amd1 /// Amd2
1448484_at	S-adenosylmethionine decarboxylase 1	Amd1	5921.53	9442.57	7638.17	2025.24	1534.67	2801.1	1.59462	1.2899	1.23623	4.66244	6.15285	3.37102	1448484_at	Mm.253533	S-adenosylmethionine decarboxylase 1	Amd1
1435661_at	amyotrophic lateral sclerosis 2 (juvenile) chromosome region, candidate 4	Als2cr4	1335.57	1315.37	1340	1096.4	648.267	856.4	0.984875	1.00332	0.981617	1.19971	2.02905	1.53593	1435661_at	Mm.261275	amyotrophic lateral sclerosis 2 (juvenile) chromosome region, candidate 4	Als2cr4
1435016_at	amyotrophic lateral sclerosis 2 (juvenile) chromosome region, candidate 3 (human)	Als2cr3	3826.6	1909.57	1766.33	1822.68	954.3	1608.23	0.499024	0.461593	1.08109	1.04767	2.00101	1.18737	1435016_at	Mm.222887	trafficking protein, kinesin binding 2	Trak2
1419115_at	asparagine-linked glycosylation 14 homolog (yeast)	Alg14	528.4	1364.47	1198.1	1130.9	547.633	473.6	2.58226	2.26741	1.13886	1.20653	2.49157	2.88105	1419115_at	Mm.269881	asparagine-linked glycosylation 14 homolog (yeast)	Alg14
1416468_at	aldehyde dehydrogenase family 1, subfamily A1	Aldh1a1	1427.7	7180.7	8983.6	387.98	283.5	6792	5.02956	6.29236	0.799312	18.5079	25.3287	1.05723	1416468_at	Mm.250866	aldehyde dehydrogenase family 1, subfamily A1	Aldh1a1
1437467_at	activated leukocyte cell adhesion molecule	Alcam	2725.87	231.533	238.2	152.4	76.9	1145.03	0.0849393	0.0873851	0.972012	1.51925	3.01084	0.202207	1437467_at	Mm.288282	activated leukocyte cell adhesion molecule	Alcam
1426301_at	activated leukocyte cell adhesion molecule	Alcam	2354.2	299.433	418.833	244.92	82.9333	1455.3	0.127191	0.177909	0.714922	1.22258	3.61053	0.205754	1426301_at	Mm.288282	activated leukocyte cell adhesion molecule	Alcam
1451675_a_at	aminolevulinic acid synthase 2, erythroid	Alas2	137.3	1009.03	1188.07	1801.46	164.733	39.8	7.34911	8.65307	0.849307	0.56012	6.12525	25.3526	1451675_a_at	Mm.302724	aminolevulinic acid synthase 2, erythroid	Alas2
1424126_at	aminolevulinic acid synthase 1	Alas1	1522.7	8808.2	4933.43	5454.28	1387.47	2918.37	5.78459	3.23992	1.78541	1.61492	6.3484	3.0182	1424126_at	Mm.290578	aminolevulinic acid synthase 1	Alas1
1423611_at	alkaline phosphatase 2, liver	Akp2	255.567	1415.37	1287.5	53.3	54	263.533	5.53815	5.03782	1.09931	26.5547	26.2105	5.37073	1423611_at	Mm.288186	alkaline phosphatase 2, liver	Akp2
1443923_at	A kinase (PRKA) anchor protein 13	Akap13	201	768.267	1358.17	737.08	164.7	2049.6	3.82222	6.75705	0.565664	1.04231	4.66464	0.374837	1443923_at	Mm.216107	A kinase (PRKA) anchor protein 13	Akap13
1419706_a_at	A kinase (PRKA) anchor protein (gravin) 12	Akap12	1540.77	14989.4	12643.7	10497.6	4842.8	17612.4	9.72851	8.20609	1.18552	1.42789	3.09519	0.851069	1419706_a_at	Mm.27481	A kinase (PRKA) anchor protein (gravin) 12	Akap12
1450387_s_at	adenylate kinase 3 alpha-like 1	Ak3l1	899.067	1000.63	822.5	475	17.2333	82.4333	1.11297	0.914838	1.21658	2.1066	58.0638	12.1387	1450387_s_at	Mm.42040	adenylate kinase 3 alpha-like 1	Ak3l1
1423717_at	adenylate kinase 3	Ak3	4115	5139.47	5908.27	3604.78	1392.5	2543.97	1.24896	1.43579	0.869877	1.42574	3.69082	2.02026	1423717_at	Mm.196067	adenylate kinase 3	Ak3
1420679_a_at	androgen-induced 1	Aig1	1214.33	349.433	311.033	303.86	68.3	354.067	0.287757	0.256135	1.12346	1.14998	5.11615	0.986914	1420679_a_at	Mm.45755	androgen-induced 1	Aig1
1435123_at	expressed sequence AI852640	AI852640	1219.77	5545.07	5870.8	3330.24	105.5	106.267	4.54601	4.81305	0.944516	1.66507	52.5599	52.1807	1435123_at	Mm.210266	RIKEN cDNA C030014M07 gene	C030014M07Rik
1436614_at	expressed sequence AI843639	AI843639	307.167	794.3	1284.8	477.22	236.667	705.2	2.58589	4.18275	0.618229	1.66443	3.3562	1.12635	1436614_at	---	expressed sequence AI843639	AI843639
1434312_at	expressed sequence AI788669	AI788669	528.667	1309.3	899.533	1220.64	520.333	382.433	2.47661	1.70151	1.45553	1.07263	2.51627	3.4236	1434312_at	Mm.364779	expressed sequence AI788669	AI788669
1455320_at	expressed sequence AI480535	AI480535	1591.9	5448.9	6646.4	10563.3	1503	1657.9	3.42289	4.17514	0.819827	0.515831	3.62535	3.28663	1455320_at	---	---	---
1433465_a_at	expressed sequence AI467606	AI467606	394.7	9309.93	8058.5	1949.94	321.467	1202.4	23.5874	20.4168	1.15529	4.77447	28.9608	7.74279	1433465_a_at	Mm.284102	expressed sequence AI467606	AI467606
1454983_at	expressed sequence AI465301	AI465301	947.3	1490.7	1239.6	873.02	631.733	887.967	1.57363	1.30856	1.20257	1.70752	2.3597	1.67878	1454983_at	Mm.170855	RIKEN cDNA B230380D07 gene	B230380D07Rik
1434389_at	expressed sequence AI449023	AI449023	2082.97	2023.7	1783.1	964.32	954.267	787.9	0.971547	0.856039	1.13493	2.09858	2.12069	2.56847	1434389_at	Mm.436658	Son of sevenless homolog 1 (Drosophila)	Sos1
1449163_at	expressed sequence AI256711	AI256711	93.9333	2139	1864.13	1477.28	743.3	844.733	22.7715	19.8453	1.14745	1.44793	2.87771	2.53216	1449163_at	Mm.38017	single immunoglobulin and toll-interleukin 1 receptor (TIR) domain	Sigirr
1435975_at	expressed sequence AI115600	AI115600	1420.6	325.067	277.933	302.04	149.8	604.1	0.228824	0.195645	1.16959	1.07624	2.17	0.538101	1435975_at	Mm.222473	expressed sequence AI115600	AI115600
1452217_at	AHNAK nucleoprotein (desmoyokin)	Ahnak	973.9	19546	11041.6	4577.22	4765.63	11315.8	20.0699	11.3375	1.77022	4.27028	4.10146	1.72732	1452217_at	Mm.203866	AHNAK nucleoprotein (desmoyokin)	Ahnak
1455177_at	Abelson helper integration site	Ahi1	2422.87	291.933	261.967	219.12	29.5333	136.167	0.120491	0.108123	1.11439	1.3323	9.88488	2.14394	1455177_at	Mm.253280	Abelson helper integration site	Ahi1
1426830_a_at	S-adenosylhomocysteine hydrolase-like 1	Ahcyl1	5683.2	6830.27	5586.03	4359.64	2642	1969.3	1.20183	0.982903	1.22274	1.5667	2.58526	3.46837	1426830_a_at	Mm.220328	S-adenosylhomocysteine hydrolase-like 1	Ahcyl1
1423037_at	angiotensin receptor-like 1	Agtrl1	45.6	429.667	283	6151.08	77.6	2259.63	9.42251	6.20614	1.51826	0.0698522	5.53694	0.190149	1423037_at	Mm.29368	angiotensin receptor-like 1	Agtrl1
1438651_a_at	angiotensin receptor-like 1	Agtrl1	98.6	4635.33	3255.03	27372.6	54.5	21368.4	47.0115	33.0125	1.42405	0.169342	85.052	0.216924	1438651_a_at	Mm.29368	angiotensin receptor-like 1	Agtrl1
1426670_at	agrin	Agrn	3171.8	13480.8	10297.3	17708.7	1827.27	3605.23	4.2502	3.24652	1.30916	0.761252	7.37758	3.73923	1426670_at	Mm.273098	agrin	Agrn
1438292_x_at	adenosine kinase	Adk	6050.57	4956.37	3649.1	2464.1	2164.33	4851.73	0.819157	0.603101	1.35824	2.01143	2.29002	1.02157	1438292_x_at	Mm.188734	adenosine kinase	Adk
1437864_at	adiponectin receptor 2	Adipor2	470.767	1236.1	737.033	432.78	150.1	462.567	2.62572	1.5656	1.67713	2.85619	8.23518	2.67226	1437864_at	Mm.291826	adiponectin receptor 2	Adipor2
1434329_s_at	adiponectin receptor 2	Adipor2	3032.93	6804.7	4698.43	2333.58	1827.07	3805.9	2.2436	1.54914	1.44829	2.91599	3.72439	1.78793	1434329_s_at	Mm.291826	adiponectin receptor 2	Adipor2
1429214_at	ADAMTS-like 2	Adamtsl2	167.133	498.333	591.3	2589.18	125.933	302.233	2.98165	3.53789	0.842776	0.192468	3.95712	1.64884	1429214_at	Mm.330088	ADAMTS-like 2	Adamtsl2
1438760_x_at	a disintegrin and metallopeptidase domain 15 (metargidin)	Adam15	1101.47	2697.2	2445.43	1886.2	1183.87	1941.97	2.44874	2.22016	1.10295	1.42997	2.2783	1.3889	1438760_x_at	Mm.274049	a disintegrin and metallopeptidase domain 15 (metargidin)	Adam15
1435825_at	activin A receptor, type II-like 1	Acvrl1	117.433	1723.73	1160.23	1369.46	178.467	3228.37	14.6784	9.87993	1.48568	1.2587	9.65857	0.533934	1435825_at	Mm.279542	activin A receptor, type II-like 1	Acvrl1
1451604_a_at	activin A receptor, type II-like 1	Acvrl1	243.1	5930.1	5779.37	3010.58	954.067	8072.27	24.3937	23.7736	1.02608	1.96975	6.2156	0.734626	1451604_a_at	Mm.279542	activin A receptor, type II-like 1	Acvrl1
1451257_at	acyl-CoA synthetase long-chain family member 6	Acsl6	4715.47	680.967	683.333	62.68	23.8	6.2	0.144411	0.144913	0.996537	10.8642	28.612	109.833	1451257_at	Mm.267478	acyl-CoA synthetase long-chain family member 6	Acsl6
1428386_at	acyl-CoA synthetase long-chain family member 3	Acsl3	2170.57	547.2	813.5	490.68	54.1667	114.733	0.2521	0.374787	0.672649	1.11519	10.1022	4.76932	1428386_at	Mm.276016	acyl-CoA synthetase long-chain family member 3	Acsl3
1452771_s_at	acyl-CoA synthetase long-chain family member 3	Acsl3	5378.43	1335.63	2174.17	1313.88	153.933	254.9	0.248331	0.404238	0.61432	1.01656	8.6767	5.23983	1452771_s_at	Mm.276016	acyl-CoA synthetase long-chain family member 3	Acsl3
1423883_at	acyl-CoA synthetase long-chain family member 1	Acsl1	4260.2	4288.57	3597.4	4450.8	855.133	2041.63	1.00666	0.84442	1.19213	0.96355	5.01509	2.10056	1423883_at	Mm.210323	acyl-CoA synthetase long-chain family member 1	Acsl1
1416408_at	acyl-Coenzyme A oxidase 1, palmitoyl	Acox1	4700.47	7099.87	7901.73	5812.5	2651.47	3044.57	1.51046	1.68105	0.89852	1.22148	2.67771	2.33198	1416408_at	Mm.356689	acyl-Coenzyme A oxidase 1, palmitoyl	Acox1
1439478_at	acyl-CoA thioesterase 2	Acot2	1178.43	1328.23	2419	1395.72	656.3	1206	1.12712	2.05273	0.549084	0.951647	2.02382	1.10135	1439478_at	Mm.371675	acyl-CoA thioesterase 2	Acot2
1428236_at	acyl-Coenzyme A binding domain containing 5	Acbd5	4770.33	5777.93	6502.87	2599.52	1732.7	4484.5	1.21122	1.36319	0.888521	2.22269	3.33464	1.28842	1428236_at	Mm.181973	acyl-Coenzyme A binding domain containing 5	Acbd5
1435630_s_at	acetyl-Coenzyme A acetyltransferase 2	Acat2	4360.7	1408.43	1463.3	1793.02	497.033	613.4	0.322983	0.335565	0.962505	0.785509	2.83368	2.29611	1435630_s_at	---	acetyl-Coenzyme A acetyltransferase 2	Acat2
1433453_a_at	ankyrin repeat and BTB (POZ) domain containing 2	Abtb2	4478.5	387.4	325.067	243.94	63.1333	579.4	0.0865022	0.0725838	1.19176	1.5881	6.13622	0.668623	1433453_a_at	Mm.35850	ankyrin repeat and BTB (POZ) domain containing 2	Abtb2
1453103_at	actin-binding LIM protein 1	Ablim1	397.8	10072	10190.2	3608.98	83.6333	946.2	25.3192	25.6165	0.988394	2.79081	120.43	10.6446	1453103_at	Mm.217161	actin-binding LIM protein 1	Ablim1
1454708_at	actin-binding LIM protein 1	Ablim1	1158.43	22084.1	22560.9	11245.1	248.2	2958.1	19.0638	19.4754	0.978866	1.9639	88.9772	7.46565	1454708_at	Mm.217161	actin-binding LIM protein 1	Ablim1
1422906_at	ATP-binding cassette, sub-family G (WHITE), member 2	Abcg2	1456.27	24521.4	22168.6	13059.8	2038.07	4007.53	16.8385	15.2229	1.10613	1.87762	12.0317	6.11883	1422906_at	Mm.333096	ATP-binding cassette, sub-family G (WHITE), member 2	Abcg2
1443870_at	ATP-binding cassette, sub-family C (CFTR/MRP), member 4	Abcc4	796.8	17102.3	18205.9	5200.44	2475.83	872.567	21.4638	22.8487	0.939386	3.28863	6.90771	19.6	1443870_at	Mm.40537	ATP-binding cassette, sub-family C (CFTR/MRP), member 4	Abcc4
1419759_at	ATP-binding cassette, sub-family B (MDR/TAP), member 1A	Abcb1a	1769.33	42011.6	42289.9	15225.8	129.7	3931.4	23.7443	23.9016	0.993421	2.75924	323.914	10.6862	1419759_at	Mm.207354	ATP-binding cassette, sub-family B (MDR/TAP), member 1A	Abcb1a
1419758_at	ATP-binding cassette, sub-family B (MDR/TAP), member 1A	Abcb1a	771.167	23724.8	26759.5	6285.9	12.8333	1838.67	30.7649	34.7	0.886595	3.77429	1848.69	12.9033	1419758_at	Mm.207354	ATP-binding cassette, sub-family B (MDR/TAP), member 1A	Abcb1a
1434474_at	ATP-binding cassette, sub-family A (ABC1), member 5	Abca5	2022.47	729.3	634.733	199.5	37.0333	609.933	0.360599	0.313841	1.14899	3.65564	19.6931	1.1957	1434474_at	Mm.41942	ATP-binding cassette, sub-family A (ABC1), member 5	Abca5
1456763_at	expressed sequence AA536749	AA536749	951.033	2667.87	1921.2	1196	1023.43	1496.93	2.80523	2.02012	1.38865	2.23066	2.60678	1.78222	1456763_at	Mm.392074	expressed sequence AA536749	AA536749
1460342_s_at	expressed sequence AA536749	AA536749	3970.93	17474.5	13929.2	14504	8111.67	9087.3	4.40059	3.50779	1.25452	1.20481	2.15424	1.92295	1460342_s_at	Mm.2402	expressed sequence AA536749	AA536749
1460688_s_at	expressed sequence AA407659	AA407659	815.867	3555.23	2653.1	1407.12	1120.67	2392.5	4.35762	3.25188	1.34003	2.5266	3.17243	1.48599	1460688_s_at	Mm.29241	expressed sequence AA407659	AA407659
1460465_at	RIKEN cDNA A930038C07 gene	A930038C07Rik	618.867	14969.2	17073.4	2944.4	35.7	1531.13	24.1881	27.5882	0.876756	5.08396	419.305	9.77655	1460465_at	Mm.52392	RIKEN cDNA A930038C07 gene	A930038C07Rik
1452982_at	RIKEN cDNA A330103N21 gene	A330103N21Rik	1160.2	23679.4	14471.5	13112.6	1775.87	2210.1	20.4098	12.4733	1.63627	1.80585	13.334	10.7142	1452982_at	Mm.275742	insulin-like growth factor I receptor	Igf1r
1428967_at	RIKEN cDNA A330103N21 gene	A330103N21Rik	468.767	7691.33	11327.3	3318.46	517.733	1124.8	16.4076	24.1641	0.679007	2.31774	14.8558	6.83796	1428967_at	Mm.275742	insulin-like growth factor I receptor	Igf1r
1434492_at	RIKEN cDNA A130022J15 gene	A130022J15Rik	257.033	3265.53	1965.9	2728.34	219.833	600.033	12.7047	7.64842	1.66109	1.19689	14.8546	5.44225	1434492_at	Mm.251789	RIKEN cDNA A130022J15 gene	A130022J15Rik
1433671_at	RIKEN cDNA A130022J15 gene	A130022J15Rik	380.4	6588.67	4265.57	4930.64	466.8	1289.57	17.3204	11.2134	1.54462	1.33627	14.1145	5.10921	1433671_at	Mm.251789	RIKEN cDNA A130022J15 gene	A130022J15Rik
1454678_s_at	RIKEN cDNA A130022J15 gene	A130022J15Rik	594.167	10352.6	8554.6	7702.78	777	2131.7	17.4237	14.3976	1.21018	1.344	13.3238	4.85648	1454678_s_at	Mm.251789	RIKEN cDNA A130022J15 gene	A130022J15Rik
1435634_at	RIKEN cDNA A030012M09 gene	A030012M09Rik	779	2528.63	2607.13	689.5	758.233	1013.6	3.246	3.34677	0.96989	3.66734	3.3349	2.49471	1435634_at	Mm.21539	protein-L-isoaspartate (D-aspartate) O-methyltransferase domain containing 1	Pcmtd1
1429429_s_at	RIKEN cDNA A030012M09 gene	A030012M09Rik	1409.97	5289.83	6613.8	1609.32	1688.77	1847.17	3.75174	4.69075	0.799818	3.287	3.13236	2.86376	1429429_s_at	Mm.21539	protein-L-isoaspartate (D-aspartate) O-methyltransferase domain containing 1	Pcmtd1
1455388_at	RIKEN cDNA A030012M09 gene	A030012M09Rik	1399.73	3261.13	5490.8	1055.26	978.533	1630.7	2.32982	3.92275	0.593927	3.09036	3.33267	1.99984	1455388_at	Mm.21539	protein-L-isoaspartate (D-aspartate) O-methyltransferase domain containing 1	Pcmtd1
1436976_a_at	RIKEN cDNA 9930028C20 gene	9930028C20Rik	872.467	785.867	2088.4	451.92	353.133	873.3	0.900741	2.39367	0.376301	1.73895	2.22541	0.899882	1436976_a_at	Mm.106553	YOD1 OTU deubiquitinating enzyme 1 homologue (S. cerevisiae)	Yod1
1434380_at	RIKEN cDNA 9830147J24 gene	9830147J24Rik	520.167	5240.33	5053.73	1494.84	2336.07	4396.63	10.0743	9.7156	1.03692	3.50561	2.24323	1.1919	1434380_at	Mm.45740	guanylate binding protein 6	Gbp6
1425156_at	RIKEN cDNA 9830147J24 gene	9830147J24Rik	213.333	2089.97	3739.53	752.34	942.133	1663.1	9.79672	17.5291	0.558884	2.77796	2.21833	1.25667	1425156_at	Mm.45740	guanylate binding protein 6	Gbp6
1442427_at	RIKEN cDNA 9630026M06 gene	9630026M06Rik	166.067	452.233	703.2	229.76	126.9	1670.5	2.7232	4.23444	0.643108	1.96829	3.5637	0.270717	1442427_at	---	RIKEN cDNA 9630026M06 gene	9630026M06Rik
1460121_at	RIKEN cDNA 9630010G10 gene	9630010G10Rik	4988.9	1007.33	529.867	942.8	230.833	3682.5	0.201915	0.106209	1.90111	1.06845	4.3639	0.273546	1460121_at	---	RIKEN cDNA 9630010G10 gene	9630010G10Rik
1435641_at	RIKEN cDNA 9530018I07 gene	9530018I07Rik	911.533	521.667	542.233	1744.3	66.1	348.133	0.572296	0.594858	0.96207	0.299069	7.89208	1.49847	1435641_at	Mm.25861	RIKEN cDNA 9530018I07 gene	9530018I07Rik
1428535_at	RIKEN cDNA 9430020K01 gene	9430020K01Rik	1442.8	27927.3	24127.3	9650.72	3953.73	9000.17	19.3563	16.7225	1.1575	2.89381	7.06353	3.10298	1428535_at	Mm.33179	RIKEN cDNA 9430020K01 gene	9430020K01Rik
1433598_at	RIKEN cDNA 9430010O03 gene	9430010O03Rik	836.6	701.033	587.533	510.52	340.1	1155.73	0.837955	0.702287	1.19318	1.37318	2.06126	0.60657	1433598_at	Mm.251655	RIKEN cDNA 9430010O03 gene	9430010O03Rik
1456480_at	RIKEN cDNA 9330186A19 gene	9330186A19Rik	1826.7	8090.07	6474.97	3970.3	227.9	2684.2	4.42879	3.54463	1.24944	2.03765	35.4983	3.01396	1456480_at	Mm.216590	furry homolog (Drosophila)	Fry
1426812_a_at	RIKEN cDNA 9130404D14 gene	9130404D14Rik	1013	3999.8	2958.07	3974.98	1570.47	2163.33	3.94847	2.92011	1.35217	1.00624	2.54689	1.84891	1426812_a_at	Mm.301646	RIKEN cDNA 9130404D14 gene	9130404D14Rik
1435163_at	RIKEN cDNA 9030612M13 gene	9030612M13Rik	1207.8	1269.53	1138.97	686.56	411.9	1186.67	1.05111	0.943009	1.11464	1.84912	3.08214	1.06983	1435163_at	Mm.38813	RIKEN cDNA 9030612M13 gene	9030612M13Rik
1418979_at	RIKEN cDNA 9030611N15 gene	9030611N15Rik	97.7333	4569.43	3565.9	1266	25.0667	459.867	46.7541	36.486	1.28142	3.60935	182.291	9.93643	1418979_at	Mm.26838	aldo-keto reductase family 1, member C14	Akr1c14
1429809_at	RIKEN cDNA 8430438D04 gene	8430438D04Rik	713.633	5707.83	5351.77	1580.96	1450.43	3780.07	7.99827	7.49932	1.06653	3.61036	3.93526	1.50998	1429809_at	Mm.25225	transmembrane and tetratricopeptide repeat containing 2	Tmtc2
1452762_at	RIKEN cDNA 8430436O14 gene	8430436O14Rik	589.1	1090.2	901.533	1571.96	320	1069.77	1.85062	1.53036	1.20927	0.693529	3.40687	1.0191	1452762_at	Mm.393126	RIKEN cDNA 8430436O14 gene	8430436O14Rik
1433837_at	RIKEN cDNA 8430408G22 gene	8430408G22Rik	341.767	6244.73	3751.03	1124.24	994.133	2091.5	18.2719	10.9754	1.6648	5.55463	6.28159	2.98577	1433837_at	Mm.38231	RIKEN cDNA 8430408G22 gene	8430408G22Rik
1433836_a_at	RIKEN cDNA 8430408G22 gene	8430408G22Rik	1564.6	21971.1	14453.6	3900.6	3734.4	9477.8	14.0426	9.23791	1.52011	5.63275	5.88344	2.31816	1433836_a_at	Mm.38231	RIKEN cDNA 8430408G22 gene	8430408G22Rik
1437066_at	RIKEN cDNA 7330412A13 gene	7330412A13Rik	1542.87	1799.47	1415.17	335.72	366.2	1245.3	1.16631	0.917232	1.27156	5.36002	4.91389	1.44501	1437066_at	Mm.136238	zinc finger and BTB domain containing 20	Zbtb20
1428333_at	RIKEN cDNA 6530401D17 gene	6530401D17Rik	4163.53	233.3	244.433	2506.48	5.83333	157.333	0.0560341	0.0587081	0.954452	0.0930787	39.9943	1.48284	1428333_at	---	RIKEN cDNA 2900062L11 gene	2900062L11Rik
1454609_x_at	RIKEN cDNA 6430527G18 gene	6430527G18Rik	558.8	1716.23	1478.87	739.14	571.367	716.767	3.07128	2.6465	1.16051	2.32193	3.00373	2.39441	1454609_x_at	Mm.248358	RIKEN cDNA 6430527G18 gene	6430527G18Rik
1455218_at	RIKEN cDNA 6330503K22 gene	6330503K22Rik	7021.27	1348.57	1251.9	269.26	301.8	344.4	0.192069	0.178301	1.07722	5.00842	4.46841	3.9157	1455218_at	Mm.23279	RIKEN cDNA 6330503K22 gene	6330503K22Rik
1453188_at	RIKEN cDNA 6230424C14 gene	6230424C14Rik	90.3	820.3	610.433	769.46	379.467	953.5	9.08416	6.76006	1.3438	1.06607	2.16172	0.860304	1453188_at	Mm.44168	RIKEN cDNA 6230424C14 gene	6230424C14Rik
1441972_at	RIKEN cDNA 6230424C14 gene	6230424C14Rik	838.067	5601.57	4273.4	4366.2	2468.73	7339.23	6.68392	5.09912	1.3108	1.28294	2.269	0.763236	1441972_at	Mm.44168	RIKEN cDNA 6230424C14 gene	6230424C14Rik
1435018_at	RIKEN cDNA 5930434B04 gene	5930434B04Rik	1094.83	1150	1303.2	1365.58	511.467	600.5	1.05039	1.19032	0.882443	0.842133	2.24844	1.91507	1435018_at	Mm.150270	RIKEN cDNA 5930434B04 gene	5930434B04Rik
1430185_at	RIKEN cDNA 5830460E08 gene	5830460E08Rik	88.2333	447.233	737.933	414.42	88.1	1838.67	5.06876	8.36343	0.606062	1.07918	5.07643	0.243238	1430185_at	Mm.216107	A kinase (PRKA) anchor protein 13	Akap13
1451857_a_at	RIKEN cDNA 5730593N15 gene	5730593N15Rik	184.933	1698.97	1569.1	1930.96	54.5	67.1	9.18691	8.48468	1.08277	0.879856	31.1737	25.3199	1451857_a_at	Mm.32839	RIKEN cDNA 5730593N15 gene	5730593N15Rik
1453287_at	RIKEN cDNA 5730557B15 gene	5730557B15Rik	310.8	1770.2	2540.27	768.72	181.067	13227.4	5.69562	8.17332	0.696856	2.30279	9.77651	0.133829	1453287_at	Mm.102470	RIKEN cDNA 5730557B15 gene	5730557B15Rik
1447100_s_at	RIKEN cDNA 5730508B09 gene (5730508B09Rik), mRNA	5730508B09Rik	567.233	1790.77	1535.4	2160.56	353.167	1152.23	3.15702	2.70682	1.16632	0.828844	5.0706	1.55417	1447100_s_at	Mm.317049	RIKEN cDNA 5730508B09 gene	5730508B09Rik
1429678_at	RIKEN cDNA 5730508B09 gene	5730508B09Rik	610.933	1252.8	1232.73	2035.34	441.533	851.333	2.05063	2.01779	1.01628	0.615524	2.83738	1.47157	1429678_at	Mm.317049	RIKEN cDNA 5730508B09 gene	5730508B09Rik
1441960_x_at	RIKEN cDNA 5730494M16 gene	5730494M16Rik	928.733	1244.17	1482.1	816.72	437.2	1007.53	1.33964	1.59583	0.839462	1.52337	2.84576	1.23486	1441960_x_at	Mm.263189	RIKEN cDNA 5730494M16 gene	5730494M16Rik
1452716_at	RIKEN cDNA 5730469M10 gene	5730469M10Rik	5096.67	567.667	523.067	1376.02	135.667	632.167	0.11138	0.102629	1.08527	0.412542	4.18428	0.89797	1452716_at	Mm.27227	RIKEN cDNA 5730469M10 gene	5730469M10Rik
1447774_x_at	RIKEN cDNA 5730469M10 gene	5730469M10Rik	2664.67	209.1	341.7	396.68	61.7333	276.333	0.0784714	0.128234	0.61194	0.527125	3.38715	0.756695	1447774_x_at	Mm.27227	RIKEN cDNA 5730469M10 gene	5730469M10Rik
1424211_at	RIKEN cDNA 5730438N18 gene	5730438N18Rik	703.8	936.5	997.9	1624.16	332.767	188.767	1.33063	1.41787	0.938471	0.576606	2.81428	4.96115	1424211_at	Mm.41877	solute carrier family 25, member 33	Slc25a33
1428413_at	RIKEN cDNA 5730405I09 gene	5730405I09Rik	695.567	1659.67	1025.97	1531.02	608.567	938.6	2.38606	1.47501	1.61766	1.08403	2.72717	1.76824	1428413_at	Mm.376607	cyclin Y	Ccny
1428971_at	RIKEN cDNA 5730405I09 gene	5730405I09Rik	1317.5	6850.13	5403.3	7021.06	3169.03	5135.67	5.19934	4.10118	1.26777	0.975655	2.16158	1.33384	1428971_at	Mm.376607	cyclin Y	Ccny
1428864_at	RIKEN cDNA 5530400B01 gene	5530400B01Rik	1259.17	905.633	1435.2	976.26	53.8	2131.37	0.719232	1.1398	0.631015	0.927656	16.8333	0.424907	1428864_at	Mm.392103	RIKEN cDNA 5530400B01 gene	5530400B01Rik
1436987_at	RIKEN cDNA 5430433G21 gene	5430433G21Rik	36.4	1197.53	1164.57	461.72	22.3667	409.933	32.8993	31.9936	1.02831	2.59364	53.541	2.92129	1436987_at	Mm.41113	RIKEN cDNA 5430433G21 gene	5430433G21Rik
1452993_at	RIKEN cDNA 5430416O09 gene	5430416O09Rik	71.9667	1396.1	926.767	156.38	60.8	59.2333	19.3993	12.8777	1.50642	8.92761	22.9622	23.5695	1452993_at	Mm.33063	RIKEN cDNA 5430416O09 gene	5430416O09Rik
1456210_at	RIKEN cDNA 5430407P10 gene	5430407P10Rik	104.067	1595.03	1347.37	790.72	42.4	121.033	15.327	12.9471	1.18382	2.01719	37.6187	13.1785	1456210_at	Mm.133542	RIKEN cDNA 5430407P10 gene	5430407P10Rik
1456070_at	RIKEN cDNA 5430405N12 gene	5430405N12Rik	1114.9	15126.9	13074.6	8703	701.5	5585.83	13.5679	11.7272	1.15696	1.73812	21.5636	2.70808	1456070_at	Mm.392542	RIKEN cDNA 5430405N12 gene	5430405N12Rik
1429691_at	RIKEN cDNA 5430405N12 gene	5430405N12Rik	1744.33	18358.1	29252.7	9223.64	1237.03	10880.8	10.5244	16.7701	0.627569	1.99033	14.8404	1.6872	1429691_at	Mm.392542	RIKEN cDNA 5430405N12 gene	5430405N12Rik
1436894_at	RIKEN cDNA 5330438I03 gene (5330438I03Rik), mRNA	5330438I03Rik	464.733	794.5	900.567	3491.18	22.8	90.7333	1.70958	1.93781	0.882222	0.227573	34.8465	8.75643	1436894_at	Mm.101743	DNA segment, Chr 1, ERATO Doi 471, expressed	D1Ertd471e
1440231_at	RIKEN cDNA 5330427D05 gene	5330427D05Rik	1298.83	252.667	509.6	266.6	36.9667	121.467	0.194534	0.392352	0.495814	0.947737	6.83499	2.08013	1440231_at	Mm.271269	microtubule-associated protein 9	Mtap9
1428663_at	RIKEN cDNA 5133401H06 gene	5133401H06Rik	286.233	4908.5	7041.27	1191.52	10.4	1023.9	17.1486	24.5997	0.697105	4.11953	471.971	4.79393	1428663_at	Mm.394321	RIKEN cDNA 5133401H06 gene	5133401H06Rik
1452286_at	RIKEN cDNA 5033405K12 gene	5033405K12Rik	1965.17	6366.93	7140.7	3271.48	3034.03	4069	3.23989	3.63364	0.89164	1.94619	2.0985	1.56474	1452286_at	Mm.121285	SLAIN motif family, member 2	Slain2
1459807_x_at	RIKEN cDNA 4933406E20 gene	4933406E20Rik	3073.57	333.567	358.367	91.88	144.233	775.233	0.108528	0.116596	0.930797	3.63046	2.31269	0.430279	1459807_x_at	Mm.226534	RIKEN cDNA 4933406E20 gene	4933406E20Rik
1429029_at	RIKEN cDNA 4933405A16 gene	4933405A16Rik	101.1	937	1236.83	313.66	22.7667	151.767	9.26805	12.2338	0.75758	2.98731	41.1567	6.17395	1429029_at	Mm.273360	sphingomyelin synthase 2	Sgms2
1428344_at	RIKEN cDNA 4932443D16 gene	4932443D16Rik	292.167	3663.57	3193.33	1712.98	583.267	875.833	12.5393	10.9298	1.14725	2.13871	6.28112	4.18295	1428344_at	Mm.280653	phosphatidic acid phosphatase type 2 domain containing 2	Ppapdc2
1428345_at	RIKEN cDNA 4932443D16 gene	4932443D16Rik	126.433	3346.8	5312.47	2822.92	285.933	1173.13	26.4709	42.0179	0.62999	1.18558	11.7048	2.85287	1428345_at	Mm.280653	phosphatidic acid phosphatase type 2 domain containing 2	Ppapdc2
1428300_at	RIKEN cDNA 4932439K10 gene	4932439K10Rik	929.867	2789.07	3321.57	2238.04	1134.77	1945.93	2.99943	3.57209	0.839684	1.24621	2.45783	1.43328	1428300_at	Mm.27716	SPECC1-like	Specc1l
1454730_at	RIKEN cDNA 4932414K18 gene	4932414K18Rik	2275.3	2027.9	1789.7	1463.78	1019.43	2019.93	0.891267	0.786578	1.13309	1.38539	1.98924	1.00394	1454730_at	Mm.30688	transmembrane anterior posterior transformation 1	Tapt1
1426655_a_at	RIKEN cDNA 4930504E06 gene	4930504E06Rik	782.333	4010.9	2341.13	1545.98	1443.77	879.967	5.12684	2.9925	1.71323	2.59441	2.77808	4.55801	1426655_a_at	Mm.279287	RIKEN cDNA 4930504E06 gene	4930504E06Rik
1426656_at	RIKEN cDNA 4930504E06 gene	4930504E06Rik	1189.37	5697.93	3611.77	2502.92	2395.9	1563.9	4.79073	3.03671	1.5776	2.27651	2.3782	3.64341	1426656_at	Mm.279287	RIKEN cDNA 4930504E06 gene	4930504E06Rik
1437046_x_at	RIKEN cDNA 4930504E06 gene	4930504E06Rik	2449.47	9794.3	9731.43	4041	3755.53	3302.83	3.99854	3.97288	1.00646	2.42373	2.60797	2.96542	1437046_x_at	Mm.279287	RIKEN cDNA 4930504E06 gene	4930504E06Rik
1438321_x_at	RIKEN cDNA 4930504E06 gene	4930504E06Rik	2970.5	13304.8	13616.7	4639.78	4873.4	4544.03	4.47899	4.58398	0.977097	2.86756	2.73009	2.92798	1438321_x_at	Mm.279287	RIKEN cDNA 4930504E06 gene	4930504E06Rik
1457184_at	FERM domain containing 6 (Frmd6), mRNA	4930488L10Rik	236.9	352.333	270	171.86	156.033	1357.63	1.48727	1.13972	1.30494	2.05012	2.25806	0.25952	1457184_at	Mm.2962	FERM domain containing 6	Frmd6
1418996_a_at	RIKEN cDNA 4930469P12 gene	4930469P12Rik	1657.03	1185.43	1251.03	1148.46	570.033	677.233	0.715395	0.754984	0.947563	1.03219	2.07959	1.75041	1418996_a_at	Mm.46847	LYR motif containing 5	Lyrm5
1428113_at	RIKEN cDNA 4930403J22 gene	4930403J22Rik	1105.53	2586.43	2687.93	1622.28	734.9	762.567	2.33953	2.43135	0.962239	1.59432	3.51944	3.39175	1428113_at	Mm.271988	transmembrane and tetratricopeptide repeat containing 4	Tmtc4
1455377_at	RIKEN cDNA 4921517B04 gene	4921517B04Rik	8845.8	3499.3	2712.23	481.78	1461.23	1721.73	0.395589	0.306613	1.29019	7.26327	2.39476	2.03243	1455377_at	Mm.187793	tubulin tyrosine ligase-like family, member 7	Ttll7
1430404_at	RIKEN cDNA 4833416J08 gene	4833416J08Rik	542.533	982.867	961.867	510.14	255.767	2456.43	1.81162	1.77292	1.02183	1.92666	3.84283	0.400119	1430404_at	---	RIKEN cDNA 4833416J08 gene	4833416J08Rik
1435261_at	RIKEN cDNA 4732416N19 gene	4732416N19Rik	546.167	3002.6	3646.3	599.24	84.1333	4313.57	5.49759	6.67617	0.823465	5.01068	35.6886	0.696083	1435261_at	Mm.392084	RIKEN cDNA 4732416N19 gene	4732416N19Rik
1452703_at	RIKEN cDNA 4631427C17 gene	4631427C17Rik	2179.73	1818.37	2147.73	732.76	732.967	1105.57	0.834215	0.985319	0.846645	2.48153	2.48083	1.64474	1452703_at	Mm.210899	RIKEN cDNA 4631427C17 gene	4631427C17Rik
1429185_at	RIKEN cDNA 4631416L12 gene	4631416L12Rik	1070.03	247.6	217.167	456.02	83.7	4096.4	0.231395	0.202953	1.14014	0.542959	2.95818	0.0604433	1429185_at	Mm.153974	RIKEN cDNA 4631416L12 gene	4631416L12Rik
1429159_at	RIKEN cDNA 4631408O11 gene	4631408O11Rik	6167.43	31608.2	33567.8	6513.82	56.3	973.9	5.12501	5.44276	0.941621	4.85248	561.424	32.4552	1429159_at	Mm.313876	inter-alpha (globulin) inhibitor H5	Itih5
1429018_at	RIKEN cDNA 3830408D24 gene	3830408D24Rik	342.6	1581.47	1804.83	754.24	125.267	272	4.61607	5.26805	0.87624	2.09677	12.6248	5.81422	1429018_at	Mm.18796	RIKEN cDNA 3830408D24 gene	3830408D24Rik
1435106_at	RIKEN cDNA 3732412D22 gene	3732412D22Rik	4232.5	5345.33	4117.63	4075.66	1681.3	6794	1.26293	0.972861	1.29816	1.31153	3.17929	0.786773	1435106_at	Mm.374778	RIKEN cDNA 3732412D22 gene	3732412D22Rik
1435321_at	RIKEN cDNA 3732412D22 gene	3732412D22Rik	5062.43	9493.2	10468.2	6762.8	2240.03	12203.5	1.87522	2.06782	0.906861	1.40374	4.23797	0.777906	1435321_at	Mm.374778	RIKEN cDNA 3732412D22 gene	3732412D22Rik
1428416_at	RIKEN cDNA 3110050N22 gene	3110050N22Rik	1119.2	992.7	593.4	225.68	465.667	540.5	0.886973	0.5302	1.6729	4.39871	2.13178	1.83663	1428416_at	Mm.332366	RIKEN cDNA 3110050N22 gene	3110050N22Rik
1448678_at	RIKEN cDNA 3110048E14 gene	3110048E14Rik	920.267	3071.7	2698.3	2896.26	524.733	559.133	3.33784	2.93208	1.13838	1.06057	5.85383	5.49368	1448678_at	Mm.247535	RIKEN cDNA 3110048E14 gene	3110048E14Rik
1450013_at	RIKEN cDNA 2900073G15 gene	2900073G15Rik	545.7	1720.1	2122.1	1329.32	608.233	1794.83	3.1521	3.88877	0.810565	1.29397	2.82803	0.958362	1450013_at	Mm.261329	RIKEN cDNA 2900073G15 gene	2900073G15Rik
1455159_at	RIKEN cDNA 2900057D21 gene	2900057D21Rik	1883.07	2313.9	1844.03	1118.14	1138.67	1728.9	1.22879	0.979271	1.2548	2.06942	2.03211	1.33837	1455159_at	Mm.202322	adaptor protein, phosphotyrosine interaction, PH domain and leucine zipper containing 1	Appl1
1429625_at	RIKEN cDNA 2900054C01 gene	2900054C01Rik	1699.1	408.733	445.133	234.66	78.5	765.233	0.240559	0.261982	0.918227	1.74181	5.20679	0.534129	1429625_at	Mm.400752	RIKEN cDNA 2900054C01 gene	2900054C01Rik
1429089_s_at	RIKEN cDNA 2900026A02 gene	2900026A02Rik	1068.13	9916.87	8062.27	10280.3	3093.87	8638.5	9.2843	7.548	1.23003	0.964648	3.20533	1.14798	1429089_s_at	Mm.160131	RIKEN cDNA 2900026A02 gene	2900026A02Rik
1429503_at	RIKEN cDNA 2900024C23 gene	2900024C23Rik	862.2	1569.13	1675.23	1608.88	228.933	750.7	1.81992	1.94298	0.936666	0.975295	6.85411	2.09023	1429503_at	Mm.277897	RIKEN cDNA 2900024C23 gene	2900024C23Rik
1429175_at	RIKEN cDNA 2810417M05 gene	2810417M05Rik	1790.4	206.767	140.6	364.88	65.2	1142.97	0.115486	0.0785299	1.4706	0.56667	3.17127	0.180903	1429175_at	Mm.357108	transmembrane protein 178	Tmem178
1438094_x_at	RIKEN cDNA 2810409H07 gene	2810409H07Rik	1261.07	858.633	1061.3	2261.46	353.733	618.167	0.680879	0.841589	0.809039	0.379681	2.42735	1.389	1438094_x_at	Mm.22661	GTP-binding protein 9 (putative)	Gtpbp9
1426999_at	RIKEN cDNA 2700069A02 gene	2700069A02Rik	1574.17	2155.33	2214.2	2001.08	1024.5	1866.5	1.36919	1.40659	0.973414	1.07709	2.10379	1.15475	1426999_at	Mm.25549	zinc finger CCCH type containing 14	Zc3h14
1416713_at	RIKEN cDNA 2700055K07 gene	2700055K07Rik	5816.37	676.733	421.067	816.96	117.567	6157.83	0.11635	0.0723934	1.60719	0.828356	5.75617	0.109898	1416713_at	Mm.29358	RIKEN cDNA 2700055K07 gene	2700055K07Rik
1436216_s_at	RIKEN cDNA 2610204M08 gene	2610204M08Rik	3634.37	4525.97	3498.7	2218.82	1707.67	1763.9	1.24532	0.962671	1.29361	2.03981	2.65038	2.56589	1436216_s_at	Mm.250193	RIKEN cDNA 2610204M08 gene	2610204M08Rik
1425052_at	Isochorismatase domain containing 1 (Isoc1), mRNA	2610034N03Rik	1342.1	2559.4	1939.83	1379.14	941.833	1274.23	1.90701	1.44537	1.31939	1.85579	2.71747	2.00858	1425052_at	Mm.182574	Isochorismatase domain containing 1	Isoc1
1428357_at	RIKEN cDNA 2610019F03 gene	2610019F03Rik	313.733	9223.3	9938.13	8668.1	2499.8	613.467	29.3985	31.677	0.928072	1.06405	3.68962	15.0347	1428357_at	Mm.5727	RIKEN cDNA 2610019F03 gene	2610019F03Rik
1436729_at	RIKEN cDNA 2600003E23 gene	2600003E23Rik	2012	2333.5	1728.9	1250.96	378.533	2471.9	1.15979	0.859294	1.3497	1.86537	6.16458	0.944011	1436729_at	Mm.125167	actin filament associated protein 1	Afap1
1415758_at	RIKEN cDNA 2510002A14 gene	2510002A14Rik	2070.6	2850.07	3240.77	1607.14	1416.2	2289	1.37644	1.56513	0.879442	1.77338	2.01247	1.24511	1415758_at	Mm.260594	furry homolog-like (Drosophila)	Fryl
1452679_at	RIKEN cDNA 2410129E14 gene	2410129E14Rik	7877.77	880.9	644.267	1884.66	64.3333	971.467	0.111821	0.0817829	1.36729	0.467405	13.6927	0.906773	1452679_at	Mm.379227	tubulin, beta 2b	Tubb2b
1452847_at	RIKEN cDNA 2410008K03 gene	2410008K03Rik	505.767	4451.93	2444.73	1420.02	1384.37	650.367	8.80235	4.83372	1.82103	3.13512	3.21586	6.84527	1452847_at	Mm.7852	RIKEN cDNA 2410008K03 gene	2410008K03Rik
1429505_at	RIKEN cDNA 2310076G13 gene	2310076G13Rik	726.5	1488.3	1668.67	821.56	624.367	1300.47	2.04859	2.29686	0.89191	1.81155	2.3837	1.14444	1429505_at	Mm.376247	RIKEN cDNA 2310076G13 gene	2310076G13Rik
1417222_a_at	RIKEN cDNA 2310075C12 gene	2310075C12Rik	2418.2	8457.47	7342.1	3400.12	2206.67	3226.7	3.49742	3.03618	1.15191	2.4874	3.83269	2.62109	1417222_a_at	Mm.283293	transmembrane protein 123	Tmem123
1448623_at	RIKEN cDNA 2310075C12 gene	2310075C12Rik	2358.53	9675.4	10024.2	5049.14	3017.07	4349.73	4.1023	4.25018	0.965204	1.91625	3.20689	2.22437	1448623_at	Mm.283293	transmembrane protein 123	Tmem123
1433796_at	RIKEN cDNA 2310067E08 gene	2310067E08Rik	4545.63	1664.33	1421.7	948.92	131.367	1679.37	0.366139	0.312762	1.17066	1.75392	12.6694	0.991048	1433796_at	Mm.41423	endonuclease domain containing 1	Endod1
1426540_at	RIKEN cDNA 2310067E08 gene	2310067E08Rik	926.3	489	449.1	510.94	82.1667	692.833	0.527907	0.484832	1.08884	0.95706	5.95132	0.705797	1426540_at	Mm.41423	endonuclease domain containing 1	Endod1
1426543_x_at	RIKEN cDNA 2310067E08 gene	2310067E08Rik	1351.27	877.9	810.7	473.44	41.4667	996.467	0.649687	0.599956	1.08289	1.8543	21.1712	0.881013	1426543_x_at	Mm.41423	endonuclease domain containing 1	Endod1
1426541_a_at	RIKEN cDNA 2310067E08 gene	2310067E08Rik	5358.17	2477.73	3122.23	1500.52	54.5333	2800.67	0.462422	0.582706	0.793577	1.65125	45.4352	0.884694	1426541_a_at	Mm.41423	endonuclease domain containing 1	Endod1
1429215_at	RIKEN cDNA 2310058N22 gene	2310058N22Rik	354.8	1950.83	2301.63	461.6	273.933	577.167	5.4984	6.48713	0.847586	4.22624	7.12156	3.38002	1429215_at	---	RIKEN cDNA 2310058N22 gene	2310058N22Rik
1429292_a_at	RIKEN cDNA 2310046K01 gene	2310046K01Rik	244.7	3551.4	3199.6	1177.38	249.1	336.9	14.5133	13.0756	1.10995	3.01636	14.2569	10.5414	1429292_a_at	Mm.258262	RIKEN cDNA 2310046K01 gene	2310046K01Rik
1429144_at	RIKEN cDNA 2310032D16 gene	2310032D16Rik	1082.4	12597.4	9527.87	6894.5	635.233	1517.53	11.6384	8.80254	1.32217	1.82717	19.8312	8.30126	1429144_at	Mm.211211	preimplantation protein 4	Prei4
1428910_at	RIKEN cDNA 2310022B05 gene	2310022B05Rik	4899.13	4053.2	4617.3	3109.92	1658.83	2011.43	0.82733	0.942473	0.877829	1.30331	2.4434	2.01508	1428910_at	Mm.261920	RIKEN cDNA 2310022B05 gene	2310022B05Rik
1436446_at	RIKEN cDNA 2310007O11 gene	2310007O11Rik	976.1	1842.1	2347.27	1496.8	827.333	1362.4	1.8872	2.40474	0.784785	1.23069	2.22655	1.3521	1436446_at	---	RIKEN cDNA 2310007O11 gene	2310007O11Rik
1452883_a_at	RIKEN cDNA 2310002J21 gene	2310002J21Rik	1238.93	1194.57	1281.1	957.98	578.767	702.533	0.96419	1.03403	0.932454	1.24696	2.06399	1.70037	1452883_a_at	Mm.375091	RIKEN cDNA 2310002J21 gene	2310002J21Rik
1424463_at	RIKEN cDNA 2210010L05 gene	2210010L05Rik	8654.07	5939.5	7793.63	774.68	678.467	6939.77	0.686325	0.900575	0.762096	7.66704	8.7543	0.855865	1424463_at	Mm.269793	RIKEN cDNA 2210010L05 gene	2210010L05Rik
1425193_at	RIKEN cDNA 2010106G01 gene	2010106G01Rik	785.6	1349.4	1587.6	1397.66	574.567	1185.83	1.71767	2.02088	0.849962	0.965471	2.34855	1.13793	1425193_at	Mm.269928	RIKEN cDNA 2010106G01 gene	2010106G01Rik
1440975_at	RIKEN cDNA 1810057P16 gene	1810057P16Rik	266.233	526.5	732.833	660.84	247.467	2518.83	1.97759	2.7526	0.718444	0.796713	2.12756	0.209025	1440975_at	Mm.64962	matrix-remodelling associated 7	Mxra7
1425682_a_at	RIKEN cDNA 1810034M08 gene	1810034M08Rik	1409.13	769.8	725.233	454.56	345	182.467	0.546293	0.514666	1.06145	1.69351	2.2313	4.21885	1425682_a_at	Mm.218434	Tp53rk binding protein	Tprkb
1447923_at	RIKEN cDNA 1810026B05 gene	1810026B05Rik	3319.77	7555.7	12601.4	3289.98	3207.57	7727.33	2.27597	3.79587	0.599592	2.29658	2.35559	0.977789	1447923_at	Mm.34539	Chromodomain helicase DNA binding protein 2	Chd2
1424683_at	RIKEN cDNA 1810015C04 gene	1810015C04Rik	7033.8	2801.1	3215.1	1738.92	150.767	2569.1	0.398234	0.457093	0.871233	1.61083	18.579	1.0903	1424683_at	Mm.25311	RIKEN cDNA 1810015C04 gene	1810015C04Rik
1456609_at	RIKEN cDNA 1810006K23 gene	1810006K23Rik	14455.4	11269.1	14081.9	6473.1	2926.33	4752.9	0.779577	0.974162	0.800254	1.74091	3.85093	2.37099	1456609_at	Mm.41603	calcium/calmodulin-dependent protein kinase II inhibitor 1	Camk2n1
1451508_at	RIKEN cDNA 1700108L22 gene	1700108L22Rik	294.4	748.767	956.933	715.4	351.767	529.933	2.54337	3.25045	0.782465	1.04664	2.12859	1.41295	1451508_at	Mm.46782	La ribonucleoprotein domain family, member 2	Larp2
1455692_x_at	RIKEN cDNA 1700097N02 gene	1700097N02Rik	78.0333	1014.47	1737.57	322.4	99.1667	109.533	13.0004	22.267	0.583843	3.14661	10.2299	9.26172	1455692_x_at	Mm.372315	RIKEN cDNA 1700097N02 gene	1700097N02Rik
1436419_a_at	RIKEN cDNA 1700097N02 gene	1700097N02Rik	38.8667	1002.13	1719.17	236.2	29.0333	58.3	25.7839	44.2324	0.582918	4.24273	34.5166	17.1893	1436419_a_at	Mm.372315	RIKEN cDNA 1700097N02 gene	1700097N02Rik
1429122_a_at	RIKEN cDNA 1700040I03 gene	1700040I03Rik	466.233	868.167	591.7	515.4	252.733	244.2	1.86209	1.26911	1.46724	1.68445	3.43511	3.55515	1429122_a_at	Mm.379221	RIKEN cDNA 1700040I03 gene	1700040I03Rik
1447544_at	RIKEN cDNA 1700020L24 gene (1700020L24Rik), mRNA	1700020L24Rik	175.233	1175.77	1076.4	750.58	254.833	563.067	6.70972	6.14267	1.09231	1.56648	4.61387	2.08815	1447544_at	Mm.264648	Matrix metallopeptidase 28 (epilysin)	Mmp28
1455630_at	RIKEN cDNA 1700010H15 gene	1700010H15Rik	1268.9	705.067	868.133	604.92	282.4	349.333	0.555652	0.684162	0.812164	1.16555	2.49669	2.01832	1455630_at	Mm.101525	dynein, axonemal, light chain 1	Dnalc1
1428441_at	RIKEN cDNA 1500009M05 gene	1500009M05Rik	1280.1	950.533	1172.53	891.14	454.8	698.033	0.742546	0.91597	0.810666	1.06665	2.09	1.36173	1428441_at	Mm.269993	zinc finger, CDGSH-type domain 2	Zcd2
1456603_at	RIKEN cDNA 1500005K14 gene	1500005K14Rik	286.367	5245.13	4057.57	8838.48	246.867	480.1	18.3161	14.1691	1.29268	0.593443	21.2468	10.9251	1456603_at	Mm.34131	RIKEN cDNA 1500005K14 gene	1500005K14Rik
1428332_at	RIKEN cDNA 1500004A08 gene	1500004A08Rik	2083.17	4546.4	3089.97	960.64	98.7	646.4	2.18245	1.4833	1.47134	4.73268	46.0628	7.03342	1428332_at	---	phosphoinositide-3-kinase interacting protein 1	Pik3ip1
1460476_s_at	RIKEN cDNA 1200015N20 gene	1200015N20Rik	596.133	1582.13	1003.6	291.32	7.16667	157.067	2.65399	1.68352	1.57646	5.43091	220.763	10.073	1460476_s_at	Mm.19825	RIKEN cDNA 1200015N20 gene	1200015N20Rik
1436761_s_at	RIKEN cDNA 1200015N20 gene	1200015N20Rik	1546.37	6849.17	5014.63	1107.68	18.3333	488.5	4.4292	3.24285	1.36584	6.18334	373.591	14.0208	1436761_s_at	Mm.19825	RIKEN cDNA 1200015N20 gene	1200015N20Rik
1448557_at	RIKEN cDNA 1200015N20 gene	1200015N20Rik	3137.53	10018.9	9358.8	2374.66	20.8	922.867	3.19325	2.98285	1.07054	4.2191	481.679	10.8563	1448557_at	Mm.19825	RIKEN cDNA 1200015N20 gene	1200015N20Rik
1428922_at	RIKEN cDNA 1200009O22 gene	1200009O22Rik	4126.77	2203.9	1204.7	869.56	57.6667	600.333	0.53405	0.291923	1.82942	2.5345	38.2179	3.67113	1428922_at	Mm.422727	RIKEN cDNA 1200009O22 gene	1200009O22Rik
1451486_at	RIKEN cDNA 1200006F02 gene	1200006F02Rik	363.267	2002.57	1411.2	2289.38	343.533	392.567	5.51266	3.88475	1.41905	0.87472	5.82932	5.10121	1451486_at	Mm.153218	solute carrier family 46, member 3	Slc46a3
1438648_x_at	RIKEN cDNA 1190003M12 gene	1190003M12Rik	446.667	2201.27	3116.57	260.1	105.733	418.3	4.92821	6.97739	0.706311	8.46316	20.819	5.26241	1438648_x_at	Mm.46387	RIKEN cDNA 1190003M12 gene	1190003M12Rik
1418003_at	RIKEN cDNA 1190002H23 gene	1190002H23Rik	631.8	2919.63	3255.33	829.12	88.1333	483.1	4.62114	5.15247	0.896877	3.52136	33.1275	6.04354	1418003_at	Mm.29811	RIKEN cDNA 1190002H23 gene	1190002H23Rik
1429652_at	RIKEN cDNA 1190002C06 gene	1190002C06Rik	898.667	2036.03	1940.77	971.04	1007.13	859.3	2.26562	2.15961	1.04909	2.09676	2.02161	2.36941	1429652_at	Mm.29889	proline-rich coiled-coil 1	Prrc1
1451313_a_at	RIKEN cDNA 1110067D22 gene	1110067D22Rik	2533.1	3431.67	2634	999.06	1303.47	2459.57	1.35473	1.03983	1.30283	3.4349	2.63272	1.39523	1451313_a_at	Mm.76694	RIKEN cDNA 1110067D22 gene	1110067D22Rik
1430012_at	RIKEN cDNA 1110050K14 gene	1110050K14Rik	36.9667	633.667	413.933	172.78	116.333	6917.3	17.1416	11.1975	1.53084	3.66748	5.44699	0.0916061	1430012_at	Mm.246916	RIKEN cDNA 1110050K14 gene	1110050K14Rik
1452888_at	RIKEN cDNA 1110034G24 gene	1110034G24Rik	208.7	928.5	639.067	750.74	192.067	205.067	4.44897	3.06213	1.4529	1.23678	4.83426	4.5278	1452888_at	Mm.284114	RIKEN cDNA 1110034G24 gene	1110034G24Rik
1437617_x_at	RIKEN cDNA 1110034G24 gene	1110034G24Rik	239.9	2297.43	1932	1701.04	363.733	443.8	9.57663	8.05336	1.18915	1.35061	6.31626	5.17673	1437617_x_at	Mm.284114	RIKEN cDNA 1110034G24 gene	1110034G24Rik
1438176_x_at	RIKEN cDNA 1110031B06 gene	1110031B06Rik	11494.7	5341.7	7088.5	4189.58	2693.23	2888.03	0.46471	0.616676	0.753573	1.275	1.98338	1.8496	1438176_x_at	Mm.26680	RIKEN cDNA 1110031B06 gene	1110031B06Rik
1429189_at	RIKEN cDNA 1110007C02 gene	1110007C02Rik	9202.6	1640.27	1597.57	1227.24	378.733	693.1	0.178239	0.173599	1.02673	1.33655	4.33093	2.36657	1429189_at	Mm.300178	arylsulfatase B	Arsb
1416767_a_at	RIKEN cDNA 1110003E01 gene	1110003E01Rik	7267.33	10532.4	12980.5	5380.04	4283.3	5026.37	1.44928	1.78614	0.811404	1.95768	2.45895	2.09543	1416767_a_at	Mm.10709	RIKEN cDNA 1110003E01 gene	1110003E01Rik
1435464_at	RIKEN cDNA 1110003E01 gene	1110003E01Rik	2437.3	2714.27	3772.07	1017.12	1001.9	1944.03	1.11364	1.54764	0.71957	2.66858	2.70912	1.3962	1435464_at	Mm.393232	RIKEN cDNA 1110003E01 gene	1110003E01Rik
1434833_at	---	---	210.767	1542.97	802.4	1174.82	557.2	958.4	7.32073	3.80705	1.92294	1.31336	2.76914	1.60994	1434833_at	Mm.25860	Mitogen activated protein kinase kinase kinase kinase 2	Map4k2
1458341_x_at	Transcribed locus	---	1136.67	2907.27	1520.07	3021	439.267	4104.27	2.55771	1.3373	1.91259	0.962352	6.61846	0.708352	1458341_x_at	---	---	---
1433857_at	---	---	4495.27	1046.4	580.733	2094.98	106.167	1519.53	0.232778	0.129188	1.80186	0.49948	9.8562	0.688632	1433857_at	Mm.27365	FAT tumor suppressor homolog 1 (Drosophila) /// similar to fat tumor suppressor homolog	Fat1 /// LOC672128
1437462_x_at	Transcribed locus	---	829.767	1031.7	718.4	1633.36	121.8	746.633	1.24336	0.865786	1.43611	0.631643	8.47044	1.3818	1437462_x_at	Mm.217116	matrix metallopeptidase 15	Mmp15
1439128_at	Acyl-Coenzyme A binding domain containing 6, mRNA (cDNA clone IMAGE:3465595)	---	1452.97	2104	1465.5	728.14	1005.1	1784.23	1.44807	1.00863	1.43569	2.88955	2.09332	1.17922	1439128_at	Mm.136238	zinc finger and BTB domain containing 20	Zbtb20
1418205_at	---	---	115.133	1669.47	1171.7	1125.9	806.2	474.633	14.5003	10.1769	1.42482	1.48278	2.07078	3.51738	1418205_at	---	---	---
1427982_s_at	---	---	157.567	839.4	607.7	450.34	168	1148.63	5.32727	3.85678	1.38127	1.86393	4.99643	0.730782	1427982_s_at	Mm.26652	synaptic nuclear envelope 2	Syne2
1435867_at	---	---	810.233	2044.4	1563.43	1104.5	714.3	1102.23	2.52322	1.92961	1.30763	1.85097	2.8621	1.85478	1435867_at	---	predicted gene, ENSMUSG00000073143	ENSMUSG00000073143
1454896_at	Transcribed locus	---	1909.37	2841.87	2257.83	1359.26	1437.2	1889.97	1.48838	1.1825	1.25867	2.09075	1.97736	1.50366	1454896_at	Mm.209292	recombination signal binding protein for immunoglobulin kappa J region	Rbpj
1455724_at	2 days pregnant adult female oviduct cDNA, RIKEN full-length enriched library, clone:E230030F22 product:unclassifiable, full insert sequence	---	3256.5	3427.83	2755.13	981.58	1676.63	2321	1.05261	0.846041	1.24416	3.49216	2.04447	1.47688	1455724_at	Mm.269663	2 days pregnant adult female oviduct cDNA, RIKEN full-length enriched library, clone:E230030F22 product:unclassifiable, full insert sequence	---
1434910_at	---	---	836.8	2507	2030.2	656.5	632.5	1553.67	2.99594	2.42615	1.23485	3.81874	3.96364	1.6136	1434910_at	Mm.296254	RIKEN cDNA A830080D01 gene	A830080D01Rik
1455096_at	---	---	1256.17	3300.2	2821.6	2401.2	1128.93	351.867	2.6272	2.2462	1.16962	1.3744	2.92329	9.37912	1455096_at	---	fibronectin leucine rich transmembrane protein 2	Flrt2
1442003_at	Mus musculus, clone IMAGE:4219318, mRNA	---	1476.1	1729.63	1526.97	2972.76	485.633	1126.2	1.17176	1.03446	1.13273	0.581827	3.5616	1.53581	1442003_at	Mm.138453	Mus musculus, clone IMAGE:4219318, mRNA	---
1438532_at	PREDICTED: similar to OTTHUMP00000065631 [Mus musculus], mRNA sequence	---	108.767	5847.67	5183.93	3992.64	804.067	5364.47	53.7634	47.661	1.12804	1.46461	7.27261	1.09007	1438532_at	Mm.379425	hemicentin 1	Hmcn1
1454734_at	---	---	184.467	6140.4	5453.4	3047.78	68.6333	56.5667	33.2873	29.5631	1.12598	2.01471	89.4667	108.552	1454734_at	---	---	Lef1
1434084_at	---	---	2580.4	2043.4	1826.9	1833.96	830.167	1157.93	0.791893	0.707991	1.11851	1.1142	2.46143	1.7647	1434084_at	Mm.428682	RIKEN cDNA 5730601F06 gene	5730601F06Rik
1429206_at	---	---	151.333	3898.73	3544.03	1961.62	1466.57	153.6	25.7626	23.4187	1.10008	1.98751	2.65841	25.3824	1429206_at	Mm.26659	Rho-related BTB domain containing 1	Rhobtb1
1434513_at	---	---	1027.37	1345.63	1224.23	868.26	350.767	4227.1	1.30979	1.19162	1.09916	1.5498	3.83626	0.318335	1434513_at	---	ATPase type 13A3	Atp13a3
1442698_at	PREDICTED: hypothetical protein XP_488571 [Mus musculus], mRNA sequence	---	47.9667	2151.6	1969.87	2349.24	378.033	75.5333	44.8562	41.0674	1.09226	0.915871	5.69156	28.4854	1442698_at	Mm.404570	7 days neonate cerebellum cDNA, RIKEN full-length enriched library, clone:A730053D01 product:unclassifiable, full insert sequence	---
1441228_at	PREDICTED: similar to vascular early response gene protein [Mus musculus], mRNA sequence	---	3620.87	32827.2	31470.8	23694.3	10883.2	10213.5	9.06612	8.6915	1.0431	1.38545	3.01633	3.21411	1441228_at	Mm.296104	apolipoprotein L domain containing 1	Apold1
1455145_at	14, 17 days embryo head cDNA, RIKEN full-length enriched library, clone:3222402J19 product:unclassifiable, full insert sequence	---	646.5	3475.27	3334.2	4260.3	44.3	145.3	5.37551	5.15731	1.04231	0.815733	78.4485	23.9179	1455145_at	Mm.102206	14, 17 days embryo head cDNA, RIKEN full-length enriched library, clone:3222402J19 product:unclassifiable, full insert sequence	---
1456532_at	---	---	87.4667	1519.23	1467.37	436.9	308.2	760.533	17.3693	16.7763	1.03535	3.4773	4.92937	1.99759	1456532_at	Mm.390122	Platelet-derived growth factor, D polypeptide	Pdgfd
1439789_at	---	---	216.667	1915.33	1884.93	1020.3	20.1667	202.1	8.84	8.69969	1.01613	1.87723	94.9752	9.47716	1439789_at	---	---	---
1435947_at	13 days embryo stomach cDNA, RIKEN full-length enriched library, clone:D530050H15 product:hypothetical protein, full insert sequence	---	931.567	1871.47	1866.97	1878.56	416.5	1058.33	2.00895	2.00411	1.00241	0.996224	4.49332	1.76831	1435947_at	Mm.35478	RIKEN cDNA 2810455D13 gene	2810455D13Rik
1421836_at	---	---	2375.37	504.633	504.667	1394.24	74.0667	326.767	0.212444	0.212458	0.999934	0.361942	6.81323	1.54432	1421836_at	---	---	---
1418445_at	---	---	343.833	3708.5	3998.13	1547.04	688.967	232.067	10.7857	11.6281	0.927558	2.39716	5.3827	15.9803	1418445_at	---	solute carrier family 16 (monocarboxylic acid transporters), member 2	Slc16a2
1455393_at	---	---	340.267	1309.17	1411.5	356.06	95.2	540	3.84747	4.14822	0.9275	3.67681	13.7518	2.42438	1455393_at	Mm.13787	ceruloplasmin	Cp
1437087_at	Expressed sequence R75581 (R75581), mRNA	---	4252.93	3511.63	3791.87	3097.72	1383.7	6035.73	0.825697	0.891589	0.926096	1.13362	2.53786	0.581807	1437087_at	---	---	---
1434581_at	---	---	2261.8	1074.4	1192.13	288.12	62.4333	419.5	0.47502	0.527073	0.901241	3.729	17.2088	2.56114	1434581_at	---	---	---
1433968_a_at	---	---	2785.23	2241.17	2499.7	874.36	352.333	1766.47	0.80466	0.897483	0.896574	2.56321	6.36093	1.26873	1433968_a_at	Mm.251188	Multiple EGF-like-domains 9	Megf9
1436630_at	16 days neonate thymus cDNA, RIKEN full-length enriched library, clone:A130039E19 product:unclassifiable, full insert sequence	---	217.1	2631.3	2938.93	525.38	132	180.133	12.1202	13.5372	0.895325	5.00837	19.9341	14.6075	1436630_at	Mm.31331	Aquaporin 11	Aqp11
1439609_at	Transcribed locus	---	48.1	1002.6	1130.8	66.48	8.6	14.1667	20.8441	23.5094	0.886629	15.0812	116.581	70.7718	1439609_at	Mm.44130	Transcribed locus	---
1440589_at	Transcribed locus	---	264.533	825.433	935.633	232.66	265.8	978.333	3.12034	3.53692	0.882219	3.54781	3.10547	0.843714	1440589_at	Mm.427858	Transcribed locus	---
1436933_at	0 day neonate lung cDNA, RIKEN full-length enriched library, clone:E030012B08 product:unclassifiable, full insert sequence	---	231.467	577.3	666.3	289.04	174.867	2909.17	2.4941	2.8786	0.866427	1.9973	3.30137	0.198442	1436933_at	Mm.216107	A kinase (PRKA) anchor protein 13	Akap13
1440977_at	16 days neonate thymus cDNA, RIKEN full-length enriched library, clone:A130071G05 product:unclassifiable, full insert sequence	---	241.333	895.633	1034.47	545.38	283.5	3983.23	3.71119	4.28646	0.865792	1.64222	3.1592	0.224851	1440977_at	Mm.216107	A kinase (PRKA) anchor protein 13	Akap13
1434497_at	---	---	3917.07	228.833	264.433	539.92	29.6333	38.3	0.0584196	0.067508	0.865372	0.423828	7.72216	5.97476	1434497_at	Mm.270500	RIKEN cDNA 4933431E20 gene	4933431E20Rik
1433722_at	---	---	1319.77	3585.37	4152	4562.62	1123.8	6129.27	2.71667	3.14601	0.863528	0.785813	3.1904	0.584959	1433722_at	Mm.216107	A kinase (PRKA) anchor protein 13	Akap13
1438702_at	---	---	984.733	2098.67	2444.67	1612.26	695.433	300.633	2.1312	2.48257	0.858467	1.30169	3.01778	6.98082	1438702_at	---	fibronectin leucine rich transmembrane protein 2	Flrt2
[truncated: 21 more rows]

## Sheet: Brain > Lung
Probe set	Gene Title	Gene Symbol	Brain GFP- Avg	Brain GFP+ Avg	Brain G+P- Avg	Postnatal G+ Avg	Liver GFP+ Avg	Lung GFP+ Avg	Brain GFP+/GFP-	Brain G+P-/GFP-	Brain G+/G+P-	Adult/Postnatal	Brain/Liver	Brain/Lung	Probe Set ID	UniGene ID	Gene Title	Gene Symbol
[truncated: 834 more rows]
