# Supplementary material for: The Mouse Blood-Brain Barrier Transcriptome: A New Resource for Understanding the Development and Function of Brain Endothelial Cells
Source: PLoS One. 2010 Oct 29;5(10):e13741. doi: 10.1371/journal.pone.0013741 (PMC2966423; doi:10.1371/journal.pone.0013741)
Supplement: Table S7 — Peripheral endothelial enriched genes. A data set containing probe sets from the mouse 430–2 GeneChip statistically enriched in peripheral endothelial cells compared with those from the CNS as identified by probe sets with LiverGFP+:BrainGFP+ >2 and LungGFP+:BrainGFP+ >2 with expression value in LiverGFP+>200 and LungGFP+>200. SAM algorithms were utilized to identify significance. (0.28 MB XLS) [file pone.0013741.s007.xls]

## Sheet: Peripheral Endo Specific
Probe set	Gene Title	Gene Symbol	Brain GFP- Avg	Brain GFP+ Avg	Brain G+P- Avg	Postnatal G+ Avg	Liver GFP+ Avg	Lung GFP+ Avg	Brain GFP+/GFP-	Brain G+P-/GFP-	Brain G+/G+P-	Adult/Postnatal	Brain/Liver	Brain/Lung	Probe Set ID	UniGene ID	Gene Title	Gene Symbol
1417240_at	zyxin	Zyx	1239	1086.53	1138.93	2716.2	2295.63	2149.43	0.876944	0.919236	0.953992	0.40002	0.473304	0.505498	1417240_at	Mm.282303	zyxin	Zyx
1434967_at	zinc finger, SWIM domain containing 6	Zswim6	1498.3	933.3	894.567	1051.74	3749.6	2883.33	0.622906	0.597054	1.0433	0.887387	0.248907	0.323688	1434967_at	Mm.219433	zinc finger, SWIM domain containing 6	Zswim6
1459722_at	Zinc finger, SWIM domain containing 6, mRNA (cDNA clone MGC:29327 IMAGE:5025391)	Zswim6	541.9	232.833	499	154.52	743.233	1205.97	0.429661	0.920834	0.4666	1.50682	0.313271	0.193068	1459722_at	Mm.219433	Zinc finger, SWIM domain containing 6	Zswim6
1423835_at	zinc finger protein 503	Zfp503	336.033	1079.67	1673.73	800.42	3721.97	3415.87	3.21297	4.98086	0.645065	1.34888	0.29008	0.316074	1423835_at	Mm.292401	zinc finger protein 503	Zfp503
1456389_at	zinc finger homeobox 1b	Zfhx1b	1803.2	192.3	74.1	233.6	643.7	671.833	0.106644	0.0410936	2.59514	0.823202	0.298742	0.286232	1456389_at	Mm.259595	zinc finger E-box binding homeobox 2	Zeb2
1434298_at	zinc finger homeobox 1b	Zfhx1b	1508.8	128.1	62.1333	167.66	651.2	534.067	0.0849019	0.0411806	2.0617	0.764046	0.196714	0.239858	1434298_at	Mm.259595	zinc finger E-box binding homeobox 2	Zeb2
1416084_at	zinc finger, A20 domain containing 2	Za20d2	620.233	635.4	751.233	796.98	1621.47	1406.6	1.02445	1.21121	0.845809	0.79726	0.391867	0.451728	1416084_at	Mm.292405	zinc finger, AN1-type domain 5	Zfand5
1429379_at	extra cellular link domain-containing 1	Xlkd1	59.7667	10.8333	25.8	24.98	10063.8	21142.8	0.18126	0.431679	0.419897	0.43368	0.00107647	0.000512389	1429379_at	Mm.396078	extra cellular link domain-containing 1	Xlkd1
1453128_at	extra cellular link domain-containing 1	Xlkd1	61.3667	24.4	56.2667	35.56	3839.47	11230.7	0.39761	0.916893	0.433649	0.686164	0.00635505	0.00217262	1453128_at	Mm.396078	extra cellular link domain-containing 1	Xlkd1
1449425_at	wingless-related MMTV integration site 2	Wnt2	53	8.53333	19.2667	14.38	9505.43	331.9	0.161006	0.363522	0.442907	0.593417	0.000897732	0.0257106	1449425_at	Mm.33653	wingless-related MMTV integration site 2	Wnt2
1441259_s_at	WD repeat domain 10	Wdr10	1083.63	448.3	550.333	422.98	1888.3	926.867	0.413701	0.507859	0.814597	1.05986	0.237409	0.483673	1441259_s_at	Mm.333335	intraflagellar transport 122 homolog (Chlamydomonas)	Ift122
1448162_at	vascular cell adhesion molecule 1	Vcam1	3304.83	1385.27	2730.67	551.82	5356.3	9565.8	0.419164	0.826265	0.5073	2.51036	0.258624	0.144815	1448162_at	Mm.76649	vascular cell adhesion molecule 1	Vcam1
1448600_s_at	vav 3 oncogene	Vav3	183.967	43.7	23.7667	245.56	2268.87	1332.6	0.237543	0.12919	1.83871	0.177961	0.0192607	0.032793	1448600_s_at	Mm.282257	vav 3 oncogene	Vav3
1417122_at	vav 3 oncogene	Vav3	117.7	15.8	25.7333	129.8	1740.4	1293.77	0.13424	0.218635	0.61399	0.121726	0.00907837	0.0122124	1417122_at	Mm.282257	vav 3 oncogene	Vav3
1448562_at	uridine phosphorylase 1	Upp1	99.8667	88.7333	83.8	124.5	2556.17	3717.53	0.888518	0.839119	1.05887	0.712718	0.0347134	0.0238689	1448562_at	Mm.4610	uridine phosphorylase 1	Upp1
1426260_a_at	UDP glucuronosyltransferase 1 family, polypeptide A2 /// UDP glucuronosyltransferase 1 family, polypeptide A6A /// UDP glycosyltransferase 1 family, polypeptide A10 /// UDP glucuronosyltransferase 1 family, polypeptide A7C /// UDP glucuronosyltransferase 1 family, polypeptide A5 /// UDP glucuronosyltransferase 1 family, polypeptide A9 /// UDP glucuronosyltransferase 1 family, polypeptide A6B /// …	Ugt1a2 /// Ugt1a6a /// Ugt1a10 /// Ugt1a7c /// Ugt1a5 /// Ugt1a9 /// Ugt1a6b /// Ugt1a1	658.167	12.4	25.5667	180.44	227	2022.17	0.0188402	0.0388453	0.485007	0.0687209	0.0546256	0.00613204	1426260_a_at	Mm.300095	UDP glucuronosyltransferase 1 family, polypeptide A2 /// UDP glucuronosyltransferase 1 family, polypeptide A6A /// UDP glycosyltransferase 1 family, polypeptide A10 /// UDP glycosyltransferase 1 family, polypeptide A cluster /// UDP glucuronosyltransferase 1 family, polypeptide A7C /// UDP glucuronosyltransferase 1 family, polypeptide A5 /// UDP glucuronosyltransferase 1 family, polypeptide A9 //…	Ugt1a1 /// Ugt1a10 /// Ugt1a2 /// Ugt1a5 /// Ugt1a6a /// Ugt1a6b /// Ugt1a7c /// Ugt1a9 /// Ugt1a@
1424783_a_at	UDP glucuronosyltransferase 1 family, polypeptide A2 /// UDP glucuronosyltransferase 1 family, polypeptide A6A /// UDP glycosyltransferase 1 family, polypeptide A10 /// UDP glucuronosyltransferase 1 family, polypeptide A7C /// UDP glucuronosyltransferase 1 family, polypeptide A5 /// UDP glucuronosyltransferase 1 family, polypeptide A9 /// UDP glucuronosyltransferase 1 family, polypeptide A6B /// …	Ugt1a2 /// Ugt1a6a /// Ugt1a10 /// Ugt1a7c /// Ugt1a5 /// Ugt1a9 /// Ugt1a6b /// Ugt1a1	779.1	21.6	66.8	151.7	275.1	1884.67	0.0277243	0.08574	0.323353	0.142386	0.0785169	0.0114609	1424783_a_at	Mm.300095	UDP glucuronosyltransferase 1 family, polypeptide A2 /// UDP glucuronosyltransferase 1 family, polypeptide A6A /// UDP glycosyltransferase 1 family, polypeptide A10 /// UDP glycosyltransferase 1 family, polypeptide A cluster /// UDP glucuronosyltransferase 1 family, polypeptide A7C /// UDP glucuronosyltransferase 1 family, polypeptide A5 /// UDP glucuronosyltransferase 1 family, polypeptide A9 //…	Ugt1a1 /// Ugt1a10 /// Ugt1a2 /// Ugt1a5 /// Ugt1a6a /// Ugt1a6b /// Ugt1a7c /// Ugt1a9 /// Ugt1a@
1435133_at	UDP-glucose ceramide glucosyltransferase	Ugcg	404.7	202.733	76.6333	207.8	724.567	945.267	0.500947	0.189358	2.6455	0.975618	0.279799	0.214472	1435133_at	Mm.198803	UDP-glucose ceramide glucosyltransferase	Ugcg
1455480_s_at	ubiquitin-conjugating enzyme E2D 3 (UBC4/5 homolog, yeast)	Ube2d3	888.067	1677	1733.33	4119.46	3144.9	3136.67	1.88837	1.95181	0.9675	0.407092	0.533244	0.534644	1455480_s_at	Mm.49884	ubiquitin-conjugating enzyme E2D 3 (UBC4/5 homolog, yeast)	Ube2d3
1436890_at	UDP-N-acteylglucosamine pyrophosphorylase 1-like 1	Uap1l1	577.367	180.2	214.1	212.72	2844.1	516.7	0.312107	0.370822	0.841663	0.847123	0.0633592	0.348752	1436890_at	Mm.33797	UDP-N-acteylglucosamine pyrophosphorylase 1-like 1	Uap1l1
1450792_at	TYRO protein tyrosine kinase binding protein	Tyrobp	3677	60.0667	65.5333	97.74	1107.3	5596.27	0.0163358	0.0178225	0.916582	0.614556	0.0542461	0.0107333	1450792_at	Mm.46301	TYRO protein tyrosine kinase binding protein	Tyrobp
1421529_a_at	thioredoxin reductase 1	Txnrd1	1596.13	633.333	624.133	1607.24	2613.87	1509.03	0.396792	0.391028	1.01474	0.39405	0.242297	0.419695	1421529_a_at	Mm.210155	thioredoxin reductase 1	Txnrd1
1459947_at	Thioredoxin domain containing 5 (Txndc5), mRNA	Txndc5	123.867	81.2667	155.1	75.64	472.233	1203.23	0.656082	1.25215	0.523963	1.07439	0.17209	0.0675402	1459947_at	Mm.385759	Bone morphogenetic protein 6	Bmp6
1428197_at	tetraspanin 9	Tspan9	2015.47	3813.93	3713.57	4366.72	7199.63	8060.1	1.89233	1.84253	1.02703	0.873409	0.52974	0.473187	1428197_at	Mm.21814	tetraspanin 9	Tspan9
1448737_at	tetraspanin 7	Tspan7	12595.9	284.367	157.067	985.78	25616.1	24666.4	0.0225762	0.0124697	1.81048	0.288469	0.0111011	0.0115285	1448737_at	Mm.18590	tetraspanin 7	Tspan7
1417502_at	tetraspanin 7	Tspan7	894.033	22.7667	36.6667	51.26	1657.63	1476.23	0.0254651	0.0410126	0.620909	0.444141	0.0137344	0.0154221	1417502_at	Mm.18590	tetraspanin 7	Tspan7
1424568_at	tetraspan 2	Tspan2	9950.53	272.467	393.067	2176.24	1636.3	1721.53	0.0273821	0.0395021	0.693182	0.125201	0.166514	0.15827	1424568_at	Mm.27469	tetraspanin 2	Tspan2
1424567_at	tetraspan 2	Tspan2	10017.5	161.067	179.567	871.1	1239.27	1057.83	0.0160785	0.0179252	0.896974	0.1849	0.129969	0.152261	1424567_at	Mm.27469	tetraspanin 2	Tspan2
1432417_a_at	tetraspan 2	Tspan2	2547.73	121.233	167.333	540.2	417.9	411.533	0.0475848	0.0656793	0.724502	0.224423	0.290101	0.294589	1432417_a_at	Mm.27469	tetraspanin 2	Tspan2
1442174_at	tetraspanin 18	Tspan18	311.833	267.5	346	1816.54	1398.8	2905.37	0.85783	1.10957	0.773121	0.147258	0.191235	0.092071	1442174_at	Mm.274159	tetraspanin 18	Tspan18
1437095_at	tetraspanin 18	Tspan18	120.9	103.367	146.833	1406.62	1450.87	802.567	0.854977	1.2145	0.703973	0.0734859	0.0712448	0.128795	1437095_at	Mm.274159	tetraspanin 18	Tspan18
1436919_at	Trp53 inducible protein 11	Trp53i11	396.433	85.1667	141.433	1252.18	1059.63	421.3	0.214832	0.356764	0.602168	0.0680147	0.0803737	0.202152	1436919_at	Mm.41033	transformation related protein 53 inducible protein 11	Trp53i11
1436394_at	tripartite motif protein 37	Trim37	376.233	535	980.633	1032.86	1345.17	1264.7	1.42199	2.60645	0.545566	0.517979	0.39772	0.423025	1436394_at	Mm.17436	tripartite motif protein 37	Trim37
1459860_x_at	tripartite motif protein 2	Trim2	10185.7	119.433	270.3	124.6	1969.7	3501.87	0.0117256	0.0265372	0.441855	0.958534	0.0606353	0.0341056	1459860_x_at	Mm.44876	tripartite motif protein 2	Trim2
1417027_at	tripartite motif protein 2	Trim2	7017.7	85.1333	64.3667	112.9	1443.03	1464.23	0.0121312	0.00917205	1.32263	0.75406	0.0589961	0.0581419	1417027_at	Mm.44876	tripartite motif protein 2	Trim2
1417028_a_at	tripartite motif protein 2	Trim2	2090.3	58.5	72.8667	65	368.133	353.867	0.0279864	0.0348594	0.802836	0.9	0.15891	0.165317	1417028_a_at	Mm.44876	tripartite motif protein 2	Trim2
1425546_a_at	transferrin	Trf	15082.4	162.967	169.9	5471.8	756.4	2460.67	0.0108051	0.0112648	0.959192	0.029783	0.21545	0.0662287	1425546_a_at	Mm.37214	transferrin	Trf
1428346_at	TRAF type zinc finger domain containing 1	Trafd1	1076.73	753.033	657.067	772.86	1751.7	1686.03	0.699368	0.610241	1.14605	0.974346	0.429887	0.44663	1428346_at	Mm.20488	TRAF type zinc finger domain containing 1	Trafd1
1418097_a_at	transmembrane phosphoinositide 3-phosphatase and tensin homolog 2	Tpte2	923.033	865.8	1389.5	1762.12	2844.3	3055.73	0.937994	1.50536	0.623102	0.49134	0.304398	0.283336	1418097_a_at	Mm.35771	transmembrane phosphoinositide 3-phosphatase and tensin homolog 2	Tpte2
1436958_x_at	Tropomyosin 3, gamma, mRNA (cDNA clone MGC:36031 IMAGE:4502880)	Tpm3	3605	8519.3	21270.6	16985.9	22486.1	21282.4	2.36319	5.90031	0.400519	0.501551	0.37887	0.400297	1436958_x_at	Mm.240839	Tropomyosin 3, gamma	Tpm3
1455333_at	tensin 3	Tns3	7342.8	2165.6	842.867	2727.38	19506.6	7665.1	0.294928	0.114788	2.56933	0.794022	0.111019	0.282527	1455333_at	Mm.337820	tensin 3	Tns3
1427689_a_at	TNFAIP3 interacting protein 1	Tnip1	1131.73	1733.8	1840.73	3274.16	5290.97	6075.6	1.53199	1.62647	0.941907	0.52954	0.327691	0.285371	1427689_a_at	Mm.259671	TNFAIP3 interacting protein 1	Tnip1
1430579_at	TRAF2 and NCK interacting kinase	Tnik	1158.27	80.6667	87.8667	60.26	293.767	216.2	0.0696443	0.0758605	0.918058	1.33864	0.274594	0.373111	1430579_at	---	TRAF2 and NCK interacting kinase /// region containing TRAF2 and NCK interacting kinase; RIKEN cDNA C630040K21 gene	LOC674765 /// Tnik
1417291_at	tumor necrosis factor receptor superfamily, member 1a	Tnfrsf1a	1519.73	2467.6	2595.73	3624.5	11134.4	6364.1	1.62371	1.70802	0.950637	0.680811	0.22162	0.387737	1417291_at	Mm.1258	tumor necrosis factor receptor superfamily, member 1a	Tnfrsf1a
1433699_at	tumor necrosis factor, alpha-induced protein 3	Tnfaip3	2480.6	5285.97	8371.97	9963.56	16713.3	15320.2	2.13092	3.37498	0.631389	0.53053	0.316272	0.345033	1433699_at	Mm.116683	tumor necrosis factor, alpha-induced protein 3	Tnfaip3
1438855_x_at	tumor necrosis factor, alpha-induced protein 2	Tnfaip2	615.567	56.2667	167.067	295.1	1076.5	5390.97	0.0914063	0.271403	0.336792	0.19067	0.0522682	0.0104372	1438855_x_at	Mm.255332	tumor necrosis factor, alpha-induced protein 2	Tnfaip2
1423871_at	transmembrane protein 63a	Tmem63a	5055.23	1209.13	1403.63	897.3	3097.43	2461.33	0.239184	0.277659	0.861431	1.34752	0.390366	0.491251	1423871_at	Mm.185518	transmembrane protein 63a	Tmem63a
1451458_at	transmembrane protein 2	Tmem2	514.3	623.167	806.133	2087.28	8101.1	11595.5	1.21168	1.56744	0.773032	0.298554	0.0769237	0.0537421	1451458_at	Mm.329776	transmembrane protein 2	Tmem2
1424711_at	transmembrane protein 2	Tmem2	119.5	132.1	120.6	495.94	2859.1	1942.43	1.10544	1.00921	1.09536	0.266363	0.0462034	0.0680075	1424711_at	Mm.329776	transmembrane protein 2	Tmem2
1428108_x_at	transmembrane and coiled-coil domains 2	Tmcc2	3400	392.567	345.5	215.66	11798.5	6292.73	0.115461	0.101618	1.13623	1.8203	0.0332726	0.0623841	1428108_x_at	Mm.273785	transmembrane and coiled-coil domains 2	Tmcc2
1452666_a_at	transmembrane and coiled-coil domains 2	Tmcc2	3390.8	302	272.233	135.84	12099.7	5872.87	0.0890645	0.0802859	1.10934	2.2232	0.0249592	0.0514229	1452666_a_at	Mm.273785	transmembrane and coiled-coil domains 2	Tmcc2
1417162_at	transmembrane BAX inhibitor motif containing 1	Tmbim1	7300.07	2987.9	2834.63	2013.86	6632.97	7666.83	0.409298	0.388302	1.05407	1.48367	0.450462	0.389718	1417162_at	Mm.261182	transmembrane BAX inhibitor motif containing 1	Tmbim1
1420514_at	Transmembrane protein 47 (Tmem47), mRNA	Tm4sf10	6295.1	697.367	621.467	1290.16	2834.43	4201.37	0.110779	0.0987223	1.12213	0.540527	0.246034	0.165986	1420514_at	Mm.297197	Transmembrane protein 47	Tmem47
1419132_at	toll-like receptor 2	Tlr2	1441.27	133.867	130.5	185.22	2342.07	5171.2	0.0928813	0.0905454	1.0258	0.722744	0.0571575	0.025887	1419132_at	Mm.87596	toll-like receptor 2	Tlr2
1454677_at	tissue inhibitor of metalloproteinase 2	Timp2	4210.13	427.1	521.267	653.92	14584.1	8575.17	0.101446	0.123812	0.81935	0.653138	0.0292853	0.0498066	1454677_at	Mm.206505	tissue inhibitor of metalloproteinase 2	Timp2
1433662_s_at	tissue inhibitor of metalloproteinase 2	Timp2	4036.17	379.667	535.767	493.32	10685.4	8544.03	0.0940662	0.132741	0.708642	0.769615	0.0355315	0.0444365	1433662_s_at	Mm.206505	tissue inhibitor of metalloproteinase 2	Timp2
1460287_at	tissue inhibitor of metalloproteinase 2	Timp2	3262.77	233.267	262.9	261.76	6171.33	5984.6	0.0714935	0.0805758	0.887283	0.891147	0.0377984	0.0389778	1460287_at	Mm.206505	tissue inhibitor of metalloproteinase 2	Timp2
1450040_at	tissue inhibitor of metalloproteinase 2	Timp2	739.4	63.8	36.0333	89.52	2200.63	1599.27	0.0862862	0.0487332	1.77058	0.71269	0.0289917	0.0398933	1450040_at	Mm.206505	tissue inhibitor of metalloproteinase 2	Timp2
1417586_at	timeless homolog (Drosophila)	Timeless	360.833	2337.67	2389.9	1734.42	7604.77	4751.83	6.47852	6.62328	0.978144	1.34781	0.307395	0.49195	1417586_at	Mm.6458	timeless homolog (Drosophila)	Timeless
1449009_at	T-cell specific GTPase	Tgtp	173.8	4005.03	2711.8	385.94	13133.8	13474.4	23.0439	15.603	1.47689	10.3773	0.304942	0.297233	1449009_at	Mm.15793	T-cell specific GTPase	Tgtp
1434400_at	TGFB-induced factor 2	Tgif2	577.667	216.6	419.1	1413.76	584.2	1432.97	0.374957	0.725505	0.516822	0.153208	0.370763	0.151155	1434400_at	Mm.315625	TGFB-induced factor 2	Tgif2
1456250_x_at	transforming growth factor, beta induced	Tgfbi	1248.07	569	51.1667	201.76	2619.37	3350.9	0.455905	0.0409967	11.1205	2.82018	0.217228	0.169805	1456250_x_at	Mm.14455	transforming growth factor, beta induced	Tgfbi
1448123_s_at	transforming growth factor, beta induced	Tgfbi	1035.03	373.233	29.9667	230.9	2862.83	2291.4	0.3606	0.0289524	12.4549	1.61643	0.130372	0.162884	1448123_s_at	Mm.14455	transforming growth factor, beta induced	Tgfbi
1437463_x_at	transforming growth factor, beta induced	Tgfbi	870.933	356.833	119.967	275.02	1646.27	1501.63	0.409714	0.137745	2.97444	1.29748	0.216753	0.23763	1437463_x_at	Mm.14455	transforming growth factor, beta induced	Tgfbi
1447800_x_at	Transcobalamin 2, mRNA (cDNA clone MGC:5750 IMAGE:3601531)	Tcn2	5436.63	9081.27	10522.5	6850.3	26828	18917.4	1.67038	1.93549	0.86303	1.32567	0.3385	0.480049	1447800_x_at	Mm.20948	Transcobalamin 2	Tcn2
1457825_x_at	transcobalamin 2	Tcn2	3539.6	6304.93	6160.93	5050.1	24646.4	14180.5	1.78126	1.74057	1.02337	1.24848	0.255815	0.44462	1457825_x_at	Mm.20948	transcobalamin 2	Tcn2
1448200_at	transcobalamin 2	Tcn2	1494.63	2938.03	2136.4	2973.66	14963.6	6893.5	1.96572	1.42938	1.37523	0.988019	0.196345	0.426203	1448200_at	Mm.20948	transcobalamin 2	Tcn2
1441850_x_at	transcobalamin 2	Tcn2	765.633	983.767	975.767	955.88	6077.07	2916.97	1.28491	1.27446	1.0082	1.02917	0.161882	0.337257	1441850_x_at	Mm.20948	transcobalamin 2	Tcn2
1422545_at	T-box 2	Tbx2	253.033	360.4	35.7667	605.72	1797	1419.1	1.42432	0.141352	10.0764	0.594994	0.200556	0.253964	1422545_at	Mm.287052	T-box 2	Tbx2
1422469_at	TANK-binding kinase 1	Tbk1	671.8	977.467	705.967	602.22	1989.97	2599.47	1.455	1.05086	1.38458	1.62311	0.491198	0.376026	1422469_at	Mm.34580	TANK-binding kinase 1	Tbk1
1453228_at	syntaxin 11	Stx11	104	333.233	648.533	260.12	1270.9	1341.73	3.20417	6.2359	0.513826	1.28108	0.262203	0.24836	1453228_at	Mm.248648	syntaxin 11	Stx11
1439349_at	strawberry notch homolog (Drosophila)	Stno	292.6	760.833	513.233	260.04	7194.4	7318.3	2.60025	1.75404	1.48243	2.92583	0.105754	0.103963	1439349_at	Mm.262102	strawberry notch homolog 2 (Drosophila)	Sbno2
1458308_at	strawberry notch homolog (Drosophila)	Stno	244.6	318.333	328.633	147.2	4659.33	3043.67	1.30144	1.34355	0.968658	2.16259	0.0683216	0.104589	1458308_at	Mm.262102	strawberry notch homolog 2 (Drosophila)	Sbno2
1443721_x_at	strawberry notch homolog (Drosophila)	Stno	214	328.567	320.533	147.9	4310.7	2775.93	1.53536	1.49782	1.02506	2.22155	0.0762212	0.118363	1443721_x_at	Mm.262102	strawberry notch homolog 2 (Drosophila)	Sbno2
1434219_at	stromal interaction molecule 2	Stim2	929.633	1863.53	2090.47	1694.92	4544.67	4772.67	2.00459	2.2487	0.891444	1.09948	0.410048	0.39046	1434219_at	Mm.265985	stromal interaction molecule 2	Stim2
1450199_a_at	stabilin 1	Stab1	347.167	1110.57	867.767	2683	21349.6	2801.87	3.19894	2.49957	1.2798	0.413927	0.0520181	0.396367	1450199_a_at	Mm.220821	stabilin 1	Stab1
1460243_at	serine palmitoyltransferase, long chain base subunit 2	Sptlc2	840.833	1412.77	1655.97	1948.32	3780.83	2915.33	1.6802	1.96944	0.853137	0.72512	0.373665	0.484599	1460243_at	Mm.565	serine palmitoyltransferase, long chain base subunit 2	Sptlc2
1422021_at	sprouty homolog 4 (Drosophila)	Spry4	142.367	238.967	255.767	738.94	3406.1	985.8	1.67853	1.79653	0.934315	0.323391	0.0701584	0.242409	1422021_at	Mm.42038	sprouty homolog 4 (Drosophila)	Spry4
1449254_at	secreted phosphoprotein 1	Spp1	485.3	99.6667	3.7	72.3	404.6	12202.1	0.205371	0.00762415	26.9369	1.37852	0.246334	0.00816797	1449254_at	Mm.288474	secreted phosphoprotein 1	Spp1
1438968_x_at	serine protease inhibitor, Kunitz type 2	Spint2	471.067	137.967	79.2667	121.46	3301.8	799.267	0.292881	0.168271	1.74054	1.1359	0.0417853	0.172617	1438968_x_at	Mm.295230	serine protease inhibitor, Kunitz type 2	Spint2
1455899_x_at	suppressor of cytokine signaling 3	Socs3	3589.43	8952.77	18985.4	5500.56	43053.8	37099.1	2.4942	5.28926	0.47156	1.62761	0.207944	0.24132	1455899_x_at	Mm.3468	suppressor of cytokine signaling 3	Socs3
1456212_x_at	suppressor of cytokine signaling 3	Socs3	1718	4013.47	6269	2681.2	27428	20231.2	2.33613	3.64901	0.640208	1.49689	0.146327	0.19838	1456212_x_at	Mm.3468	suppressor of cytokine signaling 3	Socs3
1416576_at	suppressor of cytokine signaling 3	Socs3	647.267	634.833	1131.8	773.1	13507.4	8844.67	0.980791	1.74858	0.560906	0.821153	0.0469988	0.0717758	1416576_at	Mm.3468	suppressor of cytokine signaling 3	Socs3
1420372_at	syntrophin, basic 2	Sntb2	124.1	407.967	332.2	831.98	1370.4	909.8	3.2874	2.67687	1.22808	0.490356	0.297699	0.448414	1420372_at	Mm.30228	syntrophin, basic 2	Sntb2
1422771_at	MAD homolog 6 (Drosophila)	Smad6	157.3	2851.43	2787.47	728.94	7020.4	9323.2	18.1274	17.7207	1.02295	3.91175	0.406164	0.305843	1422771_at	---	similar to Mothers against decapentaplegic homolog 6 (SMAD 6) (Mothers against DPP homolog 6) (Smad6) (Mad homolog 7)	LOC670044
1434537_at	solute carrier organic anion transporter family, member 3a1	Slco3a1	2616.83	587.2	83	290.34	2087.83	1692.07	0.224393	0.0317177	7.0747	2.02246	0.281249	0.347031	1434537_at	Mm.425467	solute carrier organic anion transporter family, member 3a1	Slco3a1
1420913_at	solute carrier organic anion transporter family, member 2a1	Slco2a1	93.0667	168.6	228.733	2846.94	16024.9	27601.6	1.8116	2.45774	0.737103	0.0592215	0.0105211	0.00610834	1420913_at	Mm.207106	solute carrier organic anion transporter family, member 2a1	Slco2a1
1444242_at	Solute carrier organic anion transporter family, member 2a1, mRNA (cDNA clone MGC:7145 IMAGE:3158233)	Slco2a1	86.6	65.8333	158.133	389.32	2187.43	6950.07	0.7602	1.82602	0.416315	0.169098	0.0300962	0.00947233	1444242_at	---	---	---
1420914_at	Solute carrier organic anion transporter family, member 2a1, mRNA (cDNA clone MGC:7145 IMAGE:3158233)	Slco2a1	23.4	23.6667	33.3	132.18	431.7	1075.17	1.0114	1.42308	0.710711	0.179049	0.054822	0.0220121	1420914_at	---	---	---
1417392_a_at	solute carrier family 7 (cationic amino acid transporter, y+ system), member 7	Slc7a7	573.067	176.9	286.433	1940.06	4102.4	326.567	0.30869	0.499826	0.617596	0.0911827	0.0431211	0.541696	1417392_a_at	Mm.142455	solute carrier family 7 (cationic amino acid transporter, y+ system), member 7	Slc7a7
1433559_at	solute carrier family 45, member 4	Slc45a4	770.333	324.7	497.567	1016.74	1094.63	1003.37	0.421506	0.645911	0.652576	0.319354	0.296629	0.323611	1433559_at	Mm.212813	solute carrier family 45, member 4	Slc45a4
1438559_x_at	solute carrier family 44, member 2	Slc44a2	4901.7	7412.37	10587.7	7454.02	30206.2	17458.8	1.5122	2.16	0.700094	0.994412	0.245392	0.424563	1438559_x_at	Mm.148425	solute carrier family 44, member 2	Slc44a2
1422788_at	solute carrier family 43, member 3	Slc43a3	34.0333	54.6667	47.7333	1226.46	8097.4	10345.9	1.60627	1.40255	1.14525	0.0445727	0.00675114	0.0052839	1422788_at	Mm.290729	solute carrier family 43, member 3	Slc43a3
1451782_a_at	solute carrier family 29 (nucleoside transporters), member 1	Slc29a1	199.033	168.4	153.4	1171.06	4805.67	629.933	0.846089	0.770725	1.09778	0.143801	0.035042	0.26733	1451782_a_at	Mm.29744	solute carrier family 29 (nucleoside transporters), member 1	Slc29a1
1420697_at	solute carrier family 15, member 3	Slc15a3	1974.9	44.8667	42.7	145.72	971.433	2329.43	0.0227184	0.0216213	1.05074	0.307896	0.046186	0.0192608	1420697_at	Mm.218870	solute carrier family 15, member 3	Slc15a3
1428776_at	solute carrier family 10 (sodium/bile acid cotransporter family), member 6	Slc10a6	89.2667	123.133	129.6	63.34	1132.3	2941.43	1.37939	1.45183	0.950103	1.94401	0.108746	0.0418617	1428776_at	Mm.7446	solute carrier family 10 (sodium/bile acid cotransporter family), member 6	Slc10a6
1420819_at	src-like adaptor	Sla	938.567	40.8667	47.2667	53.58	272.8	2228.93	0.0435416	0.0503605	0.864598	0.762722	0.149804	0.0183346	1420819_at	Mm.7601	src-like adaptor	Sla
1421923_at	SH3-domain binding protein 5 (BTK-associated)	Sh3bp5	2504.37	1128.73	1377.5	7517.96	19103.9	5264.57	0.450706	0.550039	0.819407	0.150138	0.059084	0.214402	1421923_at	Mm.383198	SH3-domain binding protein 5 (BTK-associated)	Sh3bp5
1420688_a_at	sarcoglycan, epsilon	Sgce	3369.7	733.4	84.5333	2601.26	4587.37	3592	0.217645	0.0250863	8.67587	0.28194	0.159874	0.204176	1420688_a_at	Mm.8739	sarcoglycan, epsilon	Sgce
1419668_at	sarcoglycan, beta (dystrophin-associated glycoprotein)	Sgcb	1755.93	237.7	217.2	308.26	534.533	549.633	0.13537	0.123695	1.09438	0.771102	0.444687	0.43247	1419668_at	Mm.89310	sarcoglycan, beta (dystrophin-associated glycoprotein)	Sgcb
1416625_at	serine (or cysteine) peptidase inhibitor, clade G, member 1	Serping1	1042.1	248.6	49.4333	138.72	622.9	6901.83	0.238557	0.0474363	5.029	1.7921	0.399101	0.0360194	1416625_at	Mm.38888	serine (or cysteine) peptidase inhibitor, clade G, member 1	Serping1
1424923_at	serine (or cysteine) peptidase inhibitor, clade A, member 3G	Serpina3g	28.3667	106.533	155.633	312.3	9502.23	13005	3.75558	5.48649	0.684515	0.341125	0.0112114	0.00819174	1424923_at	Mm.312628	serine (or cysteine) peptidase inhibitor, clade A, member 3G	Serpina3g
1425840_a_at	sema domain, immunoglobulin domain (Ig), short basic domain, secreted, (semaphorin) 3 F	Sema3f	4.06667	7	31.2667	41.62	1442.2	1491.13	1.72131	7.68852	0.223881	0.168188	0.0048537	0.00469442	1425840_a_at	Mm.12903	sema domain, immunoglobulin domain (Ig), short basic domain, secreted, (semaphorin) 3 F	Sema3f
1420508_at	sema domain, immunoglobulin domain (Ig), short basic domain, secreted, (semaphorin) 3 F	Sema3f	8.13333	47.6333	45.4	26.38	1181.13	1105.57	5.85656	5.58197	1.04919	1.80566	0.0403285	0.043085	1420508_at	Mm.12903	sema domain, immunoglobulin domain (Ig), short basic domain, secreted, (semaphorin) 3 F	Sema3f
1449127_at	selectin, platelet (p-selectin) ligand	Selpl	8501.4	41.2	152.767	257.12	427.467	835.667	0.00484626	0.0179696	0.269692	0.160236	0.0963818	0.049302	1449127_at	Mm.332590	selectin, platelet (p-selectin) ligand	Selplg
1420558_at	selectin, platelet	Selp	15.2	68.5667	170.167	72.18	2999.9	6765.67	4.51096	11.1952	0.402938	0.94994	0.0228563	0.0101345	1420558_at	Mm.3337	selectin, platelet	Selp
1449906_at	selectin, platelet	Selp	9.36667	25.3333	42.3	48.34	1497.87	3707.67	2.70463	4.51601	0.598897	0.524066	0.0169129	0.00683269	1449906_at	Mm.3337	selectin, platelet	Selp
1440173_x_at	selectin, platelet	Selp	15.7333	25.9	82.2667	28.94	1414.27	2520.93	1.64619	5.22881	0.31483	0.894955	0.0183134	0.010274	1440173_x_at	Mm.3337	selectin, platelet	Selp
1421712_at	selectin, endothelial cell	Sele	21.3333	59.2333	61.8667	103.58	1126.63	1675.3	2.77656	2.9	0.957435	0.571861	0.0525755	0.0353569	1421712_at	Mm.5245	selectin, endothelial cell	Sele
1423465_at	stromal cell derived factor receptor 2	Sdfr2	457.1	498.733	684.2	1230.92	1216.93	934.867	1.09108	1.49683	0.728929	0.405171	0.409828	0.533481	1423465_at	Mm.66293	ferric-chelate reductase 1 /// similar to stromal cell derived factor receptor 2	Frrs1 /// LOC635993
1460235_at	scavenger receptor class B, member 2	Scarb2	2607.83	1016.1	1318.43	1756	3157.4	3132.67	0.389634	0.505567	0.770687	0.578645	0.321815	0.324356	1460235_at	Mm.297964	scavenger receptor class B, member 2	Scarb2
1418895_at	src family associated phosphoprotein 2	Scap2	1686.77	771.733	873.333	567.66	6535.9	6104.5	0.457522	0.517756	0.883664	1.3595	0.118076	0.12642	1418895_at	Mm.221479	src family associated phosphoprotein 2	Skap2
1460623_at	src family associated phosphoprotein 2	Scap2	1455.2	1004.03	1086.93	249.32	4022.37	4699.6	0.689962	0.746931	0.92373	4.02709	0.249613	0.213642	1460623_at	Mm.392558	src family associated phosphoprotein 2	Skap2
1456642_x_at	S100 calcium binding protein A10 (calpactin)	S100a10	687.433	1329.7	1269.27	200.06	8663.13	12238.1	1.9343	1.84639	1.04761	6.64651	0.153489	0.108652	1456642_x_at	Mm.1	S100 calcium binding protein A10 (calpactin)	S100a10
1416762_at	S100 calcium binding protein A10 (calpactin)	S100a10	208.267	244.967	207.533	23.26	2035	2206.93	1.17622	0.996479	1.18037	10.5317	0.120377	0.110999	1416762_at	Mm.1	S100 calcium binding protein A10 (calpactin)	S100a10
1435284_at	reticulon 4	Rtn4	1103.07	1290.83	1028.73	828.96	2755.6	4360.77	1.17022	0.932612	1.25478	1.55717	0.46844	0.296011	1435284_at	Mm.192580	reticulon 4	Rtn4
1455607_at	R-spondin 3 homolog (Xenopus laevis)	Rspo3	241.267	18.8333	19.7	14.88	4716.93	268.267	0.0780602	0.0816524	0.956007	1.26568	0.00399271	0.0702038	1455607_at	Mm.45191	R-spondin 3 homolog (Xenopus laevis)	Rspo3
1417542_at	ribosomal protein S6 kinase, polypeptide 2	Rps6ka2	900.6	668.667	560.533	2338.16	3608.4	2788.77	0.742468	0.6224	1.19291	0.28598	0.185308	0.239771	1417542_at	---	ribosomal protein S6 kinase, polypeptide 2	Rps6ka2
1434427_a_at	ring finger protein 157	Rnf157	2106.93	32.6	28.0333	102.48	2900.7	282	0.0154727	0.0133053	1.1629	0.318111	0.0112387	0.115603	1434427_a_at	Mm.426344	ring finger protein 157	Rnf157
1438404_at	ring finger protein 144	Rnf144	1327.57	584.5	449.233	1140.6	1430.17	3801.37	0.440279	0.338389	1.30111	0.51245	0.408694	0.15376	1438404_at	Mm.214932	ring finger protein 144	Rnf144
1416700_at	Rho family GTPase 3	Rnd3	802.033	311.6	296.567	627.66	6323.53	1012.67	0.388513	0.369769	1.05069	0.496447	0.0492762	0.307702	1416700_at	Mm.46497	Rho family GTPase 3	Rnd3
1422603_at	ribonuclease, RNase A family 4	Rnase4	5164.63	748.033	1293.57	256.64	2298.83	4621.5	0.144838	0.250466	0.578272	2.91472	0.325397	0.161859	1422603_at	Mm.202665	ribonuclease, RNase A family 4	Rnase4
1448449_at	receptor-interacting serine-threonine kinase 3	Ripk3	43.2667	132.067	78.5333	250.2	1147.9	794.467	3.05239	1.8151	1.68166	0.527844	0.115051	0.166233	1448449_at	Mm.46612	receptor-interacting serine-threonine kinase 3	Ripk3
1449485_at	receptor (TNFRSF)-interacting serine-threonine kinase 1	Ripk1	455.2	1800.47	2799.57	2896	4600.3	6677.57	3.95533	6.15019	0.643123	0.621708	0.39138	0.269629	1449485_at	Mm.374799	receptor (TNFRSF)-interacting serine-threonine kinase 1	Ripk1
1419248_at	regulator of G-protein signaling 2	Rgs2	5827.2	1409.63	2251.13	2941.62	2899.03	4335.1	0.241906	0.386315	0.626188	0.479203	0.486243	0.325167	1419248_at	Mm.28262	regulator of G-protein signaling 2	Rgs2
1447830_s_at	regulator of G-protein signaling 2	Rgs2	3292.77	733.1	995.433	1710.16	1573.73	1846.8	0.22264	0.302309	0.736463	0.428673	0.465835	0.396957	1447830_s_at	Mm.28262	regulator of G-protein signaling 2	Rgs2
1417601_at	regulator of G-protein signaling 1	Rgs1	2580.73	29.7	44.1333	85.68	1969.93	6152.37	0.0115084	0.0171011	0.672961	0.346639	0.0150767	0.00482741	1417601_at	Mm.103701	regulator of G-protein signaling 1	Rgs1
1440662_at	Ral guanine nucleotide dissociation stimulator,-like 1, mRNA (cDNA clone MGC:18430 IMAGE:4241244)	Rgl1	305.667	385.367	486.967	252.4	1881.57	1352.27	1.26074	1.59313	0.791361	1.52681	0.204812	0.284978	1440662_at	---	---	---
1440822_x_at	RalBP1 associated Eps domain containing protein	Reps1	1653.9	371.9	670.367	442.22	714.833	2271.33	0.224862	0.405325	0.554771	0.840984	0.520261	0.163736	1440822_x_at	Mm.4479	RalBP1 associated Eps domain containing protein	Reps1
1416216_at	RalBP1 associated Eps domain containing protein	Reps1	753.433	263.633	284.267	389.94	576.533	1017.87	0.349909	0.377295	0.927416	0.676087	0.457273	0.259006	1416216_at	Mm.4479	RalBP1 associated Eps domain containing protein	Reps1
1449465_at	reelin	Reln	2178.73	24.8	56.3	105.08	2036.47	740.133	0.0113828	0.0258407	0.440497	0.236011	0.012178	0.0335075	1449465_at	Mm.425236	reelin	Reln
1417856_at	avian reticuloendotheliosis viral (v-rel) oncogene related B	Relb	250.7	443.767	439.233	879.14	982.4	1574.47	1.77011	1.75203	1.01032	0.504774	0.451717	0.281852	1417856_at	Mm.1741	avian reticuloendotheliosis viral (v-rel) oncogene related B	Relb
1417090_at	reticulocalbin 1	Rcn1	684.833	601.9	760.6	1230.62	5020.43	1589.33	0.8789	1.11064	0.791349	0.489103	0.11989	0.378712	1417090_at	Mm.4876	reticulocalbin 1	Rcn1
1448754_at	retinol binding protein 1, cellular	Rbp1	309.033	44.9333	53.4	1421.76	984.4	689.7	0.1454	0.172797	0.841448	0.031604	0.0456454	0.0651491	1448754_at	Mm.279741	retinol binding protein 1, cellular	Rbp1
1420608_at	RNA binding motif protein 18	Rbm18	1440.4	1528.97	1727.77	1520.66	2971.33	3585.37	1.06149	1.1995	0.884938	1.00546	0.514573	0.426446	1420608_at	Mm.205937	RNA binding motif protein 18	Rbm18
1427061_at	retinoblastoma binding protein 8	Rbbp8	376.8	800.033	921.9	1555.02	1901.87	2509.57	2.12323	2.44666	0.867809	0.514484	0.420657	0.318793	1427061_at	Mm.154275	retinoblastoma binding protein 8	Rbbp8
1454742_at	RasGEF domain family, member 1B	Rasgef1b	806.133	44.2	37.4	140.76	1518.5	467.6	0.0548296	0.0463943	1.18182	0.31401	0.0291077	0.0945252	1454742_at	Mm.259074	RasGEF domain family, member 1B	Rasgef1b
1415850_at	RAS p21 protein activator 3	Rasa3	2528.93	325.133	158.733	721.58	1139.9	1451.53	0.128565	0.0627669	2.0483	0.450585	0.28523	0.223993	1415850_at	Mm.18517	RAS p21 protein activator 3	Rasa3
1434302_at	Ras association (RalGDS/AF-6) and pleckstrin homology domains 1	Raph1	970.9	2434.5	1191.7	6084.44	7125.9	5385.97	2.50747	1.22742	2.04288	0.400119	0.341641	0.452008	1434302_at	Mm.212066	Ras association (RalGDS/AF-6) and pleckstrin homology domains 1	Raph1
1456918_at	Ras association (RalGDS/AF-6) and pleckstrin homology domains 1	Raph1	189.9	230.833	332.2	865.14	1220.77	1784.47	1.21555	1.74934	0.694863	0.266816	0.189089	0.129357	1456918_at	Mm.212066	Ras association (RalGDS/AF-6) and pleckstrin homology domains 1	Raph1
1455137_at	Rap guanine nucleotide exchange factor (GEF) 5	Rapgef5	2430.07	3764.23	2331.1	5467	9529.7	11032.1	1.54902	0.959274	1.61479	0.688537	0.395	0.341207	1455137_at	Mm.227642	Rap guanine nucleotide exchange factor (GEF) 5	Rapgef5
1455840_at	Rap guanine nucleotide exchange factor (GEF) 5	Rapgef5	1488.9	2792.8	1756.13	4914.94	6528.23	8069.67	1.87575	1.17948	1.59031	0.568227	0.427803	0.346086	1455840_at	Mm.227642	Rap guanine nucleotide exchange factor (GEF) 5	Rapgef5
1417481_at	receptor (calcitonin) activity modifying protein 1	Ramp1	2323.17	32.7667	41.8667	59.64	217.967	341.667	0.0141043	0.0180214	0.782643	0.549408	0.150329	0.0959024	1417481_at	Mm.3272	receptor (calcitonin) activity modifying protein 1	Ramp1
1460634_at	ral guanine nucleotide dissociation stimulator	Ralgds	1361.73	435.2	370.8	1040.02	924.333	1371.63	0.319593	0.2723	1.17368	0.418453	0.470826	0.317286	1460634_at	Mm.5236	ral guanine nucleotide dissociation stimulator	Ralgds
1429123_at	RAB27A, member RAS oncogene family	Rab27a	140.4	181.767	168.167	111.94	1335.87	566.333	1.29463	1.19777	1.08087	1.62379	0.136066	0.320954	1429123_at	Mm.34867	RAB27A, member RAS oncogene family	Rab27a
1438097_at	RAB20, member RAS oncogene family	Rab20	232.233	54.8	113.367	77.78	1841.47	528.067	0.23597	0.488158	0.483387	0.704551	0.0297589	0.103775	1438097_at	Mm.390014	RAB20, member RAS oncogene family	Rab20
1438390_s_at	pituitary tumor-transforming 1	Pttg1	1619.8	685.6	1240.87	1780.74	1383.13	2350.77	0.423262	0.766062	0.552517	0.385008	0.495686	0.29165	1438390_s_at	Mm.6856	pituitary tumor-transforming 1	Pttg1
1418540_a_at	protein tyrosine phosphatase, receptor type, E	Ptpre	1932.3	129	124.6	471.68	829.6	1312.6	0.0667598	0.0644827	1.03531	0.273491	0.155497	0.0982782	1418540_a_at	Mm.945	protein tyrosine phosphatase, receptor type, E	Ptpre
1418539_a_at	protein tyrosine phosphatase, receptor type, E	Ptpre	1259.23	200.6	186.9	585.04	952.333	1257.27	0.159303	0.148424	1.0733	0.342883	0.210641	0.159552	1418539_a_at	Mm.945	protein tyrosine phosphatase, receptor type, E	Ptpre
1422124_a_at	protein tyrosine phosphatase, receptor type, C	Ptprc	1580.1	127.767	200.267	143.1	1394.83	3958.73	0.0808599	0.126743	0.637983	0.892849	0.0916	0.0322746	1422124_a_at	Mm.391573	protein tyrosine phosphatase, receptor type, C	Ptprc
1416985_at	protein tyrosine phosphatase, non-receptor type substrate 1	Ptpns1	3074.5	58.6333	59.9333	1094.88	1952.6	1683.1	0.0190709	0.0194937	0.978309	0.0535523	0.0300283	0.0348365	1416985_at	Mm.1682	signal-regulatory protein alpha	Sirpa
1436448_a_at	prostaglandin-endoperoxide synthase 1	Ptgs1	973.967	22.6333	33.7667	53.02	6314.5	1749.17	0.0232383	0.0346692	0.670286	0.426883	0.00358434	0.0129395	1436448_a_at	Mm.275434	prostaglandin-endoperoxide synthase 1	Ptgs1
1423414_at	prostaglandin-endoperoxide synthase 1	Ptgs1	1152.07	48.3667	35.2	82.38	4701.6	1496.83	0.0419825	0.0305538	1.37405	0.587117	0.0102873	0.0323127	1423414_at	Mm.275434	prostaglandin-endoperoxide synthase 1	Ptgs1
1422962_a_at	proteosome (prosome, macropain) subunit, beta type 8 (large multifunctional peptidase 7)	Psmb8	285.133	712.567	948.067	432.64	1499.13	1309.07	2.49906	3.32499	0.7516	1.64702	0.475319	0.544332	1422962_a_at	Mm.180191	proteosome (prosome, macropain) subunit, beta type 8 (large multifunctional peptidase 7)	Psmb8
1435697_a_at	pleckstrin homology, Sec7 and coiled-coil domains, binding protein	Pscdbp	1072.43	233.1	569.7	164.34	1176.83	9427.8	0.217356	0.531222	0.409163	1.4184	0.198074	0.0247248	1435697_a_at	Mm.273905	pleckstrin homology, Sec7 and coiled-coil domains, binding protein	Pscdbp
1451206_s_at	pleckstrin homology, Sec7 and coiled-coil domains, binding protein	Pscdbp	343.933	85.9667	114.733	41.98	460.367	4496.23	0.249952	0.333592	0.749274	2.0478	0.186735	0.0191197	1451206_s_at	Mm.273905	pleckstrin homology, Sec7 and coiled-coil domains, binding protein	Pscdbp
1426044_a_at	protein kinase C, theta	Prkcq	1285.63	8.93333	9.33333	30.02	2457.97	242.667	0.00694859	0.00725972	0.957143	0.297579	0.00363444	0.0368132	1426044_a_at	Mm.329993	protein kinase C, theta	Prkcq
1452878_at	protein kinase C, epsilon	Prkce	1077.33	876	925.133	1023.72	3649.43	4121.97	0.813119	0.858725	0.946891	0.855703	0.240037	0.21252	1452878_at	Mm.24614	protein kinase C, epsilon	Prkce
1428808_at	prickle-like 2 (Drosophila)	Prickle2	2566.87	348.633	104.467	449.92	1341.2	8418.03	0.135821	0.0406981	3.33727	0.774878	0.259941	0.0414151	1428808_at	Mm.248820	prickle-like 2 (Drosophila)	Prickle2
1416321_s_at	proline arginine-rich end leucine-rich repeat	Prelp	1606.23	399.567	55.2667	75.06	9757.63	3479.43	0.24876	0.0344076	7.22979	5.3233	0.0409491	0.114837	1416321_s_at	Mm.214514	proline arginine-rich end leucine-rich repeat	Prelp
1426381_at	peroxisome proliferative activated receptor, gamma, coactivator-related 1	Pprc1	433	417.6	510	518.56	968.433	1199.13	0.964434	1.17783	0.818824	0.805307	0.431212	0.348252	1426381_at	Mm.2415	peroxisome proliferative activated receptor, gamma, coactivator-related 1	Pprc1
1440285_at	protein phosphatase 1, regulatory (inhibitor) subunit 9A	Ppp1r9a	3611.53	70.5667	87.1333	1339.94	707.133	606.767	0.0195393	0.0241264	0.80987	0.052664	0.0997926	0.1163	1440285_at	Mm.332901	protein phosphatase 1, regulatory (inhibitor) subunit 9A	Ppp1r9a
1456072_at	protein phosphatase 1, regulatory (inhibitor) subunit 9A	Ppp1r9a	4087.3	58.9333	81.1667	2015.28	989.167	581.433	0.0144186	0.0198583	0.726078	0.0292432	0.0595788	0.101359	1456072_at	Mm.332901	protein phosphatase 1, regulatory (inhibitor) subunit 9A	Ppp1r9a
1448128_at	protective protein for beta-galactosidase	Ppgb	5559.83	1244.53	1113.33	3726.74	4786.27	3238.27	0.223844	0.200246	1.11784	0.333947	0.260022	0.384321	1448128_at	Mm.359633	cathepsin A	Ctsa
1429514_at	phosphatidic acid phosphatase type 2B	Ppap2b	11667.3	1294.7	889.367	1303.74	35850.4	9622.9	0.110969	0.0762275	1.45576	0.993066	0.036114	0.134544	1429514_at	Mm.348326	phosphatidic acid phosphatase type 2B	Ppap2b
1448908_at	phosphatidic acid phosphatase type 2B	Ppap2b	14109.4	894.467	771.267	1205.92	33178.8	7421.47	0.0633951	0.0546633	1.15974	0.74173	0.026959	0.120524	1448908_at	Mm.348326	phosphatidic acid phosphatase type 2B	Ppap2b
1446850_at	Phosphatidic acid phosphatase type 2B (Ppap2b), mRNA	Ppap2b	353.633	36.8667	23.9333	15.16	1081.3	208.833	0.104251	0.0676784	1.54039	2.43184	0.0340948	0.176536	1446850_at	Mm.348326	Phosphatidic acid phosphatase type 2B	Ppap2b
1422619_at	phosphatidic acid phosphatase 2a	Ppap2a	734.267	794.967	1139.7	1299.06	27995.6	10788.9	1.08267	1.55216	0.697523	0.611955	0.0283961	0.0736835	1422619_at	Mm.317186	phosphatidic acid phosphatase 2a	Ppap2a
1422620_s_at	phosphatidic acid phosphatase 2a	Ppap2a	669.833	780.367	736.867	1411.94	25965.3	7770.93	1.16502	1.10007	1.05903	0.552691	0.0300543	0.100421	1422620_s_at	Mm.317186	phosphatidic acid phosphatase 2a	Ppap2a
1449937_at	placental protein 11 related	Pp11r	100.3	449.767	607.133	354.8	3174.77	1801.6	4.48421	6.05317	0.740804	1.26766	0.141669	0.249648	1449937_at	Mm.1001	placental protein 11 related	Pp11r
1449938_at	placental protein 11 related	Pp11r	68.3	223.067	295.6	224.72	2268.57	895.567	3.26598	4.32796	0.754623	0.992643	0.0983293	0.249079	1449938_at	Mm.1001	placental protein 11 related	Pp11r
1423606_at	periostin, osteoblast specific factor	Postn	278.733	102.4	34.1	1411.44	444.6	3977.77	0.367376	0.122339	3.00293	0.07255	0.230319	0.0257431	1423606_at	Mm.236067	periostin, osteoblast specific factor	Postn
1423213_at	plexin C1	Plxnc1	1013.43	29.1667	77.8333	131.52	26414.5	1236.33	0.0287801	0.0768016	0.374732	0.221766	0.00110419	0.0235913	1423213_at	Mm.256712	plexin C1	Plxnc1
1450905_at	plexin C1	Plxnc1	276.2	29.0667	18.8667	62.14	15094.1	450.7	0.105238	0.068308	1.54064	0.467761	0.00192569	0.0644923	1450905_at	Mm.256712	plexin C1	Plxnc1
1450906_at	plexin C1	Plxnc1	89.8	19.1	30.8	42.32	3313.47	344.167	0.212695	0.342984	0.62013	0.451323	0.00576436	0.0554964	1450906_at	Mm.256712	plexin C1	Plxnc1
1418090_at	plasmalemma vesicle associated protein	Plvap	273.8	73.7333	102.233	442.96	6641.87	20500.8	0.269296	0.373387	0.721226	0.166456	0.0111013	0.00359661	1418090_at	Mm.260768	plasmalemma vesicle associated protein	Plvap
1449020_at	phospholipid scramblase 3	Plscr3	564.433	1284.83	1773.37	1966.22	2600.57	3718.37	2.27632	3.14185	0.724516	0.653453	0.494059	0.345537	1449020_at	Mm.28874	phospholipid scramblase 3	Plscr3
1424671_at	pleckstrin homology domain containing, family F (with FYVE domain) member 1	Plekhf1	911	129.233	137.2	123.66	2484.5	323.767	0.141859	0.150604	0.941934	1.04507	0.0520158	0.399156	1424671_at	Mm.333798	pleckstrin homology domain containing, family F (with FYVE domain) member 1	Plekhf1
1448748_at	pleckstrin	Plek	6281.83	122	160.167	238.12	770.633	4768.93	0.0194211	0.0254968	0.761707	0.512347	0.158311	0.0255822	1448748_at	Mm.98232	pleckstrin	Plek
1426208_x_at	pleiomorphic adenoma gene-like 1	Plagl1	4595	219.267	522.733	6895.88	7356.87	5802.47	0.0477185	0.113761	0.419462	0.0317968	0.0298044	0.0377885	1426208_x_at	Mm.287857	pleiomorphic adenoma gene-like 1	Plagl1
1451335_at	placenta-specific 8	Plac8	189.5	59.2667	166.1	136.4	1622.43	4147.9	0.312753	0.876517	0.356813	0.434506	0.0365295	0.0142884	1451335_at	Mm.34609	placenta-specific 8	Plac8
1437724_x_at	phosphatidylinositol membrane-associated 1	Pitpnm1	1886.2	471.633	284.767	378.42	1848.63	1701.23	0.250044	0.150974	1.65621	1.24632	0.255125	0.27723	1437724_x_at	Mm.1860	phosphatidylinositol membrane-associated 1	Pitpnm1
1429831_at	phosphoinositide-3-kinase adaptor protein 1	Pik3ap1	1128.93	68.4	106.2	82.68	486.067	2566.13	0.0605882	0.0940711	0.644068	0.827286	0.140721	0.0266549	1429831_at	Mm.222266	phosphoinositide-3-kinase adaptor protein 1	Pik3ap1
1454862_at	pleckstrin homology-like domain, family B, member 2	Phldb2	1418.77	4794.87	4086.47	4525.46	9966.03	11814.2	3.3796	2.8803	1.17335	1.05953	0.481121	0.405855	1454862_at	Mm.211477	pleckstrin homology-like domain, family B, member 2	Phldb2
1418835_at	pleckstrin homology-like domain, family A, member 1	Phlda1	2035.13	1763.8	3464.93	5733.58	3802.43	3616.13	0.866675	1.70256	0.509043	0.307626	0.463861	0.487759	1418835_at	Mm.3117	pleckstrin homology-like domain, family A, member 1	Phlda1
1429520_a_at	phytoceramidase, alkaline	Phca	196.7	52.2667	85.2	117.26	1152.8	637.867	0.265718	0.433147	0.613459	0.445733	0.0453389	0.0819398	1429520_a_at	Mm.334041	phytoceramidase, alkaline	Phca
1416432_at	6-phosphofructo-2-kinase/fructose-2,6-biphosphatase 3	Pfkfb3	833	144.633	211.833	615.4	834.367	1378.1	0.173629	0.254302	0.682769	0.235023	0.173345	0.104951	1416432_at	Mm.19669	6-phosphofructo-2-kinase/fructose-2,6-biphosphatase 3	Pfkfb3
1416554_at	PDZ and LIM domain 1 (elfin)	Pdlim1	863.667	353.433	159.633	531.16	7487.9	8992.13	0.409224	0.184832	2.21403	0.665399	0.0472006	0.0393047	1416554_at	Mm.5567	PDZ and LIM domain 1 (elfin)	Pdlim1
1422474_at	phosphodiesterase 4B, cAMP specific	Pde4b	6182.03	2390.03	3333.33	7956.84	4764.43	13780.8	0.38661	0.539197	0.71701	0.300375	0.501641	0.173432	1422474_at	Mm.20181	phosphodiesterase 4B, cAMP specific	Pde4b
1433694_at	phosphodiesterase 3B, cGMP-inhibited	Pde3b	3605.93	257.6	182.267	554.8	1076.83	968.6	0.0714378	0.0505463	1.41331	0.464311	0.23922	0.265951	1433694_at	Mm.436789	phosphodiesterase 3B, cGMP-inhibited	Pde3b
1431375_s_at	parvin, alpha	Parva	470.867	738.9	359.967	1385.88	1509.6	1467.27	1.56923	0.764477	2.05269	0.533163	0.489467	0.503589	1431375_s_at	Mm.143763	parvin, alpha	Parva
1451564_at	poly (ADP-ribose) polymerase family, member 14	Parp14	161.7	1528.13	1281.13	374.48	4028.33	3748.17	9.45042	7.9229	1.1928	4.08068	0.379346	0.407702	1451564_at	Mm.244406	poly (ADP-ribose) polymerase family, member 14	Parp14
1439787_at	purinergic receptor P2X, ligand-gated ion channel, 7	P2rx7	718.1	161.133	172.433	96.52	1312.57	982.633	0.224388	0.240124	0.934467	1.66943	0.122762	0.163981	1439787_at	Mm.42026	purinergic receptor P2X, ligand-gated ion channel, 7	P2rx7
1425525_a_at	purinergic receptor P2X, ligand-gated ion channel 4	P2rx4	842.867	639.4	636	236.62	4661.37	1737	0.758602	0.754568	1.00535	2.70222	0.13717	0.368106	1425525_a_at	Mm.290884	purinergic receptor P2X, ligand-gated ion channel 4	P2rx4
1455796_x_at	olfactomedin 1	Olfm1	1994.23	50.4	91.6667	206.04	3061.5	594.433	0.0252729	0.0459659	0.549818	0.244613	0.0164625	0.0847866	1455796_x_at	Mm.43278	olfactomedin 1	Olfm1
1425784_a_at	olfactomedin 1	Olfm1	1640.4	66.4667	137.5	287.46	4138.6	582.433	0.0405186	0.083821	0.483394	0.231221	0.0160602	0.114119	1425784_a_at	Mm.43278	olfactomedin 1	Olfm1
1437711_x_at	ornithine decarboxylase, structural 1 /// similar to Ornithine decarboxylase (ODC) /// similar to Ornithine decarboxylase (ODC)	Odc1 /// LOC545783 /// LOC546355	4749.57	2821.37	5534.27	10411.9	10458.3	5988.73	0.594026	1.16522	0.5098	0.270975	0.269773	0.471112	1437711_x_at	Mm.361698	ornithine decarboxylase, structural 1 /// predicted gene, EG666231 /// predicted gene, EG668343 /// similar to Ornithine decarboxylase (ODC) /// hypothetical protein LOC671973	EG666231 /// EG668343 /// LOC670279 /// LOC671973 /// LOC673302 /// Odc1
1438761_a_at	ornithine decarboxylase, structural 1 /// similar to Ornithine decarboxylase (ODC) /// similar to Ornithine decarboxylase (ODC)	Odc1 /// LOC545783 /// LOC546355	4562.97	2179.3	3875.67	15600.9	11298.8	5227.63	0.477606	0.849374	0.562303	0.139691	0.192879	0.416881	1438761_a_at	Mm.361698	ornithine decarboxylase, structural 1 /// predicted gene, EG666231 /// predicted gene, EG668343 /// similar to Ornithine decarboxylase (ODC) /// hypothetical protein LOC671973	EG666231 /// EG668343 /// LOC670279 /// LOC671973 /// LOC673302 /// Odc1
1427364_a_at	ornithine decarboxylase, structural 1 /// similar to Ornithine decarboxylase (ODC) /// similar to Ornithine decarboxylase (ODC)	Odc1 /// LOC545783 /// LOC546355	773.967	587.367	1410.67	7816.88	3581.63	1183.67	0.758904	1.82265	0.416375	0.0751408	0.163994	0.496226	1427364_a_at	Mm.361698	ornithine decarboxylase, structural 1 /// predicted gene, EG639787 /// predicted gene, EG666231 /// predicted gene, EG668343 /// similar to Ornithine decarboxylase (ODC) /// hypothetical protein LOC671973	EG639787 /// EG666231 /// EG668343 /// LOC670279 /// LOC671154 /// LOC671973 /// LOC673302 /// Odc1
1416891_at	numb gene homolog (Drosophila)	Numb	2373.73	4563.8	4371.33	3839.14	11860.4	10207	1.92263	1.84154	1.04403	1.18876	0.384794	0.447123	1416891_at	Mm.4390	numb gene homolog (Drosophila)	Numb
1429049_at	NUAK family, SNF1-like kinase, 2	Nuak2	157.767	175.3	141.9	151.18	1262	653.3	1.11113	0.89943	1.23538	1.15954	0.138906	0.26833	1429049_at	Mm.100666	NUAK family, SNF1-like kinase, 2	Nuak2
1439794_at	Netrin 4 (Ntn4), mRNA	Ntn4	1096.77	1653.13	2397.37	120.36	6635.57	3223.23	1.50728	2.18585	0.689562	13.7349	0.249132	0.51288	1439794_at	---	---	---
1448728_a_at	nuclear factor of kappa light polypeptide gene enhancer in B-cells inhibitor, zeta	Nfkbiz	1167.73	1537.77	2916.47	1790.72	10481.6	5376.77	1.31688	2.49755	0.52727	0.858742	0.146711	0.286002	1448728_a_at	Mm.247272	nuclear factor of kappa light polypeptide gene enhancer in B-cells inhibitor, zeta	Nfkbiz
1435649_at	nexilin	Nexn	240.433	52.7333	29.7333	57.94	1126.97	501.167	0.219326	0.123666	1.77354	0.910137	0.0467923	0.105221	1435649_at	Mm.200188	nexilin	Nexn
1460436_at	N-deacetylase/N-sulfotransferase (heparan glucosaminyl) 1	Ndst1	3909.9	2450.5	2866.17	4992.18	6052.57	8050.9	0.626742	0.733054	0.854975	0.490868	0.40487	0.304376	1460436_at	Mm.181862	N-deacetylase/N-sulfotransferase (heparan glucosaminyl) 1	Ndst1
1456772_at	neutrophil cytosolic factor 1	Ncf1	2029.03	69.1667	103.767	264.92	261.033	1292.9	0.0340885	0.0511409	0.66656	0.261085	0.264973	0.0534973	1456772_at	Mm.425296	neutrophil cytosolic factor 1	Ncf1
1421385_a_at	myosin VIIa	Myo7a	94.9667	19.7333	9.66667	43.3	10113.5	489.367	0.207792	0.10179	2.04138	0.455735	0.00195119	0.0403242	1421385_a_at	Mm.1403	myosin VIIa	Myo7a
1449550_at	myosin IC	Myo1c	152.9	705.8	762.133	626.06	1736.87	1933.67	4.61609	4.98452	0.926085	1.12737	0.406364	0.365006	1449550_at	Mm.234502	myosin IC	Myo1c
1419272_at	myeloid differentiation primary response gene 88	Myd88	454.133	825.7	710	752.8	2884.2	2653.1	1.81819	1.56342	1.16296	1.09684	0.286284	0.311221	1419272_at	Mm.213003	myeloid differentiation primary response gene 88	Myd88
1447584_s_at	myc target 1	Myct1	49.3667	1215.67	1864.43	2354.26	8221.57	5026.2	24.6253	37.767	0.65203	0.516369	0.147863	0.241866	1447584_s_at	Mm.338242	myc target 1	Myct1
1452072_at	myc target 1	Myct1	42.8667	375.267	1040.53	1188.88	2601.77	2546.33	8.75428	24.2737	0.360648	0.315647	0.144235	0.147375	1452072_at	Mm.338242	myc target 1	Myct1
1438048_at	myc target 1	Myct1	85.1667	344.567	415.433	686.02	1766.67	1344.3	4.04579	4.87789	0.829415	0.502269	0.195038	0.256317	1438048_at	Mm.338242	myc target 1	Myct1
1452330_a_at	matrix-remodelling associated 8	Mxra8	994.967	688.533	545.733	1453.08	4062	3383.6	0.692016	0.548494	1.26167	0.473844	0.169506	0.203491	1452330_a_at	Mm.159028	matrix-remodelling associated 8	Mxra8
1457632_s_at	myeloid ecotropic viral integration site-related gene 1	Mrg1	4117.3	22.9	43.2333	79	10351.9	3477.2	0.0055619	0.0105004	0.529684	0.289873	0.00221215	0.00658576	1457632_s_at	Mm.247566	myeloid ecotropic viral integration site-related gene 1	Mrg1
1417129_a_at	myeloid ecotropic viral integration site-related gene 1	Mrg1	1476.83	4.36667	30.2333	50.6	7811.63	2098.6	0.00295678	0.0204717	0.144432	0.0862978	0.000558995	0.00208075	1417129_a_at	Mm.247566	myeloid ecotropic viral integration site-related gene 1	Mrg1
1447861_x_at	Myeloid ecotropic viral integration site-related gene 1, mRNA (cDNA clone MGC:13943 IMAGE:4191098)	Mrg1	868.367	3.46667	5.1	11.72	2940.07	777.967	0.00399217	0.0058731	0.679739	0.295791	0.00117911	0.00445606	1447861_x_at	Mm.247566	Myeloid ecotropic viral integration site-related gene 1	Mrg1
1450430_at	mannose receptor, C type 1	Mrc1	271.733	124	45.6	222.66	34059.9	4067.73	0.45633	0.167812	2.7193	0.556903	0.00364064	0.0304838	1450430_at	Mm.2019	mannose receptor, C type 1	Mrc1
1427076_at	macrophage expressed gene 1	Mpeg1	1856.63	14.5	67.2	88.12	955.567	2353.33	0.00780984	0.0361945	0.215774	0.164548	0.0151742	0.00616147	1427076_at	Mm.3999	macrophage expressed gene 1 /// similar to macrophage expressed gene 1	LOC671359 /// Mpeg1
1439364_a_at	matrix metallopeptidase 2	Mmp2	952.6	47.7667	106.9	626.16	202.4	2848.67	0.0501435	0.112219	0.446835	0.0762851	0.236001	0.0167681	1439364_a_at	Mm.29564	matrix metallopeptidase 2	Mmp2
1448383_at	matrix metallopeptidase 14 (membrane-inserted)	Mmp14	1039.8	264.133	119.9	1955.54	6189.63	1187.43	0.254023	0.115311	2.20295	0.135069	0.0426735	0.222441	1448383_at	Mm.280175	matrix metallopeptidase 14 (membrane-inserted)	Mmp14
1426817_at	antigen identified by monoclonal antibody Ki 67	Mki67	1005.8	16.3	36.9667	2792.74	349.833	710	0.016206	0.0367535	0.440938	0.00583656	0.0465936	0.0229577	1426817_at	Mm.4078	antigen identified by monoclonal antibody Ki 67 /// similar to Antigen KI-67	LOC638774 /// Mki67
1415897_a_at	microsomal glutathione S-transferase 1	Mgst1	2014.57	2081	2944.1	923	4113.33	7507.43	1.03298	1.46141	0.706837	2.2546	0.505916	0.277192	1415897_a_at	Mm.14796	microsomal glutathione S-transferase 1	Mgst1
1444003_at	lung-inducible neuralized-related C3HC4 RING domain protein	MGI:2429944	152.033	75.0667	92.0333	148.52	1578	2213.8	0.493751	0.60535	0.815647	0.505431	0.0475708	0.0339085	1444003_at	Mm.389110	lung-inducible neuralized-related C3HC4 RING domain protein	Lincr
1453022_at	GPI-anchored HDL-binding protein 1	MGI:1915703	86.7	73.1	110.5	381.62	23998.1	12984.5	0.843137	1.27451	0.661538	0.191552	0.00304607	0.00562979	1453022_at	Mm.46367	GPI-anchored HDL-binding protein 1	Gpihbp1
1424356_a_at	meteorin, glial cell differentiation regulator-like	Metrnl	298.6	118.067	111.233	166.78	1934.7	319.667	0.395401	0.372516	1.06143	0.707919	0.0610258	0.369343	1424356_a_at	Mm.153566	meteorin, glial cell differentiation regulator-like	Metrnl
1423294_at	mesoderm specific transcript	Mest	344.067	81.3	129.433	1960.22	2228.97	456.967	0.236291	0.376187	0.628123	0.0414749	0.0364743	0.177912	1423294_at	Mm.335639	mesoderm specific transcript	Mest
1450992_a_at	myeloid ecotropic viral integration site 1	Meis1	404.6	1.86667	7.66667	3.7	2086.73	3068.13	0.00461361	0.0189488	0.243478	0.504505	0.00089454	0.000608405	1450992_a_at	Mm.356578	myeloid ecotropic viral integration site 1	Meis1
1423605_a_at	transformed mouse 3T3 cell double minute 2	Mdm2	899.333	958.3	1052.9	1105.2	2086.27	1916.87	1.06557	1.17076	0.910153	0.867083	0.459337	0.49993	1423605_a_at	Mm.22670	transformed mouse 3T3 cell double minute 2	Mdm2
1427040_at	MyoD family inhibitor domain containing	Mdfic	483.6	1237.1	994	1858.6	11779.1	5152.8	2.55811	2.05542	1.24457	0.665609	0.105025	0.240083	1427040_at	Mm.1314	MyoD family inhibitor domain containing	Mdfic
1416357_a_at	melanoma cell adhesion molecule	Mcam	1302.73	316.967	122.367	2637.5	774.567	2799.6	0.243309	0.0939307	2.5903	0.120177	0.409218	0.113219	1416357_a_at	Mm.275003	melanoma cell adhesion molecule	Mcam
1434678_at	muscleblind-like 3 (Drosophila)	Mbnl3	39.3667	30.9333	41.4	177.42	1827.2	389.367	0.785775	1.05165	0.747182	0.174351	0.0169294	0.0794453	1434678_at	Mm.295324	muscleblind-like 3 (Drosophila)	Mbnl3
1453678_at	methyl-CpG binding domain protein 1	Mbd1	88.9667	300.4	513.5	126.46	7091.47	6522.33	3.37655	5.77182	0.585005	2.37545	0.0423608	0.0460571	1453678_at	Mm.22522	methyl-CpG binding domain protein 1	Mbd1
1430838_x_at	methyl-CpG binding domain protein 1	Mbd1	97.5	205.2	256.3	129.6	2476.8	1921.87	2.10462	2.62872	0.800624	1.58333	0.0828488	0.106771	1430838_x_at	Mm.22522	methyl-CpG binding domain protein 1	Mbd1
1430837_a_at	methyl-CpG binding domain protein 1	Mbd1	64.0333	80.1667	181.8	94.1	1598.53	1559.07	1.25195	2.83915	0.440961	0.851931	0.0501501	0.0514197	1430837_a_at	Mm.22522	methyl-CpG binding domain protein 1	Mbd1
1438602_s_at	mannan-binding lectin serine peptidase 1	Masp1	686.4	25.3333	57.6	24	12693.2	261.367	0.0369075	0.0839161	0.439815	1.05556	0.00199582	0.0969264	1438602_s_at	Mm.1213	mannan-binding lectin serine peptidase 1	Masp1
1425985_s_at	mannan-binding lectin serine peptidase 1	Masp1	536.033	8.86667	11.6333	5.1	11294.2	239.067	0.0165413	0.0217026	0.762178	1.73856	0.000785061	0.0370887	1425985_s_at	Mm.1213	mannan-binding lectin serine peptidase 1	Masp1
1439381_x_at	MARVEL (membrane-associating) domain containing 1	Marveld1	3008.1	5061.4	6014.13	2212.9	11628.2	16992.4	1.68259	1.99931	0.841584	2.28722	0.435271	0.297863	1439381_x_at	Mm.206250	MARVEL (membrane-associating) domain containing 1	Marveld1
1433538_at	MARVEL (membrane-associating) domain containing 1	Marveld1	334.967	314.867	340.433	278.5	1048.9	1317.6	0.939994	1.01632	0.9249	1.13058	0.300187	0.23897	1433538_at	Mm.206250	MARVEL (membrane-associating) domain containing 1	Marveld1
1437226_x_at	MARCKS-like 1	Marcksl1	12239.8	230.4	366.967	10100.7	29992	2612.17	0.0188238	0.0299813	0.62785	0.0228104	0.00768206	0.0882026	1437226_x_at	Mm.424974	MARCKS-like 1	Marcksl1
1415922_s_at	MARCKS-like 1	Marcksl1	4859.83	251.067	320.5	3278.5	10915	775.433	0.0516616	0.0659488	0.783359	0.0765797	0.0230019	0.323776	1415922_s_at	Mm.424974	MARCKS-like 1	Marcksl1
1456700_x_at	Myristoylated alanine rich protein kinase C substrate (Marcks), mRNA	Marcks	14448.1	4600.4	4137.7	11645.1	13741.2	12968.7	0.318409	0.286384	1.11183	0.39505	0.334789	0.354731	1456700_x_at	Mm.435518	myristoylated alanine rich protein kinase C substrate	Marcks
1415973_at	Myristoylated alanine rich protein kinase C substrate (Marcks), mRNA	Marcks	6871.23	1774.23	1208.93	5934.1	5869.33	5922.63	0.258212	0.175941	1.4676	0.298989	0.302289	0.299568	1415973_at	Mm.435518	myristoylated alanine rich protein kinase C substrate	Marcks
1415971_at	myristoylated alanine rich protein kinase C substrate	Marcks	7224.63	1737.37	908.567	5110.64	6185.07	5386.27	0.240478	0.12576	1.91221	0.339951	0.280897	0.322555	1415971_at	Mm.435518	myristoylated alanine rich protein kinase C substrate	Marcks
1415972_at	myristoylated alanine rich protein kinase C substrate	Marcks	1960.17	522.367	249.067	2776.3	1440.67	1010.7	0.266491	0.127064	2.0973	0.188152	0.362587	0.516837	1415972_at	Mm.435518	myristoylated alanine rich protein kinase C substrate	Marcks
1424719_a_at	microtubule-associated protein tau	Mapt	4868.03	60.0667	49.7333	106.62	387.367	2134.03	0.012339	0.0102163	1.20777	0.563371	0.155064	0.028147	1424719_a_at	Mm.1287	microtubule-associated protein tau	Mapt
1419208_at	mitogen activated protein kinase kinase kinase 8	Map3k8	138.467	2021.77	1229.17	1248.92	10217.6	9236.7	14.6011	8.87699	1.64483	1.61881	0.197872	0.218884	1419208_at	Mm.3275	mitogen activated protein kinase kinase kinase 8	Map3k8
1448647_at	mannosidase 2, alpha 1	Man2a1	347.667	1320.47	1104.03	2405.92	5603.63	2494.83	3.79808	3.17555	1.19604	0.548841	0.235645	0.529281	1448647_at	Mm.2433	mannosidase 2, alpha 1	Man2a1
1458205_at	Mannosidase 1, alpha, mRNA (cDNA clone MGC:18448 IMAGE:4223319)	Man1a	460.833	481	498.467	377.78	991.533	1200.77	1.04376	1.08166	0.964959	1.27323	0.485107	0.400577	1458205_at	---	---	---
1436996_x_at	P lysozyme structural	Lzp-s	2538.23	138.2	430.433	191.32	6942	31186.5	0.0544473	0.16958	0.321072	0.72235	0.0199078	0.00443141	1436996_x_at	Mm.177539	lysozyme	Lyz
1439426_x_at	P lysozyme structural	Lzp-s	787.167	54.7333	144.133	78.02	2550.87	19216	0.0695321	0.183104	0.379741	0.70153	0.0214568	0.00284833	1439426_x_at	Mm.177539	lysozyme	Lyz
1423547_at	lysozyme	Lyzs	698.333	61.5333	156.533	85.66	1989.43	17573.2	0.0881146	0.224153	0.393101	0.718344	0.0309301	0.00350155	1423547_at	Mm.45436	lysozyme	Lyzs
1451318_a_at	Yamaguchi sarcoma viral (v-yes-1) oncogene homolog	Lyn	2118.4	2765.47	3223.93	6118.3	7671.07	7965.43	1.30545	1.52187	0.857793	0.451999	0.360506	0.347183	1451318_a_at	Mm.317331	Yamaguchi sarcoma viral (v-yes-1) oncogene homolog /// similar to Yamaguchi sarcoma viral (v-yes-1) oncogene homolog	LOC676654 /// Lyn
1422903_at	lymphocyte antigen 86	Ly86	2531.77	32.7333	47.3333	80.5	280.733	307.2	0.012929	0.0186958	0.691549	0.406625	0.116599	0.106554	1422903_at	Mm.2639	lymphocyte antigen 86	Ly86
1416503_at	latexin	Lxn	3103.4	558.633	478.133	9235.56	2663.97	2723.43	0.180007	0.154068	1.16836	0.0604872	0.2097	0.205121	1416503_at	Mm.2632	latexin	Lxn
1417756_a_at	lymphocyte specific 1	Lsp1	227.767	66.4667	58.6	79.16	214.2	1143.4	0.291819	0.257281	1.13424	0.83965	0.310302	0.0581307	1417756_a_at	Mm.234003	lymphocyte specific 1	Lsp1
1431394_a_at	leucine-rich repeat kinase 2	Lrrk2	254.233	366.6	324.4	225.9	1132.27	878.067	1.44198	1.27599	1.13009	1.62284	0.323775	0.417508	1431394_a_at	Mm.37558	leucine-rich repeat kinase 2	Lrrk2
1433505_a_at	leucine rich repeat containing 5	Lrrc5	1960.37	563.133	642.7	1829.8	1404.87	2354.47	0.287259	0.327847	0.876199	0.307757	0.400845	0.239177	1433505_a_at	Mm.23837	leucine rich repeat containing 8D	Lrrc8d
1451174_at	leucine rich repeat containing 33	Lrrc33	953.767	529.033	494.367	4619.9	8071.67	2364.23	0.554678	0.518331	1.07012	0.114512	0.065542	0.223765	1451174_at	Mm.33498	leucine rich repeat containing 33	Lrrc33
1448409_at	lymphoid-restricted membrane protein	Lrmp	184.067	29.1	74.1667	42.62	1528.47	211.467	0.158095	0.402934	0.39236	0.682778	0.0190387	0.13761	1448409_at	Mm.843	lymphoid-restricted membrane protein	Lrmp
1417290_at	leucine-rich alpha-2-glycoprotein 1	Lrg1	23.9667	83.6	47.9667	47.74	703	2044.7	3.48818	2.00139	1.74288	1.75115	0.118919	0.0408862	1417290_at	Mm.348025	leucine-rich alpha-2-glycoprotein 1	Lrg1
1455314_at	LIM domain containing preferred translocation partner in lipoma	Lpp	637.733	1621.7	1279.57	3031.12	3041.63	3238.97	2.54291	2.00643	1.26738	0.535017	0.533167	0.500684	1455314_at	Mm.391933	LIM domain containing preferred translocation partner in lipoma	Lpp
1434112_at	latrophilin 2	Lphn2	379.167	2462.2	2928.73	4279.8	5096.73	7039.83	6.49371	7.72413	0.840705	0.575307	0.483094	0.349753	1434112_at	Mm.9776	latrophilin 2	Lphn2
1428510_at	latrophilin 1	Lphn1	1903.2	356.333	432.1	809.32	937.967	1838.8	0.187229	0.227039	0.824655	0.440287	0.3799	0.193786	1428510_at	Mm.260733	latrophilin 1	Lphn1
1455180_at	similar to LOC363091 protein	LOC546142	44.0667	31.6	35.9667	442.64	2133	6886.87	0.717095	0.816188	0.878591	0.0713898	0.0148148	0.00458844	1455180_at	Mm.27585	expressed sequence AA407270	AA407270
1427320_at	hypothetical gene supported by AK018238; AK046289	LOC434002	3549.6	224.167	356.467	4359.26	5082.23	1829.53	0.0631527	0.100424	0.628857	0.0514231	0.0441079	0.122527	1427320_at	Mm.22891	coatomer protein complex, subunit gamma 2, antisense 2	Copg2as2
1448319_at	similar to Aldo-keto reductase family 1, member B3 (aldose reductase)	LOC432549	1564.33	1577.47	1084.53	1378.52	9335.9	3996	1.0084	0.693288	1.45451	1.14432	0.168968	0.394761	1448319_at	Mm.429983	aldo-keto reductase family 1, member B3 (aldose reductase) /// similar to Aldose reductase (AR) (Aldehyde reductase)	Akr1b3 /// LOC235852 /// LOC382486 /// LOC385448 /// LOC385495 /// LOC672268
1418536_at	similar to MHC Q8/9d surface antigen	LOC386462	343.967	448.567	727.467	445	1244.87	5315.37	1.3041	2.11493	0.616615	1.00801	0.360333	0.0843905	1418536_at	---	similar to H-2 class I histocompatibility antigen, Q7 alpha chain precursor (QA-2 antigen) /// region containing histocompatibility 2, Q region locus 9; histocompatibility 2, Q region locus 7	LOC630509 /// LOC674192
1455665_at	similar to hypothetical protein FLJ23749	LOC244421	1413.23	377.2	856.767	828.8	2608.33	1154.43	0.266906	0.606246	0.44026	0.455116	0.144613	0.32674	1455665_at	Mm.324032	LON peptidase N-terminal domain and ring finger 1 /// similar to CG32369-PB, isoform B	LOC631639 /// Lonrf1
1416303_at	LPS-induced TN factor	Litaf	7745.97	3760.1	4894.27	14695.5	11245.5	19669.7	0.485427	0.631847	0.768266	0.255867	0.334366	0.191162	1416303_at	Mm.294753	LPS-induced TN factor	Litaf
1416304_at	LPS-induced TN factor	Litaf	1724.23	336.133	319.5	1366.32	620.667	737.7	0.194947	0.1853	1.05206	0.246014	0.541568	0.45565	1416304_at	Mm.294753	LPS-induced TN factor	Litaf
1425107_a_at	leukemia inhibitory factor receptor	Lifr	60.9333	403.4	486.5	155.56	7741.5	966.067	6.62035	7.98414	0.829188	2.59321	0.0521088	0.41757	1425107_a_at	Mm.149720	leukemia inhibitory factor receptor	Lifr
1448883_at	legumain	Lgmn	4468.27	343.467	242.133	1407.08	11211.3	1060.37	0.076868	0.0541895	1.4185	0.244099	0.0306358	0.323913	1448883_at	Mm.17185	legumain	Lgmn
1436356_at	lectin, galactose binding, soluble 7	Lgals7	1102.53	197.833	151.633	165.78	362.333	667.033	0.179435	0.137532	1.30468	1.19335	0.545998	0.296587	1436356_at	Mm.269139	lectin, galactose binding, soluble 7	Lgals7
1426808_at	lectin, galactose binding, soluble 3	Lgals3	421.867	39.8667	88.8667	46.42	403.933	14088	0.0945006	0.210651	0.448612	0.858825	0.0986962	0.00282984	1426808_at	Mm.248615	lectin, galactose binding, soluble 3	Lgals3
1455439_a_at	lectin, galactose binding, soluble 1	Lgals1	2176.9	514.833	210.233	1400.86	17769.4	4921.17	0.236498	0.0965746	2.44887	0.367512	0.028973	0.104616	1455439_a_at	Mm.43831	lectin, galactose binding, soluble 1	Lgals1
1419573_a_at	lectin, galactose binding, soluble 1	Lgals1	829.433	189.733	97.9667	658.36	5344.97	1277.03	0.228751	0.118113	1.93671	0.288191	0.0354976	0.148574	1419573_a_at	Mm.43831	lectin, galactose binding, soluble 1	Lgals1
1456156_at	leptin receptor	Lepr	59.4333	650.667	654.8	349.36	1203.3	2428.4	10.9478	11.0174	0.993688	1.86245	0.540735	0.26794	1456156_at	Mm.259282	leptin receptor	Lepr
1421101_a_at	LIM domain binding 2	Ldb2	549.933	204.033	333.867	1092.12	7289.57	10696.5	0.371015	0.607104	0.611122	0.186823	0.0279898	0.0190747	1421101_a_at	Mm.25785	LIM domain binding 2	Ldb2
1439557_s_at	LIM domain binding 2	Ldb2	486.567	112.433	204.8	561.64	4305.27	6366.3	0.231075	0.420908	0.548991	0.200188	0.0261153	0.0176607	1439557_s_at	Mm.25785	LIM domain binding 2	Ldb2
1456786_at	LIM domain binding 2	Ldb2	72.8	26.3	21.2	98.14	945.6	1318.5	0.361264	0.291209	1.24057	0.267985	0.027813	0.0199469	1456786_at	Mm.25785	LIM domain binding 2	Ldb2
1415983_at	lymphocyte cytosolic protein 1	Lcp1	2201.37	696.867	625.833	5394.28	2110.63	4693.37	0.316561	0.284293	1.1135	0.129186	0.330169	0.148479	1415983_at	Mm.153911	lymphocyte cytosolic protein 1	Lcp1
1448550_at	lipopolysaccharide binding protein	Lbp	323.867	58	95.5	197.08	3097.6	1010.73	0.179086	0.294874	0.60733	0.294297	0.0187242	0.0573841	1448550_at	Mm.218846	lipopolysaccharide binding protein	Lbp
1436905_x_at	lysosomal-associated protein transmembrane 5	Laptm5	11206.7	464.533	1253.23	1447.6	2012	9938.53	0.0414514	0.111829	0.370668	0.320899	0.230881	0.0467406	1436905_x_at	Mm.271868	lysosomal-associated protein transmembrane 5	Laptm5
1428094_at	lysosomal membrane glycoprotein 2	Lamp2	6959.5	3982.37	3625.53	5769.76	21417.2	8152	0.57222	0.520947	1.09842	0.690214	0.185942	0.488514	1428094_at	Mm.486	lysosomal-associated membrane protein 2	Lamp2
1416343_a_at	lysosomal membrane glycoprotein 2	Lamp2	1245.33	512.033	363.167	865.88	4888.63	1089.63	0.411162	0.291622	1.40991	0.591344	0.10474	0.469913	1416343_a_at	Mm.486	lysosomal-associated membrane protein 2	Lamp2
1452514_a_at	kit oncogene	Kit	598	72.1333	106.167	1122.5	4659.1	4838.9	0.120624	0.177536	0.679435	0.0642613	0.0154822	0.014907	1452514_a_at	Mm.247073	kit oncogene	Kit
1435342_at	potassium inwardly-rectifying channel, subfamily K, member 6	Kcnk6	899.933	702.3	720.367	262.08	7799.57	3385.97	0.780391	0.800467	0.97492	2.67972	0.0900435	0.207415	1435342_at	Mm.24877	potassium inwardly-rectifying channel, subfamily K, member 6	Kcnk6
1433805_at	Janus kinase 1	Jak1	1178.1	1820.73	1114.8	2841.44	19527.4	4483.43	1.54548	0.946269	1.63324	0.640778	0.0932399	0.406102	1433805_at	Mm.289657	Janus kinase 1	Jak1
1433803_at	Janus kinase 1	Jak1	628.733	1160.63	614.333	1488.68	10309.4	3157	1.84599	0.977097	1.88926	0.779639	0.11258	0.367638	1433803_at	Mm.289657	Janus kinase 1	Jak1
1427387_a_at	integrin beta 4	Itgb4	1094.47	51.1	55.1	30.76	248.333	296.067	0.0466894	0.0503442	0.927405	1.66125	0.205772	0.172596	1427387_a_at	Mm.213873	integrin beta 4	Itgb4
1450678_at	integrin beta 2	Itgb2	1274.33	36.4667	37.3	180.2	382.433	4850.07	0.0286163	0.0292702	0.977659	0.202368	0.0953543	0.0075188	1450678_at	Mm.1137	integrin beta 2	Itgb2
1460285_at	integrin alpha 9	Itga9	370.3	78.4667	101.233	188.26	6483.47	462.867	0.2119	0.273382	0.775107	0.416799	0.0121026	0.169523	1460285_at	Mm.335520	integrin alpha 9	Itga9
1450029_s_at	integrin alpha 9	Itga9	83.3	10.5	24.7333	87.94	1681.83	220.033	0.12605	0.296919	0.424528	0.1194	0.00624319	0.04772	1450029_s_at	Mm.335520	integrin alpha 9	Itga9
1454966_at	integrin alpha 8	Itga8	627.333	657.267	67.1667	732.1	10752.9	7644.73	1.04772	0.107067	9.78561	0.897783	0.0611248	0.0859764	1454966_at	Mm.329997	integrin alpha 8	Itga8
1418825_at	immunity-related GTPase family, M	Irgm	243.767	1124.5	855.433	434.1	13157.1	3559.13	4.61302	3.50923	1.31454	2.59042	0.0854672	0.315948	1418825_at	Mm.29938	immunity-related GTPase family, M	Irgm
1416714_at	interferon regulatory factor 8	Irf8	1422.53	122.5	129.867	272.22	6093.87	1112.23	0.086114	0.0912925	0.943275	0.450004	0.0201022	0.110139	1416714_at	Mm.334861	interferon regulatory factor 8	Irf8
1448452_at	interferon regulatory factor 8	Irf8	573.467	76.2	120.867	149.2	1455.87	357.5	0.132876	0.210765	0.630447	0.510724	0.05234	0.213147	1448452_at	Mm.334861	interferon regulatory factor 8	Irf8
1448436_a_at	interferon regulatory factor 1	Irf1	839.033	4155.17	5257.23	2147	25029.8	15122.8	4.95233	6.26582	0.790371	1.93534	0.166009	0.274762	1448436_a_at	Mm.105218	interferon regulatory factor 1	Irf1
1433605_at	inositol polyphosphate-5-phosphatase A	Inpp5a	777.667	1048.1	956.433	1140.62	6322.47	2554.67	1.34775	1.22988	1.09584	0.918886	0.165774	0.410269	1433605_at	Mm.277096	inositol polyphosphate-5-phosphatase A	Inpp5a
1418697_at	indolethylamine N-methyltransferase	Inmt	310.367	45.3	12.4333	20.74	299.5	15177.4	0.145956	0.0400601	3.64343	2.18419	0.151252	0.00298469	1418697_at	Mm.299	indolethylamine N-methyltransferase	Inmt
1426858_at	inhibin beta-B	Inhbb	441.867	50.5667	61.5	225.88	2074.5	783.5	0.114439	0.139182	0.822222	0.223865	0.0243754	0.0645395	1426858_at	Mm.3092	inhibin beta-B	Inhbb
1437303_at	interleukin 6 signal transducer	Il6st	2455.33	6592.5	6067.03	3769.34	30707.8	14056.3	2.68497	2.47096	1.08661	1.74898	0.214685	0.469006	1437303_at	Mm.4364	interleukin 6 signal transducer	Il6st
1452843_at	interleukin 6 signal transducer	Il6st	1450.3	3254.97	2212.63	2311.34	21474.7	8183.3	2.24434	1.52564	1.47108	1.40826	0.151572	0.397757	1452843_at	Mm.4364	interleukin 6 signal transducer	Il6st
1421034_a_at	interleukin 4 receptor, alpha	Il4ra	136.167	354.433	258.2	616.42	1520.47	3738.23	2.60294	1.89621	1.37271	0.574987	0.233108	0.0948131	1421034_a_at	Mm.233802	interleukin 4 receptor, alpha	Il4ra
1421473_at	interleukin 1 alpha	Il1a	1790.53	22.7	24.8333	53.58	13486.4	797.067	0.0126778	0.0138692	0.914094	0.423666	0.00168317	0.0284794	1421473_at	Mm.15534	interleukin 1 alpha	Il1a
1419043_a_at	interferon inducible GTPase 1	Iigp1	187.233	1729.4	2188.1	362.56	9521.77	13012.7	9.2366	11.6865	0.790366	4.76997	0.181626	0.132901	1419043_a_at	Mm.261140	interferon inducible GTPase 1	Iigp1
1419042_at	interferon inducible GTPase 1	Iigp1	51.7	677.2	534.8	97.42	3144	4156.83	13.0986	10.3443	1.26627	6.95134	0.215394	0.162912	1419042_at	Mm.261140	interferon inducible GTPase 1	Iigp1
1425519_a_at	Ia-associated invariant chain	Ii	1952.53	108.033	231.633	198.44	1566.67	2840.63	0.0553298	0.118632	0.466398	0.544413	0.0689574	0.0380314	1425519_a_at	---	CD74 antigen (invariant polypeptide of major histocompatibility complex, class II antigen-associated)	Cd74
1452114_s_at	insulin-like growth factor binding protein 5	Igfbp5	2215.27	40.5	17.4	53.28	201.4	3122.77	0.0182822	0.00785458	2.32759	0.760135	0.201092	0.0129693	1452114_s_at	Mm.405761	insulin-like growth factor binding protein 5	Igfbp5
1437405_a_at	insulin-like growth factor binding protein 4	Igfbp4	2617.2	558.233	1126.83	17075.2	30020	16056.8	0.213294	0.430549	0.4954	0.0326926	0.0185954	0.0347662	1437405_a_at	Mm.233799	insulin-like growth factor binding protein 4	Igfbp4
1437406_x_at	insulin-like growth factor binding protein 4	Igfbp4	2427.4	280.433	382.067	16787.3	29082.4	13828.8	0.115528	0.157397	0.733991	0.0167051	0.00964271	0.020279	1437406_x_at	Mm.233799	insulin-like growth factor binding protein 4	Igfbp4
1423756_s_at	insulin-like growth factor binding protein 4	Igfbp4	781.7	211.333	307.4	14333.5	31626	8752.53	0.270351	0.393245	0.687486	0.014744	0.00668226	0.0241454	1423756_s_at	Mm.233799	insulin-like growth factor binding protein 4	Igfbp4
1423757_x_at	insulin-like growth factor binding protein 4	Igfbp4	249.067	218.167	282.9	5875.64	15094.3	3027.37	0.875937	1.13584	0.771179	0.0371307	0.0144535	0.0720648	1423757_x_at	Mm.233799	insulin-like growth factor binding protein 4	Igfbp4
1421992_a_at	insulin-like growth factor binding protein 4	Igfbp4	104.4	57.1667	78.3667	1752.24	4596.3	772.867	0.547573	0.750639	0.729477	0.0326249	0.0124375	0.073967	1421992_a_at	Mm.233799	insulin-like growth factor binding protein 4	Igfbp4
1423754_at	interferon induced transmembrane protein 3	Ifitm3	1982.73	11047.3	16717	6673.06	25939.4	27035.5	5.57177	8.43127	0.660846	1.65551	0.42589	0.408623	1423754_at	Mm.141021	interferon induced transmembrane protein 3	Ifitm3
1417460_at	interferon induced transmembrane protein 2	Ifitm2	419.6	1750.57	3712.1	1215.8	15594	7834.37	4.17199	8.84676	0.471584	1.43985	0.112259	0.223447	1417460_at	Mm.379266	interferon induced transmembrane protein 2	Ifitm2
1417292_at	interferon gamma inducible protein 47	Ifi47	201.5	2699.2	2121.6	911.18	8959.13	12693.2	13.3955	10.529	1.27225	2.96231	0.301279	0.212649	1417292_at	---	interferon gamma inducible protein 47	Ifi47
1422476_at	interferon gamma inducible protein 30	Ifi30	1213.03	460.333	172.9	356.46	1127.13	1905.93	0.379489	0.142535	2.66243	1.2914	0.408411	0.241526	1422476_at	Mm.30241	interferon gamma inducible protein 30	Ifi30
1451567_a_at	interferon activated gene 203 /// similar to interferon-inducible protein 203	Ifi203 /// LOC547362	27.0333	128.833	44.9667	91.74	5754.73	680.5	4.76572	1.66338	2.86509	1.40433	0.0223874	0.189322	1451567_a_at	Mm.261270	interferon activated gene 203	Ifi203
1457666_s_at	interferon activated gene 202B	Ifi202b	68.1667	33.8333	21.8667	26.4	10509.3	676.133	0.496333	0.320782	1.54726	1.28157	0.00321937	0.0500394	1457666_s_at	Mm.218770	interferon activated gene 202B	Ifi202b
1421551_s_at	interferon activated gene 202B	Ifi202b	8.7	7.86667	5.1	23.16	5385.27	317.833	0.904215	0.586207	1.54248	0.339666	0.00146078	0.0247509	1421551_s_at	Mm.218770	interferon activated gene 202B	Ifi202b
1424067_at	intercellular adhesion molecule	Icam1	2210.97	6117.8	11453.9	14222.3	16699.5	32498.9	2.76702	5.18049	0.534124	0.430154	0.366347	0.188246	1424067_at	Mm.435508	intercellular adhesion molecule	Icam1
1417901_a_at	islet cell autoantigen 1	Ica1	458.7	1016.67	840.333	1299.58	2594.6	2290.17	2.21641	1.83199	1.20984	0.782304	0.391839	0.443927	1417901_a_at	Mm.275683	islet cell autoantigen 1	Ica1
1449038_at	hydroxysteroid 11-beta dehydrogenase 1	Hsd11b1	1205.8	33	87.8667	70.56	482.7	6665.83	0.0273677	0.07287	0.375569	0.467687	0.0683654	0.00495062	1449038_at	Mm.28328	hydroxysteroid 11-beta dehydrogenase 1	Hsd11b1
1433930_at	Heparanase (Hpse), mRNA	Hpse	22.3667	21.4667	39.1667	23.56	2377.17	295.5	0.959762	1.75112	0.548085	0.911149	0.00903036	0.0726452	1433930_at	Mm.265786	heparanase	Hpse
1419905_s_at	hydroxyprostaglandin dehydrogenase 15 (NAD)	Hpgd	148.567	17.0333	20.6	17.34	21227	23443.2	0.114651	0.138658	0.826861	0.982314	0.000802438	0.000726578	1419905_s_at	Mm.18832	hydroxyprostaglandin dehydrogenase 15 (NAD)	Hpgd
1418415_at	homeo box B5	Hoxb5	2.13333	1.63333	2.6	5.38	2261.1	1171.67	0.765625	1.21875	0.628205	0.303594	0.000722362	0.00139403	1418415_at	Mm.207	homeo box B5	Hoxb5
1448926_at	homeo box A5	Hoxa5	8.73333	19.4333	24.5333	4.84	3271.43	1554.4	2.22519	2.80916	0.79212	4.01515	0.00594031	0.0125021	1448926_at	Mm.173	homeo box A5	Hoxa5
1443803_x_at	homeo box A5	Hoxa5	300.1	206.833	542.5	185.4	2512.5	785.333	0.689215	1.80773	0.38126	1.11561	0.0823217	0.26337	1443803_x_at	Mm.173	homeo box A5	Hoxa5
1438988_x_at	hematological and neurological expressed sequence 1	Hn1	1071.17	396.333	290.967	805.48	2072.9	5265.43	0.370002	0.271635	1.36213	0.492046	0.191198	0.0752708	1438988_x_at	Mm.1775	hematological and neurological expressed sequence 1	Hn1
1448180_a_at	hematological and neurological expressed sequence 1	Hn1	1619.13	404.133	424.6	1626.18	2324.33	3983.23	0.249599	0.262239	0.951798	0.248517	0.173871	0.101459	1448180_a_at	Mm.1775	hematological and neurological expressed sequence 1	Hn1
1458802_at	human immunodeficiency virus type I enhancer binding protein 3	Hivep3	1849.77	100.633	131.667	79.68	724	1810.2	0.0544033	0.0711801	0.764304	1.26297	0.138996	0.0555924	1458802_at	Mm.394479	human immunodeficiency virus type I enhancer binding protein 3	Hivep3
1429134_at	human immunodeficiency virus type I enhancer binding protein 3	Hivep3	320.8	157.867	154.5	105.46	1158.5	359.5	0.492103	0.481608	1.02179	1.49693	0.136268	0.439128	1429134_at	Mm.302758	human immunodeficiency virus type I enhancer binding protein 3	Hivep3
1428433_at	homeodomain interacting protein kinase 2	Hipk2	7448.9	863.9	968.667	1366.16	6068.63	4340.37	0.115977	0.130042	0.891844	0.632356	0.142355	0.199038	1428433_at	Mm.391962	homeodomain interacting protein kinase 2	Hipk2
1424863_a_at	homeodomain interacting protein kinase 2	Hipk2	631.967	135.533	142.133	273.54	1112.17	338.533	0.214463	0.224906	0.953565	0.495479	0.121864	0.400354	1424863_a_at	Mm.23790	homeodomain interacting protein kinase 2	Hipk2
1422645_at	hemochromatosis	Hfe	447.6	1150.63	1404.5	1164.04	6116.43	3147.9	2.57067	3.13785	0.819248	0.988483	0.188122	0.365524	1422645_at	Mm.2681	hemochromatosis	Hfe
1458464_at	HECT, C2 and WW domain containing E3 ubiquitin protein ligase 2	Hecw2	175.067	68.1	27.5	218.08	1411.1	1475.57	0.388995	0.157083	2.47636	0.312271	0.0482602	0.0461518	1458464_at	Mm.235342	HECT, C2 and WW domain containing E3 ubiquitin protein ligase 2	Hecw2
1454713_s_at	histidine decarboxylase	Hdc	351.8	68.8	186.033	55.06	3170.13	1551.4	0.195566	0.528804	0.369826	1.24955	0.0217026	0.044347	1454713_s_at	Mm.18603	histidine decarboxylase	Hdc
1451593_at	Histocompatibility 2, Q region locus 1, mRNA (cDNA clone MGC:6571 IMAGE:3257482)	H2-Q1	890.567	1925.6	2820.2	2103.24	18562.8	24870	2.16222	3.16675	0.682788	0.91554	0.103734	0.0774267	1451593_at	Mm.33263	Histocompatibility 2, K1, K region	H2-K1
1425336_x_at	histocompatibility 2, K1, K region	H2-K1	4887.77	12573.4	9771.13	14042.5	29923.1	25681.4	2.57242	1.9991	1.28679	0.895381	0.420191	0.489592	1425336_x_at	Mm.422886	histocompatibility 2, K1, K region	H2-K1
1427746_x_at	histocompatibility 2, K1, K region	H2-K1	273.667	499.433	450.8	1132.72	3664.2	2847.67	1.82497	1.64726	1.10788	0.440915	0.136301	0.175383	1427746_x_at	Mm.33263	histocompatibility 2, K1, K region	H2-K1
1424948_x_at	histocompatibility 2, D region locus 1 /// histocompatibility 2, K1, K region /// histocompatibility 2, D region /// MHC (A.CA/J(H-2K-f) class I antigen	H2-D1 /// H2-K1 /// H2-L /// LOC56628	681.367	1427.83	1111.67	2593.02	7844.67	5991.03	2.09554	1.63152	1.28441	0.550645	0.182013	0.238328	1424948_x_at	Mm.33263	histocompatibility 2, D region locus 1 /// histocompatibility 2, K1, K region	H2-D1 /// H2-K1
1426324_at	histocompatibility 2, D region locus 1	H2-D1	932.367	4116.3	2479.17	3698.94	11491.1	11844.5	4.41489	2.659	1.66036	1.11283	0.358216	0.347529	1426324_at	Mm.33263	histocompatibility 2, D region locus 1	H2-D1
1450648_s_at	histocompatibility 2, class II antigen A, beta 1	H2-Ab1	1551.33	62.0667	162.767	74.92	974.2	2577.43	0.0400086	0.10492	0.381323	0.828439	0.0637104	0.0240808	1450648_s_at	Mm.254067	histocompatibility 2, class II antigen A, beta 1	H2-Ab1
1425477_x_at	histocompatibility 2, class II antigen A, beta 1	H2-Ab1	415.667	17.3333	8.16667	13.78	386.5	908.633	0.0417001	0.0196472	2.12245	1.25786	0.0448469	0.0190763	1425477_x_at	Mm.254067	histocompatibility 2, class II antigen A, beta 1	H2-Ab1
1452431_s_at	histocompatibility 2, class II antigen A, alpha /// histocompatibility 2, class II antigen E alpha	H2-Aa /// H2-Ea	1269.47	46.6667	112.867	86.52	1524	2564.3	0.0367608	0.0889087	0.413467	0.539374	0.0306212	0.0181986	1452431_s_at	Mm.235338	histocompatibility 2, class II antigen A, alpha	H2-Aa
1435290_x_at	histocompatibility 2, class II antigen A, alpha	H2-Aa	975.767	117	304.767	122.24	1437.53	2810.9	0.119906	0.312336	0.3839	0.957134	0.0813894	0.0416237	1435290_x_at	Mm.235338	histocompatibility 2, class II antigen A, alpha	H2-Aa
1456036_x_at	glutathione S-transferase omega 1	Gsto1	1454	79.4333	248.3	332.88	545.533	1150.7	0.0546309	0.17077	0.319909	0.238625	0.145607	0.0690304	1456036_x_at	Mm.378931	glutathione S-transferase omega 1	Gsto1
1416531_at	glutathione S-transferase omega 1	Gsto1	790.233	97.2	174.9	535.2	1052.63	701.9	0.123002	0.221327	0.555746	0.181614	0.0923398	0.138481	1416531_at	Mm.378931	glutathione S-transferase omega 1	Gsto1
1416411_at	glutathione S-transferase, mu 2	Gstm2	103.867	297.033	341.233	242.18	1641.1	907.167	2.85976	3.2853	0.87047	1.2265	0.180996	0.32743	1416411_at	---	glutathione S-transferase, mu 2	Gstm2
1456312_x_at	gelsolin	Gsn	15947.4	233.967	121.367	98.44	742.633	25455	0.0146711	0.00761042	1.92777	2.37674	0.31505	0.0091914	1456312_x_at	Mm.21109	gelsolin	Gsn
1437171_x_at	gelsolin	Gsn	13015.3	177.633	109.833	99.94	468.867	21342.1	0.013648	0.00843879	1.6173	1.7774	0.378857	0.00832314	1437171_x_at	Mm.21109	gelsolin	Gsn
1456567_x_at	granulin	Grn	7076.13	6470.5	8581.3	7224.74	15004.7	11905.9	0.914412	1.21271	0.754023	0.895603	0.431232	0.543472	1456567_x_at	Mm.1568	granulin	Grn
1448148_at	granulin	Grn	2338.5	1798.73	1380.7	2841.98	6301.33	3482.7	0.769183	0.590421	1.30277	0.632916	0.285453	0.516477	1448148_at	Mm.1568	granulin	Grn
1417894_at	G protein-coupled receptor 97	Gpr97	50.5	157.667	141.133	781.6	11926.7	740.433	3.12211	2.79472	1.11715	0.201723	0.0132196	0.212938	1417894_at	Mm.27995	G protein-coupled receptor 97	Gpr97
1437409_s_at	G protein-coupled receptor 126	Gpr126	167.733	280.6	286.833	424.76	1415.97	5991.37	1.67289	1.71006	0.978268	0.660608	0.198169	0.0468341	1437409_s_at	Mm.390261	G protein-coupled receptor 126	Gpr126
1437408_at	G protein-coupled receptor 126	Gpr126	31.9667	95.8	34.2667	137.84	378.533	1321.67	2.99687	1.07195	2.79572	0.695009	0.253082	0.0724842	1437408_at	Mm.390261	G protein-coupled receptor 126	Gpr126
1420394_s_at	glycoprotein 49 A /// leukocyte immunoglobulin-like receptor, subfamily B, member 4	Gp49a /// Lilrb4	854.7	51.4	69.5	57.84	1075.1	11569.3	0.0601381	0.0813151	0.739568	0.888658	0.0478095	0.00444281	1420394_s_at	Mm.34408	glycoprotein 49 A /// leukocyte immunoglobulin-like receptor, subfamily B, member 4	Gp49a /// Lilrb4
1433546_at	glucosamine (N-acetyl)-6-sulfatase	Gns	3125.83	1551.7	1039.37	1835.88	5590.53	3372.5	0.496412	0.332509	1.49293	0.845208	0.277558	0.460104	1433546_at	Mm.207683	glucosamine (N-acetyl)-6-sulfatase	Gns
1433656_a_at	guanine nucleotide binding protein-like 3 (nucleolar)	Gnl3	1770.1	1012.87	1544.77	1795.54	2052.37	2882.57	0.572209	0.8727	0.655676	0.564101	0.493512	0.351377	1433656_a_at	Mm.88512	guanine nucleotide binding protein-like 3 (nucleolar)	Gnl3
1449848_at	guanine nucleotide binding protein, alpha 14	Gna14	61.6667	41.7	22.7	29.56	227.9	1208.73	0.676216	0.368108	1.837	1.41069	0.182975	0.0344989	1449848_at	Mm.313181	guanine nucleotide binding protein, alpha 14	Gna14
1422555_s_at	guanine nucleotide binding protein, alpha 13	Gna13	4124.73	3398.43	3081.6	4389.58	10161.1	9350.03	0.823916	0.747103	1.10281	0.774205	0.334456	0.363468	1422555_s_at	Mm.193925	guanine nucleotide binding protein, alpha 13	Gna13
1430295_at	guanine nucleotide binding protein, alpha 13	Gna13	1692.4	1811.97	3767.37	2347.66	3847.43	8909.7	1.07065	2.22605	0.480964	0.771818	0.470955	0.20337	1430295_at	Mm.193925	guanine nucleotide binding protein, alpha 13	Gna13
1433749_at	guanine nucleotide binding protein, alpha 13	Gna13	3364.13	2741.17	2498.5	4005.6	9235.8	8371.43	0.814821	0.742688	1.09712	0.684334	0.296798	0.327443	1433749_at	Mm.193925	guanine nucleotide binding protein, alpha 13	Gna13
1450656_at	guanine nucleotide binding protein, alpha 13	Gna13	1710.17	1191.37	757.2	1822	4986.37	3198.47	0.696638	0.442764	1.57338	0.653879	0.238925	0.372481	1450656_at	Mm.193925	guanine nucleotide binding protein, alpha 13	Gna13
1453470_a_at	guanine nucleotide binding protein, alpha 13	Gna13	298.533	322.167	603.233	783.08	1550.17	2057.9	1.07916	2.02066	0.534066	0.41141	0.207827	0.156551	1453470_a_at	Mm.193925	guanine nucleotide binding protein, alpha 13	Gna13
1446722_at	Guanine nucleotide binding protein, alpha 13 (Gna13), mRNA	Gna13	733.567	712.833	933.2	357.88	1457.93	1647.87	0.971736	1.27214	0.763859	1.99182	0.488934	0.432579	1446722_at	Mm.438642	Transcribed locus	---
1419194_s_at	glia maturation factor, gamma	Gmfg	406.267	194.567	177.433	920.28	4073.33	2610.5	0.478914	0.436741	1.09656	0.211421	0.047766	0.0745323	1419194_s_at	Mm.194536	glia maturation factor, gamma	Gmfg
1439549_at	gene model 368, (NCBI)	Gm368	635.467	93.8	101.2	1311.86	904.367	450.367	0.147608	0.159253	0.926877	0.0715015	0.103719	0.208275	1439549_at	Mm.25626	proline rich Gla (G-carboxyglutamic acid) 3 (transmembrane)	Prrg3
1416255_at	gap junction membrane channel protein alpha 4	Gja4	1021.5	1366.33	628.1	4183.04	9549.8	7931.5	1.33758	0.61488	2.17534	0.326636	0.143075	0.172267	1416255_at	Mm.24615	gap junction membrane channel protein alpha 4	Gja4
1424375_s_at	GTPase, IMAP family member 4	Gimap4	91.3667	1368.57	1039.63	2610.52	23148.9	12724.6	14.9788	11.3787	1.31639	0.524251	0.0591202	0.107553	1424375_s_at	Mm.333048	GTPase, IMAP family member 4	Gimap4
1424374_at	GTPase, IMAP family member 4	Gimap4	89.5667	418.233	254.8	1219.64	8811.87	4226.07	4.66952	2.84481	1.64142	0.342915	0.0474625	0.0989652	1424374_at	Mm.333048	GTPase, IMAP family member 4	Gimap4
1435750_at	GTP cyclohydrolase I feedback regulator	Gchfr	34.8667	57.4	24.4333	110.2	2795.7	289.433	1.64627	0.700765	2.34925	0.520871	0.0205315	0.198319	1435750_at	Mm.86373	GTP cyclohydrolase I feedback regulator	Gchfr
1429033_at	golgi coiled coil 1	Gcc1	311.767	438.167	416.433	416.82	3631.07	1185.1	1.40543	1.33572	1.05219	1.05121	0.120672	0.36973	1429033_at	Mm.332950	golgi coiled coil 1	Gcc1
1425464_at	GATA binding protein 6	Gata6	49.5	68.6333	69.8667	69.3	601.533	1146.87	1.38653	1.41145	0.982347	0.99038	0.114097	0.0598442	1425464_at	Mm.329287	GATA binding protein 6	Gata6
1434928_at	growth arrest-specific 2 like 1	Gas2l1	832.333	2101.83	2695.97	1542.22	3905.03	4078.2	2.52523	3.23905	0.779621	1.36286	0.538237	0.515383	1434928_at	Mm.44591	growth arrest-specific 2 like 1	Gas2l1
1454780_at	UDP-N-acetyl-alpha-D-galactosamine:polypeptide N-acetylgalactosaminyltransferase-like 4	Galntl4	196.333	688.5	629.567	1081.82	2488.13	2795.87	3.50679	3.20662	1.09361	0.636428	0.276713	0.246256	1454780_at	Mm.323322	UDP-N-acetyl-alpha-D-galactosamine:polypeptide N-acetylgalactosaminyltransferase-like 4	Galntl4
1453851_a_at	growth arrest and DNA-damage-inducible 45 gamma	Gadd45g	2992.23	5403.23	6868.13	2122.28	20927.5	11618.9	1.80575	2.29532	0.786711	2.54596	0.258188	0.465037	1453851_a_at	Mm.281298	growth arrest and DNA-damage-inducible 45 gamma	Gadd45g
1449773_s_at	growth arrest and DNA-damage-inducible 45 beta	Gadd45b	3522.77	5429.23	10498.8	6919.8	14719.7	16440.1	1.54118	2.98027	0.517129	0.784594	0.36884	0.330244	1449773_s_at	Mm.1360	growth arrest and DNA-damage-inducible 45 beta	Gadd45b
1450971_at	growth arrest and DNA-damage-inducible 45 beta	Gadd45b	2133.47	3043.63	5167.03	3743.76	7329.3	5737.7	1.42661	2.4219	0.589049	0.812988	0.415269	0.530462	1450971_at	Mm.1360	growth arrest and DNA-damage-inducible 45 beta	Gadd45b
1451285_at	fusion, derived from t(12;16) malignant liposarcoma (human)	Fus	1193.43	1390.6	1249.17	3192.76	3328.33	3780.77	1.16521	1.0467	1.11322	0.435548	0.417807	0.367809	1451285_at	Mm.277680	fusion, derived from t(12;16) malignant liposarcoma (human)	Fus
1416514_a_at	fascin homolog 1, actin bundling protein (Strongylocentrotus) purpuratus)	Fscn1	17450.8	657.4	912.467	25155.6	17246.7	3475.13	0.0376717	0.0522881	0.720465	0.0261333	0.0381174	0.189173	1416514_a_at	Mm.289707	fascin homolog 1, actin bundling protein (Strongylocentrotus purpuratus)	Fscn1
1434285_at	FERM domain containing 4A	Frmd4a	3221.47	882.067	895.967	1582.26	4932.53	6089.93	0.273809	0.278124	0.984486	0.557473	0.178826	0.14484	1434285_at	Mm.37932	FERM domain containing 4A	Frmd4a
1422953_at	formyl peptide receptor, related sequence 2	Fpr-rs2	65.5667	50.4333	89.0333	27.52	257.667	2711.07	0.769192	1.35791	0.566455	1.83261	0.195731	0.0186028	1422953_at	Mm.378918	formyl peptide receptor, related sequence 2	Fpr-rs2
1453321_at	fibronectin type III domain containing 1	Fndc1	247.733	60.6667	102.567	3637.38	251.8	1492.57	0.244887	0.41402	0.591485	0.0166787	0.240932	0.0406459	1453321_at	Mm.379161	fibronectin type III domain containing 1	Fndc1
1426983_at	formin binding protein 1	Fnbp1	4107.37	324.667	337.4	171.38	1124.1	754.367	0.079045	0.0821451	0.96226	1.89443	0.288824	0.430383	1426983_at	Mm.52297	formin binding protein 1	Fnbp1
1438164_x_at	flotillin 2	Flot2	1927.33	386.6	380.133	536.08	1921.4	1898.67	0.200588	0.197233	1.01701	0.721161	0.201207	0.203617	1438164_x_at	Mm.130227	flotillin 2	Flot2
1416036_at	FK506 binding protein 1a	Fkbp1a	2718.93	1077.6	1036.47	4221.4	3858.27	3245.47	0.396332	0.381203	1.03969	0.255271	0.279296	0.332032	1416036_at	Mm.278458	FK506 binding protein 1a	Fkbp1a
1433481_at	FK506 binding protein 14	Fkbp14	631.867	565.533	620.367	634.52	1038.37	1784.9	0.89502	0.9818	0.911611	0.891277	0.544637	0.316843	1433481_at	Mm.274693	FK506 binding protein 14	Fkbp14
1433489_s_at	fibroblast growth factor receptor 2	Fgfr2	4355.23	200.6	166.333	179.92	706.9	1304.8	0.0460595	0.0381916	1.20601	1.11494	0.283774	0.15374	1433489_s_at	Mm.16340	fibroblast growth factor receptor 2	Fgfr2
1434260_at	FCH and double SH3 domains 2	Fchsd2	1919.97	1420.07	1603.9	1468.02	6519.93	3291.37	0.739631	0.835379	0.885384	0.967335	0.217804	0.431452	1434260_at	Mm.263041	FCH and double SH3 domains 2	Fchsd2
1448620_at	Fc receptor, IgG, low affinity III	Fcgr3	1763.47	18.5667	39.7	65.24	405.033	1221.5	0.0105285	0.0225125	0.467674	0.28459	0.0458398	0.0151999	1448620_at	Mm.22119	Fc receptor, IgG, low affinity III	Fcgr3
1453137_at	F-box protein 30	Fbxo30	464.5	913.333	1059.47	951.58	1762.83	2027.8	1.96627	2.28088	0.862069	0.959807	0.518105	0.450406	1453137_at	Mm.276229	F-box protein 30	Fbxo30
1460208_at	fibrillin 1	Fbn1	200.467	41.9667	95.6667	113.14	664.7	2969.23	0.209345	0.47722	0.438676	0.370927	0.0631363	0.0141338	1460208_at	Mm.271644	fibrillin 1	Fbn1
1418773_at	fatty acid desaturase 3	Fads3	364.067	258.567	6.66667	662.36	1858.17	834.167	0.710218	0.0183117	38.785	0.390372	0.139151	0.30997	1418773_at	Mm.253875	fatty acid desaturase 3	Fads3
1419031_at	fatty acid desaturase 2	Fads2	1077.93	134.067	82.3	452.56	326.533	314.767	0.124374	0.0763498	1.629	0.296241	0.410576	0.425924	1419031_at	Mm.38901	fatty acid desaturase 2	Fads2
1416021_a_at	fatty acid binding protein 5, epidermal	Fabp5	24622.7	316	316.9	5440.06	28577.1	15714.5	0.0128337	0.0128703	0.99716	0.0580876	0.0110578	0.0201089	1416021_a_at	Mm.432115	fatty acid binding protein 5, epidermal /// fatty acid-binding protein, epidermal pseudogene /// similar to Fatty acid-binding protein, epidermal (E-FABP) (Psoriasis-associated fatty acid-binding protein homolog) (PA-FABP) (Keratinocyte lipid-binding protein)	Fabp5 /// LOC628298 /// LOC669559
1416022_at	fatty acid binding protein 5, epidermal	Fabp5	4698.27	10.3333	48.8	792.54	5434.03	1237.7	0.00219939	0.0103868	0.211749	0.0130382	0.0019016	0.00834882	1416022_at	Mm.741	fatty acid binding protein 5, epidermal	Fabp5
1417023_a_at	fatty acid binding protein 4, adipocyte	Fabp4	22.2333	50.9667	83.1667	38.96	18167.1	3210.63	2.29235	3.74063	0.612826	1.30818	0.00280544	0.0158743	1417023_a_at	Mm.582	fatty acid binding protein 4, adipocyte	Fabp4
1451263_a_at	fatty acid binding protein 4, adipocyte	Fabp4	27.2667	50.5333	100.233	35.04	9858.03	2719.17	1.8533	3.67604	0.504157	1.44216	0.00512611	0.0185841	1451263_a_at	Mm.582	fatty acid binding protein 4, adipocyte	Fabp4
1448764_a_at	fatty acid binding protein 1, liver	Fabp1	4.6	8.83333	4.43333	7.32	1002.33	4495.17	1.92029	0.963768	1.99248	1.20674	0.00881277	0.00196507	1448764_a_at	Mm.22126	fatty acid binding protein 1, liver	Fabp1
1437308_s_at	coagulation factor II (thrombin) receptor	F2r	6644.53	8344.87	13309.5	18180.2	24736.7	18778.3	1.2559	2.00308	0.626986	0.45901	0.337347	0.44439	1437308_s_at	Mm.24816	coagulation factor II (thrombin) receptor	F2r
1450852_s_at	coagulation factor II (thrombin) receptor	F2r	691.533	1169.3	1213.87	7556.54	8397.43	6101.13	1.69088	1.75533	0.963285	0.15474	0.139245	0.191653	1450852_s_at	Mm.24816	coagulation factor II (thrombin) receptor	F2r
1447685_x_at	E26 avian leukemia oncogene 2, 3' domain	Ets2	416.5	1624.17	1923.03	1948.44	4997.03	3210.97	3.89956	4.61713	0.844586	0.833573	0.325026	0.505819	1447685_x_at	Mm.290207	E26 avian leukemia oncogene 2, 3' domain	Ets2
1420024_s_at	eukaryotic translation termination factor 1	Etf1	1297.43	1412.93	2407.77	2150.9	3140.5	3494.93	1.08902	1.85579	0.586823	0.656903	0.449907	0.40428	1420024_s_at	Mm.329353	eukaryotic translation termination factor 1	Etf1
1451208_at	eukaryotic translation termination factor 1	Etf1	556.2	656.667	823.633	1874.82	1990.83	1756.37	1.18063	1.48082	0.79728	0.350256	0.329845	0.373878	1451208_at	Mm.329353	eukaryotic translation termination factor 1	Etf1
1449280_at	endothelial cell-specific molecule 1	Esm1	39.9667	10.8	12.8667	599.92	301.1	4928.63	0.270225	0.321935	0.839378	0.0180024	0.0358685	0.00219128	1449280_at	Mm.38929	endothelial cell-specific molecule 1 /// similar to Endothelial cell-specific molecule 1 precursor (ESM-1 secretory protein) (ESM-1)	Esm1 /// LOC632677
1433490_s_at	erythrocyte protein band 4.1-like 2	Epb4.1l2	4776.9	2879.87	1326.5	2546.3	8962.37	5629.67	0.602874	0.277691	2.17103	1.131	0.321329	0.511552	1433490_s_at	Mm.306026	erythrocyte protein band 4.1-like 2	Epb4.1l2
1451161_a_at	EGF-like module containing, mucin-like, hormone receptor-like sequence 1	Emr1	1119.53	63.5333	96.2	164.72	736	655.467	0.0567498	0.0859287	0.66043	0.385705	0.0863225	0.0969284	1451161_a_at	Mm.2254	EGF-like module containing, mucin-like, hormone receptor-like sequence 1	Emr1
1417104_at	epithelial membrane protein 3	Emp3	349.067	284.467	349.3	310.58	562.6	1213.27	0.814935	1.00067	0.814391	0.915921	0.505629	0.234463	1417104_at	Mm.20829	epithelial membrane protein 3	Emp3
1435264_at	elastin microfibril interfacer 2	Emilin2	847.3	44.2667	74.1333	79.1	287.533	1003.9	0.0522444	0.0874936	0.597122	0.559629	0.153953	0.0440947	1435264_at	Mm.23462	elastin microfibril interfacer 2	Emilin2
1416414_at	elastin microfibril interfacer 1	Emilin1	184.8	140.133	12.2667	889.54	10247.6	1021.1	0.758297	0.0663781	11.4239	0.157535	0.0136747	0.137238	1416414_at	Mm.286375	elastin microfibril interfacer 1	Emilin1
1416010_a_at	EH-domain containing 1	Ehd1	1591.63	1180.67	2008.37	1444.44	2158.07	7969.67	0.741796	1.26183	0.587874	0.817387	0.547095	0.148145	1416010_a_at	Mm.30169	EH-domain containing 1	Ehd1
1416011_x_at	EH-domain containing 1	Ehd1	794.467	495.733	786.333	767.06	994.6	2962.4	0.623983	0.989763	0.630437	0.646277	0.498425	0.167342	1416011_x_at	Mm.30169	EH-domain containing 1	Ehd1
1419638_at	ephrin B2	Efnb2	324.933	1301	1657.03	1818.94	2730.13	7655.23	4.0039	5.09961	0.785138	0.715252	0.476534	0.169949	1419638_at	Mm.209813	ephrin B2	Efnb2
1418286_a_at	ephrin B1	Efnb1	367.6	649.333	584.567	324.24	2153.1	2309.97	1.76641	1.59022	1.11079	2.00263	0.301581	0.281101	1418286_a_at	Mm.3374	ephrin B1	Efnb1
1418285_at	ephrin B1	Efnb1	207.633	406.7	324.033	117.38	1649.27	1575.47	1.95874	1.5606	1.25512	3.46482	0.246594	0.258146	1418285_at	Mm.3374	ephrin B1	Efnb1
1427183_at	epidermal growth factor-containing fibulin-like extracellular matrix protein 1	Efemp1	1500.3	16.4667	11.4333	55.38	534.667	3941.07	0.0109756	0.0076207	1.44023	0.29734	0.030798	0.00417823	1427183_at	Mm.44176	epidermal growth factor-containing fibulin-like extracellular matrix protein 1	Efemp1
1437347_at	endothelin receptor type B	Ednrb	3815.3	182.1	134.833	305.36	2607.57	6336.03	0.0477289	0.0353402	1.35056	0.596345	0.0698352	0.0287404	1437347_at	Mm.229532	endothelin receptor type B	Ednrb
1437356_at	Epstein-Barr virus induced gene 2	Ebi2	2077.8	35.7667	63.4333	82	680.133	217.767	0.0172137	0.0305291	0.563847	0.436179	0.0525877	0.164243	1437356_at	---	Epstein-Barr virus induced gene 2	Ebi2
1454963_at	RIKEN cDNA E430028B21 gene	E430028B21Rik	501.767	956.633	1179.2	1212.68	6177.5	5240.77	1.90653	2.3501	0.811256	0.788859	0.154858	0.182537	1454963_at	Mm.290758	RIKEN cDNA E430028B21 gene	E430028B21Rik
1443869_at	RIKEN cDNA E430028B21 gene	E430028B21Rik	128.7	283.033	333.567	266.62	978.4	1397.13	2.19917	2.59182	0.848506	1.06156	0.289282	0.202581	1443869_at	Mm.290758	RIKEN cDNA E430028B21 gene	E430028B21Rik
1455697_at	PREDICTED: RIKEN cDNA E130113E03 gene [Mus musculus], mRNA sequence	E130113E03Rik	425.2	37.8333	33.6	109.98	8858.8	237.733	0.0889777	0.0790216	1.12599	0.344002	0.00427071	0.159142	1455697_at	Mm.291864	Hypothetical LOC629059	LOC629059
1434856_at	RIKEN cDNA E130014H08 gene	E130014H08Rik	1516.73	1115.8	929.367	383.64	4298.43	6093.63	0.73566	0.612742	1.2006	2.90846	0.259583	0.183109	1434856_at	Mm.397910	ankyrin repeat domain 44	Ankrd44
1420459_at	Down syndrome critical region homolog 6 (human)	Dscr6	21	491.1	764.833	340.58	4535.47	3852.63	23.3857	36.4206	0.642101	1.44195	0.10828	0.127471	1420459_at	Mm.42604	Down syndrome critical region homolog 6 (human)	Dscr6
1416600_a_at	Down syndrome critical region homolog 1 (human)	Dscr1	6844.57	2610.23	3249.6	1904.9	8681.07	9242.77	0.381358	0.474771	0.803248	1.37027	0.300681	0.282408	1416600_a_at	Mm.265744	Down syndrome critical region homolog 1 (human)	Dscr1
1454613_at	dihydropyrimidinase-like 3	Dpysl3	1537.9	66.8333	101.8	358.96	3275.4	1649.87	0.0434575	0.0661942	0.656516	0.186186	0.0204046	0.0405083	1454613_at	Mm.428551	dihydropyrimidinase-like 3	Dpysl3
1415877_at	dihydropyrimidinase-like 3	Dpysl3	1156.1	21.2333	53.4	130.9	1525.2	776.5	0.0183663	0.0461898	0.397628	0.16221	0.0139217	0.0273449	1415877_at	Mm.8180	dihydropyrimidinase-like 3	Dpysl3
1436479_a_at	dipeptidylpeptidase 7	Dpp7	1089.13	236.133	184.433	275.86	3114.4	1149.43	0.216808	0.16934	1.28032	0.85599	0.0758198	0.205435	1436479_a_at	Mm.21440	dipeptidylpeptidase 7	Dpp7
1435680_a_at	dipeptidylpeptidase 7	Dpp7	305.733	83.9667	51.6333	103.16	1001.5	250.6	0.27464	0.168884	1.62621	0.813946	0.0838409	0.335063	1435680_a_at	Mm.21440	dipeptidylpeptidase 7	Dpp7
1416697_at	dipeptidylpeptidase 4	Dpp4	50.0667	684	583.8	533.58	13057.7	3606.53	13.6618	11.6605	1.17163	1.28191	0.052383	0.189656	1416697_at	Mm.1151	dipeptidylpeptidase 4	Dpp4
1441342_at	Dipeptidylpeptidase 4, mRNA (cDNA clone MGC:14076 IMAGE:3982742)	Dpp4	14.2667	156.033	177.733	63.04	3466.67	1039.97	10.9369	12.4579	0.877907	2.47515	0.0450096	0.150037	1441342_at	Mm.1151	Dipeptidylpeptidase 4	Dpp4
1459973_x_at	dipeptidylpeptidase 4	Dpp4	7.76667	79.4667	107.4	42.32	1511.9	308.767	10.2318	13.8283	0.739913	1.87776	0.0525608	0.257368	1459973_x_at	Mm.1151	dipeptidylpeptidase 4	Dpp4
1448892_at	dedicator of cytokinesis 7	Dock7	972.1	266.333	92.7333	432.76	1103.1	983.767	0.273977	0.0953948	2.87203	0.61543	0.241441	0.270728	1448892_at	Mm.260623	dedicator of cytokinesis 7	Dock7
1419204_at	delta-like 1 (Drosophila)	Dll1	1027.53	423.133	411.2	145.16	1288.87	5949.6	0.411795	0.400182	1.02902	2.91494	0.328299	0.0711196	1419204_at	Mm.4875	delta-like 1 (Drosophila)	Dll1
1448669_at	dickkopf homolog 3 (Xenopus laevis)	Dkk3	1907.13	101.333	92.9333	395.5	2088.2	493.033	0.0531338	0.0487293	1.09039	0.256216	0.0485266	0.20553	1448669_at	Mm.55143	dickkopf homolog 3 (Xenopus laevis)	Dkk3
1432273_a_at	Duffy blood group	Dfy	369.5	137.8	240.733	634.9	10550.6	538.367	0.372936	0.651511	0.572418	0.217042	0.0130608	0.255959	1432273_a_at	Mm.6393	Duffy blood group, chemokine receptor	Darc
1423346_at	degenerative spermatocyte homolog 1 (Drosophila)	Degs1	13931.4	5090.43	6997.03	10720.1	30361.6	10874.7	0.365393	0.502249	0.727513	0.47485	0.16766	0.468097	1423346_at	Mm.29648	degenerative spermatocyte homolog 1 (Drosophila)	Degs1
1423345_at	degenerative spermatocyte homolog 1 (Drosophila)	Degs1	4254.8	996.933	821.567	3997.06	17358.2	2989.73	0.234308	0.193092	1.21345	0.249417	0.0574331	0.333452	1423345_at	Mm.29648	degenerative spermatocyte homolog 1 (Drosophila)	Degs1
1416457_at	dimethylarginine dimethylaminohydrolase 2	Ddah2	1163.6	1121.87	1328.93	2418.76	4278.03	3233.47	0.964134	1.14209	0.844186	0.463819	0.262239	0.346955	1416457_at	Mm.1457	dimethylarginine dimethylaminohydrolase 2	Ddah2
1449368_at	decorin	Dcn	2590.4	116.533	68.3667	128.78	6325.47	6292.3	0.0449866	0.0263923	1.70453	0.904902	0.0184229	0.01852	1449368_at	Mm.56769	decorin	Dcn
1418966_a_at	discoidin, CUB and LCCL domain containing 1	Dcbld1	152.4	270.467	301.2	2791.4	2491.97	1041.77	1.77472	1.97638	0.897964	0.0968928	0.108535	0.259623	1418966_a_at	Mm.62982	discoidin, CUB and LCCL domain containing 1	Dcbld1
1418762_at	decay accelerating factor 1	Daf1	56.1	93.1	51.3667	206.6	14457.2	466.967	1.65954	0.915627	1.81246	0.450629	0.0064397	0.199372	1418762_at	Mm.101591	CD55 antigen	Cd55
1460242_at	decay accelerating factor 1	Daf1	42.8667	21.5667	60.2333	109.72	7029.53	231.133	0.50311	1.40513	0.358052	0.196561	0.00306801	0.0933083	1460242_at	Mm.101591	CD55 antigen	Cd55
1427054_s_at	ABI gene family, member 3 (NESH) binding protein, mRNA (cDNA clone IMAGE:4982180)	D930038M13Rik	58.7667	40.7667	36.8	16.06	447.033	4789.17	0.693704	0.626205	1.10779	2.5384	0.0911938	0.00851227	1427054_s_at	Mm.209236	ABI gene family, member 3 (NESH) binding protein	Abi3bp
1426834_s_at	RIKEN cDNA D930015E06 gene	D930015E06Rik	332.133	152.3	132.2	304.72	1052.77	369.467	0.458551	0.398033	1.15204	0.499803	0.144666	0.412216	1426834_s_at	Mm.28838	RIKEN cDNA D930015E06 gene	D930015E06Rik
1442434_at	DNA segment, Chr 8, ERATO Doi 82, expressed	D8Ertd82e	2659.27	222.9	519.067	2160.54	2725	1062.47	0.0838201	0.195192	0.429425	0.103169	0.0817982	0.209795	1442434_at	Mm.244971	DNA segment, Chr 8, ERATO Doi 82, expressed	D8Ertd82e
1417953_at	DNA segment, Chr 6, Wayne State University 176, expressed	D6Wsu176e	1191.4	1519.73	1448.47	1682.72	3974.5	3380.33	1.27559	1.21577	1.0492	0.903141	0.382371	0.449581	1417953_at	Mm.258484	DNA segment, Chr 6, Wayne State University 176, expressed	D6Wsu176e
1454197_a_at	DNA segment, Chr 19, ERATO Doi 678, expressed	D19Ertd678e	329.433	168	151.9	353.82	1200.5	435.567	0.509967	0.461095	1.10599	0.474818	0.139942	0.385704	1454197_a_at	Mm.294908	coiled-coil domain containing 86	Ccdc86
1438868_at	DNA segment, Chr 14, ERATO Doi 668, expressed	D14Ertd668e	160.3	334.6	494.733	73.14	1766.03	1635.97	2.08734	3.0863	0.676324	4.57479	0.189464	0.204527	1438868_at	Mm.205022	DNA segment, Chr 14, ERATO Doi 668, expressed	D14Ertd668e
1436450_at	DNA segment, Chr 11, Brigham & Women's Genetics 0517 expressed	D11Bwg0517e	2837.33	59.8	122.333	502.1	1383.83	648.3	0.0210761	0.0431156	0.488828	0.1191	0.0432133	0.0922412	1436450_at	Mm.341103	DNA segment, Chr 11, Brigham & Women's Genetics 0517 expressed	D11Bwg0517e
1459911_at	RIKEN cDNA D030068L24 gene	D030068L24Rik	829.633	470.2	341.733	775.6	2404.6	1142.37	0.566756	0.411909	1.37593	0.60624	0.195542	0.411602	1459911_at	Mm.102872	cerebellar degeneration-related protein 2-like	Cdr2l
1416194_at	cytochrome P450, family 4, subfamily b, polypeptide 1	Cyp4b1	38.6667	63.6667	55.6667	43.16	28533.6	22231.1	1.64655	1.43966	1.14371	1.47513	0.00223129	0.00286386	1416194_at	Mm.1840	cytochrome P450, family 4, subfamily b, polypeptide 1	Cyp4b1
1460011_at	cytochrome P450, family 26, subfamily b, polypeptide 1	Cyp26b1	197.6	245.267	296.767	81.02	6574	1674.37	1.24123	1.50186	0.826463	3.02724	0.0373086	0.146483	1460011_at	Mm.255246	cytochrome P450, family 26, subfamily b, polypeptide 1	Cyp26b1
1436778_at	cytochrome b-245, beta polypeptide	Cybb	113.033	31.6667	28.6333	40.62	723.067	3997.93	0.280153	0.253318	1.10594	0.779583	0.0437949	0.00792076	1436778_at	Mm.200362	cytochrome b-245, beta polypeptide	Cybb
1449984_at	chemokine (C-X-C motif) ligand 2	Cxcl2	2509.4	772.667	2379.07	5551.3	9442.17	16095	0.307909	0.948062	0.324777	0.139187	0.0818315	0.0480065	1449984_at	Mm.4979	chemokine (C-X-C motif) ligand 2	Cxcl2
1418718_at	chemokine (C-X-C motif) ligand 16	Cxcl16	296.633	134.6	191.033	173.62	3161.27	773.967	0.453759	0.644005	0.704589	0.775256	0.0425779	0.173909	1418718_at	Mm.436590	chemokine (C-X-C motif) ligand 16	Cxcl16
1449195_s_at	chemokine (C-X-C motif) ligand 16	Cxcl16	181.567	30.3333	31.2	80.44	2333.3	654.967	0.167064	0.171838	0.972222	0.377093	0.0130002	0.0463128	1449195_s_at	Mm.436590	chemokine (C-X-C motif) ligand 16	Cxcl16
1418930_at	chemokine (C-X-C motif) ligand 10	Cxcl10	583.467	95.9667	182.233	249.26	19388.7	386.733	0.164477	0.312329	0.526614	0.385006	0.00494961	0.248147	1418930_at	Mm.877	chemokine (C-X-C motif) ligand 10	Cxcl10
1457644_s_at	chemokine (C-X-C motif) ligand 1	Cxcl1	2138	6747.63	11668.3	16522.9	29565.3	15509.9	3.15605	5.45759	0.578286	0.40838	0.228228	0.435053	1457644_s_at	Mm.21013	chemokine (C-X-C motif) ligand 1	Cxcl1
1419209_at	chemokine (C-X-C motif) ligand 1	Cxcl1	1056.37	2766.6	4320.87	8909.68	16226.7	6901.1	2.61898	4.09031	0.640288	0.310516	0.170497	0.400893	1419209_at	Mm.21013	chemokine (C-X-C motif) ligand 1	Cxcl1
1441855_x_at	chemokine (C-X-C motif) ligand 1	Cxcl1	924.933	1475.67	3226.07	4514.22	9584.2	4540	1.59543	3.48789	0.45742	0.326893	0.153969	0.325037	1441855_x_at	Mm.21013	chemokine (C-X-C motif) ligand 1	Cxcl1
1448591_at	cathepsin S	Ctss	18499.1	177.333	338.667	1078.8	6428.43	20452.2	0.00958605	0.0183072	0.523622	0.16438	0.0275858	0.00867062	1448591_at	Mm.3619	cathepsin S	Ctss
1450652_at	cathepsin K	Ctsk	798.933	105.533	59.2333	629.5	885.833	3185.4	0.132093	0.0741405	1.78165	0.167646	0.119135	0.0331303	1450652_at	Mm.272085	cathepsin K	Ctsk
1417490_at	cathepsin B	Ctsb	12392.4	4530.4	5150.83	6756.2	21719.5	9129.47	0.365579	0.415645	0.879547	0.670554	0.208586	0.496239	1417490_at	Mm.236553	cathepsin B	Ctsb
1417491_at	cathepsin B	Ctsb	1153.5	526.6	687.5	694.06	6407.93	1230.77	0.456524	0.596012	0.765964	0.758724	0.0821794	0.427863	1417491_at	Mm.236553	cathepsin B	Ctsb
1417492_at	cathepsin B	Ctsb	1611.93	371.933	378.9	440.72	4189.07	1137.53	0.230737	0.235059	0.981613	0.843922	0.0887867	0.326965	1417492_at	Mm.236553	cathepsin B	Ctsb
1455660_at	colony stimulating factor 2 receptor, beta 1, low-affinity (granulocyte-macrophage)	Csf2rb1	322.7	66.5	82.5667	92.72	270.5	1606.9	0.206074	0.255862	0.80541	0.717213	0.245841	0.041384	1455660_at	Mm.235324	colony stimulating factor 2 receptor, beta 1, low-affinity (granulocyte-macrophage)	Csf2rb1
1419872_at	colony stimulating factor 1 receptor	Csf1r	20801	144.6	240.933	926.24	6939.7	3896.8	0.00695158	0.0115828	0.600166	0.156115	0.0208366	0.0371074	1419872_at	Mm.22574	colony stimulating factor 1 receptor	Csf1r
1419873_s_at	colony stimulating factor 1 receptor	Csf1r	12565.3	36.5333	67.6667	304.82	2210.07	1120.57	0.00290749	0.00538522	0.539901	0.119852	0.0165304	0.0326026	1419873_s_at	Mm.22574	colony stimulating factor 1 receptor	Csf1r
1460220_a_at	colony stimulating factor 1 (macrophage)	Csf1	2405.3	654.467	953.1	1498.24	4769.6	1976.63	0.272094	0.39625	0.686672	0.436824	0.137216	0.331102	1460220_a_at	Mm.795	colony stimulating factor 1 (macrophage)	Csf1
1436838_x_at	coactosin-like 1 (Dictyostelium)	Cotl1	5429.57	206.267	282.9	4821.48	14552.5	3791.67	0.0379895	0.0521036	0.729115	0.0427808	0.014174	0.0544	1436838_x_at	Mm.393405	coactosin-like 1 (Dictyostelium)	Cotl1
1437811_x_at	Coactosin-like 1 (Dictyostelium) (Cotl1), mRNA	Cotl1	1802.73	105.1	166.767	1521.08	5724.6	1554.37	0.0583004	0.0925077	0.630222	0.0690956	0.0183594	0.067616	1437811_x_at	---	---	---
1436236_x_at	coactosin-like 1 (Dictyostelium)	Cotl1	1491.53	114.767	210.667	1500.26	5833.43	1231.6	0.0769454	0.141242	0.544778	0.0764979	0.0196739	0.093185	1436236_x_at	Mm.393405	coactosin-like 1 (Dictyostelium)	Cotl1
1425801_x_at	coactosin-like 1 (Dictyostelium)	Cotl1	1210.77	197.967	219.967	852.14	1846.8	726.733	0.163505	0.181676	0.899985	0.232317	0.107194	0.272406	1425801_x_at	Mm.393405	coactosin-like 1 (Dictyostelium)	Cotl1
1416246_a_at	coronin, actin binding protein 1A	Coro1a	1369.63	66.5333	55.2333	210.26	380.233	774.367	0.0485775	0.0403271	1.20459	0.316434	0.17498	0.0859197	1416246_a_at	Mm.290482	coronin, actin binding protein 1A	Coro1a
1427123_s_at	coatomer protein complex, subunit gamma 2, antisense 2	Copg2as2	1758.27	149.867	187.733	2610.84	3038.3	1035.53	0.0852355	0.106772	0.798295	0.0574017	0.0493258	0.144724	1427123_s_at	Mm.22891	coatomer protein complex, subunit gamma 2, antisense 2	Copg2as2
1424131_at	procollagen, type VI, alpha 3	Col6a3	497.433	280.1	289.933	663.38	772.2	2698.77	0.563091	0.582859	0.966084	0.422232	0.36273	0.103788	1424131_at	Mm.7562	procollagen, type VI, alpha 3 /// similar to alpha 3 type VI collagen isoform 1 precursor	Col6a3 /// LOC674521
1416740_at	procollagen, type V, alpha 1	Col5a1	139.8	62.6333	26.3667	238.36	216.167	1244.07	0.448021	0.188603	2.37547	0.262768	0.289746	0.0503456	1416740_at	Mm.7281	procollagen, type V, alpha 1	Col5a1
1427883_a_at	procollagen, type III, alpha 1	Col3a1	884.4	345.333	46.7333	2349.78	790.8	4501.33	0.390472	0.0528419	7.38944	0.146964	0.436689	0.076718	1427883_a_at	Mm.249555	procollagen, type III, alpha 1	Col3a1
1422866_at	procollagen, type XIII, alpha 1	Col13a1	149.733	45.6	60	72.58	12124.3	1154.37	0.304541	0.400712	0.76	0.628272	0.00376103	0.0395022	1422866_at	Mm.300931	procollagen, type XIII, alpha 1	Col13a1
1450476_at	cannabinoid receptor 2 (macrophage)	Cnr2	26.2333	3.86667	14.3	266.64	7490.97	373.433	0.147395	0.545108	0.270396	0.0145015	0.000516177	0.0103544	1450476_at	---	cannabinoid receptor 2 (macrophage)	Cnr2
1416656_at	chloride intracellular channel 1	Clic1	1172.4	3494.9	2877.67	6389.18	8329.03	7538.8	2.98098	2.45451	1.21449	0.547003	0.419605	0.463588	1416656_at	Mm.29524	chloride intracellular channel 1	Clic1
1420699_at	C-type lectin domain family 7, member a	Clec7a	412.3	44.6333	147.5	60.22	482.867	8544.7	0.108255	0.357749	0.302599	0.741171	0.0924341	0.00522351	1420699_at	Mm.239516	C-type lectin domain family 7, member a	Clec7a
1419627_s_at	C-type lectin domain family 4, member n	Clec4n	91.5333	36.3667	18.7	26.82	356.067	4337.2	0.397305	0.204297	1.94474	1.35595	0.102134	0.00838483	1419627_s_at	Mm.271782	C-type lectin domain family 4, member n	Clec4n
1421182_at	C-type lectin domain family 1, member b	Clec1b	26.1333	158.2	264.567	167.8	20102.8	535.333	6.05357	10.1237	0.597959	0.942789	0.00786956	0.295517	1421182_at	Mm.30700	C-type lectin domain family 1, member b	Clec1b
1460039_at	C-type lectin domain family 1, member a	Clec1a	48.2	321.233	389.1	901.44	2218	6281.83	6.66459	8.07261	0.82558	0.356356	0.14483	0.0511369	1460039_at	Mm.131289	C-type lectin domain family 1, member a	Clec1a
1456318_at	C-type lectin domain family 1, member a	Clec1a	56.8667	188.633	299.1	671.96	1160.4	4760.47	3.31712	5.25967	0.63067	0.280721	0.162559	0.039625	1456318_at	Mm.131289	C-type lectin domain family 1, member a	Clec1a
1419467_at	C-type lectin domain family 14, member a	Clec14a	73.1333	2029.37	3833.3	4229.78	12554.2	10904.5	27.7489	52.4152	0.529405	0.479781	0.161648	0.186103	1419467_at	Mm.280563	C-type lectin domain family 14, member a	Clec14a
1419468_at	C-type lectin domain family 14, member a	Clec14a	53.3333	1267.43	1475.7	844.08	8882.77	10695.9	23.7644	27.6694	0.858869	1.50156	0.142685	0.118497	1419468_at	Mm.280563	C-type lectin domain family 14, member a	Clec14a
1460259_s_at	chloride channel calcium activated 1 /// chloride channel calcium activated 2	Clca1 /// Clca2	42.0333	42.0667	18.1	33.38	1126	266.633	1.00079	0.430611	2.32413	1.26024	0.0373594	0.15777	1460259_s_at	Mm.20897	chloride channel calcium activated 1 /// chloride channel calcium activated 2	Clca1 /// Clca2
1417852_x_at	chloride channel calcium activated 1	Clca1	75.3333	42.2	14.6	29.34	1440.93	381.2	0.560177	0.193805	2.89041	1.43831	0.0292866	0.110703	1417852_x_at	Mm.20897	chloride channel calcium activated 1	Clca1
1448316_at	chemokine-like factor super family 3	Cklfsf3	253.167	270.467	139.267	1644.74	3759.33	1242.2	1.06833	0.550099	1.94208	0.164443	0.0719454	0.217732	1448316_at	Mm.390108	CKLF-like MARVEL transmembrane domain containing 3	Cmtm3
1448724_at	cytokine inducible SH2-containing protein	Cish	370.5	672.333	1027.4	731.94	2415.53	8599.77	1.81466	2.77301	0.654403	0.918563	0.278337	0.0781804	1448724_at	Mm.4592	cytokine inducible SH2-containing protein	Cish
1449402_at	carbohydrate (N-acetylglucosamino) sulfotransferase 7	Chst7	347.167	184.967	117.4	1402.24	4741.03	616.1	0.532789	0.338166	1.57553	0.131908	0.039014	0.300222	1449402_at	Mm.44827	carbohydrate (N-acetylglucosamino) sulfotransferase 7	Chst7
1449317_at	CASP8 and FADD-like apoptosis regulator	Cflar	342.133	525.267	723.067	584.28	1218.8	2253.07	1.53527	2.11341	0.726443	0.898998	0.43097	0.233134	1449317_at	Mm.336848	CASP8 and FADD-like apoptosis regulator	Cflar
1434034_at	ceramide kinase	Cerk	990.8	194.1	127.3	971.02	778.767	889.267	0.195902	0.128482	1.52474	0.199893	0.24924	0.21827	1434034_at	Mm.222685	ceramide kinase	Cerk
1433561_at	PREDICTED: Mus musculus centaurin, beta 2 (Centb2), mRNA	Centb2	5580.3	3141.9	2690.23	2299.44	7205.23	9018.37	0.563034	0.482095	1.16789	1.36638	0.436058	0.348389	1433561_at	Mm.274646	centaurin, beta 2	Centb2
1423233_at	CCAAT/enhancer binding protein (C/EBP), delta	Cebpd	998.8	3290.73	2102.63	2458.76	8966.17	18371.7	3.29469	2.10516	1.56505	1.33837	0.367017	0.179119	1423233_at	Mm.347407	CCAAT/enhancer binding protein (C/EBP), delta	Cebpd
1428750_at	CDC42 effector protein (Rho GTPase binding) 2	Cdc42ep2	1767.1	414.767	316.9	651.84	3386.6	1577.1	0.234716	0.179333	1.30883	0.636301	0.122473	0.262993	1428750_at	Mm.195932	CDC42 effector protein (Rho GTPase binding) 2	Cdc42ep2
1416066_at	CD9 antigen	Cd9	6758.77	342.967	404.1	531.58	1059.77	5910.7	0.050744	0.059789	0.848717	0.645184	0.323625	0.0580247	1416066_at	Mm.210676	CD9 antigen	Cd9
1448617_at	CD53 antigen	Cd53	1372.07	77.4	149.3	89.78	473.3	2306.73	0.0564113	0.108814	0.518419	0.862107	0.163533	0.0335539	1448617_at	Mm.316861	CD53 antigen	Cd53
1428187_at	CD47 antigen (Rh-related antigen, integrin-associated signal transducer)	Cd47	6157.3	7172.93	6479.4	2156.96	19488.1	15276.1	1.16495	1.05231	1.10704	3.32548	0.368067	0.469552	1428187_at	Mm.31752	CD47 antigen (Rh-related antigen, integrin-associated signal transducer)	Cd47
1449507_a_at	CD47 antigen (Rh-related antigen, integrin-associated signal transducer)	Cd47	2865.17	2840.5	2999.43	2006.14	11570.4	7696.03	0.991391	1.04686	0.947012	1.4159	0.245498	0.369086	1449507_a_at	Mm.390865	CD47 antigen (Rh-related antigen, integrin-associated signal transducer)	Cd47
1419554_at	CD47 antigen (Rh-related antigen, integrin-associated signal transducer)	Cd47	3979.17	3173.27	3120.27	1472.08	13629.5	7681.93	0.79747	0.784151	1.01699	2.15563	0.232823	0.413082	1419554_at	Mm.390865	CD47 antigen (Rh-related antigen, integrin-associated signal transducer)	Cd47
1434376_at	CD44 antigen	Cd44	323.833	56.7667	66.6333	84.18	295.633	8467.8	0.175296	0.205764	0.851926	0.674349	0.192017	0.00670383	1434376_at	Mm.423621	CD44 antigen	Cd44
1423760_at	CD44 antigen	Cd44	284.067	50.1667	46.4333	76.56	424.533	8273.13	0.176602	0.163459	1.0804	0.655259	0.118169	0.0060638	1423760_at	Mm.423621	CD44 antigen	Cd44
1433741_at	CD38 antigen	Cd38	345.667	391.6	361.667	970	14973.8	4195.9	1.13288	1.04629	1.08276	0.403711	0.0261524	0.0933292	1433741_at	Mm.249873	CD38 antigen	Cd38
1450883_a_at	CD36 antigen	Cd36	22.4667	18	20.1333	5.24	6782.8	26247.2	0.801187	0.896142	0.89404	3.43511	0.00265377	0.000685787	1450883_a_at	Mm.18628	CD36 antigen	Cd36
1423166_at	CD36 antigen	Cd36	24.6	3.86667	3.03333	21.86	4885.63	16018.5	0.157182	0.123306	1.27473	0.176883	0.000791436	0.000241388	1423166_at	Mm.18628	CD36 antigen	Cd36
1450884_at	CD36 antigen	Cd36	27.1667	24.0667	22.4667	24.88	1575.77	8446.13	0.88589	0.826994	1.07122	0.96731	0.015273	0.00284943	1450884_at	Mm.18628	CD36 antigen	Cd36
1448919_at	CD302 antigen	Cd302	961.733	363.9	184.7	1097.06	4455.2	2350.33	0.378379	0.192049	1.97022	0.331705	0.0816798	0.154829	1448919_at	Mm.227281	CD302 antigen	Cd302
1449130_at	CD1d1 antigen	Cd1d1	479.233	74.1333	73.8333	1233.78	548.4	2668.2	0.154692	0.154066	1.00406	0.0600863	0.135181	0.027784	1449130_at	Mm.1894	CD1d1 antigen	Cd1d1
1449131_s_at	CD1d1 antigen	Cd1d1	302.333	52.0333	67.4	1179.94	521.267	1240.5	0.172106	0.222933	0.772008	0.0440983	0.0998209	0.0419455	1449131_s_at	Mm.1894	CD1d1 antigen	Cd1d1
1417268_at	CD14 antigen	Cd14	4744.97	245.733	394.333	309.46	1539.77	4702.4	0.0517882	0.0831056	0.623161	0.794071	0.159591	0.052257	1417268_at	Mm.3460	CD14 antigen	Cd14
1436362_x_at	CCR4 carbon catabolite repression 4-like (S. cerevisiae) /// RIKEN cDNA 2700079J08 gene /// similar to hypothetical protein PC403257.00.0 /// similar to hypothetical protein PC403257.00.0 /// similar to hypothetical protein PC403257.00.0 /// similar to hypothetical protein LOC280487 /// similar to integrase-related	Ccrn4l /// 2700079J08Rik /// LOC433439 /// LOC436521 /// LOC545596 /// LOC546093 /// LOC547395	1211.47	335.833	308.433	230.46	641.567	783.467	0.277212	0.254595	1.08884	1.45723	0.523458	0.42865	1436362_x_at	Mm.393359	RIKEN cDNA 2700079J08 gene	2700079J08Rik
1434745_at	Cyclin D2 (Ccnd2), mRNA	Ccnd2	3070.77	839.367	825.767	1825.9	8838.37	2721	0.273341	0.268912	1.01647	0.4597	0.0949685	0.308477	1434745_at	Mm.333406	cyclin D2	Ccnd2
1416122_at	cyclin D2	Ccnd2	3436.27	666.4	470.133	2036.86	7929.4	2173.47	0.193931	0.136815	1.41747	0.32717	0.0840417	0.306607	1416122_at	Mm.333406	cyclin D2	Ccnd2
1455956_x_at	cyclin D2	Ccnd2	2683.27	479.067	440.967	1305.86	5497.23	1870	0.178539	0.164339	1.0864	0.366859	0.0871469	0.256185	1455956_x_at	Mm.333406	cyclin D2	Ccnd2
1430127_a_at	cyclin D2	Ccnd2	1414.43	171.933	152.867	592.9	2090.1	592.467	0.121556	0.108076	1.12473	0.289987	0.0822608	0.290199	1430127_a_at	Mm.333406	cyclin D2	Ccnd2
1448229_s_at	cyclin D2	Ccnd2	1058.7	145.233	290.5	383.72	964.067	541.033	0.137181	0.274393	0.499943	0.378488	0.150647	0.268437	1448229_s_at	Mm.333406	cyclin D2	Ccnd2
1417419_at	cyclin D1	Ccnd1	631.233	434.033	532.6	2380.34	1172.27	1128.8	0.687596	0.843745	0.814933	0.182341	0.370251	0.384509	1417419_at	Mm.273049	cyclin D1	Ccnd1
1420249_s_at	chemokine (C-C motif) ligand 6	Ccl6	175.867	16.3667	28.3333	42.24	357.067	7748.8	0.0930629	0.161107	0.577647	0.387468	0.0458364	0.00211216	1420249_s_at	Mm.137	chemokine (C-C motif) ligand 6	Ccl6
1417266_at	chemokine (C-C motif) ligand 6	Ccl6	363.533	8.6	49.7667	72.22	518.233	5260.5	0.0236567	0.136897	0.172806	0.119081	0.0165948	0.00163483	1417266_at	Mm.137	chemokine (C-C motif) ligand 6	Ccl6
1419561_at	chemokine (C-C motif) ligand 3	Ccl3	8948.97	24.8333	7.06667	497.32	425.967	1470.8	0.00277499	0.000789663	3.51415	0.0499343	0.0582988	0.0168842	1419561_at	Mm.1282	chemokine (C-C motif) ligand 3	Ccl3
1437937_at	chemokine binding protein 2	Ccbp2	61.4667	145.567	80.4	4076.34	3138.37	4627.23	2.36822	1.30803	1.81053	0.0357101	0.0463829	0.0314587	1437937_at	Mm.258105	chemokine binding protein 2	Ccbp2
1449839_at	caspase 3	Casp3	1022.67	273.3	535.133	1724.86	2957.37	827.967	0.267243	0.523272	0.510714	0.158448	0.0924133	0.330086	1449839_at	---	---	---
1449591_at	caspase 11, apoptosis-related cysteine peptidase	Casp11	174.967	122.1	129.9	447.8	4398.1	3159.73	0.697847	0.742427	0.939954	0.272666	0.027762	0.0386425	1449591_at	Mm.1569	caspase 4, apoptosis-related cysteine peptidase	Casp4
1449265_at	caspase 1	Casp1	103.3	40.8	49.8	17.3	2360.37	567.367	0.394966	0.482091	0.819277	2.35838	0.0172855	0.0719112	1449265_at	Mm.1051	caspase 1	Casp1
1415975_at	calcium regulated heat stable protein 1	Carhsp1	3957.5	630.467	611.933	1087.46	1423.53	4170.07	0.159309	0.154626	1.03029	0.579761	0.442889	0.151189	1415975_at	Mm.142095	calcium regulated heat stable protein 1	Carhsp1
1427482_a_at	carbonic anhydrase 8	Car8	774.4	11.8333	26.6667	85.38	9838.6	3044.03	0.0152806	0.0344353	0.44375	0.138596	0.00120275	0.00388739	1427482_a_at	Mm.119320	carbonic anhydrase 8 /// similar to Carbonic anhydrase-related protein (CARP) (CA-VIII)	Car8 /// LOC676792
1418671_at	calpain 5	Capn5	648.733	36.1667	9.6	43.92	1169.53	691.3	0.0557497	0.0147981	3.76736	0.823467	0.030924	0.0523169	1418671_at	Mm.326847	calpain 5	Capn5
1424713_at	calmodulin-like 4	Calml4	361.067	71.3333	63.2667	175.22	7040.27	942.033	0.197563	0.175222	1.1275	0.407107	0.0101322	0.0757227	1424713_at	---	calmodulin-like 4	Calml4
1425814_a_at	calcitonin receptor-like	Calcrl	959.867	3395.13	4015.9	1897.24	14910.4	24160.6	3.53709	4.18381	0.845423	1.78951	0.227702	0.140524	1425814_a_at	Mm.75467	calcitonin receptor-like	Calcrl
1451499_at	Ca2+-dependent activator protein for secretion 2	Cadps2	1017.03	125.667	169.6	79.7	341.833	2993.27	0.123562	0.16676	0.740959	1.57675	0.367626	0.0419831	1451499_at	Mm.379572	Ca2+-dependent activator protein for secretion 2	Cadps2
1436536_at	RIKEN cDNA C730015A04 gene	C730015A04Rik	22.1667	60.1333	79.2667	1655.24	2554.4	398.8	2.71278	3.57594	0.758621	0.0363291	0.0235411	0.150786	1436536_at	Mm.40228	exocyst complex component 3-like	Exoc3l
1423954_at	complement component 3	C3	15.8	4	3.03333	14.18	230.233	3346.77	0.253165	0.191983	1.31868	0.282087	0.0173737	0.00119518	1423954_at	Mm.19131	complement component 3	C3
1457664_x_at	Complement component 2 (within H-2S), mRNA (cDNA clone MGC:18582 IMAGE:3992881)	C2	167.7	38.8333	21.2333	21.18	1742.97	268.667	0.231564	0.126615	1.82889	1.83349	0.02228	0.144541	1457664_x_at	Mm.283217	Complement component 2 (within H-2S)	C2
1417009_at	complement component 1, r subcomponent	C1r	72.1333	110.567	83.1	44.88	1266.83	677.6	1.53281	1.15203	1.33053	2.46361	0.087278	0.163174	1417009_at	Mm.333375	complement component 1, r subcomponent	C1r
1436196_at	hypothetical protein C030046G05	C030046G05	606.6	436.733	653.067	773.42	1893.2	1758.6	0.719969	1.0766	0.668742	0.564678	0.230685	0.248341	1436196_at	Mm.30811	hypothetical protein C030046G05	C030046G05
1450759_at	bone morphogenetic protein 6	Bmp6	313.967	53.2	50.6333	71.12	9767	9374.73	0.169445	0.16127	1.05069	0.748031	0.00544691	0.00567483	1450759_at	Mm.385759	bone morphogenetic protein 6	Bmp6
1437419_at	BMP2 inducible kinase	Bmp2k	1458.93	421.2	687.433	1517.2	806.967	881.3	0.288704	0.471189	0.612714	0.277617	0.521955	0.47793	1437419_at	Mm.281490	BMP2 inducible kinase	Bmp2k
1423635_at	bone morphogenetic protein 2	Bmp2	751.7	64.6	152.967	536.36	34536.7	316.933	0.0859385	0.203494	0.422314	0.120441	0.00187047	0.203828	1423635_at	Mm.103205	bone morphogenetic protein 2	Bmp2
1421392_a_at	baculoviral IAP repeat-containing 3	Birc3	747.533	1772.63	3073.43	3531.78	5291.17	10894	2.37131	4.11143	0.57676	0.501909	0.335017	0.162716	1421392_a_at	Mm.2026	baculoviral IAP repeat-containing 3	Birc3
1420362_a_at	Bcl2-interacting killer-like	Biklk	36.6333	122.3	159.267	76.36	1428.93	991.233	3.33849	4.34759	0.767895	1.60162	0.0855883	0.123382	1420362_a_at	Mm.267006	Bcl2-interacting killer	Bik
1437889_x_at	biglycan	Bgn	1815.57	2664.53	357.633	11305.9	11221	11305.6	1.4676	0.196982	7.45046	0.235676	0.237459	0.235683	1437889_x_at	Mm.2608	biglycan	Bgn
1448323_a_at	biglycan	Bgn	1599.6	2340.8	379.2	10096.8	10593.7	10689.5	1.46337	0.237059	6.173	0.231835	0.220961	0.218982	1448323_a_at	Mm.2608	biglycan	Bgn
1416405_at	biglycan	Bgn	1496.17	2485.83	421.6	10715.7	9445.8	9371.83	1.66147	0.281787	5.89619	0.231981	0.263168	0.265245	1416405_at	Mm.2608	biglycan	Bgn
1428207_at	B-cell CLL/lymphoma 7A	Bcl7a	982.733	110.933	95.6667	118.78	727.2	292.267	0.112882	0.0973475	1.15958	0.933939	0.152549	0.379562	1428207_at	Mm.151960	B-cell CLL/lymphoma 7A	Bcl7a
1418133_at	B-cell leukemia/lymphoma 3	Bcl3	57.6	334.067	216.233	373.46	814.2	2967.2	5.79977	3.75405	1.54494	0.894518	0.4103	0.112587	1418133_at	Mm.235309	B-cell leukemia/lymphoma 3	Bcl3
1419004_s_at	B-cell leukemia/lymphoma 2 related protein A1a /// B-cell leukemia/lymphoma 2 related protein A1b /// B-cell leukemia/lymphoma 2 related protein A1d	Bcl2a1a /// Bcl2a1b /// Bcl2a1d	1698.87	9.86667	25.7	231.92	244.7	2700.87	0.00580779	0.0151277	0.383917	0.0425434	0.0403215	0.00365315	1419004_s_at	Mm.378888	B-cell leukemia/lymphoma 2 related protein A1a /// B-cell leukemia/lymphoma 2 related protein A1b /// B-cell leukemia/lymphoma 2 related protein A1d	Bcl2a1a /// Bcl2a1b /// Bcl2a1d
1439388_s_at	breast cancer anti-estrogen resistance 1	Bcar1	1544.37	2463.6	3974.13	3397.62	5905.23	5100.33	1.59522	2.57331	0.619909	0.725096	0.417189	0.483027	1439388_s_at	Mm.3758	breast cancer anti-estrogen resistance 1	Bcar1
1455750_at	cDNA sequence BC053994	BC053994	224.1	196.1	197.633	167.02	1278.03	696.6	0.875056	0.881898	0.992242	1.17411	0.153439	0.28151	1455750_at	Mm.222310	RIKEN cDNA A230067G21 gene	A230067G21Rik
1456014_s_at	cDNA sequence BC032204	BC032204	2610.07	289.633	303.667	185.1	1031.23	3396.07	0.110968	0.116344	0.953787	1.56474	0.280861	0.0852849	1456014_s_at	Mm.157591	cDNA sequence BC032204	BC032204
1451359_at	cDNA sequence BC005662	BC005662	716.933	629.567	308.4	845.68	2326.2	1280.4	0.878138	0.430166	2.0414	0.74445	0.270642	0.491695	1451359_at	Mm.284649	acyltransferase like 2	Aytl2
1433599_at	bromodomain adjacent to zinc finger domain 1A	Baz1a	354.267	664.7	718.4	984.94	1393.47	2840.47	1.87627	2.02785	0.925251	0.674863	0.477012	0.234011	1433599_at	Mm.89568	bromodomain adjacent to zinc finger domain 1A	Baz1a
1447930_at	bromodomain adjacent to zinc finger domain 1A	Baz1a	241.6	224.4	337.667	530.6	869.7	1393.57	0.928808	1.39763	0.664561	0.422917	0.25802	0.161026	1447930_at	Mm.89568	bromodomain adjacent to zinc finger domain 1A	Baz1a
1428572_at	brain abundant, membrane attached signal protein 1	Basp1	11633.4	81.6667	153.067	1084.32	270.5	896.467	0.00702	0.0131575	0.533537	0.075316	0.30191	0.0910984	1428572_at	Mm.29586	brain abundant, membrane attached signal protein 1	Basp1
1438645_x_at	beta-site APP-cleaving enzyme 2	Bace2	156.033	39.6333	61.6	132.74	3407.3	657.133	0.254006	0.394787	0.643398	0.298579	0.0116319	0.0603125	1438645_x_at	Mm.97885	beta-site APP-cleaving enzyme 2	Bace2
1416673_at	beta-site APP-cleaving enzyme 2	Bace2	111.2	50.9667	48.7667	127.4	4074.33	432.933	0.458333	0.438549	1.04511	0.400052	0.0125092	0.117724	1416673_at	Mm.97885	beta-site APP-cleaving enzyme 2	Bace2
1437846_x_at	beta-site APP-cleaving enzyme 2	Bace2	83.6	43.3667	31.1333	38.16	1780.5	428.167	0.51874	0.372408	1.39293	1.13644	0.0243565	0.101285	1437846_x_at	Mm.97885	beta-site APP-cleaving enzyme 2	Bace2
1434828_at	RIKEN cDNA B430201A12 gene	B430201A12Rik	2068.37	934.667	990.667	3105.86	3749.73	4501.7	0.451886	0.478961	0.943472	0.300937	0.249262	0.207625	1434828_at	Mm.69013	RIKEN cDNA B430201A12 gene	B430201A12Rik
1455033_at	RIKEN cDNA B430201A12 gene	B430201A12Rik	1193.07	784	566.233	2547.68	2612.07	3721.7	0.65713	0.474603	1.38459	0.307731	0.300145	0.210656	1455033_at	Mm.69013	RIKEN cDNA B430201A12 gene	B430201A12Rik
1427511_at	Beta-2 microglobulin (B2m), mRNA	B2m	253.467	675.133	484.533	198.62	4043.47	1630.87	2.6636	1.91163	1.39337	3.39912	0.166969	0.413972	1427511_at	Mm.163	Beta-2 microglobulin	B2m
1426979_at	expressed sequence AW228700	AW228700	385.033	35.2333	9.06667	104.5	2926.27	1541.27	0.0915072	0.0235477	3.88603	0.337161	0.0120404	0.02286	1426979_at	Mm.83277	MLX interacting protein	Mlxip
1454984_at	expressed sequence AW061234	AW061234	3008.63	4175.57	3774.83	1033.8	23839.2	9089.73	1.38786	1.25467	1.10616	4.03905	0.175155	0.459372	1454984_at	---	expressed sequence AW061234	AW061234
1444974_at	expressed sequence AU023617	AU023617	83.1667	54.3	96.8667	102.72	2218.4	535.033	0.652906	1.16473	0.560564	0.528621	0.0244771	0.101489	1444974_at	Mm.349625	expressed sequence AU023617	AU023617
1433935_at	expressed sequence AU020206	AU020206	328.533	828.867	855.1	232	1692.87	2989.6	2.52293	2.60278	0.969321	3.5727	0.489623	0.27725	1433935_at	Mm.200422	expressed sequence AU020206	AU020206
1458969_at	expressed sequence AU019559	AU019559	177.867	449.9	701.367	437.74	2198.43	2771.67	2.52942	3.94322	0.641462	1.02778	0.204646	0.162321	1458969_at	---	expressed sequence AU019559	AU019559
1415932_x_at	ATPase, class II, type 9A	Atp9a	2824.8	438.567	427.267	1076.26	2742.07	1084.6	0.155256	0.151256	1.02645	0.407491	0.15994	0.404358	1415932_x_at	Mm.330819	ATPase, class II, type 9A	Atp9a
1455396_at	ATPase, class I, type 8B, member 1 (Atp8b1), mRNA	Atp8b1	180.3	66.0333	33.4667	89.36	226.567	1254.33	0.366241	0.185617	1.97311	0.738959	0.291452	0.0526442	1455396_at	Mm.270043	ATPase, class I, type 8B, member 1	Atp8b1
1449947_s_at	AT motif binding factor 1	Atbf1	1966.5	863.133	781.767	550.08	1738.47	3627.5	0.438919	0.397542	1.10408	1.56911	0.496491	0.237942	1449947_s_at	Mm.435503	AT motif binding factor 1	Atbf1
1420649_at	AT motif binding factor 1	Atbf1	980.867	371.367	386.867	368.28	1435.7	1950.63	0.378611	0.394413	0.959935	1.00838	0.258666	0.190383	1420649_at	Mm.435503	AT motif binding factor 1	Atbf1
1435077_at	additional sex combs like 1 (Drosophila)	Asxl1	524.867	1116.03	1254.5	1539.38	2065.37	2618	2.12632	2.39013	0.889624	0.724989	0.540356	0.426292	1435077_at	Mm.330677	additional sex combs like 1 (Drosophila)	Asxl1
1424759_at	arrestin domain containing 4	Arrdc4	131.2	67.4333	94.9667	224.06	563.467	3652.77	0.513974	0.723831	0.710074	0.300961	0.119676	0.0184609	1424759_at	---	arrestin domain containing 4	Arrdc4
1460444_at	arrestin, beta 1	Arrb1	1186.9	263.967	261.833	315.8	3224.57	2092.13	0.2224	0.220603	1.00815	0.835867	0.0818611	0.126171	1460444_at	Mm.260193	arrestin, beta 1	Arrb1
1436512_at	ADP-ribosylation factor-like 7	Arl7	2136.5	139.733	274.967	367.42	724.8	934.533	0.0654029	0.1287	0.508183	0.38031	0.192789	0.149522	1436512_at	Mm.27968	ADP-ribosylation factor-like 4C /// similar to ADP-ribosylation factor-like protein 7	Arl4c /// LOC632433
1454788_at	ADP-ribosylation factor-like 7	Arl7	3073.17	238.5	350.067	411.32	812.4	868.9	0.0776072	0.113911	0.681299	0.579841	0.293575	0.274485	1454788_at	Mm.27968	ADP-ribosylation factor-like 4C /// similar to ADP-ribosylation factor-like protein 7	Arl4c /// LOC632433
1449066_a_at	Rho guanine nucleotide exchange factor (GEF7)	Arhgef7	1159.83	1527.23	1042.83	4684.2	6683.47	4234.43	1.31677	0.899123	1.4645	0.326039	0.228509	0.36067	1449066_a_at	Mm.244068	Rho guanine nucleotide exchange factor (GEF7)	Arhgef7
1419745_at	Rho GTPase activating protein 23	Arhgap23	1845.87	527.567	771.4	656.32	3644.87	1057.27	0.28581	0.417907	0.683908	0.803825	0.144742	0.498991	1419745_at	Mm.394118	RIKEN cDNA 4933428G20 gene	4933428G20Rik
1416203_at	aquaporin 1	Aqp1	65.2667	58.1	64.8333	105.32	39020.3	17927.2	0.890194	0.993361	0.896144	0.551652	0.00148897	0.00324089	1416203_at	Mm.18625	aquaporin 1	Aqp1
1452870_at	apoptotic peptidase activating factor 1	Apaf1	265.7	391.233	412.233	602.6	1716.67	1103.8	1.47246	1.5515	0.949058	0.649242	0.227903	0.354442	1452870_at	Mm.220289	apoptotic peptidase activating factor 1	Apaf1
1448213_at	annexin A1	Anxa1	1638.23	2771.9	3026.1	2273.56	12788.2	16576.5	1.69201	1.84717	0.915997	1.21919	0.216755	0.167219	1448213_at	Mm.248360	annexin A1	Anxa1
1426708_at	anthrax toxin receptor 2	Antxr2	236.3	246.367	173.833	1023.54	713.2	5777.43	1.0426	0.735647	1.41726	0.240701	0.345438	0.0426429	1426708_at	Mm.24842	anthrax toxin receptor 2	Antxr2
1422573_at	AMP deaminase 3	Ampd3	1238.33	494.267	322.033	105.52	1263.7	3287.93	0.399139	0.260054	1.53483	4.6841	0.391127	0.150327	1422573_at	Mm.3238	AMP deaminase 3	Ampd3
1452016_at	arachidonate 5-lipoxygenase activating protein	Alox5ap	1541.67	65.0667	165.1	106.1	470.6	2215.73	0.0422054	0.107092	0.394105	0.613258	0.138263	0.0293657	1452016_at	Mm.19844	arachidonate 5-lipoxygenase activating protein	Alox5ap
1448894_at	aldo-keto reductase family 1, member B8	Akr1b8	81.2333	89.3	89.7	90.5	22920.6	673.267	1.0993	1.10423	0.995541	0.98674	0.00389606	0.132637	1448894_at	Mm.5378	aldo-keto reductase family 1, member B8	Akr1b8
1437133_x_at	aldo-keto reductase family 1, member B3 (aldose reductase) /// similar to Aldo-keto reductase family 1, member B3 (aldose reductase)	Akr1b3 /// LOC432549	3138.9	2737.3	3263.37	1748.48	11786.3	9497.9	0.872057	1.03965	0.838796	1.56553	0.232245	0.288201	1437133_x_at	Mm.451	aldo-keto reductase family 1, member B3 (aldose reductase)	Akr1b3
1456590_x_at	aldo-keto reductase family 1, member B3 (aldose reductase) /// similar to Aldo-keto reductase family 1, member B3 (aldose reductase)	Akr1b3 /// LOC432549	1703.67	1472.5	1549.83	752.92	6934.47	4714.27	0.864312	0.909705	0.950102	1.95572	0.212345	0.31235	1456590_x_at	Mm.451	aldo-keto reductase family 1, member B3 (aldose reductase)	Akr1b3
1427103_at	expressed sequence AI840980	AI840980	245.267	133.1	199.367	326.52	1013.37	674.333	0.542675	0.812857	0.667614	0.407632	0.131344	0.19738	1427103_at	Mm.247303	pleckstrin homology domain containing, family Q member 1	Plekhq1
1434067_at	expressed sequence AI662270	AI662270	97.4333	27	39.6333	28.66	2381.7	536.533	0.277113	0.406774	0.681245	0.94208	0.0113364	0.0503231	1434067_at	Mm.295569	expressed sequence AI662270	AI662270
1427167_at	expressed sequence AI448196	AI448196	883.833	561	663.7	2445	3414.3	3367.6	0.634735	0.750933	0.845261	0.229448	0.164309	0.166587	1427167_at	Mm.31961	armadillo repeat containing, X-linked 4	Armcx4
1419584_at	expressed sequence AI428795	AI428795	1157.7	1648.27	2910.37	1878.88	3669.17	3433.03	1.42374	2.51392	0.566343	0.87726	0.449221	0.48012	1419584_at	Mm.295660	tetratricopeptide repeat domain 28	Ttc28
1422631_at	aryl-hydrocarbon receptor	Ahr	196.933	640.6	703.3	1603.16	20477.2	7920.43	3.25288	3.57126	0.910849	0.399586	0.0312835	0.0808794	1422631_at	Mm.341377	aryl-hydrocarbon receptor	Ahr
1436640_x_at	1-acylglycerol-3-phosphate O-acyltransferase 1 (lysophosphatidic acid acyltransferase, delta)	Agpat4	10515.7	2388.67	3820.03	3656.24	5754.23	6858.4	0.227152	0.36327	0.6253	0.653312	0.415115	0.348283	1436640_x_at	Mm.258300	1-acylglycerol-3-phosphate O-acyltransferase 4 (lysophosphatidic acid acyltransferase, delta)	Agpat4
1418554_at	adrenomedullin receptor	Admr	77.1	95.1	71.2667	177.74	6418.8	474.333	1.23346	0.924341	1.33442	0.535051	0.0148159	0.200492	1418554_at	Mm.2857	adrenomedullin receptor	Admr
1456307_s_at	adenylate cyclase 7	Adcy7	972.2	38.1667	45.0333	95.14	305.333	2742.8	0.039258	0.0463211	0.84752	0.401163	0.125	0.0139152	1456307_s_at	Mm.288206	adenylate cyclase 7	Adcy7
1452595_at	a disintegrin-like and metallopeptidase (reprolysin type) with thrombospondin type 1 motif, 4	Adamts4	1807	60.5667	71.4333	479.48	376.1	449.067	0.0335178	0.0395315	0.847877	0.126317	0.161039	0.134872	1452595_at	Mm.23156	a disintegrin-like and metallopeptidase (reprolysin type) with thrombospondin type 1 motif, 4	Adamts4
1416094_at	a disintegrin and metallopeptidase domain 9 (meltrin gamma)	Adam9	4438.83	2813.17	2441.23	2530.96	5971.4	6388.1	0.633763	0.549972	1.15235	1.1115	0.471107	0.440376	1416094_at	Mm.28908	a disintegrin and metallopeptidase domain 9 (meltrin gamma)	Adam9
1417976_at	adenosine deaminase	Ada	143.367	69.6333	51.1333	93.2	6853.6	847	0.485701	0.356661	1.3618	0.747139	0.0101601	0.0822117	1417976_at	Mm.388	adenosine deaminase	Ada
1433725_at	activin A receptor, type 1B	Acvr1b	1539.63	88.3333	111.233	90.8	1045.5	2356.17	0.057373	0.0722466	0.794126	0.972834	0.0844891	0.0374903	1433725_at	Mm.308467	activin A receptor, type 1B	Acvr1b
1452233_at	ATP-binding cassette, sub-family C (CFTR/MRP), member 1	Abcc1	1163.53	481	471	357.58	1187.77	1342.47	0.413396	0.404801	1.02123	1.34515	0.404962	0.358296	1452233_at	Mm.196634	ATP-binding cassette, sub-family C (CFTR/MRP), member 1	Abcc1
1455428_at	RIKEN cDNA A930008G19 gene	A930008G19Rik	968.567	348.167	157.4	359.62	1883.63	852.333	0.359466	0.162508	2.21199	0.968152	0.184838	0.408487	1455428_at	Mm.225649	RIKEN cDNA A930008G19 gene	A930008G19Rik
1434273_at	RIKEN cDNA A830073O21 gene	A830073O21Rik	371	472.233	402.233	979.9	22423	5331.93	1.27287	1.08419	1.17403	0.48192	0.0210602	0.088567	1434273_at	---	cDNA sequence BC034069	BC034069
1449668_s_at	RIKEN cDNA A730024A03 gene	A730024A03Rik	1421.57	519.3	1086.3	677.44	1748.2	2586.47	0.365301	0.764157	0.478045	0.766562	0.297048	0.200776	1449668_s_at	Mm.34087	folliculin interacting protein 1	Fnip1
1435387_at	RIKEN cDNA A630029G22 gene	A630029G22Rik	2331.6	149.133	167.667	179	660.967	280.167	0.0639618	0.0719106	0.889463	0.833147	0.225629	0.532302	1435387_at	Mm.360596	solute carrier family 2 (facilitated glucose transporter), member 13	Slc2a13
1459344_at	RIKEN cDNA 9630019E01 gene	9630019E01Rik	77.8	76.9667	86.2333	46.38	361.333	920.467	0.989289	1.1084	0.89254	1.65948	0.213007	0.083617	1459344_at	---	RIKEN cDNA 9630019E01 gene	9630019E01Rik
1444107_at	RIKEN cDNA 9430029N19 gene	9430029N19Rik	819.633	895.367	985.233	835.76	1730.13	2512.7	1.0924	1.20204	0.908786	1.07132	0.517513	0.356336	1444107_at	Mm.394928	RIKEN cDNA 9430029N19 gene	9430029N19Rik
1455468_at	Dpy-19-like 3 (C. elegans) (Dpy19l3), mRNA	9330164H19Rik	923.567	240.2	181.2	520.1	1457.73	558.2	0.260079	0.196196	1.32561	0.461834	0.164776	0.430312	1455468_at	Mm.401231	0 day neonate kidney cDNA, RIKEN full-length enriched library, clone:D630029P09 product:unclassifiable, full insert sequence	---
1416200_at	RIKEN cDNA 9230117N10 gene	9230117N10Rik	3155.33	30.8	31.3667	25.46	1103.8	536.9	0.00976125	0.00994084	0.981934	1.20974	0.0279036	0.0573664	1416200_at	Mm.182359	interleukin 33	Il33
1435624_at	RIKEN cDNA 9030409G11 gene	9030409G11Rik	1447.5	82.7	158.667	146.02	255.567	822.2	0.057133	0.109614	0.521218	0.566361	0.323595	0.100584	1435624_at	Mm.255986	RIKEN cDNA 9030409G11 gene	9030409G11Rik
1453015_at	RIKEN cDNA 5830471E12 gene	5830471E12Rik	3871.2	400.267	844.5	994.9	4072.03	5710.6	0.103396	0.218149	0.473969	0.402318	0.0982965	0.0700919	1453015_at	Mm.361880	RIKEN cDNA 5830471E12 gene	5830471E12Rik
1429900_at	RIKEN cDNA 5330406M23 gene	5330406M23Rik	1192.03	688.9	1152.33	51.12	1290.2	2016.47	0.57792	0.966696	0.59783	13.4761	0.533948	0.341637	1429900_at	Mm.109877	RIKEN cDNA 5330406M23 gene	5330406M23Rik
1441843_s_at	RIKEN cDNA 5230400M03 gene	5230400M03Rik	633.433	169.1	149.767	102.32	503.067	2326.63	0.266958	0.236436	1.12909	1.65266	0.336138	0.0726801	1441843_s_at	---	RIKEN cDNA 5230400M03 gene	5230400M03Rik
1427980_at	RIKEN cDNA 4933407C03 gene	4933407C03Rik	1274.23	116.167	174.6	438.74	2161.13	1840.97	0.0911659	0.137024	0.66533	0.264773	0.0537527	0.0631009	1427980_at	Mm.233181	RIKEN cDNA 4933407C03 gene	4933407C03Rik
1439496_at	Adult male testis cDNA, RIKEN full-length enriched library, clone:4921524J06 product:similar to STONIN 1 [Homo sapiens], full insert sequence	4921524J06Rik	243.633	865.867	409.167	115.44	3655.17	2649.07	3.55397	1.67944	2.11617	7.50058	0.236888	0.326857	1439496_at	Mm.35296	RIKEN cDNA 4921524J06 gene	4921524J06Rik
1452092_at	RIKEN cDNA 4631426J05 gene	4631426J05Rik	627.967	1087.6	968.433	1712.6	13058.6	3150.3	1.73194	1.54217	1.12305	0.635058	0.0832861	0.345237	1452092_at	Mm.213582	RIKEN cDNA 4631426J05 gene	4631426J05Rik
1426514_at	RIKEN cDNA 4631426J05 gene	4631426J05Rik	208.467	271.3	270.9	559.68	3913.9	1071.73	1.30141	1.29949	1.00148	0.484741	0.069317	0.253141	1426514_at	Mm.213582	RIKEN cDNA 4631426J05 gene	4631426J05Rik
1453238_s_at	RIKEN cDNA 3930401B19 gene /// RIKEN cDNA 1200016E24 gene /// RIKEN cDNA A130040M12 gene /// RIKEN cDNA E430024C06 gene	3930401B19Rik /// 1200016E24Rik /// A130040M12Rik /// E430024C06Rik	1156.43	1370.17	1897.83	2359.14	19237.4	8703.63	1.18482	1.64111	0.721964	0.580791	0.071224	0.157425	1453238_s_at	Mm.332931	RIKEN cDNA 3930401B19 gene /// RIKEN cDNA 1200016E24 gene /// RIKEN cDNA A130040M12 gene /// RIKEN cDNA E430024C06 gene	1200016E24Rik /// 3930401B19Rik /// A130040M12Rik /// E430024C06Rik
1434150_a_at	RIKEN cDNA 3300001H21 gene /// UbiE-YGHL1 fusion protein	3300001H21Rik /// MGI:3026615	762.233	343.967	248.1	51.68	717.767	4491.27	0.451262	0.325491	1.3864	6.6557	0.479218	0.0765857	1434150_a_at	Mm.268451	methyltransferase like 7A /// UbiE-YGHL1 fusion protein	Mettl7a /// Ubie
1432757_at	RIKEN cDNA 2900011L18 gene	2900011L18Rik	454.1	286.767	547.2	224.26	774.967	1397.13	0.631506	1.20502	0.524062	1.27872	0.370037	0.205254	1432757_at	---	RIKEN cDNA 2900011L18 gene	2900011L18Rik
1429588_at	RIKEN cDNA 2810474O19 gene	2810474O19Rik	411.4	756.967	573.033	365.38	1437.97	1613.67	1.83998	1.39289	1.32098	2.07172	0.526415	0.469097	1429588_at	Mm.333515	RIKEN cDNA 2810474O19 gene	2810474O19Rik
1419153_at	RIKEN cDNA 2810417H13 gene	2810417H13Rik	839.3	123.733	97	2317.14	277.133	459.167	0.147424	0.115573	1.2756	0.0533992	0.446476	0.269474	1419153_at	Mm.351273	RIKEN cDNA 2810417H13 gene	2810417H13Rik
1417128_at	RIKEN cDNA 2810052M02 gene	2810052M02Rik	400.4	42.3333	36.6667	102.48	1438.5	779.967	0.105728	0.0915751	1.15455	0.413089	0.0294288	0.0542758	1417128_at	Mm.29475	pleckstrin homology domain containing, family O member 1	Plekho1
1447621_s_at	RIKEN cDNA 2610307O08 gene	2610307O08Rik	816.167	69.6667	83.5	1173.96	1863.1	499.433	0.0853584	0.102308	0.834331	0.0593433	0.0373929	0.139491	1447621_s_at	Mm.45995	RIKEN cDNA 2610307O08 gene	2610307O08Rik
1424186_at	RIKEN cDNA 2610001E17 gene	2610001E17Rik	1195.67	516.867	33.6333	643.68	12566.2	3228.47	0.432283	0.0281294	15.3677	0.802987	0.0411316	0.160097	1424186_at	Mm.181074	coiled-coil domain containing 80	Ccdc80
1448413_at	RIKEN cDNA 2410016O06 gene	2410016O06Rik	487.733	333.2	516.5	270.74	732.833	1354.27	0.68316	1.05898	0.645111	1.2307	0.454674	0.246037	1448413_at	Mm.251483	RIKEN cDNA 2410016O06 gene	2410016O06Rik
1428259_at	RIKEN cDNA 2310075M15 gene	2310075M15Rik	2284.1	681.933	245.133	6860.26	16390.7	13922.3	0.298557	0.107322	2.78189	0.0994034	0.041605	0.0489815	1428259_at	Mm.251774	peroxidasin homolog (Drosophila)	Pxdn
1428431_at	RIKEN cDNA 2310047A01 gene	2310047A01Rik	4085.27	737.133	491.933	1083.44	3153.8	1429.87	0.180437	0.120416	1.49844	0.680364	0.233729	0.515526	1428431_at	Mm.41904	RIKEN cDNA 2310047A01 gene	2310047A01Rik
1428739_at	RIKEN cDNA 2310040A07 gene	2310040A07Rik	1269.17	15.9	30.9667	54.3	373.033	510	0.0125279	0.0243992	0.513455	0.292818	0.0426235	0.0311765	1428739_at	Mm.372459	RIKEN cDNA 2310040A07 gene	2310040A07Rik
1459267_at	RIKEN cDNA 2310033P09 gene	2310033P09Rik	122.967	277.667	565.767	788.78	708.8	1034.33	2.25806	4.60098	0.490779	0.35202	0.391742	0.26845	1459267_at	Mm.402734	RIKEN cDNA 2310033P09 gene	2310033P09Rik
1428696_at	RIKEN cDNA 2310015N21 gene	2310015N21Rik	1269.13	252.167	172.7	694.34	2066.37	1086.07	0.198692	0.136077	1.46014	0.363175	0.122034	0.232183	1428696_at	Mm.41854	raftlin lipid raft linker 1	Rftn1
1424968_at	RIKEN cDNA 2210023G05 gene	2210023G05Rik	14.5667	37.3333	73.7333	36.32	2283.73	733.933	2.56293	5.06178	0.506329	1.0279	0.0163475	0.0508675	1424968_at	Mm.26580	RIKEN cDNA 2210023G05 gene	2210023G05Rik
1428331_at	RIKEN cDNA 2210016F16 gene	2210016F16Rik	939.133	280.733	201.133	401.34	2117.67	972.067	0.298928	0.214169	1.39576	0.69949	0.132567	0.2888	1428331_at	Mm.426287	RIKEN cDNA 2210016F16 gene	2210016F16Rik
1455271_at	RIKEN cDNA 1810020C19 gene, mRNA (cDNA clone MGC:25757 IMAGE:3993214)	1810020C19Rik	2404.27	1029.2	82.6667	1940.72	3352.33	4660.23	0.428072	0.0343833	12.45	0.530319	0.30701	0.220847	1455271_at	Mm.425110	hypothetical protein LOC620695	LOC620695
1418004_a_at	RIKEN cDNA 1810009M01 gene	1810009M01Rik	4737.1	2397.33	2604.87	6956.22	4829.7	9040.37	0.506076	0.549886	0.920329	0.344632	0.496373	0.265181	1418004_a_at	Mm.28385	transmembrane protein 176B	Tmem176b
1432494_a_at	RIKEN cDNA 1700019E19 gene	1700019E19Rik	1357.53	529.133	391.133	753.58	1562.13	1176.1	0.389776	0.288121	1.35282	0.702159	0.338725	0.449905	1432494_a_at	Mm.292345	RIKEN cDNA 1700019E19 gene	1700019E19Rik
1433695_at	RIKEN cDNA 1500041B16 gene	1500041B16Rik	1759.37	367.2	159.567	585.9	2771.8	695.833	0.208711	0.0906955	2.30123	0.626728	0.132477	0.527713	1433695_at	Mm.425666	RIKEN cDNA 1500041B16 gene	1500041B16Rik
1435137_s_at	RIKEN cDNA 1200016E24 gene /// RIKEN cDNA A130040M12 gene /// RIKEN cDNA E430024C06 gene /// hypothetical gene supported by AK004796; BC040222	1200016E24Rik /// A130040M12Rik /// E430024C06Rik /// LOC433071	1176.3	2453.77	5480.33	2803.58	19697.7	17695.4	2.086	4.65896	0.44774	0.875226	0.124571	0.138667	1435137_s_at	Mm.332931	RIKEN cDNA 1200015M12 gene /// RIKEN cDNA 1200016E24 gene /// RIKEN cDNA A130040M12 gene /// RIKEN cDNA E430024C06 gene	1200015M12Rik /// 1200016E24Rik /// A130040M12Rik /// E430024C06Rik
1452418_at	RIKEN cDNA 1200016E24 gene	1200016E24Rik	409.333	230.6	307.833	225.36	5707.63	2289.97	0.563355	0.752036	0.749107	1.02325	0.040402	0.1007	1452418_at	Mm.332931	RIKEN cDNA 1200016E24 gene	1200016E24Rik
1428420_a_at	RIKEN cDNA 1200009I06 gene	1200009I06Rik	50.2333	7.16667	13.8	314.16	1030.9	218.5	0.142668	0.274718	0.519324	0.0228122	0.00695185	0.0327994	1428420_a_at	Mm.248640	RIKEN cDNA 1200009I06 gene	1200009I06Rik
1427932_s_at	RIKEN cDNA 1200003I10 gene /// RIKEN cDNA 1200016E24 gene /// RIKEN cDNA A130040M12 gene /// RIKEN cDNA E430024C06 gene /// hypothetical gene supported by AK004796; BC040222 /// similar to LRRGT00049 /// similar to LRRGT00049	1200003I10Rik /// 1200016E24Rik /// A130040M12Rik /// E430024C06Rik /// LOC433071 /// LOC546178 /// LOC547372	717.133	2035.53	2207.83	2297.62	16727.8	12335.8	2.83843	3.07869	0.92196	0.885931	0.121686	0.16501	1427932_s_at	Mm.332931	RIKEN cDNA 1200003I10 gene /// RIKEN cDNA 1200015M12 gene /// RIKEN cDNA 1200016E24 gene /// RIKEN cDNA A130040M12 gene /// RIKEN cDNA E430024C06 gene	1200003I10Rik /// 1200015M12Rik /// 1200016E24Rik /// A130040M12Rik /// E430024C06Rik
1433582_at	RIKEN cDNA 1190002N15 gene	1190002N15Rik	869.633	457.767	994.367	410.26	1913.9	1383.03	0.52639	1.14343	0.46036	1.1158	0.23918	0.330987	1433582_at	Mm.258746	RIKEN cDNA 1190002N15 gene	1190002N15Rik
1433581_at	RIKEN cDNA 1190002N15 gene	1190002N15Rik	1272.73	311.2	279.567	223.8	1820.23	1123.03	0.244513	0.219658	1.11315	1.39053	0.170967	0.277107	1433581_at	Mm.258746	RIKEN cDNA 1190002N15 gene	1190002N15Rik
1436204_at	RIKEN cDNA 1110059G02 gene	1110059G02Rik	168.967	253.667	31.6667	223.2	3435.1	1108	1.50128	0.187414	8.01053	1.1365	0.0738455	0.228941	1436204_at	Mm.437809	RIKEN cDNA 1110059G02 gene	1110059G02Rik
1436203_a_at	RIKEN cDNA 1110059G02 gene	1110059G02Rik	135.3	224.467	13.7	122.34	1771.17	832	1.65903	0.101256	16.3844	1.83478	0.126734	0.269792	1436203_a_at	Mm.437809	RIKEN cDNA 1110059G02 gene	1110059G02Rik
1435987_x_at	RIKEN cDNA 1110059G02 gene	1110059G02Rik	61.6667	136	15.4667	50.7	988.267	589.133	2.20541	0.250811	8.7931	2.68245	0.137615	0.230848	1435987_x_at	Mm.437809	RIKEN cDNA 1110059G02 gene	1110059G02Rik
1437451_at	RIKEN cDNA 1110006O17 gene	1110006O17Rik	469.667	901.867	1048.3	7612.62	4008.07	6979.67	1.92023	2.23201	0.860314	0.11847	0.225013	0.129213	1437451_at	Mm.329362	RIKEN cDNA 1110006O17 gene	1110006O17Rik
1447886_at	RIKEN cDNA 0610040B09 gene	0610040B09Rik	69.3667	55.9333	25.2667	37.74	1256.27	386.533	0.806343	0.364248	2.21372	1.48207	0.0445235	0.144705	1447886_at	---	RIKEN cDNA 0610040B09 gene	0610040B09Rik
1431008_at	RIKEN cDNA 0610037M15 gene	0610037M15Rik	272.533	912.833	833.167	771.6	4803.17	9507.67	3.34944	3.05712	1.09562	1.18304	0.190048	0.0960102	1431008_at	---	RIKEN cDNA 0610037M15 gene	0610037M15Rik
1425603_at	RIKEN cDNA 0610011I04 gene	0610011I04Rik	871.3	504.667	834.7	889.44	1970.73	7767.07	0.579211	0.957994	0.604608	0.567398	0.256081	0.0649752	1425603_at	Mm.27061	transmembrane protein 176A	Tmem176a
1423909_at	RIKEN cDNA 0610011I04 gene	0610011I04Rik	1710.67	450.767	449.8	1143.96	1864.87	4291.03	0.263504	0.262938	1.00215	0.394041	0.241715	0.105049	1423909_at	Mm.27061	transmembrane protein 176A	Tmem176a
1441811_x_at	RIKEN cDNA 0610011I04 gene	0610011I04Rik	1192.57	440.767	466.933	961.06	1401.9	3481.2	0.369595	0.391536	0.943961	0.458626	0.314407	0.126613	1441811_x_at	Mm.27061	transmembrane protein 176A	Tmem176a
1455078_at	2 days neonate thymus thymic cells cDNA, RIKEN full-length enriched library, clone:E430026C17 product:hypothetical protein, full insert sequence	---	876.7	1215.83	1439.23	1409.4	3868.9	3017.83	1.38683	1.64165	0.844778	0.86266	0.314258	0.402883	1455078_at	---	slingshot homolog 2 (Drosophila)	Ssh2
1438435_at	---	---	441.333	515.5	444.733	168.56	4838.27	2980.07	1.16805	1.0077	1.15912	3.05826	0.106546	0.172983	1438435_at	Mm.334041	phytoceramidase, alkaline	Phca
1459876_at	---	---	127.633	660.5	616.6	259.34	3577.2	2250.6	5.17498	4.83103	1.0712	2.54685	0.184642	0.293477	1459876_at	---	---	---
1455150_at	13 days embryo forelimb cDNA, RIKEN full-length enriched library, clone:5930438H13 product:unclassifiable, full insert sequence	---	361.767	64.8667	10.4333	222.08	2116.67	2186.57	0.179305	0.02884	6.21725	0.292087	0.0306457	0.029666	1455150_at	Mm.132150	13 days embryo forelimb cDNA, RIKEN full-length enriched library, clone:5930438H13 product:unclassifiable, full insert sequence	---
1426364_at	---	---	580.267	1028.87	1165.07	1278.92	2192.93	2133.07	1.77309	2.00781	0.883097	0.804481	0.469174	0.482342	1426364_at	Mm.378232	mitochondrial ribosome recycling factor	Mrrf
1440849_at	Adult male medulla oblongata cDNA, RIKEN full-length enriched library, clone:6330417G04 product:unclassifiable, full insert sequence	---	1080.77	209.867	307.833	112.6	1716.47	1625.97	0.194183	0.284829	0.681754	1.86382	0.122267	0.129072	1440849_at	Mm.380815	RIKEN cDNA 6330417G04 gene	6330417G04Rik
1460032_at	---	---	335.567	106.267	132.5	113.54	531.767	1234.13	0.316678	0.394854	0.802013	0.93594	0.199837	0.0861063	1460032_at	Mm.233181	RIKEN cDNA 4933407C03 gene	4933407C03Rik
1457944_at	B6-derived CD11 +ve dendritic cells cDNA, RIKEN full-length enriched library, clone:F730219O19 product:hypothetical protein, full insert sequence	---	325.833	259.7	320.1	154.08	594.567	1147.37	0.797033	0.982404	0.811309	1.68549	0.436789	0.226344	1457944_at	Mm.269995	Ets variant gene 6 (TEL oncogene)	Etv6
1445870_at	---	---	160.833	151.933	128.1	64.64	1230.67	996.7	0.944663	0.796477	1.18605	2.35045	0.123456	0.152436	1445870_at	Mm.195932	CDC42 effector protein (Rho GTPase binding) 2	Cdc42ep2
1453569_s_at	---	---	386.267	415.233	527.833	643.36	1283.57	959.633	1.07499	1.3665	0.786675	0.645414	0.3235	0.4327	1453569_s_at	---	---	---
1439831_at	Transcribed locus	---	24.8333	71.5333	53.3667	30.28	2460.97	918.733	2.88054	2.14899	1.34041	2.3624	0.0290672	0.0778608	1439831_at	Mm.357104	Predicted gene, EG240327	EG240327
1435928_at	---	---	542.667	199.3	264.333	134.7	1498.73	889.267	0.36726	0.487101	0.753972	1.47958	0.132979	0.224117	1435928_at	Mm.101958	RIKEN cDNA 6430548M08 gene	6430548M08Rik
1455028_at	---	---	2900.77	90.0333	122.133	108.42	237.133	865.933	0.0310378	0.0421038	0.737172	0.830413	0.379674	0.103973	1455028_at	Mm.1287	microtubule-associated protein tau	Mapt
1455965_at	---	---	2306.7	56	59.2333	418.42	1015.73	741.367	0.0242771	0.0256788	0.945414	0.133837	0.0551326	0.0755362	1455965_at	Mm.23156	a disintegrin-like and metallopeptidase (reprolysin type) with thrombospondin type 1 motif, 4	Adamts4
1436530_at	CDNA clone MGC:107680 IMAGE:6766535	---	199.8	26.5333	9.2	8.74	1327.63	389.233	0.132799	0.046046	2.88406	3.03585	0.0199854	0.0681682	1436530_at	Mm.24097	predicted gene, OTTMUSG00000000971	OTTMUSG00000000971
1448061_at	---	---	47.2	25.4	24.4667	17.14	10793.8	349.8	0.538136	0.518362	1.03815	1.48191	0.00235321	0.0726129	1448061_at	Mm.239291	macrophage scavenger receptor 1	Msr1
1447285_at	---	---	5.1	6.76667	2.96667	7.48	1394.87	233.7	1.3268	0.581699	2.2809	0.904635	0.00485112	0.0289545	1447285_at	---	---	---
